# Supplementary material for: Circulating Extracellular Vesicle Protein Biomarkers for the Early Detection of High-Grade Serous Ovarian Cancer
Source: Mol Cell Proteomics. 2026 Jan 8;25(2):101508. doi: 10.1016/j.mcpro.2026.101508 (PMC12891884; doi:10.1016/j.mcpro.2026.101508)
Supplement: Supplemental Table S3 [file mmc2.xlsx]

## Sheet: Lib 2-Plasma EV DDA Library
Protein Annotation											Log2 Cyclic Loess Normalized Exclusive Intensities- Plasma EV DDA Library (Library 2)
id	ProteinName	AccessionNumber	MolecularWeight	ProteinGroupScore	IdentifiedPeptideCount	Exclusivity	QuantitativeValue	UniProt ID	genesymbol	description	LS_HGSOC_21043	HV_16013	LS_HGSOC_20889	HV_24364	LS_HGSOC _10589	HV_11105	LS_HGSOC_9301	HV_12870	LS_HGSOC_8972	HV_16569	L_HGSOC_3255	HV_20218	LS_HGSOC_604402	HV_8129	LS_HGSOC_12707	HV_34084	LS_HGSOC_30051	HV_14080	LS_HGSOC_14138	HV_19214	HV_21526	HV_21659	HV_24613	HV_24204	HV_27882	HV_36370	HV_36237	HV_39435	HV_32855	HV_32860	LS_HGSOC_28551	HV_12306	LS_HGSOC_26646	HV_21551	LS_HGSOC_26468	HV_9598	LS_HGSOC_25154	HV_7970	LS_HGSOC_35722
1	sp|P04114|APOB_HUMAN Apolipoprotein B-100 OS=Homo sapiens OX=9606 GN=APOB PE=1 SV=2	APOB_HUMAN	516 kDa	0.999953	222	100%	NA	P04114	APOB	Apolipoprotein B-100	34.146	34.9673	33.1509	34.8079	34.2746	34.138	34.125	33.9752	34.8208	33.6151	34.9267	34.8575	34.9215	34.7196	34.78	34.3941	34.2432	34.4037	34.2247	34.5315	33.5269	34.2697	34.9469	34.579	33.6045	34.7317	34.0826	35.0528	34.6694	33.9489	34.1442	33.6681	33.5072	34.6856	34.7652	34.811	33.9488	34.6083	33.8573
2	sp|P04275|VWF_HUMAN von Willebrand factor OS=Homo sapiens OX=9606 GN=VWF PE=1 SV=4	VWF_HUMAN	309 kDa	0.999992	107	100%	NA	P04275	VWF	von Willebrand factor	31.7945	32.8212	31.7855	31.3911	34.5518	31.3693	32.8927	31.9321	33.0247	31.6302	34.5461	33.6775	34.923	33.7898	33.6878	34.4757	33.4793	31.6713	32.7343	30.6242	30.6435	31.9007	33.4196	33.102	31.5216	32.6479	33.1573	35.6763	33.1951	32.9925	33.5983	32.6528	34.8234	34.1834	33.4218	32.9594	32.9798	33.6457	33.3408
3	sp|Q9Y490|TLN1_HUMAN Talin-1 OS=Homo sapiens OX=9606 GN=TLN1 PE=1 SV=3	TLN1_HUMAN	270 kDa	0.99994	87	91%	NA	Q9Y490	TLN1	Talin-1	27.6178	26.7711	28.667	28.3342	28.2699	27.7976	27.0599	26.221	29.0423	26.8773	27.6938	27.5545	29.2987	27.2839	28.5118	27.6822	28.754	27.2284	26.9427	27.6379	26.3794	26.8813	26.6672	25.8848	28.1231	28.7588	29.0308	27.1719	29.5709	28.7124	29.9909	25.9322	28.9194	27.2172	27.3632	27.7375	30.2354	25.8091	28.9801
4	sp|P21333|FLNA_HUMAN Filamin-A OS=Homo sapiens OX=9606 GN=FLNA PE=1 SV=4	FLNA_HUMAN	281 kDa	0.999939	78	100%	NA	P21333	FLNA	Filamin-A	27.4428	26.9585	26.9534	28.4426	26.1006	27.7847	27.5232	26.4259	29.3014	27.0463	28.0051	27.7904	29.5646	27.4827	26.6778	27.7702	29.1387	27.1754	27.109	27.5998	26.6222	27.5064	27.7068	25.7946	25.1014	29.0306	29.3065	27.7694	29.7605	28.8689	30.1329	25.256	29.5838	27.6402	28.2079	26.3482	30.6908	26.3463	29.0172
5	sp|Q9Y6R7|FCGBP_HUMAN IgGFc-binding protein OS=Homo sapiens OX=9606 GN=FCGBP PE=1 SV=3	FCGBP_HUMAN	572 kDa	0.999948	76	100%	NA	Q9Y6R7	FCGBP	IgGFc-binding protein	31.1011	29.1621	29.299	28.8461	30.3491	28.5585	30.2263	30.1425	29.2029	28.9873	31.8355	31.0747	30.3974	30.1357	30.2603	30.1902	29.2832	29.238	31.1703	28.2133	28.9976	28.3221	28.5223	29.835	28.6155	29.9115	29.1058	30.052	29.7538	29.0589	29.0862	29.3741	33.6885	29.9441	29.8875	30.4111	30.243	30.2536	30.2463
6	sp|P02549|SPTA1_HUMAN Spectrin alpha chain, erythrocytic 1 OS=Homo sapiens OX=9606 GN=SPTA1 PE=1 SV=5	SPTA1_HUMAN	280 kDa	0.999922	72	100%	NA	P02549	SPTA1	Spectrin alpha chain, erythrocytic 1	26.8832	25.2953	26.1455	25.0717	27.3754	25.1886	24.8434	26.4672	26.9253	25.3188	26.1393	25.0826	24.6216	26.3248	27.7665	26.892	26.4119	24.7105	26.9264	25.1794	25.1371	25.2157	25.9329	27.4949	25.3369	26.0637	25.3988	26.8686	24.5825	24.6723	26.229	25.5307	28.919	27.1457	25.227	25.8047	25.0492	26.8572	26.1018
7	sp|P02671|FIBA_HUMAN Fibrinogen alpha chain OS=Homo sapiens OX=9606 GN=FGA PE=1 SV=2	FIBA_HUMAN	95 kDa	0.999971	57	100%	NA	P02671	FGA	Fibrinogen alpha chain	34.4487	34.1473	34.1903	34.2144	32.6981	34.0412	34.7701	34.1109	33.4193	34.0325	32.4	31.0979	33.8805	31.2693	32.8496	34.5704	34.6825	34.2603	33.408	34.2244	34.5895	34.5304	33.5163	33.7564	34.0073	33.6443	34.149	33.2665	33.5299	34.1229	34.422	33.896	33.0476	34.1964	34.4692	33.8346	33.7602	32.7744	33.5163
8	sp|P35579|MYH9_HUMAN Myosin-9 OS=Homo sapiens OX=9606 GN=MYH9 PE=1 SV=4	MYH9_HUMAN	227 kDa	0.999821	61	93%	NA	P35579	MYH9	Myosin-9	24.7774	23.9162	23.7369	24.4554	24.6188	25.1746	24.1858	24.0354	25.6025	23.9311	24.6104	24.0151	25.6809	24.6848	24.5667	25.5697	25.8069	25.4808	23.2594	24.7641	24.7639	25.4077	27.2907	25.3948	25.7134	24.878	26.3393	25.1559	25.139	25.3352	27.1511	23.5567	25.7492	24.5876	25.2866	25.1155	26.4116	24.4998	24.4236
9	sp|P02751|FINC_HUMAN Fibronectin OS=Homo sapiens OX=9606 GN=FN1 PE=1 SV=5	FINC_HUMAN	272 kDa	0.999989	65	100%	NA	P02751	FN1	Fibronectin	32.1469	32.1889	29.6272	31.6387	32.3005	32.5603	32.1155	31.3698	32.4255	31.6474	33.3928	31.8006	32.9676	31.4853	32.469	32.5398	32.2112	32.1201	31.3308	31.1907	32.4779	31.6632	32.0797	31.3218	31.5022	31.2724	31.2065	32.4904	32.1659	31.7195	31.6798	31.978	31.1927	32.0782	31.1989	31.6869	32.2465	32.3254	31.9344
10	sp|P01024|CO3_HUMAN Complement C3 OS=Homo sapiens OX=9606 GN=C3 PE=1 SV=2	CO3_HUMAN	187 kDa	0.99995	61	100%	NA	P01024	C3	Complement C3	29.2461	28.085	28.0181	27.6397	29.0608	30.2008	28.7477	28.0394	28.1197	29.2271	29.2345	28.1812	28.0277	28.4844	28.5118	29.9089	28.0384	29.9933	27.6613	30.2177	30.1476	29.1529	29.0275	28.3792	30.1157	28.1004	27.6232	28.0803	28.7233	28.2227	27.671	28.156	28.4426	27.808	28.262	27.286	28.7703	28.3533	28.5821
11	sp|P11277|SPTB1_HUMAN Spectrin beta chain, erythrocytic OS=Homo sapiens OX=9606 GN=SPTB PE=1 SV=5	SPTB1_HUMAN	246 kDa	0.999889	62	100%	NA	P11277	SPTB	Spectrin beta chain, erythrocytic	24.5912	23.6691	25.4451	23.6237	27.1244	23.1688	24.3635	25.9722	27.0661	24.8395	25.8582	25.2101	24.625	26.4521	27.8901	26.6383	26.2536	24.3974	27.0105	23.9847	24.6717	24.702	26.7164	27.6964	24.192	26.1336	25.5909	26.74	24.4015	23.9269	26.2131	23.3905	29.007	27.2968	24.8152	26.0118	24.4205	26.9102	26.2473
12	sp|P01023|A2MG_HUMAN Alpha-2-macroglobulin OS=Homo sapiens OX=9606 GN=A2M PE=1 SV=3	A2MG_HUMAN	163 kDa	0.999975	56	91%	NA	P01023	A2M	Alpha-2-macroglobulin	33.586	33.4121	33.4333	33.6527	34.5311	33.5901	32.784	33.9798	34.5988	33.8536	34.2931	34.5112	33.2908	34.6768	33.2987	33.6229	32.859	33.0877	33.7059	34.593	34.1218	33.8819	33.0281	33.4932	34.3715	34.1022	32.4505	35.1566	34.303	34.1362	34.2416	33.5942	34.3607	34.0304	32.3204	33.4902	32.8904	33.9566	34.4349
13	sp|P02768|ALBU_HUMAN Albumin OS=Homo sapiens OX=9606 GN=ALB PE=1 SV=2	ALBU_HUMAN	69 kDa	0.999966	53	100%	NA	P02768	ALB	Albumin	31.9512	31.788	30.8677	31.5059	33.8959	33.0128	31.378	32.442	34.5162	32.8795	32.8809	32.8808	31.9723	34.0676	34.8533	34.4387	32.3386	33.6153	33.6518	34.6445	33.3363	32.7431	31.4758	33.8157	33.3188	33.6263	32.6172	33.6682	33.4872	32.5005	32.7213	30.2254	35.4145	33.4386	32.4245	32.7156	32.6271	33.5158	33.5566
14	sp|P02675|FIBB_HUMAN Fibrinogen beta chain OS=Homo sapiens OX=9606 GN=FGB PE=1 SV=2	FIBB_HUMAN	56 kDa	0.999969	42	100%	NA	P02675	FGB	Fibrinogen beta chain	34.4302	34.2829	34.3937	34.0105	32.9023	34.0393	34.6459	34.1055	33.4059	34.1162	32.584	31.2256	34.0913	31.4245	32.8094	34.6081	34.7242	34.3734	33.2868	34.3288	34.489	34.4014	32.5895	34.0149	34.1367	33.8449	34.2825	33.1946	33.7124	34.0881	34.1294	34.125	33.0804	34.1936	34.3231	33.8604	33.9247	32.9277	33.4387
15	sp|P18206|VINC_HUMAN Vinculin OS=Homo sapiens OX=9606 GN=VCL PE=1 SV=4	VINC_HUMAN	124 kDa	0.999909	38	100%	NA	P18206	VCL	Vinculin	25.9369	26.1282	25.6854	27.5198	26.1776	26.6771	26.226	25.3899	28.1518	25.9719	27.1028	27.1865	28.7045	26.5695	25.5717	27.0318	27.6415	25.9621	26.1361	26.3902	25.3033	26.1498	26.1393	25.5299	24.938	28.0138	28.3109	27.1644	28.6878	27.9383	28.9711	24.9118	28.1099	26.7457	26.2685	25.3446	29.4131	25.7098	28.3621
16	sp|P0C0L5|CO4B_HUMAN Complement C4-B OS=Homo sapiens OX=9606 GN=C4B_2 PE=1 SV=2	CO4B_HUMAN	193 kDa	0.999925	43	100%	NA	P0C0L5	C4B_2	Complement C4-B	28.7075	28.2173	28.5842	27.3564	28.5568	29.3019	28.9669	27.7533	27.6012	28.5526	28.9088	27.615	27.5921	28.0777	27.4487	28.9584	27.4337	28.829	27.7563	29.2417	29.4539	27.7714	28.5148	28.3642	29.3165	27.3707	27.8049	27.6427	28.1843	27.7688	27.393	28.2743	27.6343	28.5003	27.7016	27.688	27.707	27.7083	27.7927
17	sp|P08603|CFAH_HUMAN Complement factor H OS=Homo sapiens OX=9606 GN=CFH PE=1 SV=4	CFAH_HUMAN	139 kDa	0.999815	39	90%	NA	P08603	CFH	Complement factor H	29.2409	28.6468	28.646	28.0142	28.7054	30.0424	29.166	28.4309	28.0951	29.288	28.4796	27.8016	28.2697	26.7528	27.6998	29.363	28.1867	29.8106	28.3972	29.849	30.1101	29.4007	27.9386	27.8164	29.7934	28.3263	27.972	28.4361	28.6866	28.6853	28.8474	28.6084	27.1551	28.3074	28.2264	28.0145	28.5226	28.6368	29.0352
18	sp|P02787|TRFE_HUMAN Serotransferrin OS=Homo sapiens OX=9606 GN=TF PE=1 SV=4	TRFE_HUMAN	77 kDa	0.999862	40	100%	NA	P02787	TF	Serotransferrin	27.635	28.8006	28.0108	28.2139	29.1252	29.1008	26.8281	28.3328	29.6511	28.268	29.8309	29.0237	27.9936	29.2275	29.6283	30.0727	27.8516	29.3253	29.1563	30.3475	29.1281	28.2524	27.8666	29.4066	29.2568	28.78	27.8741	29.3362	29.0276	27.8937	27.8718	27.8558	30.633	29.1315	27.7297	28.1326	27.8553	28.971	28.9188
19	sp|P04264|K2C1_HUMAN Keratin, type II cytoskeletal 1 OS=Homo sapiens OX=9606 GN=KRT1 PE=1 SV=6	K2C1_HUMAN	66 kDa	0.999774	37	81%	NA	P04264	KRT1	Keratin, type II cytoskeletal 1	29.5826	27.4323	27.4631	28.7849	29.4331	25.8359	26.5632	26.6333	29.2351	26.4004	28.2947	26.8461	25.2783	26.9348	27.5439	26.7819	26.1578	25.137	27.7291	28.9903	28.8662	28.7034	27.9465	28.9555	32.016	29.9803	28.8642	28.2602	29.2507	28.9283	27.8498	28.6283	27.144	29.214	29.2853	31.4014	29.2849	28.2969	26.174
20	sp|P24821|TENA_HUMAN Tenascin OS=Homo sapiens OX=9606 GN=TNC PE=1 SV=3	TENA_HUMAN	241 kDa	0.999795	40	100%	NA	P24821	TNC	Tenascin	27.1819	26.2216	27.8231	26.2837	27.1518	25.5692	28.8062	26.029	25.502	25.9027	27.9191	25.8655	28.5929	27.2783	26.6643	26.0811	27.0371	24.7236	26.5648	25.5322	24.3436	25.8702	24.8566	26.2894	26.5199	25.5415	24.4057	26.8159	27.0041	26.9523	27.3174	26.0112	28	27.443	27.3428	26.0547	27.3803	26.8214	25.5339
21	sp|P35908|K22E_HUMAN Keratin, type II cytoskeletal 2 epidermal OS=Homo sapiens OX=9606 GN=KRT2 PE=1 SV=2	K22E_HUMAN	65 kDa	0.999564	36	78%	NA	P35908	KRT2	Keratin, type II cytoskeletal 2 epidermal	26.6486	25.1124	25.5822	25.9951	27.6397	22.9413	25.7756	24.7011	27.01	25.3695	25.5982	25.0871	24.8461	25.6806	25.7763	26.0416	24.8701	24.2522	28.4096	27.6411	28.8101	26.1677	26.2415	26.8506	34.1754	28.653	26.2718	25.5898	25.7729	26.5714	25.5233	27.6054	25.8706	26.6294	28.4808	29.3324	25.9171	26.9327	24.5853
22	sp|P08519|APOA_HUMAN Apolipoprotein(a) OS=Homo sapiens OX=9606 GN=LPA PE=1 SV=2	APOA_HUMAN	227 kDa	0.999886	33	94%	NA	P08519	LPA	Apolipoprotein(a)	32.1241	25.9949	29.2307	25.9118	26.8099	29.8275	28.8315	26.0203	28.9766	27.201	31.3774	26.3114	29.9116	28.1477	25.5714	31.5657	28.2114	28.451	26.8855	28.8249	32.0365	29.534	33.1317	32.1717	29.8353	31.3711	32.1733	26.2245	28.8665	27.1428	28.0734	30.4706	30.1142	25.7961	31.7703	30.4012	29.9853	29.4546	29.4479
23	sp|P12111|CO6A3_HUMAN Collagen alpha-3(VI) chain OS=Homo sapiens OX=9606 GN=COL6A3 PE=1 SV=5	CO6A3_HUMAN	344 kDa	0.999507	38	100%	NA	P12111	COL6A3	Collagen alpha-3(VI) chain	24.2553	25.7161	23.7549	23.8586	25.2753	23.4954	25.4886	25.1467	23.7454	23.5692	25.3091	25.0344	25.1912	25.4513	23.8277	24.5774	23.5026	23.8389	24.067	22.9519	23.8607	24.5524	25.9703	24.7573	23.2477	24.1891	23.2038	27.1285	24.5871	23.437	23.6126	25.2077	24.5151	24.7916	24.4145	25.0556	23.4555	26.5491	23.584
24	sp|P16157|ANK1_HUMAN Ankyrin-1 OS=Homo sapiens OX=9606 GN=ANK1 PE=1 SV=3	ANK1_HUMAN	206 kDa	0.999887	37	100%	NA	P16157	ANK1	Ankyrin-1	24.277	23.6428	23.9164	23.1863	26.4801	23.6612	24.0534	25.4244	26.3939	24.1638	25.5367	24.6335	24.2236	25.9782	27.2723	26.2886	25.7337	23.9675	26.167	23.5678	24.5948	24.4093	26.3997	27.2667	23.6329	25.4379	25.1299	26.2917	23.6174	23.1513	25.5506	22.8594	28.5258	26.8292	24.4401	25.4172	23.5687	26.4543	25.5439
25	sp|P00738|HPT_HUMAN Haptoglobin OS=Homo sapiens OX=9606 GN=HP PE=1 SV=1	HPT_HUMAN	45 kDa	0.999972	31	48%	NA	P00738	HP	Haptoglobin	34.9901	31.6836	36.3164	32.725	35.7239	33.5812	33.7698	32.6283	31.4885	33.3755	34.9384	30.1523	34.6577	31.4587	36.9122	32.2337	35.9825	29.2729	34.04	32.3494	32.4337	29.2845	32.3784	32.4233	32.1253	31.1945	29.5438	34.4145	33.1825	31.3501	32.5664	32.124	33.1413	32.5505	32.0344	30.5164	34.4849	28.3559	34.2499
26	sp|P02679|FIBG_HUMAN Fibrinogen gamma chain OS=Homo sapiens OX=9606 GN=FGG PE=1 SV=3	FIBG_HUMAN	52 kDa	0.99997	28	100%	NA	P02679	FGG	Fibrinogen gamma chain	33.8704	33.4749	33.612	33.4061	32.362	33.409	33.9735	33.5815	32.6613	33.3139	31.8482	31.1718	33.3618	31.1776	31.7004	33.7456	33.9981	33.6374	32.2052	34.047	33.6135	33.6492	32.4992	33.2387	33.6642	33.3249	34.0731	32.2709	33.5082	33.331	33.3134	33.3857	32.2459	33.2113	33.6301	33.1843	33.6773	32.362	32.3894
27	sp|Q9HC84|MUC5B_HUMAN Mucin-5B OS=Homo sapiens OX=9606 GN=MUC5B PE=1 SV=3	MUC5B_HUMAN	596 kDa	0.999741	30	97%	NA	Q9HC84	MUC5B	Mucin-5B	23.4567	24.6733	23.8919	23.8193	26.6758	22.2309	22.0837	22.2153	21.848	22.2801	24.8384	22.3704	21.4646	23.4425	23.5114	24.2672	23.1838	22.6778	22.4831	22.0222	22.2185	21.8931	31.9929	23.8085	22.1166	21.3663	22.3621	24.0573	23.1159	22.3849	21.3384	23.373	25.9334	23.7015	22.3247	23.1455	25.9852	22.4446	23.4488
28	sp|P01871|IGHM_HUMAN Immunoglobulin heavy constant mu OS=Homo sapiens OX=9606 GN=IGHM PE=1 SV=4	IGHM_HUMAN	49 kDa	0.999938	23	100%	NA	P01871	IGHM	Immunoglobulin heavy constant mu	33.8597	35.1823	35.708	34.839	33.7546	33.0888	33.3773	35.3372	34.0743	35.6808	32.865	34.5598	33.2811	34.5537	35.1	32.9082	34.498	34.2117	35.952	33.5985	33.347	34.3058	35.4808	33.8422	34.1009	34.7862	35.2769	32.9924	33.1765	34.8212	34.9942	34.5234	34.2506	33.7307	34.4908	35.1775	34.3943	34.3068	34.1036
29	sp|P04003|C4BPA_HUMAN C4b-binding protein alpha chain OS=Homo sapiens OX=9606 GN=C4BPA PE=1 SV=2	C4BPA_HUMAN	67 kDa	0.999937	26	100%	NA	P04003	C4BPA	C4b-binding protein alpha chain	33.0759	32.6879	32.8589	32.1837	32.4363	32.1098	32.9656	32.0463	32.2093	31.4896	32.8806	31.0843	32.5885	31.5982	32.2091	32.2842	32.7732	31.783	31.9667	31.2643	32.0594	31.5848	33.1553	32.3271	32.1113	32.4769	32.8446	31.3842	32.5415	32.2851	31.9394	32.65	32.2461	31.8889	32.4569	32.5572	32.95	32.6668	32.7208
30	sp|P02649|APOE_HUMAN Apolipoprotein E OS=Homo sapiens OX=9606 GN=APOE PE=1 SV=1	APOE_HUMAN	36 kDa	0.999906	24	100%	NA	P02649	APOE	Apolipoprotein E	31.1996	33.4262	30.3153	32.9346	32.2528	32.1065	32.0151	31.7643	32.6015	31.4903	33.1752	32.3798	33.5018	32.7705	31.7288	32.1397	31.2819	32.6678	32.2427	31.5659	31.5648	32.9451	32.4078	33.3488	31.8064	31.6305	30.6355	34.2256	31.1629	32.3064	30.8685	30.5676	32.1988	32.3401	32.0022	31.7945	30.5917	32.2412	30.9687
31	sp|P05106|ITB3_HUMAN Integrin beta-3 OS=Homo sapiens OX=9606 GN=ITGB3 PE=1 SV=2	ITB3_HUMAN	87 kDa	0.999983	25	100%	NA	P05106	ITGB3	Integrin beta-3	25.6509	26.3791	25.3846	26.9718	25.1074	26.3197	25.3163	25.1143	27.4963	25.1275	26.9745	26.3754	27.9051	25.5758	25.2884	26.2395	26.5974	25.6816	25.6909	25.843	24.8997	25.4733	26.0358	24.1634	23.8332	27.1638	26.8299	25.9759	27.9579	27.0795	27.1611	24.0889	26.9603	25.6485	25.4376	24.5	28.1238	24.6309	27.0804
32	sp|P20742|PZP_HUMAN Pregnancy zone protein OS=Homo sapiens OX=9606 GN=PZP PE=1 SV=4	PZP_HUMAN	164 kDa	0.999866	26	81%	NA	P20742	PZP	Pregnancy zone protein	29.8533	29.4602	29.4827	29.5375	30.1811	29.5965	29.609	30.2818	30.024	30.0264	30.2525	30.3571	29.6139	30.6443	28.2327	29.4593	28.4147	29.1676	28.8752	30.966	30.196	29.8553	26.581	29.4568	30.4768	29.7539	28.4429	30.52	30.1463	29.9504	29.3704	29.9754	29.7211	29.6478	28.5879	29.5709	29.0962	30.1842	29.2711
33	sp|P12259|FA5_HUMAN Coagulation factor V OS=Homo sapiens OX=9606 GN=F5 PE=1 SV=4	FA5_HUMAN	252 kDa	0.999866	25	100%	NA	P12259	F5	Coagulation factor V	25.4191	25.7482	24.6421	25.2204	25.1143	25.5328	25.1987	24.6415	24.5368	24.2035	24.7161	25.3077	26.2516	24.7387	24.537	25.7877	24.1413	24.6732	22.612	24.4366	25.0829	25.8406	24.3696	24.7321	24.9916	24.4406	24.2895	24.9621	25.3101	24.5309	24.849	24.8135	24.2474	25.5856	24.3868	25.0361	25.662	23.9525	24.0275
34	sp|P12814|ACTN1_HUMAN Alpha-actinin-1 OS=Homo sapiens OX=9606 GN=ACTN1 PE=1 SV=2	ACTN1_HUMAN	103 kDa	0.999742	23	70%	NA	P12814	ACTN1	Alpha-actinin-1	21.9329	20.6844	22.0872	21.9916	20.9098	21.8304	21.6178	20.9695	23.8662	21.7678	21.8758	21.6188	23.0149	20.7543	21.1393	21.0265	23.6755	21.1906	22.579	22.3205	22.9688	22.8876	23.8004	20.5896	21.2807	22.7088	24.4998	21.7786	22.8624	23.4718	24.7917	21.059	23.3473	22.1817	23.1643	22.3775	24.9581	21.944	22.662
35	sp|P06727|APOA4_HUMAN Apolipoprotein A-IV OS=Homo sapiens OX=9606 GN=APOA4 PE=1 SV=4	APOA4_HUMAN	45 kDa	0.998214	25	100%	NA	P06727	APOA4	Apolipoprotein A-IV	23.0795	24.4848	24.0555	24.432	23.3757	24.8528	24.2197	24.2804	23.7682	24.1834	24.8275	24.3125	24.1856	24.5394	24.6545	24.051	23.7693	24.1431	24.4387	24.0494	24.8911	24.7375	24.2526	24.9772	25.161	24.88	22.7957	26.9568	24.4755	24.3624	23.1217	24.7355	24.6262	24.7973	23.8752	24.8216	22.8345	24.5977	24.5261
36	sp|P00739|HPTR_HUMAN Haptoglobin-related protein OS=Homo sapiens OX=9606 GN=HPR PE=2 SV=2	HPTR_HUMAN	39 kDa	0.999913	22	27%	NA	P00739	HPR	Haptoglobin-related protein	27.1017	27.292	27.7648	28.1341	25.3741	26.8698	27.3172	27.8195	26.8177	27.2005	26.0849	28.8777	25.7818	27.5361	26.2554	26.1896	26.5216	28.4111	27.801	27.578	27.5914	27.5301	29.5219	27.6226	27.1984	26.6265	29.5614	29.7881	26.2995	27.6073	26.7656	29.0122	26.8792	26.4313	28.6603	28.9918	27.0546	28.1183	27.3836
37	sp|P02647|APOA1_HUMAN Apolipoprotein A-I OS=Homo sapiens OX=9606 GN=APOA1 PE=1 SV=1	APOA1_HUMAN	31 kDa	0.999809	22	100%	NA	P02647	APOA1	Apolipoprotein A-I	30.6498	28.8155	30.6692	30.0038	30.0156	30.5425	29.966	29.6798	29.721	30.3143	30.1856	29.7975	29.7119	30.1848	31.0759	29.6467	30.3753	29.5782	30.3518	30.7775	30.5214	29.4931	31.0078	29.59	30.4745	29.9108	30.6444	29.8761	30.3056	29.5959	30.1953	30.2853	30.2434	30.0248	30.5384	30.7292	30.1438	29.5498	30.4876
38	sp|P67936|TPM4_HUMAN Tropomyosin alpha-4 chain OS=Homo sapiens OX=9606 GN=TPM4 PE=1 SV=3	TPM4_HUMAN	29 kDa	0.999719	25	60%	NA	P67936	TPM4	Tropomyosin alpha-4 chain	24.2692	23.619	23.2469	25.7832	23.0775	24.6667	24.6446	23.0919	26.3823	24.1309	24.244	24.9163	26.6208	24.8451	23.0157	24.9679	25.8413	24.4949	24.2324	24.8555	23.7475	24.5516	23.3033	22.8108	22.7961	25.9832	26.3747	24.7194	26.8926	26.2393	27.1851	22.5097	26.422	24.4631	24.1796	22.9247	27.8503	23.371	26.5394
39	sp|P13647|K2C5_HUMAN Keratin, type II cytoskeletal 5 OS=Homo sapiens OX=9606 GN=KRT5 PE=1 SV=3	K2C5_HUMAN	62 kDa	0.999592	21	67%	NA	P13647	KRT5	Keratin, type II cytoskeletal 5	26.6244	27.4367	27.1906	23.8046	24.2153	21.5144	24.2575	23.9001	23.8024	23.6029	26.5142	21.966	22.5218	22.1603	24.0745	27.3073	24.9707	22.3026	24.1705	24.4133	24.7968	24.4061	28.5399	24.4179	28.7004	24.9959	23.7841	22.6008	23.3051	23.5367	23.0974	24.8247	21.6076	24.2578	24.6822	25.7872	24.5054	23.5914	21.9715
40	sp|P60709|ACTB_HUMAN Actin, cytoplasmic 1 OS=Homo sapiens OX=9606 GN=ACTB PE=1 SV=1	ACTB_HUMAN	42 kDa	0.999941	20	35%	NA	P60709	ACTB	Actin, cytoplasmic 1	27.0082	27.3347	26.497	29.1668	27.1512	28.0657	27.0516	26.6062	29.354	27.1566	28.0748	27.7575	29.83	27.6367	27.4285	27.9771	29.1138	27.5809	27.5654	27.8834	26.5402	27.6063	25.2896	26.5135	24.615	29.0297	29.5765	28.0949	29.8292	28.8205	30.4322	24.5837	29.4091	28.0697	27.7009	26.7598	30.5921	26.6975	29.292
41	sp|P07996|TSP1_HUMAN Thrombospondin-1 OS=Homo sapiens OX=9606 GN=THBS1 PE=1 SV=2	TSP1_HUMAN	129 kDa	0.99992	23	100%	NA	P07996	THBS1	Thrombospondin-1	25.9188	25.3907	25.2002	25.2946	23.6273	27.8053	24.5522	24.9637	26.1103	25.2245	26.2113	24.8287	26.2654	23.9882	26.2896	25.4762	26.7545	26.837	24.0381	25.5348	24.8421	25.293	24.4198	25.2385	27.2316	25.4806	26.7972	24.9575	25.8236	26.6431	27.0921	24.0593	26.0091	26.6795	25.7876	26.8813	27.152	23.7408	24.5234
42	sp|P08514|ITA2B_HUMAN Integrin alpha-IIb OS=Homo sapiens OX=9606 GN=ITGA2B PE=1 SV=3	ITA2B_HUMAN	113 kDa	0.999902	23	100%	NA	P08514	ITGA2B	Integrin alpha-IIb	26.3177	27.5287	25.6626	28.3643	26.4168	27.3482	26.4571	25.9796	28.6409	26.6747	27.9386	27.4381	29.2131	27.0762	26.6987	27.4125	27.8614	26.8932	27.1668	27.0706	25.8713	26.4209	26.133	25.4722	23.748	28.6384	28.3861	27.3638	29.3223	28.2934	28.8918	24.1098	28.464	26.9592	26.0565	25.8226	29.4541	25.8615	28.7764
43	sp|P07225|PROS_HUMAN Vitamin K-dependent protein S OS=Homo sapiens OX=9606 GN=PROS1 PE=1 SV=1	PROS_HUMAN	75 kDa	0.999773	22	100%	NA	P07225	PROS1	Vitamin K-dependent protein S	30.2749	30.0076	30.0742	29.768	29.8052	28.9747	30.2658	29.2532	29.0744	28.7907	29.6589	28.1677	29.4479	28.838	29.0163	29.691	29.4557	28.7135	28.0722	28.1837	29.4689	28.6664	29.7605	29.3053	28.9645	29.5899	29.4162	28.7743	29.3599	29.1834	28.994	29.9325	28.8166	28.9692	29.21	29.7242	29.4216	29.2709	29.5947
44	sp|P13645|K1C10_HUMAN Keratin, type I cytoskeletal 10 OS=Homo sapiens OX=9606 GN=KRT10 PE=1 SV=6	K1C10_HUMAN	59 kDa	0.99974	23	78%	NA	P13645	KRT10	Keratin, type I cytoskeletal 10	27.7527	25.6683	26.4107	27.1771	29.4486	23.2945	25.9932	25.4841	29.167	25.9634	26.4186	26.2507	24.9949	26.1634	26.8691	26.66	25.301	24.4061	28.4545	28.2208	29.3408	27.6238	27.0402	28.1362	33.8396	29.7115	27.126	26.7191	26.6412	27.1786	26.5817	28.2028	26.7585	27.4487	29.468	30.6047	28.8667	27.853	25.3779
45	sp|Q4LDE5|SVEP1_HUMAN Sushi, von Willebrand factor type A, EGF and pentraxin domain-containing protein 1 OS=Homo sapiens OX=9606 GN=SVEP1 PE=1 SV=3	SVEP1_HUMAN	390 kDa	0.99968	24	100%	NA	Q4LDE5	SVEP1	Sushi, von Willebrand factor type A, EGF and pentraxin domain-containing protein 1	24.6365	25.846	24.0227	23.5601	23.7669	23.6788	25.1652	24.7393	22.7338	23.0838	23.8513	23.6351	24.1439	23.7961	24.2973	24.569	23.861	23.5323	22.9948	22.4129	24.1293	23.927	26.8563	23.9077	23.3623	23.2287	22.2791	26.1307	23.9372	23.917	23.4712	24.5344	24.6127	24.8114	24.8777	24.6235	23.0324	23.9977	22.6317
46	sp|P00450|CERU_HUMAN Ceruloplasmin OS=Homo sapiens OX=9606 GN=CP PE=1 SV=1	CERU_HUMAN	122 kDa	0.9997	21	100%	NA	P00450	CP	Ceruloplasmin	26.5519	24.6771	25.29	24.659	25.5684	26.2769	26.054	25.4185	25.2992	25.9714	25.5106	25.2401	25.2665	25.4996	26.3989	27.0314	25.068	26.2457	25.0235	27.528	27.0884	26.0105	23.7555	25.4084	26.1282	24.6642	24.3001	24.6329	25.7296	24.8733	24.9182	25.0219	25.713	26.107	25.5228	24.816	25.0219	25.1061	25.5506
47	sp|P00488|F13A_HUMAN Coagulation factor XIII A chain OS=Homo sapiens OX=9606 GN=F13A1 PE=1 SV=5	F13A_HUMAN	83 kDa	0.999548	18	100%	NA	P00488	F13A1	Coagulation factor XIII A chain	24.4122	26.2074	23.7322	25.4335	23.8393	25.8308	24.6761	25.5081	25.32	25.2033	25.7518	25.4251	26.4938	25.739	23.8546	24.9116	25.2615	25.7481	23.9723	25.3234	25.5164	25.8767	25.9974	25.7295	25.421	25.009	25.6472	24.7304	25.6128	25.6369	25.6075	25.2052	25.1821	24.7176	25.3301	25.17	26.5801	25.6259	25.0653
48	sp|P24043|LAMA2_HUMAN Laminin subunit alpha-2 OS=Homo sapiens OX=9606 GN=LAMA2 PE=1 SV=4	LAMA2_HUMAN	344 kDa	0.999459	22	100%	NA	P24043	LAMA2	Laminin subunit alpha-2	22.3753	22.317	22.4152	20.9482	21.2743	20.6689	23.1531	22.732	21.3752	21.035	23.1004	23.5929	21.3497	22.9526	23.1497	21.6462	20.5586	21.4006	22.3952	21.0292	21.0082	21.5113	23.0929	21.3801	21.2007	21.2713	24.7151	22.312	22.1613	22.5566	20.131	23.2925	23.5599	21.6952	23.4934	22.0572	22.7951	22.8972	20.544
49	sp|P26038|MOES_HUMAN Moesin OS=Homo sapiens OX=9606 GN=MSN PE=1 SV=3	MOES_HUMAN	68 kDa	0.999188	19	79%	NA	P26038	MSN	Moesin	24.0913	24.5173	24.1369	24.8153	25.9302	23.1053	24.8002	23.4447	24.357	23.2734	24.9767	23.9545	24.8584	24.6807	24.2207	23.5461	24.0984	22.8573	24.6122	22.8652	22.6604	23.6609	26.4873	23.6793	21.8691	24.2684	24.1512	25.3897	24.7946	24.547	24.5579	23.6769	26.0213	24.0355	24.2162	23.7635	25.2041	24.7309	24.5656
50	sp|P11171|EPB41_HUMAN Protein 4.1 OS=Homo sapiens OX=9606 GN=EPB41 PE=1 SV=4	EPB41_HUMAN	97 kDa	0.999772	19	100%	NA	P11171	EPB41	Protein 4.1	22.019	21.1653	23.143	20.9766	23.3483	23.2908	21.1168	23.1397	23.748	22.3248	22.7335	22.1934	21.1615	23.4183	24.3061	23.2094	23.106	21.4553	23.1762	20.9815	22.6191	21.7147	25.8196	24.8334	21.5274	22.6202	22.6346	23.1959	20.5073	22.2286	22.4896	22.9631	25.5549	23.9235	22.0053	23.185	20.7535	24.0019	22.6697
51	sp|P11142|HSP7C_HUMAN Heat shock cognate 71 kDa protein OS=Homo sapiens OX=9606 GN=HSPA8 PE=1 SV=1	HSP7C_HUMAN	71 kDa	0.999405	18	83%	NA	P11142	HSPA8	Heat shock cognate 71 kDa protein	24.0795	24.9004	23.7803	25.4658	24.5916	24.6348	24.9081	24.4913	25.3653	23.7614	25.5498	25.0818	26.0779	25.082	24.6525	24.5099	25.117	24.4283	23.8736	24.6427	23.5582	24.6202	25.6943	24.4916	23.5144	25.302	25.3917	24.6999	25.7731	25.0014	25.6202	24.0961	25.8797	24.4961	24.974	24.3015	26.2094	25.1219	24.9177
52	sp|P35527|K1C9_HUMAN Keratin, type I cytoskeletal 9 OS=Homo sapiens OX=9606 GN=KRT9 PE=1 SV=3	K1C9_HUMAN	62 kDa	0.999676	15	100%	NA	P35527	KRT9	Keratin, type I cytoskeletal 9	28.651	25.4231	25.9489	26.7622	26.1467	22.9505	25.1579	24.7575	23.6604	24.7031	26.3129	25.405	22.6153	25.0765	25.6595	24.2837	24.5817	24.5669	25.6993	27.3194	23.1371	27.2467	26.565	27.2037	24.6854	28.2503	27.6939	27.3251	28.0101	27.7857	26.7495	27.0264	25.1128	28.2877	25.448	29.7101	26.3906	26.8063	25.054
53	sp|Q76LX8|ATS13_HUMAN A disintegrin and metalloproteinase with thrombospondin motifs 13 OS=Homo sapiens OX=9606 GN=ADAMTS13 PE=1 SV=1	ATS13_HUMAN	154 kDa	0.999491	19	100%	NA	Q76LX8	ADAMTS13	A disintegrin and metalloproteinase with thrombospondin motifs 13	23.6365	23.6951	23.1082	21.6686	24.6986	23.17	24.6942	23.9626	23.8037	23.6406	24.9801	24.5894	24.0612	24.3981	23.1399	23.1025	22.9039	23.4108	22.8107	22.6968	22.7183	22.6009	27.4335	22.995	22.3008	22.1097	22.1894	27.0804	23.6883	22.6602	22.5758	24.6835	24.0953	23.1356	23.9288	23.8367	22.8139	24.3124	22.9718
54	sp|P00736|C1R_HUMAN Complement C1r subcomponent OS=Homo sapiens OX=9606 GN=C1R PE=1 SV=2	C1R_HUMAN	80 kDa	0.999887	16	100%	NA	P00736	C1R	Complement C1r subcomponent	29.4495	29.5837	30.0004	28.7687	25.9632	29.597	30.1907	28.5326	27.8264	28.3896	27.047	28.1854	29.6514	28.7025	25.9748	26.4162	29.333	28.9294	26.8473	29.2633	29.1067	28.9633	29.7541	29.4961	28.9662	28.5418	28.3748	26.7824	28.9275	28.6847	25.4957	29.4945	28.341	28.5013	29.6256	28.8453	27.6031	28.9525	26.1081
55	sp|P10909|CLUS_HUMAN Clusterin OS=Homo sapiens OX=9606 GN=CLU PE=1 SV=1	CLUS_HUMAN	52 kDa	0.999797	17	100%	NA	P10909	CLU	Clusterin	28.9642	28.4046	28.6761	27.751	27.2726	28.3291	28.6315	27.5387	26.7757	27.2926	27.5626	27.5255	28.9508	27.7207	27.0234	27.1048	28.1941	27.8192	26.4524	28.3045	27.7707	27.4931	28.9333	28.2956	27.2125	27.2581	27.396	28.3095	27.8486	27.6017	26.3921	28.2682	27.7934	28.0675	28.9698	27.8	27.172	27.5821	26.543
56.1	sp|P62736|ACTA_HUMAN Actin, aortic smooth muscle OS=Homo sapiens OX=9606 GN=ACTA2 PE=1 SV=1	ACTA_HUMAN	42 kDa	0.999789	15	27%	NA	P62736	ACTA2	Actin, aortic smooth muscle	24.8861	25.3659	24.608	27.0169	25.243	26.0205	25.1784	24.7448	27.1906	25.293	26.0337	26.0539	28.0588	25.7432	25.1254	26.1715	27.241	25.6609	25.5238	25.918	24.5531	25.6417	23.886	24.609	23.0104	27.0092	27.5108	26.1306	27.8196	26.9623	28.3839	22.6223	27.6108	26.0325	25.6565	24.7406	28.662	25.0252	27.3067
56.2	sp|P68032|ACTC_HUMAN Actin, alpha cardiac muscle 1 OS=Homo sapiens OX=9606 GN=ACTC1 PE=1 SV=1	ACTC_HUMAN	42 kDa	0.999789	15	27%	NA	P68032	ACTC1	Actin, alpha cardiac muscle 1	24.8861	25.3659	24.608	27.0169	25.243	26.0205	25.1784	24.7448	27.1906	25.293	26.0337	26.0539	28.0588	25.7432	25.1254	26.1715	27.241	25.6609	25.5238	25.918	24.5531	25.6417	23.886	24.609	23.0104	27.0092	27.5108	26.1306	27.8196	26.9623	28.3839	22.6223	27.6108	26.0325	25.6565	24.7406	28.662	25.0252	27.3067
56.3	sp|P68133|ACTS_HUMAN Actin, alpha skeletal muscle OS=Homo sapiens OX=9606 GN=ACTA1 PE=1 SV=1	ACTS_HUMAN	42 kDa	0.999789	15	27%	NA	P68133	ACTA1	Actin, alpha skeletal muscle	24.8861	25.3659	24.608	27.0169	25.243	26.0205	25.1784	24.7448	27.1906	25.293	26.0337	26.0539	28.0588	25.7432	25.1254	26.1715	27.241	25.6609	25.5238	25.918	24.5531	25.6417	23.886	24.609	23.0104	27.0092	27.5108	26.1306	27.8196	26.9623	28.3839	22.6223	27.6108	26.0325	25.6565	24.7406	28.662	25.0252	27.3067
57	sp|P11047|LAMC1_HUMAN Laminin subunit gamma-1 OS=Homo sapiens OX=9606 GN=LAMC1 PE=1 SV=3	LAMC1_HUMAN	178 kDa	0.999699	19	100%	NA	P11047	LAMC1	Laminin subunit gamma-1	23.0458	22.8614	23.1302	22.2858	22.4884	21.4544	23.4077	22.9506	21.6149	21.5006	23.4981	23.6856	22.2525	22.8059	23.7519	22.2928	21.7194	23.3263	23.2875	21.4423	21.2959	21.7945	24.8672	22.063	21.6956	21.7862	20.6731	22.8164	22.2022	23.1198	21.7421	23.3471	23.9287	22.4089	23.6259	22.4956	22.7859	22.9132	22.1155
58	sp|P23229|ITA6_HUMAN Integrin alpha-6 OS=Homo sapiens OX=9606 GN=ITGA6 PE=1 SV=5	ITA6_HUMAN	127 kDa	0.999548	19	100%	NA	P23229	ITGA6	Integrin alpha-6	23.1064	24.1897	22.5264	23.8975	22.9424	24.1113	23.0108	22.6748	24.5336	23.1784	23.8522	23.9111	25.4692	23.4018	22.9717	23.5401	23.7654	23.621	23.7263	24.6307	23.7133	23.1053	23.8028	22.1323	22.2247	25.2593	24.1613	23.5044	25.4602	24.7056	25.1552	22.8893	23.8012	22.9922	23.2341	22.1384	25.6276	22.5111	25.3915
59	sp|P02533|K1C14_HUMAN Keratin, type I cytoskeletal 14 OS=Homo sapiens OX=9606 GN=KRT14 PE=1 SV=4	K1C14_HUMAN	52 kDa	0.998906	18	28%	NA	P02533	KRT14	Keratin, type I cytoskeletal 14	23.2056	19.5353	19.3914	22.0204	19.9712	17.5832	19.0373	22.2554	21.524	20.2769	20.0511	20.0006	17.798	20.6919	20.0343	19.0771	18.3072	19.3919	21.4149	23.0104	22.5133	22.9524	20.654	23.9225	26.743	23.2982	21.9455	20.5255	21.209	21.6935	20.0982	23.8933	19.5775	22.4403	23.0699	25.4678	21.6838	21.738	18.4326
60	sp|Q07954|LRP1_HUMAN Prolow-density lipoprotein receptor-related protein 1 OS=Homo sapiens OX=9606 GN=LRP1 PE=1 SV=2	LRP1_HUMAN	505 kDa	0.99878	19	100%	NA	Q07954	LRP1	Prolow-density lipoprotein receptor-related protein 1	23.6144	24.0196	23.0651	23.6033	23.1875	23.9863	24.1507	23.64	22.9202	23.6493	23.4405	23.7276	23.5033	23.7235	23.2354	24.0306	21.6003	23.9776	23.3166	24.0342	24.2677	24.4285	24.5497	23.878	23.5102	22.9351	22.4989	24.1536	23.116	23.8126	23.0295	24.3348	22.9345	24.4628	24.9661	24.3569	22.5	24.2168	23.5073
61	sp|P09493|TPM1_HUMAN Tropomyosin alpha-1 chain OS=Homo sapiens OX=9606 GN=TPM1 PE=1 SV=2	TPM1_HUMAN	33 kDa	0.998242	19	47%	NA	P09493	TPM1	Tropomyosin alpha-1 chain	20.0931	20.5362	22.6719	20.3151	21.3513	20.4482	22.2978	20.9694	21.0705	20.1878	20.25	21.4423	21.1733	20.82	19.6977	20.61	21.6733	20.2924	22.0081	20.4846	20.5615	19.9044	26.1118	21.2339	20.1787	20.6943	21.7313	21.7143	21.2613	21.1537	21.5689	22.9048	21.6858	20.1361	19.3381	19.7187	22.7091	19.7426	20.9353
62	sp|P02730|B3AT_HUMAN Band 3 anion transport protein OS=Homo sapiens OX=9606 GN=SLC4A1 PE=1 SV=3	B3AT_HUMAN	102 kDa	0.999969	16	100%	NA	P02730	SLC4A1	Band 3 anion transport protein	25.0452	23.3678	24.7143	23.2419	26.9891	23.0751	24.3274	25.979	26.9698	24.3033	26.8112	25.3078	24.2509	26.4593	28.0771	26.627	26.2991	24.3158	27.2393	23.8573	24.0034	24.6012	23.7781	27.5459	24.1186	25.909	25.3427	26.7941	24.3858	23.5971	25.9763	22.1221	29.0607	27.1671	24.8035	25.8241	23.7112	26.9721	26.1628
63	sp|A1L4H1|SRCRL_HUMAN Soluble scavenger receptor cysteine-rich domain-containing protein SSC5D OS=Homo sapiens OX=9606 GN=SSC5D PE=1 SV=3	SRCRL_HUMAN	166 kDa	0.999947	18	100%	NA	A1L4H1	SSC5D	Soluble scavenger receptor cysteine-rich domain-containing protein SSC5D	27.4706	27.5088	27.4338	27.1287	26.3883	26.0662	28.855	26.9216	25.9053	25.3285	27.3757	24.8525	27.5386	26.4885	28.0896	27.2849	26.0292	25.5904	27.8374	24.4374	25.2185	26.4229	26.9427	26.9061	23.4121	27.1554	25.3419	28.7364	27.3902	26.5056	26.2707	27.1275	28.032	27.2021	28.1613	26.4703	26.5177	27.2365	26.2182
64	sp|P06396|GELS_HUMAN Gelsolin OS=Homo sapiens OX=9606 GN=GSN PE=1 SV=1	GELS_HUMAN	86 kDa	0.999877	16	100%	NA	P06396	GSN	Gelsolin	24.6142	24.5593	24.2602	25.9893	24.5576	25.3866	24.7155	24.177	26.2787	24.9376	25.1775	25.0393	26.3059	25.046	24.4072	25.6562	25.3706	25.0429	25.5456	25.1677	25.0486	25.0978	23.7865	24.6253	24.6315	25.8744	25.8026	25.9939	26.6158	26.1646	26.9698	23.1641	26.3436	24.8898	24.8035	24.2199	27.2233	24.219	25.9838
65	sp|P55072|TERA_HUMAN Transitional endoplasmic reticulum ATPase OS=Homo sapiens OX=9606 GN=VCP PE=1 SV=4	TERA_HUMAN	89 kDa	0.999708	17	100%	NA	P55072	VCP	Transitional endoplasmic reticulum ATPase	21.663	20.9789	22.8138	21.8826	22.6986	22.6664	21.1422	21.9951	23.846	21.1607	22.8986	22.1388	23.1366	22.6088	23.205	22.1123	22.8581	23.023	22.5754	22.3007	20.925	21.4281	24.2859	22.7095	20.6592	23.3566	23.1641	21.7814	22.6034	22.4825	22.7552	21.1816	23.9647	22.2653	21.8332	22.1491	23.4474	22.8106	22.5902
66	sp|P00747|PLMN_HUMAN Plasminogen OS=Homo sapiens OX=9606 GN=PLG PE=1 SV=2	PLMN_HUMAN	91 kDa	0.999597	18	89%	NA	P00747	PLG	Plasminogen	23.3663	22.973	23.219	22.542	23.4444	24.6489	23.3027	23.4485	23.6821	24.3258	23.7959	23.8395	22.9641	23.581	24.6614	25.1017	23.7136	24.5751	23.4142	25.8888	25.1718	23.7359	23.649	24.3859	24.7727	23.2657	22.8733	23.2774	23.6504	22.7339	22.234	23.3335	24.0302	24.3763	23.8634	23.7494	22.9768	23.712	23.2371
67	sp|Q86UX7|URP2_HUMAN Fermitin family homolog 3 OS=Homo sapiens OX=9606 GN=FERMT3 PE=1 SV=1	URP2_HUMAN	76 kDa	0.999837	17	100%	NA	Q86UX7	FERMT3	Fermitin family homolog 3	25.2924	26.347	24.9792	27.1377	25.962	26.3087	25.6712	24.9309	27.5735	25.5826	26.688	26.2554	28.1495	26.1003	25.4351	26.2924	26.9846	25.7935	25.6499	26.0437	24.843	25.7014	26.6592	24.4542	22.0729	27.3589	27.5094	26.157	28.18	27.3403	28.0265	22.5522	27.4025	26.0809	25.6191	25.0076	28.6011	25.1989	27.159
68	sp|P02786|TFR1_HUMAN Transferrin receptor protein 1 OS=Homo sapiens OX=9606 GN=TFRC PE=1 SV=2	TFR1_HUMAN	85 kDa	0.999672	16	100%	NA	P02786	TFRC	Transferrin receptor protein 1	25.2668	25.6182	25.7739	27.8237	25.5399	24.9052	25.8266	25.3356	24.0626	23.5227	28.7522	25.7262	25.8417	24.8297	25.4044	24.5469	25.4745	24.5549	23.1025	24.2685	23.3469	23.9296	24.4076	24.5277	25.1248	24.5617	24.3934	24.5907	24.0834	23.61	22.8578	25.7365	25.466	23.6324	25.7413	24.0833	24.0553	25.4847	22.5278
69	sp|P48740|MASP1_HUMAN Mannan-binding lectin serine protease 1 OS=Homo sapiens OX=9606 GN=MASP1 PE=1 SV=3	MASP1_HUMAN	79 kDa	0.999476	15	93%	NA	P48740	MASP1	Mannan-binding lectin serine protease 1	26.0579	26.568	25.8561	25.8251	26.4736	25.5147	26.6784	26.6462	26.0667	26.1082	26.3653	26.8616	25.2694	26.7912	25.3526	25.9004	24.8221	25.1377	26.5555	25.6507	25.9508	25.6203	26.8805	25.735	25.1626	26.0178	24.9142	26.9915	25.896	25.4613	25.4428	25.6568	24.7041	25.3498	25.9022	25.9824	25.0359	26.5164	25.2453
70	sp|P15144|AMPN_HUMAN Aminopeptidase N OS=Homo sapiens OX=9606 GN=ANPEP PE=1 SV=4	AMPN_HUMAN	110 kDa	0.999468	16	100%	NA	P15144	ANPEP	Aminopeptidase N	22.2192	23.1683	24.6975	22.0554	25.0318	20.1271	24.2594	22.2987	24.603	21.3032	23.5605	23.3574	25.0532	22.6917	24.1265	21.247	21.4558	20.5673	22.1958	22.2442	20.4019	20.7876	23.4389	21.2263	27.5689	23.8191	19.8976	23.3426	24.6957	23.4523	20.4569	22.1142	22.7495	23.4486	25.7405	23.4403	23.9718	23.9261	21.1997
71	sp|P02538|K2C6A_HUMAN Keratin, type II cytoskeletal 6A OS=Homo sapiens OX=9606 GN=KRT6A PE=1 SV=3	K2C6A_HUMAN	60 kDa	0.998978	17	18%	NA	P02538	KRT6A	Keratin, type II cytoskeletal 6A	23.2744	23.232	21.4872	23.2265	21.4046	22.3892	22.2789	24.1783	21.7147	21.9129	22.7642	22.7111	20.3991	22.2921	20.9566	22.4365	21.6498	21.8463	22.2423	22.1172	21.6313	23.4941	20.3668	24.7391	21.9666	22.2205	21.8139	21.9802	21.2436	21.6265	19.6239	24.3103	19.1907	22.8801	24.1641	24.0961	23.7016	22.5034	19.8106
72	sp|Q08380|LG3BP_HUMAN Galectin-3-binding protein OS=Homo sapiens OX=9606 GN=LGALS3BP PE=1 SV=1	LG3BP_HUMAN	65 kDa	0.999953	15	100%	NA	Q08380	LGALS3BP	Galectin-3-binding protein	30.3811	30.9821	29.305	29.8986	30.2119	29.5801	30.9143	30.6742	29.9768	28.7374	32.1588	30.4354	31.2272	30.9257	30.178	29.9016	29.0442	29.1766	30.0885	28.0295	28.1582	28.613	28.6963	29.2798	27.9043	29.5712	30.1374	31.2425	30.1818	29.3298	28.2146	30.6349	30.7025	29.7547	29.9577	28.9432	29.8787	30.7086	30.128
73	sp|P08779|K1C16_HUMAN Keratin, type I cytoskeletal 16 OS=Homo sapiens OX=9606 GN=KRT16 PE=1 SV=4	K1C16_HUMAN	51 kDa	0.999469	15	33%	NA	P08779	KRT16	Keratin, type I cytoskeletal 16	22.0543	18.2546	17.1298	21.9486	18.6588	17.1484	16.2815	24.2842	18.6034	17.9699	19.002	15.9755	16.6021	20.9887	16.7306	18.8631	19.4273	18.3973	18.602	19.6371	17.9335	21.7446	21.2628	25.4297	23.0611	20.0721	20.6267	19.5944	19.3688	18.4779	16.1098	24.1022	17.3317	20.07	22.5801	25.2735	21.0793	18.8758	17.1317
74	sp|Q13201|MMRN1_HUMAN Multimerin-1 OS=Homo sapiens OX=9606 GN=MMRN1 PE=1 SV=3	MMRN1_HUMAN	138 kDa	0.998894	15	100%	NA	Q13201	MMRN1	Multimerin-1	25.3393	25.6064	24.8914	24.9637	25.4316	23.8869	25.2768	25.9727	25.5218	25.3562	25.806	24.7103	24.2878	25.539	24.5005	25.8608	21.8789	23.3535	24.8216	25.0688	26.0064	26.3338	21.2131	24.8945	25.9261	23.9354	23.5984	26.9915	24.1025	25.8122	24.4679	25.3273	23.9972	25.125	23.8492	25.5794	22.2139	25.3486	25.3351
75	sp|P04259|K2C6B_HUMAN Keratin, type II cytoskeletal 6B OS=Homo sapiens OX=9606 GN=KRT6B PE=1 SV=5	K2C6B_HUMAN	60 kDa	0.976694	16	12%	NA	P04259	KRT6B	Keratin, type II cytoskeletal 6B	18.725	17.0852	17.0159	18.8608	20.0577	19.0718	18.9398	21.2844	18.514	18.8049	16.6941	17.7246	NA	19.6608	19.8311	18.1772	17.8667	20.117	19.523	20.3977	17.8432	19.8216	16.8435	22.0368	16.6705	14.3426	19.0049	16.4525	19.2317	15.4284	16.5299	21.2583	16.9021	19.6326	18.2096	19.999	19.7375	17.7925	19.4358
76	sp|P01860|IGHG3_HUMAN Immunoglobulin heavy constant gamma 3 OS=Homo sapiens OX=9606 GN=IGHG3 PE=1 SV=2	IGHG3_HUMAN	41 kDa	0.99994	13	31%	NA	P01860	IGHG3	Immunoglobulin heavy constant gamma 3	27.6614	26.3689	28.1612	26.9679	27.6071	29.7143	28.6742	27.4809	28.0884	28.1711	27.5452	26.6851	26.149	27.8533	28.1086	28.6675	25.8703	28.3802	26.5819	27.2912	29.6552	28.655	28.3203	27.0019	28.6708	27.0517	26.2627	27.0326	26.5741	28.7734	29.2345	28.8734	25.4693	26.4327	27.0061	25.1604	27.1672	25.6655	28.3532
77	sp|Q8WXI7|MUC16_HUMAN Mucin-16 OS=Homo sapiens OX=9606 GN=MUC16 PE=1 SV=3	MUC16_HUMAN	1519 kDa	0.999713	15	100%	NA	Q8WXI7	MUC16	Mucin-16	25.7889	22.6848	25.2475	22.2842	26.9925	22.6308	24.2092	22.5969	22.2167	23.0351	24.9825	23.507	24.4023	22.6977	28.0756	23.1337	24.6941	23.5178	25.213	23.0199	23.4011	22.8966	24.2068	23.0723	23.0308	21.7015	22.9441	22.38	22.2129	22.4331	23.402	23.4876	25.1793	22.8679	25.4731	23.9814	25.2029	22.5822	24.5874
78	sp|P16452|EPB42_HUMAN Protein 4.2 OS=Homo sapiens OX=9606 GN=EPB42 PE=1 SV=3	EPB42_HUMAN	77 kDa	0.999703	15	100%	NA	P16452	EPB42	Protein 4.2	22.6277	21.4183	23.0383	21.1463	24.753	21.333	22.0344	23.7201	24.648	22.3584	24.1415	22.9105	21.9838	23.9758	25.6321	24.3659	23.9835	22.1142	24.8317	21.5789	22.3056	22.6598	24.241	25.5821	21.8309	23.6468	23.2457	24.309	21.7647	21.3687	23.7203	21.6262	26.487	25.1297	22.8011	23.9305	21.2423	24.5087	23.9942
79	sp|P00734|THRB_HUMAN Prothrombin OS=Homo sapiens OX=9606 GN=F2 PE=1 SV=2	THRB_HUMAN	70 kDa	0.99967	14	100%	NA	P00734	F2	Prothrombin	23.5886	23.4441	22.9193	22.7915	23.354	23.896	22.3733	23.0091	23.0964	23.8411	22.8388	23.1148	22.5979	23.3669	23.656	24.0964	22.5552	24.0708	22.3654	25.3722	24.413	23.2741	24.598	23.8247	24.3245	23.2074	22.0592	23.1837	23.3262	22.9578	21.6059	22.5039	23.3071	23.218	23.3954	23.0918	22.1756	23.3848	22.3552
80	sp|O14791|APOL1_HUMAN Apolipoprotein L1 OS=Homo sapiens OX=9606 GN=APOL1 PE=1 SV=5	APOL1_HUMAN	44 kDa	0.999621	12	100%	NA	O14791	APOL1	Apolipoprotein L1	27.8412	28.8486	28.4685	29.4851	27.1002	27.9034	28.4248	28.5809	28.1197	28.5204	27.8965	29.8314	27.3265	28.4601	27.4197	27.7959	27.1288	29.1808	29.532	28.48	28.7584	28.7343	30.1023	28.8357	27.8361	27.9662	29.8342	27.8714	27.1695	28.5462	28.3556	29.2134	27.5969	28.1752	28.854	30.0155	27.3922	28.6048	28.7792
81	sp|P01008|ANT3_HUMAN Antithrombin-III OS=Homo sapiens OX=9606 GN=SERPINC1 PE=1 SV=1	ANT3_HUMAN	53 kDa	0.999099	12	100%	NA	P01008	SERPINC1	Antithrombin-III	24.0627	22.1746	22.606	22.1871	23.7662	23.4088	23.1204	23.0617	23.5797	23.1789	23.1955	22.6953	22.1807	23.5617	24.6511	24.5319	22.4595	23.509	23.4446	24.2766	24.2207	23.0562	26.1055	24.1789	23.1122	23.2614	22.6399	23.8474	23.2634	22.5736	22.3532	22.6557	24.1955	22.8566	23.2499	23.1455	21.9587	23.8803	23.1709
82	sp|P11021|BIP_HUMAN Endoplasmic reticulum chaperone BiP OS=Homo sapiens OX=9606 GN=HSPA5 PE=1 SV=2	BIP_HUMAN	72 kDa	0.998951	14	93%	NA	P11021	HSPA5	Endoplasmic reticulum chaperone BiP	22.9133	21.9709	23.4144	22.3067	22.5406	22.5287	23.0934	22.1829	23.1647	22.6158	22.8335	22.4983	23.0772	21.8769	21.9152	21.888	23.363	22.1607	21.9719	22.6381	22.9216	23.0319	24.3043	21.7264	22.36	22.361	23.3293	22.7081	22.5678	22.8122	23.6881	22.3785	22.7704	22.3845	23.0715	22.1439	23.9816	22.3832	21.5008
83	sp|Q96RW7|HMCN1_HUMAN Hemicentin-1 OS=Homo sapiens OX=9606 GN=HMCN1 PE=1 SV=2	HMCN1_HUMAN	613 kDa	0.998747	15	100%	NA	Q96RW7	HMCN1	Hemicentin-1	20.8922	22.0852	21.8029	20.2733	21.2215	20.1046	22.2444	21.1262	20.9882	20.3325	21.3617	21.0229	21.7149	20.3774	21.4313	21.4511	20.2696	20.4312	20.7584	18.8199	20.6817	20.8076	21.9108	19.8498	18.5383	20.4497	18.1942	22.4859	20.5075	20.7981	19.7952	21.3616	21.2062	20.7413	21.9796	21.3278	19.8035	20.724	20.5285
84	sp|P06753|TPM3_HUMAN Tropomyosin alpha-3 chain OS=Homo sapiens OX=9606 GN=TPM3 PE=1 SV=2	TPM3_HUMAN	33 kDa	0.998495	14	43%	NA	P06753	TPM3	Tropomyosin alpha-3 chain	21.0707	20.2798	20.9121	22.8156	20.9783	21.8828	21.1364	20.8495	22.9801	21.5062	21.7757	22.3286	23.2669	22.0345	21.5124	22.3257	22.9642	21.3141	21.717	21.6563	20.9352	21.8569	20.7476	21.6698	18.1762	22.9855	23.1395	21.4401	22.944	23.3451	23.2882	20.4358	23.0313	22.1764	21.582	20.7483	24.0865	21.1189	23.3302
85	sp|P07951|TPM2_HUMAN Tropomyosin beta chain OS=Homo sapiens OX=9606 GN=TPM2 PE=1 SV=1	TPM2_HUMAN	33 kDa	0.988213	15	20%	NA	P07951	TPM2	Tropomyosin beta chain	15.8133	16.4189	17.2697	15.7986	17.1516	15.1876	17.5391	15.4864	15.4266	15.6992	15.6554	15.2908	15.6819	16.7057	NA	15.2931	17.0605	16.4117	15.1399	15.9362	17.433	17.3487	18.9355	17.9783	17.6036	15.5478	17.3591	16.4486	16.2997	17.4581	18.9055	15.3691	16.1716	14.3906	15.0132	14.954	18.1271	15.9737	14.9441
86	sp|P05556|ITB1_HUMAN Integrin beta-1 OS=Homo sapiens OX=9606 GN=ITGB1 PE=1 SV=2	ITB1_HUMAN	88 kDa	0.999907	13	100%	NA	P05556	ITGB1	Integrin beta-1	21.9206	22.7618	20.6554	22.6361	21.3995	22.6443	22.0701	21.9236	23.1252	21.9987	22.8642	22.6068	23.6968	22.4729	22.0181	22.4674	22.6303	22.6186	22.1627	22.9833	22.8495	22.3518	22.6217	21.43	21.1161	23.4451	23.0657	22.3265	23.9948	23.3076	23.6561	22.4108	22.6317	21.9071	22.2502	21.5945	24.3389	22.3172	23.5479
87	sp|Q92954|PRG4_HUMAN Proteoglycan 4 OS=Homo sapiens OX=9606 GN=PRG4 PE=1 SV=3	PRG4_HUMAN	151 kDa	0.999823	11	100%	NA	Q92954	PRG4	Proteoglycan 4	26.5727	25.5351	25.4938	24.9729	26.8466	26.9849	26.6611	25.5424	25.4145	25.5014	25.9111	25.9656	26.2543	26.8108	25.7954	25.9034	24.2563	26.6111	26.258	25.2846	26.858	26.4474	25.4755	24.9938	25.2128	25.3528	24.4992	27.3841	26.5701	26.1951	24.8861	26.0184	25.7902	26.1957	27.023	25.5658	25.6109	26.3291	26.0619
88	sp|P01042|KNG1_HUMAN Kininogen-1 OS=Homo sapiens OX=9606 GN=KNG1 PE=1 SV=2	KNG1_HUMAN	72 kDa	0.999689	14	100%	NA	P01042	KNG1	Kininogen-1	24.3611	25.6162	23.5423	23.5536	24.5519	25.6291	23.9901	24.0296	24.1473	24.4187	24.01	23.8188	24.1517	23.7092	23.558	25.2822	23.3834	25.1246	22.9812	26.2224	25.5931	24.4679	25.1813	24.4705	25.7491	23.4385	23.0386	24.2525	23.7707	23.4154	24.6544	23.6439	23.6314	24.5013	24.3917	23.8995	23.0072	23.8332	23.4108
89	sp|P19827|ITIH1_HUMAN Inter-alpha-trypsin inhibitor heavy chain H1 OS=Homo sapiens OX=9606 GN=ITIH1 PE=1 SV=3	ITIH1_HUMAN	101 kDa	0.999676	13	100%	NA	P19827	ITIH1	Inter-alpha-trypsin inhibitor heavy chain H1	26.7137	24.8842	24.2681	25.1385	26.2707	26.9539	25.5125	25.6681	24.8031	26.3426	26.0634	25.9781	24.9375	25.4	23.6458	26.4301	24.0004	26.8427	24.3576	27.3132	27.3177	25.8717	24.9349	25.0108	27.187	24.5775	24.2444	25.6306	25.604	25.4211	24.8528	26.1747	24.4268	25.0927	24.6281	25.0785	25.0614	25.7434	25.4922
90	sp|P19823|ITIH2_HUMAN Inter-alpha-trypsin inhibitor heavy chain H2 OS=Homo sapiens OX=9606 GN=ITIH2 PE=1 SV=2	ITIH2_HUMAN	106 kDa	0.999639	12	100%	NA	P19823	ITIH2	Inter-alpha-trypsin inhibitor heavy chain H2	27.3745	26.2522	24.8367	26.3519	27.4084	27.8043	26.5527	26.5809	25.8681	27.3886	27.0872	26.8274	25.9915	26.0909	24.7905	27.7436	25.2348	27.7099	25.8098	28.2332	28.4078	27.0829	26.3199	25.9161	27.93	25.8382	24.9684	27.083	26.8212	26.381	26.4891	26.7779	25.4787	26.5327	25.42	26.1258	25.6899	26.471	26.7411
91	sp|P05155|IC1_HUMAN Plasma protease C1 inhibitor OS=Homo sapiens OX=9606 GN=SERPING1 PE=1 SV=2	IC1_HUMAN	55 kDa	0.999616	10	100%	NA	P05155	SERPING1	Plasma protease C1 inhibitor	27.4613	26.2754	26.6438	26.7112	26.8685	27.8343	27.2577	26.2004	25.6325	27.1022	26.6261	26.1978	26.0984	26.3107	26.1784	27.8484	26.2937	27.4818	25.6323	28.0775	28.1787	27.1339	27.0035	26.4642	27.5916	25.735	25.5872	26.1143	27.0631	26.1312	25.8637	26.6464	26.338	25.9831	26.5797	25.9743	26.3407	26.1628	27.0098
92	sp|P04040|CATA_HUMAN Catalase OS=Homo sapiens OX=9606 GN=CAT PE=1 SV=3	CATA_HUMAN	60 kDa	0.999597	14	100%	NA	P04040	CAT	Catalase	25.1972	24.7112	25.8006	24.4964	26.9916	25.1192	25.656	26.2949	26.1142	25.6107	25.9462	25.5107	24.9172	25.8328	27.7371	25.9423	25.9198	25.0735	26.0298	23.5671	25.8976	25.6675	24.5446	26.8834	25.5515	24.9849	25.0576	25.7766	24.4283	24.78	25.0309	21.6785	27.6302	26.2528	24.084	24.9184	24.8371	25.9528	25.7075
93	sp|Q13418|ILK_HUMAN Integrin-linked protein kinase OS=Homo sapiens OX=9606 GN=ILK PE=1 SV=2	ILK_HUMAN	51 kDa	0.999459	11	100%	NA	Q13418	ILK	Integrin-linked protein kinase	21.9252	22.7128	22.5817	23.698	21.4293	23.0177	21.5697	21.0395	23.2839	21.8779	22.712	22.2233	23.5314	21.5301	21.6748	22.7004	23.2855	22.4467	21.9986	22.7	21.8505	22.5922	23.3059	20.9131	20.9038	23.2449	23.9752	22.3397	23.9136	23.2173	24.4239	20.8097	22.8063	22.5058	23.0723	21.5885	24.0088	20.7797	23.1613
94	sp|P20851|C4BPB_HUMAN C4b-binding protein beta chain OS=Homo sapiens OX=9606 GN=C4BPB PE=1 SV=1	C4BPB_HUMAN	28 kDa	0.999906	8	100%	NA	P20851	C4BPB	C4b-binding protein beta chain	29.2807	28.5686	29.0864	28.0967	28.569	27.8293	29.4055	28.1086	27.9563	27.4039	28.6455	27.1552	28.5953	28.128	27.6788	28.1104	28.4797	27.6435	26.8595	27.1965	28.2892	27.4671	26.2047	28.1685	27.639	28.5523	28.204	27.5757	28.4709	28.3107	27.8319	29.0186	28.0302	27.5777	28.2773	28.3523	28.516	28.5345	28.5652
95	sp|P01009|A1AT_HUMAN Alpha-1-antitrypsin OS=Homo sapiens OX=9606 GN=SERPINA1 PE=1 SV=3	A1AT_HUMAN	47 kDa	0.9998	13	100%	NA	P01009	SERPINA1	Alpha-1-antitrypsin	27.4663	26.7891	27.3746	25.7692	27.158	25.7834	28.0733	26.1294	26.2791	25.9399	26.3467	25.827	27.8564	26.1565	27.86	26.8448	26.7248	25.7545	26.38	27.1204	26.6436	25.9963	27.4032	26.3739	26.1025	25.5798	25.4857	26.5913	26.3636	26.2185	26.1236	25.9947	27.2973	26.4467	26.7185	25.6244	26.8212	26.2714	26.5385
96	sp|P01859|IGHG2_HUMAN Immunoglobulin heavy constant gamma 2 OS=Homo sapiens OX=9606 GN=IGHG2 PE=1 SV=2	IGHG2_HUMAN	36 kDa	0.999709	11	18%	NA	P01859	IGHG2	Immunoglobulin heavy constant gamma 2	22.8585	22.4639	20.6233	16.4889	20.057	25.2031	20.1855	25.141	20.901	23.7165	21.6767	23.3729	19.0848	25.0036	19.3709	21.0881	19.4376	26.4248	18.2941	27.0052	25.569	24.0939	20.3352	21.0084	25.523	19.0593	20.3828	NA	20.723	24.0737	19.7731	22.4224	20.7547	19.8309	22.4209	21.3779	21.9823	24.2152	19.1199
97	sp|P05160|F13B_HUMAN Coagulation factor XIII B chain OS=Homo sapiens OX=9606 GN=F13B PE=1 SV=3	F13B_HUMAN	76 kDa	0.999672	13	100%	NA	P05160	F13B	Coagulation factor XIII B chain	23.2692	23.9268	23.006	22.869	22.5575	25.2802	23.9532	24.6132	22.918	24.6061	23.5193	24.6209	22.9951	24.4701	21.8017	24.0234	22.7858	24.8251	25.0443	24.7362	25.5414	24.8841	21.3308	23.8724	25.2287	24.0772	23.3002	23.4299	24.3873	24.2347	23.3164	25.4062	21.5876	23.108	23.8622	23.8755	22.3948	24.5807	23.8086
98	sp|P00751|CFAB_HUMAN Complement factor B OS=Homo sapiens OX=9606 GN=CFB PE=1 SV=2	CFAB_HUMAN	86 kDa	0.99962	13	100%	NA	P00751	CFB	Complement factor B	23.922	23.3689	23.5372	22.6763	24.0615	24.734	24.1353	23.4569	24.3049	24.0219	23.8258	23.0756	23.3373	23.6488	25.2209	25.0215	23.5465	24.8061	23.843	25.242	25.3262	24.1991	25.0152	24.349	25.0124	23.3265	23.3432	23.287	23.6036	23.3492	22.955	23.4687	24.3003	24.3167	24.0286	23.479	23.3976	23.8876	24.1642
99	sp|P61224|RAP1B_HUMAN Ras-related protein Rap-1b OS=Homo sapiens OX=9606 GN=RAP1B PE=1 SV=1	RAP1B_HUMAN	21 kDa	0.999463	10	80%	NA	P61224	RAP1B	Ras-related protein Rap-1b	23.646	24.9219	23.7123	25.8789	24.8503	24.8199	24.129	23.5859	25.8951	24.2478	25.2142	24.682	26.9465	24.6856	24.2337	24.8688	25.1314	24.4314	24.7263	24.6451	23.0791	23.8545	26.1362	23.2762	21.2667	25.9492	26.1502	25.1315	26.7541	25.7062	27.1463	21.6069	25.9761	24.7684	23.5624	23.4487	26.8734	23.6323	26.6195
100	sp|Q9H4B7|TBB1_HUMAN Tubulin beta-1 chain OS=Homo sapiens OX=9606 GN=TUBB1 PE=1 SV=1	TBB1_HUMAN	50 kDa	0.999328	11	64%	NA	Q9H4B7	TUBB1	Tubulin beta-1 chain	23.2255	23.4543	23.0185	24.6525	20.553	24.1019	23.3775	23.2313	25.018	23.6085	22.8899	23.662	25.4283	22.6899	21.888	23.5145	24.4316	23.338	23.0979	24.2165	23.1868	23.7253	23.4062	22.2791	21.6444	25.0644	25.6556	23.3611	25.5695	25.146	25.5964	23.2659	24.2297	23.2998	24.2073	22.9252	25.8571	21.6919	24.8448
101	sp|Q14624|ITIH4_HUMAN Inter-alpha-trypsin inhibitor heavy chain H4 OS=Homo sapiens OX=9606 GN=ITIH4 PE=1 SV=4	ITIH4_HUMAN	103 kDa	0.99901	12	100%	NA	Q14624	ITIH4	Inter-alpha-trypsin inhibitor heavy chain H4	24.5762	22.4408	23.1414	22.4595	23.489	23.9509	23.2825	22.6301	22.8599	24.1182	22.6522	22.4601	22.9934	22.2928	23.6789	24.4043	22.4513	24.0862	22.6315	25.1621	24.9666	23.5242	21.7862	23.5337	24.5121	22.3837	22.0684	23.0044	23.0003	22.7548	22.4869	22.8683	23.4561	23.4799	24.0499	22.4813	22.4763	22.962	23.0142
102	sp|P00451|FA8_HUMAN Coagulation factor VIII OS=Homo sapiens OX=9606 GN=F8 PE=1 SV=1	FA8_HUMAN	267 kDa	0.998844	11	100%	NA	P00451	F8	Coagulation factor VIII	18.7764	22.3014	21.1022	19.757	22.7255	19.7808	21.8281	20.1326	19.0369	19.5327	22.89	21.9046	22.7848	21.0509	20.6448	22.3681	21.0848	19.745	20.5425	18.5962	19.3566	19.787	20.3632	20.9004	19.713	20.109	21.0914	24.9096	20.4892	20.7932	21.5609	21.4769	18.9981	21.7643	20.8366	20.2575	19.3889	20.7298	20.2545
103	sp|Q8WUM4|PDC6I_HUMAN Programmed cell death 6-interacting protein OS=Homo sapiens OX=9606 GN=PDCD6IP PE=1 SV=1	PDC6I_HUMAN	96 kDa	0.997071	13	100%	NA	Q8WUM4	PDCD6IP	Programmed cell death 6-interacting protein	24.4634	24.3559	24.1973	24.0873	23.7125	23.2447	24.8599	23.8007	23.06	23.5071	23.6114	22.2824	23.5335	22.6441	23.2962	20.2176	23.4045	23.4624	22.5604	22.7736	24.7114	23.7987	23.8086	23.2625	24.3354	23.8658	23.6083	23.549	23.4464	23.632	23.3389	25.0302	22.9069	23.488	22.991	24.3355	23.0017	23.4777	23.5795
104	sp|P78509|RELN_HUMAN Reelin OS=Homo sapiens OX=9606 GN=RELN PE=1 SV=3	RELN_HUMAN	388 kDa	0.9967	12	100%	NA	P78509	RELN	Reelin	25.7959	24.4428	26.2335	23.8601	25.2939	24.6733	25.161	24.1595	22.1541	24.4839	25.468	22.7666	24.9173	23.8348	26.1302	23.9128	23.4963	22.4646	25.0676	22.7175	24.9678	22.3592	23.7167	23.8844	23.286	22.8324	21.4194	26.1093	23.9296	22.8878	23.1519	24.6323	24.1681	24.0903	23.5695	23.6333	24.4332	22.9195	23.1591
105	sp|O43866|CD5L_HUMAN CD5 antigen-like OS=Homo sapiens OX=9606 GN=CD5L PE=1 SV=1	CD5L_HUMAN	38 kDa	0.99997	12	100%	NA	O43866	CD5L	CD5 antigen-like	30.2942	31.6474	31.8074	30.8521	30.2625	30.1423	30.3368	31.8916	30.1236	32.4114	29.3502	31.1188	29.5686	31.1759	30.9902	29.3694	30.9786	31.2262	31.9602	29.7891	30.3514	30.2276	31.4208	30.8725	31.1648	30.95	30.6921	29.8988	29.92	30.7971	31.0479	31.1919	30.7261	30.6395	30.8884	32.1797	30.3625	30.7797	30.5538
106	sp|P01833|PIGR_HUMAN Polymeric immunoglobulin receptor OS=Homo sapiens OX=9606 GN=PIGR PE=1 SV=4	PIGR_HUMAN	83 kDa	0.999962	12	100%	NA	P01833	PIGR	Polymeric immunoglobulin receptor	24.6676	25.1741	25.6015	24.9943	23.6465	24.6783	24.7256	24.9047	23.9947	26.0196	24.6553	25.7139	23.5103	25.1994	24.6972	22.8116	23.4121	24.066	24.8196	26.4044	24.2837	24.4886	26.3856	24.7169	24.2218	23.7509	23.2032	24.9478	23.8155	25.0931	24.1237	25.6949	23.4187	24.3922	25.1147	24.7712	24.3448	24.4667	25.1529
107	sp|O75636|FCN3_HUMAN Ficolin-3 OS=Homo sapiens OX=9606 GN=FCN3 PE=1 SV=2	FCN3_HUMAN	33 kDa	0.999953	11	100%	NA	O75636	FCN3	Ficolin-3	28.1456	28.0198	28.7231	29.9828	30.9199	27.9946	30.3074	30.0657	30.6793	27.7759	28.0583	30.653	29.5222	31.5355	30.7741	26.8668	29.8688	28.3178	31.3906	30.1756	29.051	30.0423	31.7712	28.584	27.162	30.4259	30.3636	30.4983	29.1935	30.1348	29.8726	28.1637	29.8855	28.8852	25.9617	28.2298	29.4849	31.6548	29.28
108	sp|P02760|AMBP_HUMAN Protein AMBP OS=Homo sapiens OX=9606 GN=AMBP PE=1 SV=1	AMBP_HUMAN	39 kDa	0.999901	10	100%	NA	P02760	AMBP	Protein AMBP	27.3275	26.6135	26.1744	25.9277	26.6338	27.2669	26.8716	26.3688	25.9409	26.756	26.5185	26.3586	26.3813	26.1397	25.9321	27.3466	25.8161	27.1181	25.344	27.522	27.9526	26.8834	26.8551	25.9884	27.6031	25.6138	25.0426	26.6997	26.4851	26.0056	25.7823	26.6387	25.4011	26.4872	26.0538	25.9696	25.7961	26.3953	26.2174
109	sp|P01857|IGHG1_HUMAN Immunoglobulin heavy constant gamma 1 OS=Homo sapiens OX=9606 GN=IGHG1 PE=1 SV=1	IGHG1_HUMAN	36 kDa	0.999872	11	36%	NA	P01857	IGHG1	Immunoglobulin heavy constant gamma 1	27.8609	28.1437	28.5931	27.6981	29.6915	30.5878	28.2303	28.9316	29.6124	30.178	30.3869	29.9112	28.7687	29.9487	31.1944	31.0012	29.6637	30.6723	29.0136	30.9504	30.6765	29.9824	29.8402	28.8345	31.6033	29.38	29.3571	27.8053	29.5842	29.3331	31.3428	29.216	29.8283	28.7682	28.9812	28.615	29.4149	29.2014	29.8906
110	sp|P07900|HS90A_HUMAN Heat shock protein HSP 90-alpha OS=Homo sapiens OX=9606 GN=HSP90AA1 PE=1 SV=5	HS90A_HUMAN	85 kDa	0.999593	12	58%	NA	P07900	HSP90AA1	Heat shock protein HSP 90-alpha	21.8742	23.0566	24.3201	22.2393	21.7967	21.1639	20.8753	22.8906	22.6778	22.8661	21.7534	21.0125	22.5035	21.4291	22.1658	20.7885	22.5448	21.583	21.537	21.6192	24.3092	21.9407	27.3131	21.0977	23.2394	22.1876	22.5782	21.9652	22.3492	21.9662	22.8767	24.0342	22.5987	21.7385	21.2459	22.4139	23.2049	21.5243	22.0967
111	sp|P63104|1433Z_HUMAN 14-3-3 protein zeta/delta OS=Homo sapiens OX=9606 GN=YWHAZ PE=1 SV=1	1433Z_HUMAN	28 kDa	0.999559	11	91%	NA	P63104	YWHAZ	14-3-3 protein zeta/delta	25.0038	25.1902	24.9353	26.6119	25.2454	25.5642	25.7078	24.7997	27.5072	25.3121	26.1408	26.0142	28.0802	25.8753	25.4398	26.0524	26.7392	25.0663	25.9878	25.7998	24.6359	25.5829	22.0647	24.117	22.0279	27.0811	27.03	26.3596	27.8369	27.0564	28.1296	22.4046	27.7183	25.83	25.7084	24.5202	28.5001	24.8111	27.8005
112	sp|Q01518|CAP1_HUMAN Adenylyl cyclase-associated protein 1 OS=Homo sapiens OX=9606 GN=CAP1 PE=1 SV=5	CAP1_HUMAN	52 kDa	0.999532	10	100%	NA	Q01518	CAP1	Adenylyl cyclase-associated protein 1	22.1138	21.6284	21.4379	23.4329	21.3011	23.4872	22.289	20.8004	23.5535	22.083	22.5749	22.56	23.643	21.9761	21.2845	22.343	23.3701	21.997	21.4482	22.7796	21.7812	22.4681	22.9616	20.9605	20.3442	23.0718	23.7945	22.0757	23.7846	23.1446	24.1098	20.2013	23.4496	22.3668	22.9438	21.6028	24.9446	21.1729	23.2471
113.1	sp|P0DMV8|HS71A_HUMAN Heat shock 70 kDa protein 1A OS=Homo sapiens OX=9606 GN=HSPA1A PE=1 SV=1	HS71A_HUMAN	70 kDa	0.999497	11	55%	NA	P0DMV8	HSPA1A	Heat shock 70 kDa protein 1A	20.7173	20.7945	21.3199	22.3613	22.884	21.2545	21.851	21.4346	22.0018	20.9837	23.1237	22.287	22.0995	21.9366	22.3702	21.2197	21.7367	22.2868	21.6326	22.6739	20.2881	20.5531	18.0967	20.7464	19.4339	21.7511	22.1425	21.3082	21.9818	21.7336	21.977	19.0847	22.3582	21.2939	20.8315	20.3392	22.1027	22.9386	21.5723
113.2	sp|P0DMV9|HS71B_HUMAN Heat shock 70 kDa protein 1B OS=Homo sapiens OX=9606 GN=HSPA1B PE=1 SV=1	HS71B_HUMAN	70 kDa	0.999497	11	55%	NA	P0DMV9	HSPA1B	Heat shock 70 kDa protein 1B	20.7173	20.7945	21.3199	22.3613	22.884	21.2545	21.851	21.4346	22.0018	20.9837	23.1237	22.287	22.0995	21.9366	22.3702	21.2197	21.7367	22.2868	21.6326	22.6739	20.2881	20.5531	18.0967	20.7464	19.4339	21.7511	22.1425	21.3082	21.9818	21.7336	21.977	19.0847	22.3582	21.2939	20.8315	20.3392	22.1027	22.9386	21.5723
114	sp|P14618|KPYM_HUMAN Pyruvate kinase PKM OS=Homo sapiens OX=9606 GN=PKM PE=1 SV=4	KPYM_HUMAN	58 kDa	0.999494	12	100%	NA	P14618	PKM	Pyruvate kinase PKM	23.0256	23.6189	22.7174	24.753	23.3455	23.7333	23.5049	22.6823	25.1316	23.6428	23.8413	23.7476	25.6105	23.7328	22.9604	23.5699	24.5668	23.5458	23.9459	23.9444	22.9585	23.752	25.0575	22.327	21.8487	24.7363	25.2907	23.6233	25.2886	24.869	25.6348	21.6351	24.9627	23.9029	23.5254	23.0616	25.6401	23.0374	25.2074
115	sp|Q12913|PTPRJ_HUMAN Receptor-type tyrosine-protein phosphatase eta OS=Homo sapiens OX=9606 GN=PTPRJ PE=1 SV=3	PTPRJ_HUMAN	146 kDa	0.999468	12	100%	NA	Q12913	PTPRJ	Receptor-type tyrosine-protein phosphatase eta	21.1402	24.5333	23.1741	22.6075	21.0711	22.5451	21.2116	21.4034	22.2686	21.8864	22.758	23.0276	22.3949	22.4771	22.9561	23.6351	21.2112	23.7592	21.7742	20.4136	22.8786	24.0983	22.1308	24.4605	22.7966	22.5927	21.461	24.9284	22.186	21.8397	21.9258	21.0509	21.1141	21.7141	20.4914	21.6805	22.4967	21.793	21.5604
116	sp|O00187|MASP2_HUMAN Mannan-binding lectin serine protease 2 OS=Homo sapiens OX=9606 GN=MASP2 PE=1 SV=4	MASP2_HUMAN	76 kDa	0.99943	12	100%	NA	O00187	MASP2	Mannan-binding lectin serine protease 2	24.6622	24.2442	24.0816	25.6378	25.0918	24.2718	25.9658	26.0475	24.534	22.9758	25.9344	25.104	25.3847	24.8616	23.769	24.9764	24.0692	23.057	25.5226	25.038	24.2924	25.0116	26.4946	23.6593	25.5381	25.5159	24.8195	24.819	24.1133	24.3834	23.6321	24.1259	23.634	23.3933	23.7057	23.764	23.7301	25.5725	23.384
117	sp|P07942|LAMB1_HUMAN Laminin subunit beta-1 OS=Homo sapiens OX=9606 GN=LAMB1 PE=1 SV=2	LAMB1_HUMAN	198 kDa	0.998983	12	100%	NA	P07942	LAMB1	Laminin subunit beta-1	22.1609	21.1532	22.6781	20.2985	21.5312	20.509	22.0452	21.9254	19.9382	21.0382	22.1343	22.4902	20.2785	21.5835	22.675	21.1926	20.8829	20.3649	21.4325	20.6289	20.3948	20.24	23.5751	20.5346	20.8528	20.2087	18.4559	21.3668	20.6524	21.3119	19.4929	21.583	21.9151	20.4825	22.0093	20.9472	20.9037	21.6463	20.3952
118	sp|P01031|CO5_HUMAN Complement C5 OS=Homo sapiens OX=9606 GN=C5 PE=1 SV=4	CO5_HUMAN	188 kDa	0.998945	12	100%	NA	P01031	C5	Complement C5	23.8263	22.7413	23.6843	22.7782	23.7418	24.7565	24.0822	23.0428	22.4619	24.2062	23.177	22.7028	22.5741	22.5727	23.4667	24.3913	22.8733	24.3229	22.7134	24.9232	25.4306	23.8771	22.54	22.8571	25.174	22.3593	22.1168	22.9934	23.1009	22.8846	22.7185	23.654	22.5113	23.0362	23.3262	22.6001	22.9906	22.8708	23.545
119	sp|P07359|GP1BA_HUMAN Platelet glycoprotein Ib alpha chain OS=Homo sapiens OX=9606 GN=GP1BA PE=1 SV=2	GP1BA_HUMAN	72 kDa	0.998801	11	100%	NA	P07359	GP1BA	Platelet glycoprotein Ib alpha chain	22.6213	22.3698	22.5391	23.6691	22.73	22.859	22.9715	21.5171	24.3505	22.1464	23.8164	23.7179	25.0638	23.6471	21.9247	22.7676	23.5793	22.1934	23.0638	23.0718	22.1394	22.5601	22.6822	21.3932	20.3255	24.0747	23.9749	23.2753	25.1878	24.0404	25.0088	21.4376	24.718	22.5445	23.26	21.5442	25.4247	22.226	24.8739
120	sp|Q8N1N4|K2C78_HUMAN Keratin, type II cytoskeletal 78 OS=Homo sapiens OX=9606 GN=KRT78 PE=1 SV=2	K2C78_HUMAN	57 kDa	0.998597	12	75%	NA	Q8N1N4	KRT78	Keratin, type II cytoskeletal 78	25.831	22.6969	25.7227	23.7851	22.6593	23.5523	26.9056	24.2634	22.1561	24.9647	22.6575	21.6696	23.8465	21.285	23.4089	24.6708	24.8414	23.0309	23.8331	24.1205	25.0835	24.0171	24.15	23.7264	26.2993	22.82	22.9435	22.5173	23.3292	23.7932	23.9985	24.9826	22.4831	24.0166	24.5003	24.7183	24.0285	22.9431	22.5343
121	sp|Q14766|LTBP1_HUMAN Latent-transforming growth factor beta-binding protein 1 OS=Homo sapiens OX=9606 GN=LTBP1 PE=1 SV=4	LTBP1_HUMAN	187 kDa	0.998507	12	100%	NA	Q14766	LTBP1	Latent-transforming growth factor beta-binding protein 1	20.1521	20.3076	20.4711	19.9018	21.2432	21.9998	20.3143	19.695	19.9316	19.5585	20.3186	18.8035	19.3811	18.5745	21.7402	21.8238	20.4211	22.4368	20.6564	19.7468	20.9461	20.2471	19.1329	19.9789	21.3114	19.5387	20.9664	20.222	19.3043	21.7988	22.7219	19.851	20.4484	22.6132	20.9808	22.8714	20.2391	20.3075	21.3371
122	sp|P68371|TBB4B_HUMAN Tubulin beta-4B chain OS=Homo sapiens OX=9606 GN=TUBB4B PE=1 SV=1	TBB4B_HUMAN	50 kDa	0.998416	10	40%	NA	P68371	TUBB4B	Tubulin beta-4B chain	20.4677	20.124	20.1539	21.1846	19.2592	20.0878	19.7895	19.471	21.2245	19.53	20.3251	20.385	21.5393	19.3086	19.7914	20.2417	20.9621	20.4975	19.3246	20.9411	19.4739	20.4055	19.4727	18.9585	18.6793	20.9768	21.2079	19.9443	21.1958	20.9194	21.5918	19.4089	20.8966	19.738	21.1993	19.8251	21.5905	18.7344	20.6078
123	sp|O43707|ACTN4_HUMAN Alpha-actinin-4 OS=Homo sapiens OX=9606 GN=ACTN4 PE=1 SV=2	ACTN4_HUMAN	105 kDa	0.997747	12	42%	NA	O43707	ACTN4	Alpha-actinin-4	16.9663	14.0505	19.1134	15.6585	15.4085	16.8009	14.0708	17.3142	16.5864	17.9107	16.6045	16.7924	16.2234	15.3854	16.8919	NA	18.2593	15.1229	16.8365	14.5362	13.805	14.9742	14.5972	16.1934	14.4265	13.7987	16.7934	14.8572	NA	14.8452	15.3939	15.0415	16.027	NA	15.7936	17.9536	17.998	15.3211	13.0071
124	sp|P30101|PDIA3_HUMAN Protein disulfide-isomerase A3 OS=Homo sapiens OX=9606 GN=PDIA3 PE=1 SV=4	PDIA3_HUMAN	57 kDa	0.997416	11	100%	NA	P30101	PDIA3	Protein disulfide-isomerase A3	23.2076	22.133	22.4234	21.8465	22.4699	22.7457	22.9599	21.9181	23.2893	22.3434	22.5532	22.5707	22.7812	21.5179	22.077	22.3532	23.4374	22.5407	22.452	22.717	23.3041	23.0361	22.4371	22.0526	22.4126	22.4071	23.662	22.849	22.3273	22.9322	24.2198	22.0697	23.1239	22.4878	22.6983	21.9115	24.2419	22.0646	21.9687
125	sp|P15924|DESP_HUMAN Desmoplakin OS=Homo sapiens OX=9606 GN=DSP PE=1 SV=3	DESP_HUMAN	332 kDa	0.999752	11	100%	NA	P15924	DSP	Desmoplakin	20.7156	18.6199	21.5805	19.9236	20.9792	18.4383	21.5604	19.3053	22.4034	20.7386	18.9398	19.6792	18.5626	19.0988	21.0513	19.2264	19.8541	20.3059	19.2111	21.5703	21.9356	20.6338	23.7856	21.5169	25.0685	22.0189	20.0057	19.9172	18.4895	19.9226	19.9524	20.8162	19.4235	20.8764	21.1648	24.6757	21.1832	20.6023	19.1799
126	sp|P04075|ALDOA_HUMAN Fructose-bisphosphate aldolase A OS=Homo sapiens OX=9606 GN=ALDOA PE=1 SV=2	ALDOA_HUMAN	39 kDa	0.999569	11	100%	NA	P04075	ALDOA	Fructose-bisphosphate aldolase A	22.7886	22.1293	22.5627	24.0511	22.9964	23.1256	22.6718	21.9583	24.309	22.6087	23.2838	22.4497	24.3752	22.9274	23.4536	22.9472	23.4488	22.4925	23.4797	22.8903	22.131	22.8182	25.2753	22.427	21.8556	23.75	24.3236	23.0375	24.3331	24.0374	25.1751	20.795	24.6244	23.2591	23.203	22.1751	25.3327	22.033	24.2578
127	sp|P13716|HEM2_HUMAN Delta-aminolevulinic acid dehydratase OS=Homo sapiens OX=9606 GN=ALAD PE=1 SV=1	HEM2_HUMAN	36 kDa	0.999456	9	100%	NA	P13716	ALAD	Delta-aminolevulinic acid dehydratase	22.508	22.26	22.8583	21.9414	23.2745	21.2502	22.0751	22.9018	23.2398	21.7111	22.4216	22.8662	22.549	23.8992	24.3696	23.051	22.8776	21.4191	22.7072	21.6387	22.3137	22.4358	23.3426	23.8932	22.2887	22.5306	22.8982	22.3996	22.5289	21.4353	22.6579	22.9128	24.6315	23.409	22.3171	22.8169	22.8004	23.4248	22.8192
128	sp|P02748|CO9_HUMAN Complement component C9 OS=Homo sapiens OX=9606 GN=C9 PE=1 SV=2	CO9_HUMAN	63 kDa	0.999355	11	100%	NA	P02748	C9	Complement component C9	24.3159	23.2117	24.7471	22.6398	23.988	23.7827	23.9761	23.1237	22.6104	23.1973	24.4198	21.579	22.766	22.8838	24.1941	23.6963	23.9379	22.9369	23.2457	23.8437	23.7963	22.8256	22.1464	23.4147	24.1255	21.2903	22.1732	23.5999	22.1795	22.392	22.3754	23.2107	22.9394	24.0016	24.0238	24.4934	22.8773	22.3727	22.8616
129	sp|Q00610|CLH1_HUMAN Clathrin heavy chain 1 OS=Homo sapiens OX=9606 GN=CLTC PE=1 SV=5	CLH1_HUMAN	192 kDa	0.998931	11	100%	NA	Q00610	CLTC	Clathrin heavy chain 1	21.8007	21.2216	20.5138	21.7416	23.3096	22.4745	20.0414	22.5056	22.2715	20.6003	21.7162	22.6009	22.0975	21.3238	21.7802	20.9942	22.1481	21.8647	21.9695	22.0352	20.4103	21.2296	23.1694	21.0764	23.2555	21.5706	22.263	21.3238	21.6944	20.8363	22.0396	22.7913	21.994	21.1785	21.1014	21.1643	22.1297	22.3452	21.5275
130	sp|P14543|NID1_HUMAN Nidogen-1 OS=Homo sapiens OX=9606 GN=NID1 PE=1 SV=3	NID1_HUMAN	136 kDa	0.99867	11	100%	NA	P14543	NID1	Nidogen-1	21.0947	21.3879	22.2993	20.4725	21.3417	20.1006	21.8345	21.304	20.3337	21.3562	21.7704	22.0465	20.5987	21.6134	22.8929	20.7117	20.4065	21.3795	21.96	20.0194	20.2346	20.4723	21.1408	20.7975	21.0019	20.4371	20.21	21.5687	20.8986	21.5579	21.2274	21.7519	22.1995	21.276	22.0053	22.0607	20.9511	21.3268	20.9084
131	sp|P12110|CO6A2_HUMAN Collagen alpha-2(VI) chain OS=Homo sapiens OX=9606 GN=COL6A2 PE=1 SV=4	CO6A2_HUMAN	109 kDa	0.998335	11	100%	NA	P12110	COL6A2	Collagen alpha-2(VI) chain	22.7252	24.0103	22.9103	22.5737	24.0501	21.8231	23.9128	23.5767	22.2541	21.9484	23.542	23.5035	23.3172	23.7739	22.4029	22.6849	22.0587	22.5491	23.0014	21.7186	22.5311	22.9267	23.6618	23.3884	22.708	22.8991	21.8133	25.3596	22.8784	22.0638	22.181	23.9536	22.6146	23.24	22.8309	23.5457	21.752	24.9435	22.3017
132	sp|P13611|CSPG2_HUMAN Versican core protein OS=Homo sapiens OX=9606 GN=VCAN PE=1 SV=3	CSPG2_HUMAN	373 kDa	0.998331	10	100%	NA	P13611	VCAN	Versican core protein	22.6768	22.6349	23.5209	22.5021	23.5838	21.4458	23.1808	22.4253	21.6042	21.6818	24.0617	22.9718	22.9779	24.0265	23.0078	22.0067	21.419	21.728	22.9197	21.3503	21.4307	22.201	24.8478	22.0498	21.443	21.7246	21.588	24.502	21.9378	21.765	21.8644	22.3258	22.9783	22.3924	22.2797	22.9014	22.2302	23.5294	22.5659
133	sp|P12882|MYH1_HUMAN Myosin-1 OS=Homo sapiens OX=9606 GN=MYH1 PE=1 SV=3	MYH1_HUMAN	223 kDa	0.997038	11	36%	NA	P12882	MYH1	Myosin-1	18.3937	18.7947	17.1977	18.1644	16.5149	18.7133	16.9338	17.2332	17.0376	16.2819	17.9742	20.0988	19.2264	19.1344	14.5518	17.6954	15.7403	15.6574	19.2314	16.0853	18.232	18.2805	20.9738	16.0179	20.3161	17.4986	19.4411	17.9411	16.5191	19.6148	18.8678	18.7931	18.2286	17.0014	18.6718	16.3871	16.6274	18.4306	18.0192
134	sp|Q7L576|CYFP1_HUMAN Cytoplasmic FMR1-interacting protein 1 OS=Homo sapiens OX=9606 GN=CYFIP1 PE=1 SV=1	CYFP1_HUMAN	145 kDa	0.996311	11	100%	NA	Q7L576	CYFIP1	Cytoplasmic FMR1-interacting protein 1	19.44	20.6033	21.1981	21.6932	20.1487	21.9455	20.5505	18.2426	21.5327	19.03	22.1854	20.3278	22.0602	20.1371	23.038	20.3959	20.7061	20.9217	20.0404	20.9512	21.1337	20.5279	22.783	19.9546	19.7592	21.9921	21.5545	21.6882	22.2076	21.8016	22.0047	18.3651	21.2496	19.9282	19.0816	20.9556	22.1423	20.2705	22.125
135	sp|P01834|IGKC_HUMAN Immunoglobulin kappa constant OS=Homo sapiens OX=9606 GN=IGKC PE=1 SV=2	IGKC_HUMAN	12 kDa	0.99999	10	100%	NA	P01834	IGKC	Immunoglobulin kappa constant	28.4497	29.1297	28.9975	28.2747	27.9187	28.8334	27.4532	30.2508	27.3953	29.3774	27.6643	28.5383	27.2497	29.265	27.6448	27.4697	29.3463	29.5404	28.7393	28.9127	28.715	28.6096	28.2546	29.114	29.2962	28.229	28.4169	26.4856	27.5088	28.2466	27.0458	29.8944	27.9665	27.6358	28.8156	28.872	28.5389	28.6081	27.6699
136	sp|P01876|IGHA1_HUMAN Immunoglobulin heavy constant alpha 1 OS=Homo sapiens OX=9606 GN=IGHA1 PE=1 SV=2	IGHA1_HUMAN	38 kDa	0.999953	10	70%	NA	P01876	IGHA1	Immunoglobulin heavy constant alpha 1	29.7378	29.3184	30.4542	29.4518	30.7562	30.7778	29.5049	30.733	30.0022	28.9538	29.7938	30.4445	29.6954	30.9145	30.5673	29.5027	29.2634	30.0664	29.9921	23.8969	30.842	30.8475	30.0622	29.9175	30.3682	29.5838	29.9586	30.4625	30.3889	30.4936	29.4119	31.4287	30.4553	29.9057	29.9306	29.1402	30.5372	30.8532	30.8866
137	sp|P02790|HEMO_HUMAN Hemopexin OS=Homo sapiens OX=9606 GN=HPX PE=1 SV=2	HEMO_HUMAN	52 kDa	0.999865	9	100%	NA	P02790	HPX	Hemopexin	25.764	24.7794	24.7124	24.7402	26.7923	26.3509	25.1595	25.6889	26.5285	25.6937	25.7423	25.3061	25.107	26.3275	27.3686	27.4081	25.5182	26.4092	26.2276	27.359	26.5253	25.8204	25.335	26.4462	26.7435	25.34	24.6721	26.2933	26.0102	24.8214	24.8106	23.8049	27.9143	26.3523	25.4696	25.2894	25.5934	26.1088	26.1993
138	sp|P12109|CO6A1_HUMAN Collagen alpha-1(VI) chain OS=Homo sapiens OX=9606 GN=COL6A1 PE=1 SV=3	CO6A1_HUMAN	109 kDa	0.999744	10	100%	NA	P12109	COL6A1	Collagen alpha-1(VI) chain	23.6807	24.9065	23.6104	23.4073	24.7833	23.5701	24.7714	24.514	24.1269	23.659	24.4453	24.4587	24.2993	25.1253	24.2978	24.8913	23.3815	24.0266	23.9141	24.7167	24.5205	24.3221	24.4862	24.5463	24.123	24.2203	23.2076	26.0374	24.3742	23.5631	23.4403	24.6982	24.9939	24.5252	24.1012	24.5139	23.1268	25.7708	23.9186
139	sp|P61158|ARP3_HUMAN Actin-related protein 3 OS=Homo sapiens OX=9606 GN=ACTR3 PE=1 SV=3	ARP3_HUMAN	47 kDa	0.999525	10	100%	NA	P61158	ACTR3	Actin-related protein 3	18.4547	20.1167	19.2993	20.1441	18.4498	19.1694	19.0936	17.0314	20.3638	19.451	18.5746	19.7496	20.6243	18.9859	18.5729	19.3536	19.105	19.4267	19.9135	19.8288	19.4397	19.0211	15.9049	18.5462	19.1521	20.2625	20.8309	19.2737	20.6925	20.081	21.1176	18.5624	19.7453	19.3811	18.394	18.3582	21.2005	18.4939	20.3624
140	sp|P48059|LIMS1_HUMAN LIM and senescent cell antigen-like-containing domain protein 1 OS=Homo sapiens OX=9606 GN=LIMS1 PE=1 SV=4	LIMS1_HUMAN	37 kDa	0.999512	8	100%	NA	P48059	LIMS1	LIM and senescent cell antigen-like-containing domain protein 1	22.1082	22.8288	22.0503	23.5409	22.2516	23.3991	22.8716	21.7235	24.6274	22.4919	23.4096	23.3465	24.7266	22.9278	22.443	23.3174	24.0117	22.9884	23.2593	23.2892	22.3449	23.0929	21.9923	21.7198	20.2578	24.9157	25.1097	23.5849	25.6424	24.79	25.5054	21.6524	24.5027	23.6339	23.5753	22.4484	25.7999	22.296	25.0708
141	sp|P11166|GTR1_HUMAN Solute carrier family 2, facilitated glucose transporter member 1 OS=Homo sapiens OX=9606 GN=SLC2A1 PE=1 SV=2	GTR1_HUMAN	54 kDa	0.999511	8	100%	NA	P11166	SLC2A1	Solute carrier family 2, facilitated glucose transporter member 1	24.2818	23.2831	24.429	23.6731	25.9128	22.4519	24.2038	24.5263	25.3983	23.5104	25.4835	24.4122	23.5542	25.4681	26.4503	25.1526	24.4376	23.4295	25.6515	23.3025	23.3463	23.6012	25.0886	25.9993	23.2095	24.606	24.3256	25.3058	23.7044	23.0424	24.2711	23.0078	27.6087	25.6344	23.9479	24.8994	23.0115	25.561	24.4083
142	sp|P27105|STOM_HUMAN Stomatin OS=Homo sapiens OX=9606 GN=STOM PE=1 SV=3	STOM_HUMAN	32 kDa	0.999466	8	100%	NA	P27105	STOM	Stomatin	24.363	24.5417	24.1694	25.366	26.0994	24.1584	24.0393	24.1481	25.7049	23.143	26.8771	24.723	25.693	25.1819	26.2087	25.4577	24.9977	24.6868	25.6376	23.7236	23.3883	23.6261	26.0866	25.0729	22.2171	25.161	24.9119	25.7646	25.1496	25.2521	26.4869	23.1854	28.0361	25.1553	24.4873	24.4088	25.5212	25.1508	25.7887
143	sp|P17301|ITA2_HUMAN Integrin alpha-2 OS=Homo sapiens OX=9606 GN=ITGA2 PE=1 SV=2	ITA2_HUMAN	129 kDa	0.998833	10	100%	NA	P17301	ITGA2	Integrin alpha-2	20.5334	20.4383	22.2652	22	20.7887	20.71	20.9428	20.4417	21.7435	21.1754	21.1068	21.148	21.6631	21.2802	20.3946	21.3085	20.0327	20.1157	20.567	21.0994	20.8871	20.595	20.046	20.4116	21.0723	21.3652	21.8224	20.6587	22.7484	21.5225	22.2327	20.2517	21.565	20.4348	20.3331	20.9154	22.6768	20.3944	21.8982
144	sp|P49747|COMP_HUMAN Cartilage oligomeric matrix protein OS=Homo sapiens OX=9606 GN=COMP PE=1 SV=2	COMP_HUMAN	83 kDa	0.998711	10	80%	NA	P49747	COMP	Cartilage oligomeric matrix protein	21.3829	22.2585	21.2402	20.3213	18.9468	21.2712	21.7263	21.4962	20.5114	20.4646	20.7767	21.5416	20.955	20.7722	19.752	21.9212	20.525	21.2965	19.6466	20.2606	21.9482	24.2422	18.2005	20.8769	21.7211	20.8542	19.307	22.5597	21.0111	21.6469	21.1103	22.239	20.9543	21.8323	21.1963	22.3002	19.561	22.8802	19.6905
145	sp|P07437|TBB5_HUMAN Tubulin beta chain OS=Homo sapiens OX=9606 GN=TUBB PE=1 SV=2	TBB5_HUMAN	50 kDa	0.998197	9	33%	NA	P07437	TUBB	Tubulin beta chain	21.5964	20.5101	20.2724	21.3398	20.0313	21.4338	20.3984	20.5313	21.2584	20.5115	20.8609	20.9982	21.9078	20.7611	19.6686	20.4858	21.3942	21.7331	20.12	22.3448	20.4927	20.9362	17.782	19.4974	19.9371	21.3696	21.8127	20.1718	21.7854	21.721	20.9667	20.1408	20.268	19.6688	21.8996	19.8567	22.3568	20.5306	19.7654
146	sp|P01011|AACT_HUMAN Alpha-1-antichymotrypsin OS=Homo sapiens OX=9606 GN=SERPINA3 PE=1 SV=2	AACT_HUMAN	48 kDa	0.998018	10	100%	NA	P01011	SERPINA3	Alpha-1-antichymotrypsin	26.3438	24.2292	26.7466	25.6984	26.3525	25.1272	26.5227	24.8694	25.2089	25.4352	25.3621	24.1685	25.0853	24.9068	27.4061	26.4623	25.7401	25.2161	25.8432	26.2055	26.0883	25.3329	24.7564	25.5991	25.6463	24.9408	24.6665	25.4358	25.821	24.7593	24.4158	24.5861	26.3852	25.5637	26.1911	25.1378	25.5873	25.0505	25.8648
147	sp|Q04695|K1C17_HUMAN Keratin, type I cytoskeletal 17 OS=Homo sapiens OX=9606 GN=KRT17 PE=1 SV=2	K1C17_HUMAN	48 kDa	0.996483	10	30%	NA	Q04695	KRT17	Keratin, type I cytoskeletal 17	20.635	21.1661	20.1355	21.0597	20.1187	20.0913	19.6551	21.4904	19.5886	20.0469	19.7391	20.0039	18.7655	20.0437	19.859	19.7049	19.8361	20.3746	20.6946	19.7469	21.3182	21.1178	15.8201	21.4162	23.0312	18.9787	19.0409	19.9164	18.0004	19.058	18.382	20.8717	17.4149	18.101	21.3481	20.3102	22.1915	18.3561	18.2691
148	sp|P08238|HS90B_HUMAN Heat shock protein HSP 90-beta OS=Homo sapiens OX=9606 GN=HSP90AB1 PE=1 SV=4	HS90B_HUMAN	83 kDa	0.994791	10	30%	NA	P08238	HSP90AB1	Heat shock protein HSP 90-beta	24.0513	25.577	25.9935	24.3764	23.8101	23.7422	23.476	25.5953	23.5449	26.6439	22.39	24.8738	22.9046	24.2456	24.4274	22.5563	24.3024	24.7334	25.1948	23.2652	24.3822	24.6449	18.4149	24.7521	25.1284	23.7419	24.4131	22.6339	23.1703	24.3627	24.2258	25.4191	23.5495	24.0756	24.9559	26.0516	23.524	23.5035	23.9668
150	sp|P02774|VTDB_HUMAN Vitamin D-binding protein OS=Homo sapiens OX=9606 GN=GC PE=1 SV=2	VTDB_HUMAN	53 kDa	0.999905	8	100%	NA	P02774	GC	Vitamin D-binding protein	22.91	21.8953	21.2024	21.7399	23.7475	23.6974	22.2499	23.3118	23.9976	23.0357	23.0421	23.5324	22.35	23.4497	25.154	24.4301	23.2193	23.7159	23.6211	25.1537	23.9334	23.2049	21.2209	24.0373	23.2633	22.9455	22.3141	23.9413	22.8103	22.2602	21.8247	21.2997	24.2651	24.4321	24.1402	23.42	22.0982	23.9021	22.9322
151	sp|P06733|ENOA_HUMAN Alpha-enolase OS=Homo sapiens OX=9606 GN=ENO1 PE=1 SV=2	ENOA_HUMAN	47 kDa	0.999742	9	100%	NA	P06733	ENO1	Alpha-enolase	23.7262	23.1707	23.1416	23.7823	22.3032	24.043	23.1198	23.7696	24.139	24.1473	23.4776	23.1098	24.5809	24.0209	22.208	22.6126	23.8857	23.9997	22.3778	24.016	22.4427	23.5561	23.9941	22.9661	23.9482	23.8841	24.8877	22.4104	24.8121	24.2354	24.3351	23.9325	24.1634	22.5065	24.2571	23.6847	25.7176	23.6988	23.4013
152	sp|Q9ULI3|HEG1_HUMAN Protein HEG homolog 1 OS=Homo sapiens OX=9606 GN=HEG1 PE=1 SV=3	HEG1_HUMAN	147 kDa	0.99974	9	100%	NA	Q9ULI3	HEG1	Protein HEG homolog 1	20.9489	21.8683	20.8565	20.5834	20.6108	19.3744	21.0446	20.6107	19.4207	19.9365	20.3665	20.4568	20.0398	20.8364	19.8218	20.3283	20.5131	19.7544	20.3755	26.6059	20.5097	20.6301	23.4297	20.7628	21.5901	20.2803	19.5818	21.3441	20.284	20.2294	18.5259	21.7286	21.3132	19.948	20.6464	21.0796	19.2293	21.1542	23.3658
153	sp|P35443|TSP4_HUMAN Thrombospondin-4 OS=Homo sapiens OX=9606 GN=THBS4 PE=1 SV=2	TSP4_HUMAN	106 kDa	0.999693	9	78%	NA	P35443	THBS4	Thrombospondin-4	23.258	23.657	21.2812	20.8095	19.9001	23.9378	22.5625	23.4361	20.8094	21.5819	21.8884	23.4523	21.6945	21.202	22.4239	22.0415	20.853	22.5498	22.1443	21.5685	21.8407	24.4247	22.8386	22.9736	21.9752	22.0493	20.827	22.3924	21.5506	22.868	18.7655	23.3611	22.5137	22.0703	23.2032	21.8534	21.5276	22.5638	21.1842
154	sp|P16284|PECA1_HUMAN Platelet endothelial cell adhesion molecule OS=Homo sapiens OX=9606 GN=PECAM1 PE=1 SV=2	PECA1_HUMAN	83 kDa	0.999691	9	100%	NA	P16284	PECAM1	Platelet endothelial cell adhesion molecule	21.8158	22.4977	23.6854	22.5649	23.4221	21.3815	24.0159	23.0078	24.1781	23.1247	22.3439	23.1958	23.2119	22.8749	24.0134	24.6165	21.5408	23.9072	23.7094	21.7801	21.8627	22.2666	25.8162	23.2637	23.4503	23.7165	22.6999	23.7742	23.2415	22.7012	22.6706	20.8898	22.8154	23.9434	23.6643	22.7665	23.8096	21.961	23.5221
155	sp|P23142|FBLN1_HUMAN Fibulin-1 OS=Homo sapiens OX=9606 GN=FBLN1 PE=1 SV=4	FBLN1_HUMAN	77 kDa	0.999643	8	100%	NA	P23142	FBLN1	Fibulin-1	22.8158	22.4961	21.0775	21.1348	19.833	23.6638	21.8118	23.0111	20.8961	23.6428	21.0402	21.7411	20.2703	20.7914	20.8584	23.3902	21.3149	23.6496	21.146	23.1917	24.8156	23.2957	19.8415	23.1767	24.0988	23.3592	20.5902	22.3741	22.0903	22.2102	21.1737	23.1335	20.7943	22.6116	22.5445	21.937	20.2789	21.9193	20.6863
156	sp|P02749|APOH_HUMAN Beta-2-glycoprotein 1 OS=Homo sapiens OX=9606 GN=APOH PE=1 SV=3	APOH_HUMAN	38 kDa	0.99963	9	100%	NA	P02749	APOH	Beta-2-glycoprotein 1	24.6711	24.8134	23.2724	24.3047	25.3589	25.5076	23.3586	24.8558	25.6987	24.6415	25.1741	24.2536	25.5344	24.0203	25.5958	25.8297	24.3168	25.6321	23.7968	26.133	25.6387	25.2801	27.252	26.0466	25.1043	24.9872	24.3642	26.2358	25.0819	24.476	23.977	23.5744	26.4309	25.13	25.1586	24.4094	24.3517	25.5164	23.9506
157	sp|P09871|C1S_HUMAN Complement C1s subcomponent OS=Homo sapiens OX=9606 GN=C1S PE=1 SV=1	C1S_HUMAN	77 kDa	0.999596	8	88%	NA	P09871	C1S	Complement C1s subcomponent	25.4817	25.2257	25.6814	24.634	24.2257	25.9446	25.9891	24.9663	24.1501	25.1813	24.3107	24.602	24.8431	24.8116	23.7628	25.075	24.4003	25.4936	23.8473	25.9324	26.2952	25.4348	26.137	25.1153	25.9846	24.2475	24.2018	23.9583	24.6654	24.3384	23.6538	25.5375	23.8442	24.614	25.5018	24.5004	23.583	24.7936	24.0212
158	sp|P07195|LDHB_HUMAN L-lactate dehydrogenase B chain OS=Homo sapiens OX=9606 GN=LDHB PE=1 SV=2	LDHB_HUMAN	37 kDa	0.999596	9	89%	NA	P07195	LDHB	L-lactate dehydrogenase B chain	22.4527	22.2865	22.7333	24.0063	23.2229	22.7223	22.8107	22.5766	24.515	22.8675	23.4027	23.1768	25.0092	23.3076	23.2297	23.218	24.0495	22.7665	23.1291	23.0827	22.2147	23.2112	23.9925	22.9206	20.8472	24.0587	24.6886	23.3994	24.5088	24.2278	25.3609	21.0271	24.7824	23.6561	22.8357	22.4722	24.7283	22.3517	24.3149
159	sp|P05090|APOD_HUMAN Apolipoprotein D OS=Homo sapiens OX=9606 GN=APOD PE=1 SV=1	APOD_HUMAN	21 kDa	0.999545	7	100%	NA	P05090	APOD	Apolipoprotein D	26.9061	27.3208	25.547	27.9088	26.1054	26.8482	26.8494	26.4273	26.516	26.772	26.9295	27.5546	27.0567	27.0649	26.3425	27.5235	26.0434	27.4213	26.8322	27.4877	26.8273	28.6538	28.8764	27.9867	26.8984	26.6446	26.3792	27.645	26.7792	26.5156	26.6282	26.7148	26.0946	27.1613	27.0689	27.1835	25.2564	27.3346	26.167
160	sp|Q9UHG3|PCYOX_HUMAN Prenylcysteine oxidase 1 OS=Homo sapiens OX=9606 GN=PCYOX1 PE=1 SV=3	PCYOX_HUMAN	57 kDa	0.999346	9	100%	NA	Q9UHG3	PCYOX1	Prenylcysteine oxidase 1	22.5224	23.9736	21.5496	23.6811	22.8842	22.6691	22.9766	23.5797	22.5209	22.9539	23.1427	24.5439	24.3479	23.1048	22.4745	23.5778	22.0701	23.365	23.3546	23.7128	23.2782	23.7444	22.0094	24.2008	22.3258	23.1295	22.3516	24.782	23.0619	23.0716	22.7311	23.5932	21.7387	23.6372	23.6366	24.0164	21.6546	24.227	22.9879
161	sp|P15311|EZRI_HUMAN Ezrin OS=Homo sapiens OX=9606 GN=EZR PE=1 SV=4	EZRI_HUMAN	69 kDa	0.999317	9	56%	NA	P15311	EZR	Ezrin	19.5471	19.6409	21.4719	18.9015	21.3	18.5342	19.183	18.6442	18.5439	19.9816	20.07	19.6776	18.5592	19.9171	19.8071	17.7303	19.244	17.4553	19.3849	17.7275	17.1494	18.8191	21.7857	19.0802	19.5574	18.2246	17.8081	19.3219	18.4057	18.2489	15.6351	18.7924	22.1617	18.7039	19.0143	18.7655	19.2187	20.2917	18.1994
162	sp|Q8WWZ8|OIT3_HUMAN Oncoprotein-induced transcript 3 protein OS=Homo sapiens OX=9606 GN=OIT3 PE=1 SV=2	OIT3_HUMAN	60 kDa	0.999298	9	100%	NA	Q8WWZ8	OIT3	Oncoprotein-induced transcript 3 protein	22.6774	22.8735	26.4477	22.5333	24.3709	22.6814	23.4359	25.3737	24.2721	23.2282	25.1721	24.7933	25.27	24.8168	25.5245	24.5587	25.0007	23.5911	24.2492	23.0196	23.4924	24.5724	24.5033	24.8043	22.3074	24.7196	24.3578	26.0432	24.892	24.202	22.6787	24.6209	24.615	21.8035	24.6986	22.5501	22.6289	24.967	23.6927
163	sp|P01861|IGHG4_HUMAN Immunoglobulin heavy constant gamma 4 OS=Homo sapiens OX=9606 GN=IGHG4 PE=1 SV=1	IGHG4_HUMAN	36 kDa	0.999257	7	14%	NA	P01861	IGHG4	Immunoglobulin heavy constant gamma 4	17.492	16.4782	NA	13.9268	NA	12.9363	NA	16.6886	12.3163	13.9335	12.6338	NA	14.8385	NA	NA	NA	14.8008	14.6334	16.4464	15.384	15.69	16.0729	NA	17.836	15.4879	16.3326	16.8875	14.494	NA	15.3023	NA	14.7012	NA	14.3133	14.5964	16.035	12.7025	16.061	NA
164	sp|P23528|COF1_HUMAN Cofilin-1 OS=Homo sapiens OX=9606 GN=CFL1 PE=1 SV=3	COF1_HUMAN	19 kDa	0.999007	8	100%	NA	P23528	CFL1	Cofilin-1	23.1701	22.9615	23.1371	24.7442	23.2256	23.5436	23.4148	22.7342	24.8712	23.3526	23.3305	23.2701	25.4424	23.242	22.8846	23.5355	24.553	23.6634	23.9617	23.6912	22.8543	23.4798	22.3154	22.2031	20.2429	24.7172	25.5826	24.0033	25.4456	24.6108	26.1771	22.3984	25.3701	23.9874	23.7296	22.7111	26.5533	22.8128	25.0964
165	sp|P62258|1433E_HUMAN 14-3-3 protein epsilon OS=Homo sapiens OX=9606 GN=YWHAE PE=1 SV=1	1433E_HUMAN	29 kDa	0.997721	8	88%	NA	P62258	YWHAE	14-3-3 protein epsilon	21.8316	21.7274	22.0209	22.9621	22.3644	21.8425	22.3078	21.5675	23.8202	21.9962	22.6488	22.251	23.7006	22.5095	23.1027	22.4333	22.967	21.2623	22.3529	22.1358	21.4857	21.9269	20.5177	21.5682	20.8303	23.1437	22.9315	22.9244	23.5624	23.22	23.741	18.7509	23.6018	22.3699	22.0331	21.0593	24.0578	21.8918	23.4805
166	sp|Q9NZN3|EHD3_HUMAN EH domain-containing protein 3 OS=Homo sapiens OX=9606 GN=EHD3 PE=1 SV=2	EHD3_HUMAN	61 kDa	0.994446	8	75%	NA	Q9NZN3	EHD3	EH domain-containing protein 3	18.1956	19.2451	20.4994	19.3576	17.758	18.519	24.8498	17.6218	19.0611	18.6879	19.2166	18.3176	20.1701	17.3517	17.8343	18.3376	20.3614	18.3385	18.5291	18.0196	18.1388	18.3547	18.0256	17.2574	17.6067	19.7959	19.6262	16.6887	20.6671	19.8234	21.3575	17.7803	19.6579	16.9843	23.9724	19.0471	20.8841	18.5304	20.7875
167	sp|Q9Y4G6|TLN2_HUMAN Talin-2 OS=Homo sapiens OX=9606 GN=TLN2 PE=1 SV=4	TLN2_HUMAN	272 kDa	0.970126	9	11%	NA	Q9Y4G6	TLN2	Talin-2	14.5111	NA	16.0732	16.5742	14.2335	16.9632	NA	NA	16.9277	NA	15.2968	15.611	16.865	12.4923	20.827	16.2647	16.2362	14.072	15.5871	14.8783	13.3354	NA	NA	12.8352	NA	16.5302	17.3686	NA	17.4663	17.1817	18.396	NA	16.3831	NA	14.7469	NA	17.6181	NA	17.989
168.1	sp|P68363|TBA1B_HUMAN Tubulin alpha-1B chain OS=Homo sapiens OX=9606 GN=TUBA1B PE=1 SV=1	TBA1B_HUMAN	50 kDa	0.999852	8	38%	NA	P68363	TUBA1B	Tubulin alpha-1B chain	23.1778	22.9969	22.0092	22.8743	23.2517	22.4323	23.0438	22.4171	22.635	22.1661	22.3739	23.4668	24.2401	23.0474	22.4295	22.8012	22.9358	23.8515	22.662	24.7688	21.7386	21.1154	22.7637	24.1398	22.5983	23.9369	23.7794	21.5645	23.1684	22.9793	22.7062	22.3502	22.7134	22.4431	23.5003	23.1765	24.3783	24.2284	21.8706
168.2	sp|Q9BQE3|TBA1C_HUMAN Tubulin alpha-1C chain OS=Homo sapiens OX=9606 GN=TUBA1C PE=1 SV=1	TBA1C_HUMAN	50 kDa	0.999852	8	38%	NA	Q9BQE3	TUBA1C	Tubulin alpha-1C chain	23.1778	22.9969	22.0092	22.8743	23.2517	22.4323	23.0438	22.4171	22.635	22.1661	22.3739	23.4668	24.2401	23.0474	22.4295	22.8012	22.9358	23.8515	22.662	24.7688	21.7386	21.1154	22.7637	24.1398	22.5983	23.9369	23.7794	21.5645	23.1684	22.9793	22.7062	22.3502	22.7134	22.4431	23.5003	23.1765	24.3783	24.2284	21.8706
168.3	sp|Q71U36|TBA1A_HUMAN Tubulin alpha-1A chain OS=Homo sapiens OX=9606 GN=TUBA1A PE=1 SV=1	TBA1A_HUMAN	50 kDa	0.999852	8	38%	NA	Q71U36	TUBA1A	Tubulin alpha-1A chain	23.1778	22.9969	22.0092	22.8743	23.2517	22.4323	23.0438	22.4171	22.635	22.1661	22.3739	23.4668	24.2401	23.0474	22.4295	22.8012	22.9358	23.8515	22.662	24.7688	21.7386	21.1154	22.7637	24.1398	22.5983	23.9369	23.7794	21.5645	23.1684	22.9793	22.7062	22.3502	22.7134	22.4431	23.5003	23.1765	24.3783	24.2284	21.8706
169	sp|P00558|PGK1_HUMAN Phosphoglycerate kinase 1 OS=Homo sapiens OX=9606 GN=PGK1 PE=1 SV=3	PGK1_HUMAN	45 kDa	0.999805	8	100%	NA	P00558	PGK1	Phosphoglycerate kinase 1	21.5246	21.1285	20.5968	22.0931	21.1292	21.9776	21.1864	21.0497	22.7739	21.3217	21.6612	21.8287	22.9393	21.7391	20.9369	21.0502	22.6466	21.5848	21.0428	22.2363	19.9377	21.7244	26.4532	20.4333	20.7168	22.2143	23.3177	20.7728	23.1741	22.6032	22.8181	19.5795	22.9373	21.0992	21.6653	20.522	24.1664	21.6216	21.8478
170	sp|P04406|G3P_HUMAN Glyceraldehyde-3-phosphate dehydrogenase OS=Homo sapiens OX=9606 GN=GAPDH PE=1 SV=3	G3P_HUMAN	36 kDa	0.999701	6	100%	NA	P04406	GAPDH	Glyceraldehyde-3-phosphate dehydrogenase	23.684	23.8895	23.5153	25.198	24.4251	24.2089	24.1506	24.1729	25.3085	23.7794	24.3817	24.3851	25.9082	24.5014	24.1347	24.5425	25.1841	23.859	24.5737	24.4536	23.7196	24.3809	24.8084	23.842	25.097	25.1834	25.5047	24.5827	26.1036	25.3072	26.2257	22.3433	26.2752	24.8709	24.5856	24.0123	26.6161	24.0318	25.8271
171	sp|Q02413|DSG1_HUMAN Desmoglein-1 OS=Homo sapiens OX=9606 GN=DSG1 PE=1 SV=2	DSG1_HUMAN	114 kDa	0.999687	8	100%	NA	Q02413	DSG1	Desmoglein-1	21.9086	22.2149	21.3983	19.3689	21.8698	22.49	22.6493	20.5597	20.1419	22.586	19.1339	20.7935	20.0304	20.918	20.5462	20.1	21.6569	22.4558	20.9427	21.9583	23.0072	22.3789	19.5977	21.3673	25.6753	21.4968	21.1416	21.5047	20.8222	21.1937	20.2057	22.9873	20.221	21.8956	21.7796	23.1919	21.0062	21.1689	19.4638
172	sp|P07384|CAN1_HUMAN Calpain-1 catalytic subunit OS=Homo sapiens OX=9606 GN=CAPN1 PE=1 SV=1	CAN1_HUMAN	82 kDa	0.999646	8	100%	NA	P07384	CAPN1	Calpain-1 catalytic subunit	20.3607	20.2205	20.8671	21.5574	20.1495	21.1645	20.0373	19.7711	22.6046	20.8275	20.7314	21.4254	22.5409	21.18	20.8892	20.8811	22.1879	20.5474	20.5678	21.5452	20.276	21.1426	21.4036	21.489	21.5182	22.1867	22.4455	20.1249	22.5591	21.3229	22.6249	19.8813	22.2048	21.4976	21.0581	20.72	22.7552	20.6968	22.4865
173	sp|P13671|CO6_HUMAN Complement component C6 OS=Homo sapiens OX=9606 GN=C6 PE=1 SV=3	CO6_HUMAN	105 kDa	0.999487	8	100%	NA	P13671	C6	Complement component C6	23.37	24.2948	25.1579	23.7605	23.5528	23.3898	23.5258	23.0953	21.9215	24.6692	22.1212	22.282	22.4082	23.1058	23.4987	23.2814	21.781	23.1207	23.2326	23.431	24.0702	22.8703	25.3987	22.9915	24.3129	22.1596	22.1191	22.7165	21.5453	22.3991	21.7553	22.9388	21.826	22.6008	23.2757	24.1595	22.0331	22.3565	22.3976
174	sp|Q7Z7G0|TARSH_HUMAN Target of Nesh-SH3 OS=Homo sapiens OX=9606 GN=ABI3BP PE=1 SV=2	TARSH_HUMAN	118 kDa	0.999408	8	100%	NA	Q7Z7G0	ABI3BP	Target of Nesh-SH3	21.8278	22.3299	21.3952	20.8863	22.5852	21.004	22.9522	21.9594	20.6005	21.414	21.9872	21.9064	21.2883	23.6117	22.1125	21.3945	20.397	21.1668	22.3966	20.0009	21.5347	21.498	20.7054	21.5557	20.7705	20.9518	20.0975	23.2018	22.2371	20.7453	19.7401	22.9991	22.5519	21.9965	21.0815	21.2383	20.9155	22.8921	22.301
175	sp|P10644|KAP0_HUMAN cAMP-dependent protein kinase type I-alpha regulatory subunit OS=Homo sapiens OX=9606 GN=PRKAR1A PE=1 SV=1	KAP0_HUMAN	43 kDa	0.999293	8	100%	NA	P10644	PRKAR1A	cAMP-dependent protein kinase type I-alpha regulatory subunit	18.8427	18.8389	18.1826	19.4136	17.6561	19.9089	18.0322	18.6227	20.2999	18.3186	19.2516	19.5998	19.7039	19.2925	18.3541	18.7868	19.0669	19.0392	17.704	19.1285	18.1215	18.3336	21.1096	16.813	18.4233	20.0113	19.7392	18.5992	20.6628	20.2138	19.7045	16.0741	18.9728	18.2575	18.5774	19.4725	20.8187	19.5709	19.9969
176	sp|P35611|ADDA_HUMAN Alpha-adducin OS=Homo sapiens OX=9606 GN=ADD1 PE=1 SV=2	ADDA_HUMAN	81 kDa	0.999162	7	86%	NA	P35611	ADD1	Alpha-adducin	19.2918	19.4536	21.1112	19.2179	21.4727	19.2244	21.0797	20.4862	21.4398	20.2683	19.9539	20.0493	20.1865	21.0696	21.9813	21.3132	20.8705	19.8026	21.2218	19.875	19.8609	19.8014	20.6047	22.7179	19.5915	20.4425	20.0694	21.3704	19.0151	19.3795	20.1103	20.5992	23.2607	22.1468	19.922	21.005	18.4763	21.5362	20.3811
177	sp|P52907|CAZA1_HUMAN F-actin-capping protein subunit alpha-1 OS=Homo sapiens OX=9606 GN=CAPZA1 PE=1 SV=3	CAZA1_HUMAN	33 kDa	0.999023	8	88%	NA	P52907	CAPZA1	F-actin-capping protein subunit alpha-1	21.1023	20.2191	22.2174	21.1799	20.8374	21.1055	20.2304	19.5609	21.4025	21.3353	20.7007	20.4494	21.7542	19.8627	20.3151	20.6274	21.3448	20.1112	20.4694	20.5802	18.655	20.9463	21.0248	19.7043	20.724	21.2147	21.5759	20.7004	21.5625	21.3395	21.9504	20.8328	21.309	20.6574	20.2178	20.5775	22.2459	19.622	21.5675
178	sp|O75083|WDR1_HUMAN WD repeat-containing protein 1 OS=Homo sapiens OX=9606 GN=WDR1 PE=1 SV=4	WDR1_HUMAN	66 kDa	0.998959	8	100%	NA	O75083	WDR1	WD repeat-containing protein 1	21.9591	21.2521	21.8256	23.4817	21.4452	22.5322	21.8198	21.392	23.9201	22.0591	22.1741	22.7553	24.3216	22.5069	21.7722	22.2059	23.6079	22.3449	22.5532	22.5633	21.2105	22.2915	29.0156	20.7219	20.8079	23.7377	24.22	22.4187	24.2709	23.6967	24.747	20.2102	24.3013	22.5497	22.2488	20.9653	25.4529	21.8351	24.0991
179	sp|Q93084|AT2A3_HUMAN Sarcoplasmic/endoplasmic reticulum calcium ATPase 3 OS=Homo sapiens OX=9606 GN=ATP2A3 PE=1 SV=3	AT2A3_HUMAN	109 kDa	0.998823	8	75%	NA	Q93084	ATP2A3	Sarcoplasmic/endoplasmic reticulum calcium ATPase 3	20.0599	18.6033	19.595	19.2237	19.9971	19.2675	18.7171	18.0441	20.2391	18.4868	19.7976	19.3949	20.0791	18.732	19.0689	19.6642	19.7503	19.9623	19.8103	19.0314	20.8131	20.1369	20.2673	18.0764	20.0361	18.4481	20.3875	19.5539	19.3026	17.9844	19.6843	17.2547	17.838	19.2535	19.7955	17.2813	19.2728	17.7675	14.712
180	sp|P13646|K1C13_HUMAN Keratin, type I cytoskeletal 13 OS=Homo sapiens OX=9606 GN=KRT13 PE=1 SV=4	K1C13_HUMAN	50 kDa	0.998652	8	38%	NA	P13646	KRT13	Keratin, type I cytoskeletal 13	18.2507	19.7131	17.8349	17.1082	19.3954	17.0989	21.0274	18.1838	16.9032	20.6318	18.1707	18.3247	16.4275	18.2116	18.0721	19.683	18.3773	18.6485	23.6178	19.9822	19.0248	18.7317	19.3812	19.1418	19.534	22.311	19.5455	18.9058	17.1076	19.6523	16.0749	17.8924	16.7554	23.2328	21.2092	19.4945	18.2483	18.4591	20.1389
181	sp|Q06033|ITIH3_HUMAN Inter-alpha-trypsin inhibitor heavy chain H3 OS=Homo sapiens OX=9606 GN=ITIH3 PE=1 SV=2	ITIH3_HUMAN	100 kDa	0.998435	7	100%	NA	Q06033	ITIH3	Inter-alpha-trypsin inhibitor heavy chain H3	24.3627	22.6035	23.041	22.1919	23.5421	23.2234	24.0658	21.9527	22.377	23.7437	23.6526	22.4151	22.5095	22.4204	23.3763	23.4879	22.6169	22.0437	20.8634	23.4243	24.0857	22.9686	23.6319	22.4231	23.5374	21.4788	21.599	21.7655	22.5025	22.2999	21.4926	22.2499	22.0657	21.9812	23.0658	22.27	23.1496	22.8547	22.3027
182	sp|P12429|ANXA3_HUMAN Annexin A3 OS=Homo sapiens OX=9606 GN=ANXA3 PE=1 SV=3	ANXA3_HUMAN	36 kDa	0.998205	8	100%	NA	P12429	ANXA3	Annexin A3	19.1851	20.1894	21.544	20.614	21.5333	20.0357	22.0673	19.8474	20.8283	23.4752	20.0546	20.5039	21.1118	20.1266	20.6361	19.6873	20.0666	22.1852	19.8481	20.4298	21.2155	19.8745	24.0426	18.6981	21.7342	21.0824	21.044	19.7489	21.3828	20.4988	20.7871	22.4037	20.477	18.6299	19.7961	20.0881	21.4257	20.7378	21.204
183	sp|Q16610|ECM1_HUMAN Extracellular matrix protein 1 OS=Homo sapiens OX=9606 GN=ECM1 PE=1 SV=2	ECM1_HUMAN	61 kDa	0.997809	8	100%	NA	Q16610	ECM1	Extracellular matrix protein 1	22.2043	21.8184	21.7889	20.9889	20.9063	22.0398	19.8621	21.9732	20.8505	22.2146	19.9951	21.1146	19.5268	21.8227	20.5337	20.6652	20.393	22.1916	21.9624	21.513	22.8118	21.6192	25.6602	21.2547	22.729	21.2709	21.0149	22.0863	20.9165	21.7308	21.0861	22.9131	20.6871	21.8954	22.0039	21.4686	19.9386	20.2647	21.0822
184	sp|P07948|LYN_HUMAN Tyrosine-protein kinase Lyn OS=Homo sapiens OX=9606 GN=LYN PE=1 SV=3	LYN_HUMAN	59 kDa	0.997806	6	100%	NA	P07948	LYN	Tyrosine-protein kinase Lyn	20.6761	21.399	20.2837	21.7881	21.8797	20.7912	21.0239	20.4207	21.8764	20.4182	21.7547	21.0623	22.1795	20.941	20.8414	20.7024	21.2413	20.4753	20.9174	20.5325	20.1719	20.6682	20.6383	19.8301	19.2785	21.8319	21.6197	21.0238	22.1623	21.8776	21.8371	20.1265	21.7859	20.8873	20.5218	20.9018	22.3685	20.6064	22.0364
185	sp|P43652|AFAM_HUMAN Afamin OS=Homo sapiens OX=9606 GN=AFM PE=1 SV=1	AFAM_HUMAN	69 kDa	0.996917	8	100%	NA	P43652	AFM	Afamin	22.5684	21.7062	20.2842	19.0145	22.6752	22.4525	22.0278	20.9338	21.9839	21.0961	23.0646	21.27	20.8568	21.3665	22.1544	22.4569	21.1091	22.7958	21.2842	23.1406	22.9288	21.7206	20.6618	21.2248	22.8612	20.6892	19.3213	22.4661	21.3536	19.9614	19.6079	21.7954	21.5001	21.5586	20.8492	21.4034	18.8349	21.5076	21.5788
186	sp|Q9Y623|MYH4_HUMAN Myosin-4 OS=Homo sapiens OX=9606 GN=MYH4 PE=2 SV=2	MYH4_HUMAN	223 kDa	0.996879	8	25%	NA	Q9Y623	MYH4	Myosin-4	16.8924	17.8754	16.8034	16.2356	NA	18.07	17.4645	22.2168	14.2454	17.6191	14.6675	15.1683	18.2957	18.7068	14.7084	17.8344	15.5375	17.0231	17.1471	17.0844	18.4248	17.6449	20.7792	13.7422	20.3058	13.911	19.2684	16.7242	15.695	19.6317	18.0685	19.0589	17.883	16.4224	17.5223	14.4267	14.2649	17.0063	15.5054
187	sp|P08754|GNAI3_HUMAN Guanine nucleotide-binding protein G(i) subunit alpha-3 OS=Homo sapiens OX=9606 GN=GNAI3 PE=1 SV=3	GNAI3_HUMAN	41 kDa	0.98832	8	25%	NA	P08754	GNAI3	Guanine nucleotide-binding protein G(i) subunit alpha-3	19.6134	17.6908	20.7504	16.6881	20.4245	18.6384	18.0362	17.4387	14.8077	18.1231	19.1346	16.0941	16.7118	17.7393	20.0164	17.7434	18.7881	16.1804	18.3319	16.0391	17.4537	16.883	12.3513	16.9373	15.7249	16.0845	15.6582	17.1772	14.555	15.4845	15.2196	15.8602	16.3194	16.9654	15.9734	19.1854	13.1828	14.4132	17.0035
188	sp|Q8NDA2|HMCN2_HUMAN Hemicentin-2 OS=Homo sapiens OX=9606 GN=HMCN2 PE=2 SV=3	HMCN2_HUMAN	542 kDa	0.977509	8	100%	NA	Q8NDA2	HMCN2	Hemicentin-2	18.7768	19.5213	18.2707	16.7694	17.4249	19.0802	16.6103	19.8499	16.8704	18.308	17.2825	18.8915	15.665	18.1162	16.3855	17.2594	17.6546	18.9793	17.22	16.7848	17.0398	18.7288	20.5308	18.879	18.2222	18.668	16.3414	15.9049	16.7196	17.3462	16.5291	19.364	16.9748	16.8264	17.9577	18.6492	15.7385	20.0503	15.4639
189	sp|P27918|PROP_HUMAN Properdin OS=Homo sapiens OX=9606 GN=CFP PE=1 SV=2	PROP_HUMAN	51 kDa	0.999885	7	100%	NA	P27918	CFP	Properdin	25.6542	25.5998	25.4618	24.6799	26.2635	26.149	25.525	26.194	25.681	25.9206	25.3067	24.8751	25.3806	25.2831	24.4357	26.7176	24.115	26.5746	25.648	25.8451	26.6048	26.4259	24.5545	24.7138	26.4147	25.4477	25.2371	26.2472	25.3586	25.337	25.1085	26.4158	24.6576	25.6484	24.6183	25.2136	24.333	26.2747	25.4658
190	sp|P19652|A1AG2_HUMAN Alpha-1-acid glycoprotein 2 OS=Homo sapiens OX=9606 GN=ORM2 PE=1 SV=2	A1AG2_HUMAN	24 kDa	0.999771	6	67%	NA	P19652	ORM2	Alpha-1-acid glycoprotein 2	24.0932	23.3218	25.8274	24.771	24.7317	23.7063	25.4302	24.0718	24.6863	23.1361	24.2796	24.7801	23.75	24.598	25.5061	24.334	24.1733	25.0075	25.3409	24.6246	24.7805	23.9942	24.3587	24.9509	22.6912	25.0088	25.5748	23.7091	23.1661	24.3102	23.7006	25.5832	24.996	23.6897	25.524	24.9142	24.2431	25.0156	25.3542
191	sp|P00915|CAH1_HUMAN Carbonic anhydrase 1 OS=Homo sapiens OX=9606 GN=CA1 PE=1 SV=2	CAH1_HUMAN	29 kDa	0.99972	7	100%	NA	P00915	CA1	Carbonic anhydrase 1	21.8437	21.2278	22.2649	21.2819	24.3553	19.6596	20.039	22.1089	23.0968	20.5185	24.9533	21.9638	20.5478	22.6849	26.3632	22.3547	22.1341	20.6025	22.3695	20.1001	20.6915	20.1925	23.1007	22.8866	20.5148	21.8135	20.8823	21.9941	20.1388	20.0988	21.9769	20.0529	25.2831	23.6108	20.8015	21.2062	19.6789	22.1341	23.2095
192	sp|Q9BWP8|COL11_HUMAN Collectin-11 OS=Homo sapiens OX=9606 GN=COLEC11 PE=1 SV=1	COL11_HUMAN	29 kDa	0.999683	5	100%	NA	Q9BWP8	COLEC11	Collectin-11	22.4455	24.1611	23.061	22.4962	20.1513	23.1151	21.9958	22.6749	20.761	22.5749	21.1219	22.211	21.316	22.9976	20.9665	22.7197	21.1879	22.7084	21.4704	22.417	24.0485	22.98	23.8951	23.8469	22.3633	22.0728	21.4035	20.2667	21.0079	21.4427	21.3192	23.5531	19.8959	22.5942	23.6013	24.6635	19.8077	21.4046	20.4664
193	sp|P35858|ALS_HUMAN Insulin-like growth factor-binding protein complex acid labile subunit OS=Homo sapiens OX=9606 GN=IGFALS PE=1 SV=1	ALS_HUMAN	66 kDa	0.99967	7	100%	NA	P35858	IGFALS	Insulin-like growth factor-binding protein complex acid labile subunit	21.6232	21.1894	22.8782	22.0469	20.8996	22.9232	22.2697	22.0144	21.0354	23.0686	21.0132	21.5213	20.1959	21.5667	20.3664	23.085	19.3237	23.3291	21.4418	23.9758	23.6325	21.6784	21.3674	21.8468	23.0102	21.2918	21.9294	20.1362	20.58	21.0721	20.2128	22.3587	20.3968	21.1092	21.8459	22.0572	20.0362	21.5275	20.7557
194	sp|Q9HBI1|PARVB_HUMAN Beta-parvin OS=Homo sapiens OX=9606 GN=PARVB PE=1 SV=1	PARVB_HUMAN	42 kDa	0.999595	7	100%	NA	Q9HBI1	PARVB	Beta-parvin	22.6494	23.3967	23.1288	24.2951	22.899	24.3456	23.1781	22.716	24.4743	23.8971	23.9868	23.719	24.7728	23.4185	23.8156	24.375	24.1105	23.9476	22.7294	24.2145	24.4083	23.9433	22.7971	22.4554	24.5535	24.3099	24.6158	22.861	25.1275	24.4586	25.2178	23.4715	23.8621	23.2085	23.453	22.9377	25.3788	22.5642	24.2726
195	sp|Q9H4M9|EHD1_HUMAN EH domain-containing protein 1 OS=Homo sapiens OX=9606 GN=EHD1 PE=1 SV=2	EHD1_HUMAN	61 kDa	0.99956	7	86%	NA	Q9H4M9	EHD1	EH domain-containing protein 1	19.3633	19.8333	18.9478	20.297	20.9609	19.7226	19.6515	19.2664	20.3612	19.081	20.2403	19.8897	20.2387	21.7234	19.1208	18.457	19.2073	19.4008	19.0416	19.4984	17.9328	19.1412	20.2747	18.5275	18.2609	19.6947	19.4694	18.9403	20.2927	20.3659	19.346	18.4221	20.2833	18.8839	19.4794	18.9291	20.567	21.4285	19.3373
196	sp|P98160|PGBM_HUMAN Basement membrane-specific heparan sulfate proteoglycan core protein OS=Homo sapiens OX=9606 GN=HSPG2 PE=1 SV=4	PGBM_HUMAN	469 kDa	0.999479	7	100%	NA	P98160	HSPG2	Basement membrane-specific heparan sulfate proteoglycan core protein	20.1614	20.3799	20.1656	18.0505	21.1797	20.5165	21.1845	20.4815	19.2668	19.7523	20.9737	21.3201	19.5516	20.6457	21.2572	20.5187	17.9996	18.8099	21.6508	19.609	20.3067	20.4886	18.4675	19.809	20.1993	19.8333	17.7786	22.4682	19.937	20.071	19.5293	20.8694	20.6254	20.8519	20.8911	20.3111	18.8631	21.2747	19.2155
197	sp|P61160|ARP2_HUMAN Actin-related protein 2 OS=Homo sapiens OX=9606 GN=ACTR2 PE=1 SV=1	ARP2_HUMAN	45 kDa	0.99945	6	100%	NA	P61160	ACTR2	Actin-related protein 2	19.5252	18.1921	20.6086	18.907	19.449	19.137	18.8519	18.6265	19.6784	18.4857	18.5855	19.6098	19.5953	20.4036	19.5244	20.4958	18.8977	18.1136	19.5102	18.1818	21.9264	18.8727	20.664	18.734	21.4321	19.2728	19.7581	19.1373	19.9104	19.7067	19.4414	21.0742	19.0461	19.0273	18.5706	18.7376	20.5536	20.9644	19.3417
198	sp|P01889|HLAB_HUMAN HLA class I histocompatibility antigen, B alpha chain OS=Homo sapiens OX=9606 GN=HLA-B PE=1 SV=3	HLAB_HUMAN	40 kDa	0.999402	7	57%	NA	P01889	HLA-B	HLA class I histocompatibility antigen, B alpha chain	22.3222	22.3716	21.9805	21.952	22.6348	21.4614	22.027	23.0911	22.6454	21.4451	20.8393	22.5803	22.391	21.807	20.9146	22.2039	21.4172	21.1245	21.4449	22.0713	21.3713	21.5933	22.6307	21.5277	21.4823	22.4003	23.0352	22.3573	21.9052	21.4564	22.6907	22.1285	22.1219	21.727	22.1898	21.7497	23.0879	22.0658	21.9374
199	sp|P68871|HBB_HUMAN Hemoglobin subunit beta OS=Homo sapiens OX=9606 GN=HBB PE=1 SV=2	HBB_HUMAN	16 kDa	0.999128	7	57%	NA	P68871	HBB	Hemoglobin subunit beta	25.5145	24.366	25.4351	22.5999	27.5294	24.1345	25.14	26.7931	26.9617	24.982	26.4018	26.0801	25.1845	26.3899	27.9049	26.4533	25.7727	23.6195	26.6467	24.4818	24.4027	24.8346	24.2261	27.2642	26.0941	26.098	24.2954	26.986	24.5417	23.9468	26.093	23.2158	28.0585	26.8101	24.1838	24.5015	23.7834	26.206	26.4435
200	sp|P68366|TBA4A_HUMAN Tubulin alpha-4A chain OS=Homo sapiens OX=9606 GN=TUBA4A PE=1 SV=1	TBA4A_HUMAN	50 kDa	0.999075	7	29%	NA	P68366	TUBA4A	Tubulin alpha-4A chain	21.5686	22.1354	22.1767	22.9774	20.4588	22.7599	21.9022	21.3765	23.7087	21.8866	22.2426	22.8153	23.9467	21.9384	21.6124	22.7048	23.1404	22.3765	22.3702	22.9772	22.0463	22.2431	22.806	21.0004	18.5308	23.7847	23.3914	22.7467	24.3018	23.864	24.8848	21.7159	23.1784	22.5	22.9397	21.7566	24.2731	20.622	24.1855
201	sp|P02452|CO1A1_HUMAN Collagen alpha-1(I) chain OS=Homo sapiens OX=9606 GN=COL1A1 PE=1 SV=6	CO1A1_HUMAN	139 kDa	0.999068	7	100%	NA	P02452	COL1A1	Collagen alpha-1(I) chain	22.3348	20.6	19.0279	21.37	18.8438	22.0674	18.5035	24.3536	16.3496	20.4891	23.2527	18.7038	18.9388	22.2917	21.5016	20.2921	21.0009	22.492	23.3971	20.7438	20.8482	22.6461	18.4213	23.7802	20.8687	21.7528	19.6625	25.2129	22.2588	22.6485	21.3377	22.2691	23.7551	20.11	23.6029	22.9587	19.8993	23.3804	21.0343
202	sp|P01877|IGHA2_HUMAN Immunoglobulin heavy constant alpha 2 OS=Homo sapiens OX=9606 GN=IGHA2 PE=1 SV=4	IGHA2_HUMAN	37 kDa	0.999064	7	57%	NA	P01877	IGHA2	Immunoglobulin heavy constant alpha 2	25.8899	26.0717	26.715	25.0761	25.8642	27.3155	26.1544	27.5847	26.5462	25.2845	25.8348	27.1893	25.7273	27.3377	25.649	25.9014	24.0435	26.3958	26.5274	18.3432	27.65	26.8223	27.4616	25.9542	26.2089	25.4087	27.6261	26.8088	26.5147	26.6015	25.239	27.4078	25.6465	26.8546	25.0363	25.8521	26.0435	27.3085	26.4141
203	sp|Q04917|1433F_HUMAN 14-3-3 protein eta OS=Homo sapiens OX=9606 GN=YWHAH PE=1 SV=4	1433F_HUMAN	28 kDa	0.999056	7	86%	NA	Q04917	YWHAH	14-3-3 protein eta	22.6442	21.5091	22.7871	23.6669	22.9428	22.0815	22.5758	21.5423	23.7715	21.8851	22.6928	22.2819	24.326	22.4438	23.967	22.1852	23.8935	21.638	22.919	22.5606	21.758	22.543	23.1185	20.7536	19.2271	23.5061	23.5263	22.8455	24.0787	23.8137	24.5081	20.0461	23.9152	22.3347	22.7526	21.2615	24.7528	21.3789	24.6276
204	sp|P08697|A2AP_HUMAN Alpha-2-antiplasmin OS=Homo sapiens OX=9606 GN=SERPINF2 PE=1 SV=3	A2AP_HUMAN	55 kDa	0.998897	7	100%	NA	P08697	SERPINF2	Alpha-2-antiplasmin	23.9589	24.0029	24.5249	23.9738	23.1659	24.3054	24.4412	24.3857	23.1961	24.1607	23.1132	23.0548	23.338	22.9856	23.3738	24.8791	23.4398	24.5223	23.473	24.8911	25.1928	24.6648	23.826	24.5303	24.4394	23.7293	23.9561	24.3105	24.2671	24.1548	23.7143	24.8856	22.7968	24.1596	24.127	24.7375	22.1153	23.5779	23.9006
205	sp|Q13576|IQGA2_HUMAN Ras GTPase-activating-like protein IQGAP2 OS=Homo sapiens OX=9606 GN=IQGAP2 PE=1 SV=4	IQGA2_HUMAN	181 kDa	0.998814	7	100%	NA	Q13576	IQGAP2	Ras GTPase-activating-like protein IQGAP2	18.384	21.7291	20.8955	19.4219	18.1557	18.692	19.0655	22.3413	19.9392	19.8649	18.8924	20.1021	18.5129	19.359	19.1547	18.4275	19.2075	19.1254	18.9027	18.7929	21.6637	20.6334	21.1974	19.9112	20.6352	18.9078	19.9843	17.9922	20.0631	18.8497	19.8508	21.1256	19.3007	19.1914	20.9468	18.7154	20.5679	18.5669	18.597
206	sp|P17066|HSP76_HUMAN Heat shock 70 kDa protein 6 OS=Homo sapiens OX=9606 GN=HSPA6 PE=1 SV=2	HSP76_HUMAN	71 kDa	0.998502	7	14%	NA	P17066	HSPA6	Heat shock 70 kDa protein 6	21.3009	22.7167	22.6761	24.1383	23.5241	22.5412	23.3455	22.271	24.0259	22.0994	23.6859	23.482	23.9593	23.2493	22.3254	23.0353	22.569	22.8065	23.1731	22.8487	22.2305	23.1561	18.8485	22.8648	21.4429	23.8836	24.2041	23.2815	23.9253	23.7073	24.477	22.1283	24.2383	23.0745	23.4018	22.7096	24.4945	23.002	23.8531
207	sp|P14625|ENPL_HUMAN Endoplasmin OS=Homo sapiens OX=9606 GN=HSP90B1 PE=1 SV=1	ENPL_HUMAN	92 kDa	0.998464	7	71%	NA	P14625	HSP90B1	Endoplasmin	19.4299	19.1751	19.7245	18.7732	17.3289	18.5146	19.6952	18.1793	20.4245	19.1874	18.8035	19.8719	20.3286	19.0778	18.5197	19.2971	21.0561	18.6973	19.1079	20.5435	19.7975	20.0677	19.6486	19.2656	18.0138	19.4202	21.3681	20.0177	19.2858	20.3689	21.9599	18.5198	19.9192	19.6401	20.42	18.979	20.6808	18.608	17.4878
208	sp|O75955|FLOT1_HUMAN Flotillin-1 OS=Homo sapiens OX=9606 GN=FLOT1 PE=1 SV=3	FLOT1_HUMAN	47 kDa	0.998249	7	100%	NA	O75955	FLOT1	Flotillin-1	22.1654	20.5535	22.0715	19.6953	21.717	21.1354	21.3875	21.4211	20.6783	21.0016	21.0792	20.4069	20.4691	20.0494	21.598	20.5093	21.3986	20.338	20.1426	20.1323	21.4764	20.313	19.5893	21.5138	20.8229	20.2403	20.0461	20.1057	19.5383	19.9576	19.061	22.1868	21.3491	20.6504	21.4715	21.4586	20.1679	21.5593	19.792
209	sp|P14923|PLAK_HUMAN Junction plakoglobin OS=Homo sapiens OX=9606 GN=JUP PE=1 SV=3	PLAK_HUMAN	82 kDa	0.998025	7	100%	NA	P14923	JUP	Junction plakoglobin	20.582	21.1669	20.3125	19.8391	20.0266	20.6608	21.0286	20.564	21.7093	23.4909	19.0784	20.3453	20.3682	20.3859	21.3192	21.2146	19.7273	20.2238	20.226	20.334	21.4027	20.3442	22.0901	20.2983	24.0767	21.2	19.7453	21.6093	20.9369	19.6916	18.6136	20.3845	20.0424	20.3253	20.4029	23.6737	19.7266	20.5382	20.4688
210	sp|P12931|SRC_HUMAN Proto-oncogene tyrosine-protein kinase Src OS=Homo sapiens OX=9606 GN=SRC PE=1 SV=3	SRC_HUMAN	60 kDa	0.998011	7	100%	NA	P12931	SRC	Proto-oncogene tyrosine-protein kinase Src	21.9015	22.5734	21.6181	23.6498	21.8732	22.6983	22.1978	21.5542	23.9697	22.678	22.8008	23.017	24.2562	22.3294	22.1119	22.5485	22.9463	22.239	22.8802	22.4015	21.4505	22.0009	24.2492	20.7133	19.947	24.1485	23.8343	22.8001	24.7142	24.2672	24.8358	20.8005	23.6064	22.2249	21.7029	21.6061	24.71	21.3883	24.5873
211	sp|P80723|BASP1_HUMAN Brain acid soluble protein 1 OS=Homo sapiens OX=9606 GN=BASP1 PE=1 SV=2	BASP1_HUMAN	23 kDa	0.998008	7	100%	NA	P80723	BASP1	Brain acid soluble protein 1	21.0937	20.7157	20.2126	20.4426	22.8385	19.7485	20.9844	19.6052	19.9459	19.1132	21.0073	19.835	19.1241	20.1788	20.7998	19.3637	20.3348	19.4512	22.0253	17.7716	18.9252	21.2492	17.018	20.6456	17.4233	20.1768	19.4525	21.9072	19.9808	21.4232	18.6262	19.6397	21.26	21.3736	18.9828	19.3637	19.0947	20.9149	19.6098
212	sp|Q15907|RB11B_HUMAN Ras-related protein Rab-11B OS=Homo sapiens OX=9606 GN=RAB11B PE=1 SV=4	RB11B_HUMAN	24 kDa	0.99778	7	100%	NA	Q15907	RAB11B	Ras-related protein Rab-11B	20.6565	21.379	20.4174	22.2672	21.0154	21.5076	21.0454	20.5376	22.9394	20.9056	22.143	20.7414	22.6225	21.2512	21.6116	20.7193	22.1889	21.6352	21.5474	21.7334	20.5717	21.6344	21.1732	19.9985	20.88	22.2905	22.9407	20.6139	22.5394	22.7085	23.6312	18.5832	22.6888	20.897	21.4914	20.8302	23.4028	20.7896	22.5791
213	sp|Q7Z794|K2C1B_HUMAN Keratin, type II cytoskeletal 1b OS=Homo sapiens OX=9606 GN=KRT77 PE=1 SV=3	K2C1B_HUMAN	62 kDa	0.996316	7	57%	NA	Q7Z794	KRT77	Keratin, type II cytoskeletal 1b	19.493	19.1273	19.1468	18.4899	21.6348	20.9737	21.4543	18.6913	19.2374	19.6475	18.671	19.2214	17.8808	19.4566	18.707	18.6117	17.632	18.5914	20.3709	19.3357	19.5733	19.3565	17.4979	18.941	23.6538	19.0461	17.3756	20.1012	18.1152	17.7732	19.2738	19.4523	17.8218	18.8609	21.3397	19.783	20.6833	18.8794	18.5578
214	sp|Q6S8J3|POTEE_HUMAN POTE ankyrin domain family member E OS=Homo sapiens OX=9606 GN=POTEE PE=2 SV=3	POTEE_HUMAN	121 kDa	0.995653	7	14%	NA	Q6S8J3	POTEE	POTE ankyrin domain family member E	24.575	25.1889	24.4917	26.8416	25.1854	25.6286	25.0747	24.5032	27.0101	25.1183	25.776	25.8072	27.8167	25.5326	25.066	26.0801	26.8608	25.3889	25.5002	25.6166	24.4424	25.426	24.5237	24.4002	22.0526	26.8774	27.3245	26.1171	27.6421	26.7807	28.2937	22.3011	27.461	25.9616	25.3304	24.6752	28.3025	24.828	27.2398
215	sp|P29350|PTN6_HUMAN Tyrosine-protein phosphatase non-receptor type 6 OS=Homo sapiens OX=9606 GN=PTPN6 PE=1 SV=1	PTN6_HUMAN	68 kDa	0.995082	7	100%	NA	P29350	PTPN6	Tyrosine-protein phosphatase non-receptor type 6	23.415	21.0246	26.2804	21.4507	24.3406	22.2534	22.5488	21.5394	20.468	22.3552	23.9194	20.257	23.2342	20.2914	23.9521	20.048	22.5389	18.8791	20.7192	19.1187	20.3133	18.9393	21.0737	21.0949	21.7823	19.4701	20.1918	21.1163	20.3513	19.9525	20.3329	19.7725	19.9574	19.7495	19.8066	19.6372	20.7673	18.4301	21.0077
216	sp|Q7Z3Y8|K1C27_HUMAN Keratin, type I cytoskeletal 27 OS=Homo sapiens OX=9606 GN=KRT27 PE=1 SV=2	K1C27_HUMAN	50 kDa	0.993787	6	33%	NA	Q7Z3Y8	KRT27	Keratin, type I cytoskeletal 27	18.5025	18.6607	19.355	17.7523	20.3926	17.0641	18.5529	19.0344	16.5317	19.7102	18.595	19.164	18.8257	18.937	20.0117	19.8927	16.6227	19.2733	19.8191	19.1221	19.4674	16.7037	18.0541	19.8097	16.1168	18.1409	17.4408	22.2321	17.674	18.0861	17.2569	19.0161	18.6211	19.7177	19.7295	20.0694	16.7651	18.6831	18.0882
217	sp|P35241|RADI_HUMAN Radixin OS=Homo sapiens OX=9606 GN=RDX PE=1 SV=1	RADI_HUMAN	69 kDa	0.992889	7	43%	NA	P35241	RDX	Radixin	19.5558	19.0802	18.9114	18.3924	18.3228	18.576	19.4387	19.2439	17.0379	19.6177	18.0652	17.8858	17.582	19.057	18.6836	17.8568	16.215	18.6622	17.9127	18.5718	17.9477	18.6455	17.5111	19.0961	18.407	17.184	16.2904	18.7162	15.8374	18.2303	16.4553	17.3521	17.2246	17.3196	18.4369	18.711	16.0135	18.5452	17.4621
218	sp|O75116|ROCK2_HUMAN Rho-associated protein kinase 2 OS=Homo sapiens OX=9606 GN=ROCK2 PE=1 SV=4	ROCK2_HUMAN	161 kDa	0.991676	7	100%	NA	O75116	ROCK2	Rho-associated protein kinase 2	25.2492	24.7634	21.5749	23.8807	20.5118	24.0131	19.5406	24.6718	18.6642	19.0023	24.5027	19.1212	23.6997	18.2825	21.2768	19.471	20.6046	19.6624	19.5266	19.5154	25.4275	24.4404	17.7003	19.5046	21.0776	18.4425	24.685	20.1964	18.9582	24.2861	18.7821	20.135	18.2809	19.3081	25.059	25.3889	18.7862	18.3618	19.4641
219	sp|P02746|C1QB_HUMAN Complement C1q subcomponent subunit B OS=Homo sapiens OX=9606 GN=C1QB PE=1 SV=3	C1QB_HUMAN	27 kDa	0.999839	4	100%	NA	P02746	C1QB	Complement C1q subcomponent subunit B	26.8225	26.4614	26.9491	25.3551	25.6189	27.3436	27.0379	27.2089	26.1882	26.5131	26.3182	26.7303	25.8751	24.3491	25.2328	26.4251	26.3879	26.4797	25.8646	26.3693	27.1619	26.6667	25.5655	26.0165	27.24	25.7296	25.5306	26.0409	26.1472	26.44	25.9087	27.3601	25.2746	26.3698	26.3831	26.3569	25.9485	26.5828	25.6642
220	sp|P07237|PDIA1_HUMAN Protein disulfide-isomerase OS=Homo sapiens OX=9606 GN=P4HB PE=1 SV=3	PDIA1_HUMAN	57 kDa	0.999795	5	100%	NA	P07237	P4HB	Protein disulfide-isomerase	18.8037	20.4818	19.1905	18.3284	15.1883	19.4674	18.096	18.7323	19.5919	17.6151	19.0593	19.6342	19.3618	18.0064	19.1829	18.2643	19.8288	17.6084	16.995	18.4005	18.3473	19.6295	21.6308	18.5525	17.4637	19.6724	19.6874	19.1651	18.0842	19.7347	19.6461	18.3101	19.2388	18.6865	19.7043	18.5581	20.4963	20.0719	16.8878
221	sp|P31946|1433B_HUMAN 14-3-3 protein beta/alpha OS=Homo sapiens OX=9606 GN=YWHAB PE=1 SV=3	1433B_HUMAN	28 kDa	0.999729	6	83%	NA	P31946	YWHAB	14-3-3 protein beta/alpha	19.8663	20.8372	20.9439	21.8721	22.2101	21.319	20.9735	20.9552	22.1635	20.5748	21.5673	21.6548	22.4772	21.1843	21.4667	21.4256	21.3226	20.0193	21.3674	20.8302	20.1047	20.7803	19.2394	20.3863	20.9379	21.6753	21.5388	21.3557	21.9003	21.928	21.8618	19.1559	22.208	21.0301	20.6277	21.2747	22.2958	20.4482	22.3649
222	sp|Q15485|FCN2_HUMAN Ficolin-2 OS=Homo sapiens OX=9606 GN=FCN2 PE=1 SV=2	FCN2_HUMAN	34 kDa	0.999712	6	100%	NA	Q15485	FCN2	Ficolin-2	25.6063	25.4349	25.8988	24.4364	26.2507	23.9835	25.7659	25.491	23.7778	24.8482	25.5334	24.4569	23.2799	25.087	23.7417	22.3493	22.706	23.1487	25.6919	23.8598	24.156	23.5089	20.445	24.734	24.4023	24.7429	22.8691	24.7972	24.5679	22.229	22.5789	24.2582	22.0396	23.0781	23.0599	23.8295	22.5854	24.0092	23.9048
223	sp|P50148|GNAQ_HUMAN Guanine nucleotide-binding protein G(q) subunit alpha OS=Homo sapiens OX=9606 GN=GNAQ PE=1 SV=4	GNAQ_HUMAN	42 kDa	0.999677	6	83%	NA	P50148	GNAQ	Guanine nucleotide-binding protein G(q) subunit alpha	20.7091	21.5104	20.3704	22.2054	20.8679	21.4464	25.1779	23.0276	22.7038	21.3161	21.621	21.737	23.0746	21.6485	21.2676	24.6313	21.5057	21.0206	20.3872	21.1413	20.0788	22.9439	22.28	20.1226	18.5954	22.5614	22.1475	21.3164	22.8159	22.4396	22.2275	24.6767	22.0806	20.6585	20.8813	22.4461	23.1545	20.4857	21.796
224	sp|P01591|IGJ_HUMAN Immunoglobulin J chain OS=Homo sapiens OX=9606 GN=JCHAIN PE=1 SV=4	IGJ_HUMAN	18 kDa	0.999659	5	100%	NA	P01591	JCHAIN	Immunoglobulin J chain	28.7942	29.4375	30.0793	28.6673	27.9141	28.293	28.154	29.6788	27.0506	30.1084	27.2959	28.177	27.2692	27.9061	28.4807	27.3581	28.8671	28.6712	29.0229	27.3239	28.4366	28.837	28.7586	29.077	29.875	28.2865	28.2739	28.2806	27.6837	27.6717	29.0334	29.0695	27.9276	28.2805	28.8053	29.5271	27.823	27.7298	27.9234
225	sp|P02747|C1QC_HUMAN Complement C1q subcomponent subunit C OS=Homo sapiens OX=9606 GN=C1QC PE=1 SV=3	C1QC_HUMAN	26 kDa	0.999616	6	100%	NA	P02747	C1QC	Complement C1q subcomponent subunit C	29.5377	29.8728	30.5311	29.351	30.0544	30.2778	30.4168	30.3777	30.3545	30.3196	30.0054	30.0314	29.7044	28.3918	29.3384	30.0156	29.6872	30.2583	29.9476	30.0517	30.5302	30.1363	28.8077	29.5054	30.398	29.9486	29.4859	29.8025	29.9881	30.163	29.8744	30.4119	29.495	30.1002	29.6441	29.8642	29.7552	30.2509	29.8081
226	sp|P02743|SAMP_HUMAN Serum amyloid P-component OS=Homo sapiens OX=9606 GN=APCS PE=1 SV=2	SAMP_HUMAN	25 kDa	0.999603	6	100%	NA	P02743	APCS	Serum amyloid P-component	24.6947	23.7304	25.6683	23.1745	24.2494	24.5435	24.3131	23.3529	23.5182	24.56	23.5683	23.5256	23.139	23.4038	24.1877	24.9207	23.7853	24.7052	23.5168	25.7052	25.0128	23.6954	23.996	23.4963	24.8912	22.7989	23.0089	22.8764	23.4082	23.4954	22.5246	23.8871	23.8127	24.3338	30.6825	23.2284	22.4192	23.8014	23.731
227	sp|O00299|CLIC1_HUMAN Chloride intracellular channel protein 1 OS=Homo sapiens OX=9606 GN=CLIC1 PE=1 SV=4	CLIC1_HUMAN	27 kDa	0.999342	6	83%	NA	O00299	CLIC1	Chloride intracellular channel protein 1	22.2922	21.7987	22.4429	23.3076	22.4415	22.3226	21.6839	21.9567	22.9689	22.3534	22.421	21.9068	23.1294	21.8934	21.1751	21.8545	23.3003	21.9964	21.671	22.7984	20.9853	22.1845	22.4868	21.2416	21.2619	22.7374	23.5657	21.9671	23.1819	22.5313	24.125	20.9886	23.5137	22.0704	22.0783	21.3401	23.9885	22.1455	22.6197
228	sp|P04004|VTNC_HUMAN Vitronectin OS=Homo sapiens OX=9606 GN=VTN PE=1 SV=1	VTNC_HUMAN	54 kDa	0.999256	6	100%	NA	P04004	VTN	Vitronectin	24.2745	24.3119	24.0128	23.4144	23.5173	24.0821	24.43	22.8526	22.9832	23.5546	23.0285	22.944	23.5693	22.9919	23.744	23.9292	23.2762	24.1187	23.2486	24.482	24.6166	23.8264	24.8889	23.8069	24.0367	22.7649	23.301	24.1974	22.8091	22.9264	22.3295	23.3351	22.6603	23.8624	24.3752	23.7408	22.4199	23.1269	23.1627
229	sp|A0A0B4J1Y9|HV372_HUMAN Immunoglobulin heavy variable 3-72 OS=Homo sapiens OX=9606 GN=IGHV3-72 PE=3 SV=1	HV372_HUMAN	13 kDa	0.999227	5	40%	NA	A0A0B4J1Y9	IGHV3-72	Immunoglobulin heavy variable 3-72	23.9651	25.1902	24.6054	24.0831	24.4509	25.0011	24.6134	25.5132	24.4344	25.9438	23.3651	24.7132	23.3066	25.5827	25.0314	23.4205	25.1752	24.6946	25.5687	24.5888	24.7287	24.0882	24.2669	25.1181	26.0345	23.8066	24.4601	23.845	23.0731	24.4024	25.0495	26.0805	23.2077	24.4095	24.1575	25.8163	24.2874	24.5062	24.2537
230	sp|A0A0B4J1V0|HV315_HUMAN Immunoglobulin heavy variable 3-15 OS=Homo sapiens OX=9606 GN=IGHV3-15 PE=3 SV=1	HV315_HUMAN	13 kDa	0.999152	4	100%	NA	A0A0B4J1V0	IGHV3-15	Immunoglobulin heavy variable 3-15	24.5684	25.8441	24.9261	24.2892	24.775	24.3021	25.3663	25.1325	24.3433	26.4332	23.3526	25.0751	23.5339	25.0356	26.1594	23.3971	24.9376	24.7972	25.4051	23.3333	25.1118	25.2847	23.9528	24.9391	24.7558	24.095	24.6632	24.2187	22.7796	25.0539	24.5866	24.8021	23.3571	24.8004	23.1576	25.7374	23.6614	24.807	23.4692
231	sp|P31146|COR1A_HUMAN Coronin-1A OS=Homo sapiens OX=9606 GN=CORO1A PE=1 SV=4	COR1A_HUMAN	51 kDa	0.999062	6	100%	NA	P31146	CORO1A	Coronin-1A	21.3707	21.0115	21.8791	22.36	22.1229	21.7431	21.8787	20.8706	23.1721	21.604	21.884	21.3789	22.6285	21.2592	21.6253	21.7712	22.3423	21.2171	22.326	21.0369	20.8091	21.6977	21.7626	20.735	19.5625	22.5248	23.0044	21.7115	22.9626	22.8465	23.5006	20.2557	23.1761	21.9194	22.4204	21.1101	23.6263	21.2567	22.8345
232	sp|P01764|HV323_HUMAN Immunoglobulin heavy variable 3-23 OS=Homo sapiens OX=9606 GN=IGHV3-23 PE=1 SV=2	HV323_HUMAN	13 kDa	0.999032	4	25%	NA	P01764	IGHV3-23	Immunoglobulin heavy variable 3-23	26.1856	27.8044	26.8326	26.3012	25.857	26.417	26.7974	27.4153	26.1665	28.5766	24.7735	26.5395	25.1645	26.4505	26.8514	25.1578	26.2851	26.7936	27.6709	25.5422	26.5674	26.7082	26.2579	26.2714	27.4637	26.1789	25.9897	25.4863	25.4167	26.6781	26.7511	27.0656	25.3465	26.7337	26.9148	27.7195	25.7379	27.1065	25.9829
233	sp|P08758|ANXA5_HUMAN Annexin A5 OS=Homo sapiens OX=9606 GN=ANXA5 PE=1 SV=2	ANXA5_HUMAN	36 kDa	0.999015	6	100%	NA	P08758	ANXA5	Annexin A5	21.1813	21.896	22.5978	22.7202	22.8447	22.6294	22.4152	21.6952	23.188	22.2076	22.7449	22.7949	24.5947	22.6952	21.8103	22.2245	22.2996	21.3545	22.0786	22.1121	21.4022	21.8603	22.9173	21.5714	21.9322	22.6605	23.9081	22.7259	23.3818	23.0106	23.0151	21.6495	22.8297	21.7667	21.3274	22.1438	24.8634	21.7475	23.2143
234	sp|P22314|UBA1_HUMAN Ubiquitin-like modifier-activating enzyme 1 OS=Homo sapiens OX=9606 GN=UBA1 PE=1 SV=3	UBA1_HUMAN	118 kDa	0.999005	6	100%	NA	P22314	UBA1	Ubiquitin-like modifier-activating enzyme 1	19.3769	18.3771	19.7645	19.963	20.05	19.5938	19.6649	18.8797	20.6932	19.0523	19.8636	19.987	20.6848	19.1966	19.9589	19.5592	20.1113	19.8092	19.9092	19.9367	18.4534	19.5572	22.7252	19.4125	19.681	19.8073	20.4737	20.0735	20.2366	19.8883	20.2296	19.482	20.6172	20.3392	19.3932	19.334	21.1587	18.7004	20.037
235	sp|P80108|PHLD_HUMAN Phosphatidylinositol-glycan-specific phospholipase D OS=Homo sapiens OX=9606 GN=GPLD1 PE=1 SV=3	PHLD_HUMAN	92 kDa	0.998953	6	100%	NA	P80108	GPLD1	Phosphatidylinositol-glycan-specific phospholipase D	24.1978	23.0879	24.3268	22.931	22.1905	24.5228	23.3327	22.9814	22.3059	22.9338	21.4229	22.8297	23.0835	21.9684	24.0023	23.3098	22.5512	22.9188	22.7881	23.1603	24.5232	22.6776	23.1298	23.6892	22.9923	22.6275	22.9749	23.1234	23.0583	22.3241	21.2029	23.8423	21.935	23.6651	23.5724	23.3572	21.1575	22.6823	23.312
236	sp|O15144|ARPC2_HUMAN Actin-related protein 2/3 complex subunit 2 OS=Homo sapiens OX=9606 GN=ARPC2 PE=1 SV=1	ARPC2_HUMAN	34 kDa	0.998927	6	100%	NA	O15144	ARPC2	Actin-related protein 2/3 complex subunit 2	18.7354	19.5503	19.1981	20.847	18.287	20.5137	19.3688	19.9484	21.3679	19.4791	19.952	20.2902	21.2002	19.4629	19.9605	20.1044	20.8419	20.1218	18.8406	19.9178	18.5662	20.0444	19.4682	18.7163	19.3805	21.2167	21.65	20.4145	21.3827	21.3309	21.683	18.6148	21.1188	19.7325	19.4231	19.3736	22.0955	19.7046	21.2569
237	sp|Q9Y6C2|EMIL1_HUMAN EMILIN-1 OS=Homo sapiens OX=9606 GN=EMILIN1 PE=1 SV=3	EMIL1_HUMAN	107 kDa	0.99868	6	100%	NA	Q9Y6C2	EMILIN1	EMILIN-1	19.8031	19.4487	18.1875	19.7406	17.6598	21.7539	19.2496	19.1586	18.2269	19.3675	20.9567	18.7826	18.7669	20.4222	22.3099	20.4277	19.3534	21.4784	21.771	18.727	18.057	18.1944	17.1687	21.0261	19.2427	18.5955	19.2111	19.9906	19.3037	20.899	22.2027	19.8932	19.5457	21.7458	19.5118	21.2007	18.3403	17.6114	18.9202
238	sp|P50552|VASP_HUMAN Vasodilator-stimulated phosphoprotein OS=Homo sapiens OX=9606 GN=VASP PE=1 SV=3	VASP_HUMAN	40 kDa	0.998507	6	100%	NA	P50552	VASP	Vasodilator-stimulated phosphoprotein	19.9991	20.2038	18.7533	20.2685	20.1491	20.0098	19.1639	19.4125	20.4884	19.2069	19.9365	20.9762	19.984	20.387	18.3241	21.0733	19.2992	19.8894	19.5605	20.7085	21.0642	21.1181	18.6928	20.5521	20.2932	20.7227	20.5648	21.3213	20.3236	20.0171	21.4222	22.5919	19.7034	20.6253	21.3204	19.7669	20.1705	20.4184	21.1555
239	sp|P04899|GNAI2_HUMAN Guanine nucleotide-binding protein G(i) subunit alpha-2 OS=Homo sapiens OX=9606 GN=GNAI2 PE=1 SV=3	GNAI2_HUMAN	40 kDa	0.998487	6	33%	NA	P04899	GNAI2	Guanine nucleotide-binding protein G(i) subunit alpha-2	20.3467	20.2632	19.7612	19.9873	21.307	20.4567	21.5673	20.8853	20.3668	23.7341	20.4949	19.6778	20.0987	19.9325	20.2011	20.1158	20.3771	20.1946	19.6562	19.2499	20.5963	20.1667	17.4119	20.0987	20.387	19.8861	19.2122	20.7766	20.0287	20.4628	19.829	21.054	20.7718	20.1866	20.4425	20.6798	20.861	19.5046	20.2662
240	sp|P49913|CAMP_HUMAN Cathelicidin antimicrobial peptide OS=Homo sapiens OX=9606 GN=CAMP PE=1 SV=1	CAMP_HUMAN	19 kDa	0.998043	5	100%	NA	P49913	CAMP	Cathelicidin antimicrobial peptide	22.0727	24.5609	22.5778	24.0509	21.8649	23.7682	22.9222	22.983	21.552	24.2617	22.9722	22.5304	22.8556	21.5543	21.8053	22.8368	22.7699	24.889	21.6552	23.8336	23.5314	26.3304	18.4878	23.5029	22.0547	21.2926	21.9934	24.1414	21.6376	22.0925	20.9477	22.9224	20.1598	23.0874	20.8654	23.2123	18.5019	22.6823	21.3077
241	sp|P01780|HV307_HUMAN Immunoglobulin heavy variable 3-7 OS=Homo sapiens OX=9606 GN=IGHV3-7 PE=1 SV=2	HV307_HUMAN	13 kDa	0.998037	5	40%	NA	P01780	IGHV3-7	Immunoglobulin heavy variable 3-7	25.4022	27.127	26.7079	25.5176	26.2023	26.054	25.8862	26.13	25.1925	27.8558	24.7984	26.4683	24.5068	26.4995	24.442	24.9288	26.4324	26.0855	26.196	25.1839	26.5765	25.6108	25.5314	27.2798	26.8836	24.6777	27.1954	25.3757	24.784	25.1969	25.4083	27.6619	25.7677	25.8519	25.8671	27.1728	25.5028	24.7078	25.2129
242	sp|P11226|MBL2_HUMAN Mannose-binding protein C OS=Homo sapiens OX=9606 GN=MBL2 PE=1 SV=2	MBL2_HUMAN	26 kDa	0.997959	6	100%	NA	P11226	MBL2	Mannose-binding protein C	22.5893	22.9183	23.2525	24.6501	25.1213	23.1079	26.0401	26.1129	24.7047	26.3282	26.0011	27.538	22.2924	23.1874	24.0974	26.4361	22.9506	25.0131	23.6468	24.2468	23.3229	22.0543	23.0822	20.9434	23.5162	24.1693	23.761	26.5913	22.5413	22.7203	23.6314	23.8995	23.422	25.3371	25.9531	20.7173	25.3679	23.3242	20.0945
243	sp|Q8IZP0|ABI1_HUMAN Abl interactor 1 OS=Homo sapiens OX=9606 GN=ABI1 PE=1 SV=4	ABI1_HUMAN	55 kDa	0.997952	6	100%	NA	Q8IZP0	ABI1	Abl interactor 1	19.7483	20.5268	19.897	20.7346	20.9856	20.5587	20.6918	18.6104	21.1505	21.4925	21.3131	21.1647	21.6774	19.2479	22.5252	22.0281	20.4277	21.9229	21.1463	20.2068	23.2658	21.7654	23.5755	20.9517	23.0354	21.3003	20.6022	20.2399	21.721	21.6422	21.8812	21.523	20.852	18.3974	20.4433	19.3346	21.3488	21.5696	21.1265
244	sp|P60174|TPIS_HUMAN Triosephosphate isomerase OS=Homo sapiens OX=9606 GN=TPI1 PE=1 SV=4	TPIS_HUMAN	27 kDa	0.997912	6	100%	NA	P60174	TPI1	Triosephosphate isomerase	21.007	20.7517	20.7125	22.0206	21.4286	21.2793	20.1507	20.3389	21.9951	21.5127	20.7536	20.7885	22.2244	20.4313	21.1519	21.3772	22.8867	21.2848	21.2579	21.8457	21.2477	22.0366	20.4311	20.9287	22.1817	22.077	23.2632	20.8727	22.1402	20.9669	24.2069	19.2574	22.2787	22.162	21.9194	21.5607	23.0496	19.8031	22.1161
245	sp|P07355|ANXA2_HUMAN Annexin A2 OS=Homo sapiens OX=9606 GN=ANXA2 PE=1 SV=2	ANXA2_HUMAN	39 kDa	0.997869	6	100%	NA	P07355	ANXA2	Annexin A2	21.094	20.6991	21.0306	20.0861	20.8758	21.2183	20.3901	20.4294	19.5696	19.999	20.0033	19.9704	19.3464	20.1147	20.4123	18.591	19.3905	20.9775	22.1684	19.8208	19.546	19.9533	20.4509	20.0574	24.2756	19.8622	19.9595	20.5743	18.9771	19.7469	17.9233	20.3621	20.2812	18.6166	20.8066	21.6726	21.056	20.6967	19.399
246	sp|O00194|RB27B_HUMAN Ras-related protein Rab-27B OS=Homo sapiens OX=9606 GN=RAB27B PE=1 SV=4	RB27B_HUMAN	25 kDa	0.997863	6	83%	NA	O00194	RAB27B	Ras-related protein Rab-27B	20.3762	20.4482	19.7438	21.5443	18.8338	20.509	20.0651	19.7451	21.5901	20.4331	20.7329	21.0455	22.3697	21.0124	19.811	20.9523	21.7109	21.2816	20.4366	20.9678	19.3903	20.4573	23.0532	19.6099	19.5288	21.548	22.0724	20.118	22.0002	21.8085	22.9655	20.3841	21.6486	20.6243	20.2113	20.1025	22.1578	19.957	22.0876
247	sp|Q14644|RASA3_HUMAN Ras GTPase-activating protein 3 OS=Homo sapiens OX=9606 GN=RASA3 PE=1 SV=3	RASA3_HUMAN	96 kDa	0.997551	6	100%	NA	Q14644	RASA3	Ras GTPase-activating protein 3	26.8239	27.7384	26.1553	26.9987	26.7056	26.8789	27.1848	27.3675	26.5279	26.7726	26.7904	27.4247	27.7849	26.7888	26.2222	27.6059	27.0263	27.2782	26.5663	27.3458	27.0164	27.4674	21.2244	27.6007	26.2388	26.5045	26.1439	27.3287	26.7899	26.2262	26.8302	27.2102	25.3836	27.7952	27.9086	27.5001	26.0858	27.3478	26.709
248	sp|P00338|LDHA_HUMAN L-lactate dehydrogenase A chain OS=Homo sapiens OX=9606 GN=LDHA PE=1 SV=2	LDHA_HUMAN	37 kDa	0.997315	6	83%	NA	P00338	LDHA	L-lactate dehydrogenase A chain	20.5594	20.9392	21.4754	22.5287	22.0319	21.7566	21.0855	20.7622	23.067	21.6235	21.7414	21.9678	22.9909	21.5343	21.3645	21.7179	22.8175	21.6072	21.7457	21.8741	20.7798	21.6205	21.3698	21.0116	21.3984	22.8187	23.1321	21.81	23.135	23.1267	23.3518	21.2531	23.4636	21.8085	21.6332	20.8763	23.5981	21.2235	22.9612
249	sp|Q03591|FHR1_HUMAN Complement factor H-related protein 1 OS=Homo sapiens OX=9606 GN=CFHR1 PE=1 SV=2	FHR1_HUMAN	38 kDa	0.997097	5	40%	NA	Q03591	CFHR1	Complement factor H-related protein 1	21.4768	20.4683	21.4431	15.9416	19.5075	20.809	20.9104	20.6821	18.8588	20.6515	15.2803	18.9769	19.9865	16.5283	19.6208	20.4358	20.2867	19.961	20.1932	22.1233	20.338	19.6831	16.2931	22.4319	20.1381	18.5452	17.7737	19.4563	17.7901	18.4739	19.018	20.0334	17.8443	19.2351	20.0077	19.3823	19.2512	18.985	19.3215
250	sp|Q5JWF2|GNAS1_HUMAN Guanine nucleotide-binding protein G(s) subunit alpha isoforms XLas OS=Homo sapiens OX=9606 GN=GNAS PE=1 SV=2	GNAS1_HUMAN	111 kDa	0.997059	6	67%	NA	Q5JWF2	GNAS	Guanine nucleotide-binding protein G(s) subunit alpha isoforms XLas	18.7069	19.7055	17.7132	19.1324	20.8667	18.0389	19.957	19.5602	19.3652	18.3067	19.3544	18.939	19.1495	19.5839	21.6203	19.5504	18.565	18.8156	19.9926	19.0237	19.1361	18.9748	18.3504	19.2781	18.29	19.0061	17.9129	20.346	18.9621	19.1916	18.4791	18.0246	20.2262	19.8129	18.7433	19.2661	18.4944	19.6142	18.9062
251	sp|P32119|PRDX2_HUMAN Peroxiredoxin-2 OS=Homo sapiens OX=9606 GN=PRDX2 PE=1 SV=5	PRDX2_HUMAN	22 kDa	0.996714	6	83%	NA	P32119	PRDX2	Peroxiredoxin-2	23.832	22.0756	24.5561	22.926	26.0191	23.5092	23.4521	24.5765	24.7865	23.8802	24.8425	23.4751	23.5941	23.4826	26.3702	24.9479	25.7118	23.2682	24.1649	23.3724	23.5425	24.0239	23.002	26.0242	24.352	23.9107	23.7662	24.6114	23.0569	21.8946	24.5222	23.3563	25.8612	25.9848	24.2279	24.3097	23.06	25.201	24.5771
252	sp|P62937|PPIA_HUMAN Peptidyl-prolyl cis-trans isomerase A OS=Homo sapiens OX=9606 GN=PPIA PE=1 SV=2	PPIA_HUMAN	18 kDa	0.996583	6	100%	NA	P62937	PPIA	Peptidyl-prolyl cis-trans isomerase A	20.2892	19.8332	20.0052	21.0282	20.7471	20.4711	20.0717	19.6302	19.578	20.2243	20.1931	20.5336	20.5977	20.2752	19.2737	20.3967	20.415	20.4949	20.0375	20.5517	20.0829	20.2681	26.2555	20.6104	20.8897	20.1442	20.6646	21.357	19.7006	20.2662	21.2299	21.0624	19.5204	19.1682	20.5875	20.156	20.5124	20.305	19.7549
253	sp|Q3SY84|K2C71_HUMAN Keratin, type II cytoskeletal 71 OS=Homo sapiens OX=9606 GN=KRT71 PE=1 SV=3	K2C71_HUMAN	57 kDa	0.996208	6	67%	NA	Q3SY84	KRT71	Keratin, type II cytoskeletal 71	21.247	19.3968	25.1136	25.277	22.4517	20.5179	20.9942	23.6755	20.8008	19.0828	19.9892	23.96	19.8395	24.1429	20.1283	23.6734	22.7172	22.2874	21.0487	20.9855	21.7811	21.0673	26.539	22.0096	26.2534	21.0056	20.0508	25.3909	19.6322	20.8146	24.9546	21.1936	18.896	21.5975	21.8463	23.2641	19.7029	25.7552	23.573
254	sp|P15153|RAC2_HUMAN Ras-related C3 botulinum toxin substrate 2 OS=Homo sapiens OX=9606 GN=RAC2 PE=1 SV=1	RAC2_HUMAN	21 kDa	0.995518	6	33%	NA	P15153	RAC2	Ras-related C3 botulinum toxin substrate 2	19.9751	20.7752	18.6741	21.4136	22.0774	20.4335	20.5364	19.5513	21.6027	19.1891	21.2416	20.1937	21.6492	21.3799	20.0679	19.9879	19.9192	19.4491	20.4782	20.1561	18.0458	20.2716	19.7334	19.1953	17.1868	21.659	20.9781	20.7298	21.6702	21.5391	21.4401	18.3929	21.8139	20.0514	18.8405	19.7446	21.609	21.008	22.3395
255	sp|Q04756|HGFA_HUMAN Hepatocyte growth factor activator OS=Homo sapiens OX=9606 GN=HGFAC PE=1 SV=1	HGFA_HUMAN	71 kDa	0.994874	6	100%	NA	Q04756	HGFAC	Hepatocyte growth factor activator	19.0564	17.2162	18.9073	14.4495	18.634	18.3593	17.352	17.1522	16.1807	17.2432	21.8263	18.1816	17.1852	15.9509	18.9289	16.4688	19.0077	16.5677	18.6461	17.0939	19.5527	17.7678	18.0663	16.9066	18.8657	14.9396	17.9373	17.8372	15.6438	16.4175	14.8441	18.8363	15.7864	15.7114	18.1258	18.0622	16.4526	17.9043	17.7486
256	sp|P05023|AT1A1_HUMAN Sodium/potassium-transporting ATPase subunit alpha-1 OS=Homo sapiens OX=9606 GN=ATP1A1 PE=1 SV=1	AT1A1_HUMAN	113 kDa	0.994603	6	100%	NA	P05023	ATP1A1	Sodium/potassium-transporting ATPase subunit alpha-1	19.6795	21.0404	20.9638	20.7051	20.459	19.1908	19.6574	20.8959	19.2708	21.9798	21.0721	20.3841	18.7255	20.0679	20.5193	19.0918	19.9944	20.4157	20.0634	19.4514	18.8275	19.9166	25.7913	19.8463	19.3082	19.5915	19.0712	19.2689	18.8176	19.2271	18.7287	20.1884	19.9646	19.61	20.4092	21.0497	18.9421	20.496	19.1589
257	sp|Q9H0U4|RAB1B_HUMAN Ras-related protein Rab-1B OS=Homo sapiens OX=9606 GN=RAB1B PE=1 SV=1	RAB1B_HUMAN	22 kDa	0.991211	5	20%	NA	Q9H0U4	RAB1B	Ras-related protein Rab-1B	16.2986	18.0395	16.209	19.4437	16.0523	18.415	15.6131	16.6367	19.8377	16.4653	18.7033	18.3241	19.3281	17.222	15.1821	17.099	19.5167	17.7392	17.5494	17.8861	17.9753	18.2317	NA	16.9862	14.8546	19.7094	19.6442	17.6986	19.7717	19.4705	20.0645	16.4921	19.4887	16.7438	17.9344	16.9085	19.5076	16.6044	20.2484
258	sp|P01880|IGHD_HUMAN Immunoglobulin heavy constant delta OS=Homo sapiens OX=9606 GN=IGHD PE=1 SV=3	IGHD_HUMAN	42 kDa	0.999801	5	100%	NA	P01880	IGHD	Immunoglobulin heavy constant delta	23.4369	22.42	21.2074	24.3508	19.705	28.5297	22.3598	23.7849	23.6978	21.2655	24.4741	24.0914	17.3487	24.5769	25.021	23.2621	22.4738	23.6979	22.9129	21.9765	24.5774	25.3785	26.0282	22.1621	23.9536	23.8342	24.4803	21.0431	19.1292	24.833	19.0412	25.7554	20.9535	23.5606	20.4706	20.0458	20.4361	24.2705	26.1395
259	sp|P31150|GDIA_HUMAN Rab GDP dissociation inhibitor alpha OS=Homo sapiens OX=9606 GN=GDI1 PE=1 SV=2	GDIA_HUMAN	51 kDa	0.999767	5	80%	NA	P31150	GDI1	Rab GDP dissociation inhibitor alpha	18.3831	18.987	18.5211	19.7104	NA	19.3548	18.3425	17.7881	20.5496	18.9535	19.0367	19.4833	20.5252	19.0031	17.2423	18.7524	19.805	18.86	16.6517	19.2907	17.8596	19.2401	18.1401	16.6205	15.8437	19.9621	20.4533	18.2775	20.4704	20.3763	19.7087	16.5263	19.6791	18.4572	18.8073	17.9111	21.21	17.784	18.1616
260	sp|P69905|HBA_HUMAN Hemoglobin subunit alpha OS=Homo sapiens OX=9606 GN=HBA2 PE=1 SV=2	HBA_HUMAN	15 kDa	0.999767	5	100%	NA	P69905	HBA2	Hemoglobin subunit alpha	23.8572	22.7722	24.5286	21.5587	26.4674	23.0684	23.6848	25.4097	25.1537	23.3954	24.7243	24.6884	23.1033	24.4756	26.6832	24.6365	24.6802	22.8602	24.8739	23.2511	23.327	23.6594	22.1055	25.7529	24.7328	24.4281	22.751	24.6644	22.4941	22.3157	24.2682	22.0668	26.2832	24.9878	22.8335	22.8974	21.916	24.5459	25.062
261	sp|O14672|ADA10_HUMAN Disintegrin and metalloproteinase domain-containing protein 10 OS=Homo sapiens OX=9606 GN=ADAM10 PE=1 SV=1	ADA10_HUMAN	84 kDa	0.999746	5	100%	NA	O14672	ADAM10	Disintegrin and metalloproteinase domain-containing protein 10	22.1998	23.1439	21.6306	23.4481	22.5139	22.8515	22.0253	21.6186	23.0038	21.3757	22.7242	22.6473	24.1795	22.565	22.0279	22.2763	22.8917	21.9709	22.2888	22.8931	21.8259	21.7215	21.8912	21.2754	19.3202	23.65	23.4145	22.8994	23.8315	23.3314	23.6095	22.071	22.7655	22.0072	22.4153	21.6273	23.8137	21.924	23.503
262	sp|Q15833|STXB2_HUMAN Syntaxin-binding protein 2 OS=Homo sapiens OX=9606 GN=STXBP2 PE=1 SV=2	STXB2_HUMAN	66 kDa	0.999692	4	100%	NA	Q15833	STXBP2	Syntaxin-binding protein 2	20.5691	21.1312	19.9113	22.1925	20.3414	21.5749	20.5143	20.5087	22.4955	20.9169	21.4947	21.0868	22.3348	20.9892	21.0704	21.6479	21.2528	20.8324	21.4496	21.0306	20.3524	21.0997	18.6304	19.5486	19.07	22.2806	21.6995	21.4278	22.3819	22.5844	22.774	19.9695	21.6162	21.3358	20.4595	20.3137	22.3104	19.9545	22.6978
263	sp|P61981|1433G_HUMAN 14-3-3 protein gamma OS=Homo sapiens OX=9606 GN=YWHAG PE=1 SV=2	1433G_HUMAN	28 kDa	0.999674	5	80%	NA	P61981	YWHAG	14-3-3 protein gamma	22.5256	22.5944	22.7576	24.1783	22.8727	22.8547	23.2449	21.9834	24.4658	22.7594	23.3407	23.097	24.8418	23.1467	23.2977	23.115	24.1377	22.4741	23.3088	23.1208	22.2254	22.9428	19.9378	21.8528	19.9581	24.0761	24.3126	23.3984	24.6859	24.2689	25.0955	21.1201	24.509	23.1275	23.1476	22.2475	25.2814	22.14	24.933
264	sp|P04196|HRG_HUMAN Histidine-rich glycoprotein OS=Homo sapiens OX=9606 GN=HRG PE=1 SV=1	HRG_HUMAN	60 kDa	0.999618	5	100%	NA	P04196	HRG	Histidine-rich glycoprotein	22.4901	23.2979	22.6929	21.5965	23.4089	22.6338	22.0059	22.8618	22.5537	22.3658	22.1515	23.4305	22.166	22.7068	22.4737	22.9067	22.6252	22.0696	22.2434	22.8355	24.864	22.6176	22.5852	22.438	22.8127	21.573	22.0577	23.0365	22.094	21.6323	21.0654	22.0538	21.9591	22.6035	22.7885	23.2275	21.7907	22.3715	21.603
265	sp|Q5T749|KPRP_HUMAN Keratinocyte proline-rich protein OS=Homo sapiens OX=9606 GN=KPRP PE=1 SV=1	KPRP_HUMAN	64 kDa	0.999618	5	100%	NA	Q5T749	KPRP	Keratinocyte proline-rich protein	21.7403	19.4201	21.0319	20.0688	21.8667	19.9034	20.5906	19.4723	21.2035	21.3154	19.7285	20.1151	18.5905	19.6638	20.3351	19.2845	20.3412	19.7537	22.2342	20.633	22.9449	21.2483	21.466	21.7275	27.6162	22.3582	20.5924	18.5453	19.7651	19.389	19.0542	20.7995	18.4299	20.6544	21.1246	21.3199	20.3817	21.0716	18.1811
266	sp|P55056|APOC4_HUMAN Apolipoprotein C-IV OS=Homo sapiens OX=9606 GN=APOC4 PE=1 SV=1	APOC4_HUMAN	15 kDa	0.99949	4	100%	NA	P55056	APOC4	Apolipoprotein C-IV	24.2534	27.9611	23.2778	27.6669	24.8632	24.6242	22.004	23.7497	22.2273	23.2618	25.7748	26.3514	25.6721	23.3509	22.1722	24.4292	25.8067	26.1777	22.7192	24.9607	23.267	27.0328	23.664	28.0409	24.1033	24.3046	24.6117	26.595	20.7999	23.0476	23.7107	24.176	22.0676	25.5364	22.0122	26.2261	22.6623	23.0196	23.0186
267	sp|P05546|HEP2_HUMAN Heparin cofactor 2 OS=Homo sapiens OX=9606 GN=SERPIND1 PE=1 SV=3	HEP2_HUMAN	57 kDa	0.999355	5	100%	NA	P05546	SERPIND1	Heparin cofactor 2	22.8023	23.1451	22.595	21.9283	23.5984	23.2194	22.2116	23.3124	21.6282	22.7919	23.1507	22.1005	22.8123	22.1095	22.5066	23.7121	22.1028	22.8589	22.2461	23.9809	23.8544	22.6229	20.5173	22.8562	22.9871	21.5056	21.8813	24.2987	22.4555	21.7608	21.8722	22.8015	22.6017	23.9677	22.6873	22.5692	21.365	22.5216	22.6661
268	sp|P01019|ANGT_HUMAN Angiotensinogen OS=Homo sapiens OX=9606 GN=AGT PE=1 SV=3	ANGT_HUMAN	53 kDa	0.999354	5	100%	NA	P01019	AGT	Angiotensinogen	23.8448	22.7731	24.3761	24.6913	22.7522	23.2289	24.0164	23.5384	22.5147	24.127	22.5429	24.9295	23.6131	23.4259	23.3612	22.9396	22.9935	23.0742	23.9527	25.59	23.8254	23.1392	27.458	24.1892	23.2822	22.2448	24.8691	23.1539	22.8309	23.256	22.1099	25.1741	23.5266	24.1739	23.6783	25.0624	22.9072	23.6852	23.9239
269	sp|P10321|HLAC_HUMAN HLA class I histocompatibility antigen, C alpha chain OS=Homo sapiens OX=9606 GN=HLA-C PE=1 SV=3	HLAC_HUMAN	41 kDa	0.999349	5	60%	NA	P10321	HLA-C	HLA class I histocompatibility antigen, C alpha chain	18.9692	20.696	18.7618	20.9	20.3462	19.0217	19.077	19.5841	20.7639	18.9459	20.7319	19.8974	20.4439	20.1554	19.8165	19.5459	20.6436	19.2234	19.1433	20.0644	18.7909	19.9434	16.5767	18.399	17.3377	20.278	20.4135	20.4977	20.2327	20.2025	20.2091	19.7935	20.7978	18.5319	20.1329	19.6818	21.169	20.0107	19.6269
270	sp|P02775|CXCL7_HUMAN Platelet basic protein OS=Homo sapiens OX=9606 GN=PPBP PE=1 SV=3	CXCL7_HUMAN	14 kDa	0.999234	5	100%	NA	P02775	PPBP	Platelet basic protein	23.2397	23.0811	24.5558	23.247	22.7413	23.4523	23.049	23.4315	22.447	23.3985	21.7972	21.6823	23.9788	20.759	23.068	23.6731	24.799	23.3677	22.2784	23.6389	23.8111	23.8315	21.4906	22.9665	23.1841	23.247	24.8735	22.6045	23.2579	22.155	24.6626	23.6961	21.8795	23.3881	23.4741	22.7177	24.0201	21.5451	22.76
271	sp|Q8NBP7|PCSK9_HUMAN Proprotein convertase subtilisin/kexin type 9 OS=Homo sapiens OX=9606 GN=PCSK9 PE=1 SV=3	PCSK9_HUMAN	74 kDa	0.999168	4	100%	NA	Q8NBP7	PCSK9	Proprotein convertase subtilisin/kexin type 9	22.0184	22.0202	22.6176	21.3845	23.3417	21.7769	21.8181	20.2026	21.523	22.1138	21.2428	20.3135	19.3833	21.5431	20.5336	20.4971	16.4311	19.8722	22.5863	23.4155	23.5821	22.4704	20.0304	22.315	22.7347	18.7229	20.2346	23.3555	17.6007	18.4275	22.0738	23.3213	21.7403	18.1042	20.8176	20.1507	18.8071	20.0697	22.8294
272	sp|P15941|MUC1_HUMAN Mucin-1 OS=Homo sapiens OX=9606 GN=MUC1 PE=1 SV=3	MUC1_HUMAN	122 kDa	0.999163	5	100%	NA	P15941	MUC1	Mucin-1	22.6455	21.5112	20.6556	20.6405	25.4796	22.8973	23.7106	21.3564	22.722	22.6394	24.6126	22.4765	22.0996	22.9358	25.6693	23.7855	22.5246	23.095	23.0428	23.7068	23.4477	21.5036	20.9623	23.0021	22.8871	21.6238	20.9262	22.7231	21.0049	21.5803	22.511	21.1799	25.4264	22.7715	22.9373	22.0781	22.8385	22.3969	23.2133
273	sp|Q02817|MUC2_HUMAN Mucin-2 OS=Homo sapiens OX=9606 GN=MUC2 PE=1 SV=2	MUC2_HUMAN	540 kDa	0.999004	5	80%	NA	Q02817	MUC2	Mucin-2	21.0757	21.1743	22.0277	20.2931	20.9629	21.4275	22.86	21.3708	19.6313	21.1854	20.1476	21.0971	19.9788	22.369	22.9177	22.1341	21.708	21.1632	20.9967	22.075	22.4105	21.2433	23.4254	20.8222	21.6736	20.052	19.3828	21.9027	20.6971	20.2683	19.7782	22.5967	19.8063	21.3483	20.9414	20.2025	18.4522	20.2957	20.2568
274	sp|P50995|ANX11_HUMAN Annexin A11 OS=Homo sapiens OX=9606 GN=ANXA11 PE=1 SV=1	ANX11_HUMAN	54 kDa	0.998943	5	100%	NA	P50995	ANXA11	Annexin A11	20.5796	20.0071	18.7527	21.3131	20.0491	20.5308	20.6997	20.2869	21.1552	20.3862	20.1746	20.5533	21.9052	20.4287	20.1421	20.5858	20.5474	19.8429	20.0507	19.9345	19.7489	20.0045	23.1137	20.0955	19.8836	21.7405	21.3522	20.7808	21.9393	21.5074	21.2749	19.4504	20.5053	19.9131	19.2346	19.8664	21.664	19.5539	21.8722
275	sp|Q9ULV4|COR1C_HUMAN Coronin-1C OS=Homo sapiens OX=9606 GN=CORO1C PE=1 SV=1	COR1C_HUMAN	53 kDa	0.998938	4	75%	NA	Q9ULV4	CORO1C	Coronin-1C	18.7269	20.1015	19.4348	20.0436	19.0435	20.063	20.4642	18.1268	21.4074	18.3856	19.8237	19.9668	20.657	19.2845	19.182	20.2017	20.827	19.2927	20.7078	19.1956	20.6676	19.8514	19.3254	17.0765	17.9991	21.0181	21.2679	20.2473	20.9917	21.3224	21.6959	18.3466	20.5447	19.7899	19.3818	18.6636	21.8813	18.7168	21.2139
276	sp|P10643|CO7_HUMAN Complement component C7 OS=Homo sapiens OX=9606 GN=C7 PE=1 SV=2	CO7_HUMAN	94 kDa	0.998884	5	100%	NA	P10643	C7	Complement component C7	20.7376	19.4649	19.2481	18.1443	17.5656	21.4864	20.0063	19.3366	18.8404	20.7636	19.7556	19.8992	17.9644	19.3288	18.1075	21.7828	17.8216	21.3778	17.3174	21.78	21.9792	20.3371	18.4349	19.6316	22.1235	17.584	14.4497	18.3616	18.2072	18.9979	16.7497	19.8584	18.4213	18.9852	20.4058	18.9019	18.5492	18.9968	18.4404
277	sp|A0A0B4J1X5|HV374_HUMAN Immunoglobulin heavy variable 3-74 OS=Homo sapiens OX=9606 GN=IGHV3-74 PE=3 SV=1	HV374_HUMAN	13 kDa	0.998785	4	25%	NA	A0A0B4J1X5	IGHV3-74	Immunoglobulin heavy variable 3-74	22.376	23.4673	24.0781	21.6216	22.4544	21.7513	22.4474	22.3699	22.9289	26.5791	20.6724	22.7052	21.2595	21.8931	24.7139	19.715	22.1159	23.0421	24.1947	22.1772	21.7563	23.1777	21.1325	23.0305	22.2507	23.1196	22.7436	22.8758	20.8743	22.966	22.7492	23.6249	22.638	22.8727	22.0051	22.5283	21.8428	23.194	21.1251
278	sp|P23083|HV102_HUMAN Immunoglobulin heavy variable 1-2 OS=Homo sapiens OX=9606 GN=IGHV1-2 PE=1 SV=2	HV102_HUMAN	13 kDa	0.998692	4	25%	NA	P23083	IGHV1-2	Immunoglobulin heavy variable 1-2	21.2608	21.5189	21.2514	21.4554	18.5235	21.0621	19.5642	20.1091	20.4029	22.897	20.3038	21.793	18.129	18.6664	23.7203	17.9643	19.2741	18.9443	18.8611	20.5033	20.1249	17.2879	23.5465	21.0082	23.2933	17.1806	20.4229	17.603	15.534	19.2914	16.8767	23.1558	18.5648	17.4651	19.9902	22.0619	17.2813	19.3801	15.7824
279	sp|P18428|LBP_HUMAN Lipopolysaccharide-binding protein OS=Homo sapiens OX=9606 GN=LBP PE=1 SV=3	LBP_HUMAN	53 kDa	0.998596	4	100%	NA	P18428	LBP	Lipopolysaccharide-binding protein	24.004	23.4684	23.1365	20.0703	22.5141	22.5018	21.7643	22.9227	20.294	20.0753	24.4149	21.6205	22.2063	21.5005	21.8644	21.5813	23.0511	19.5592	19.8342	23.4768	21.6302	22.0421	24.4281	22.4174	23.2227	19.9593	19.548	21.8739	20.6762	20.3432	18.1236	22.4973	20.7703	23.1368	22.3665	22.2026	21.9335	21.2215	19.6228
280.1	sp|P61204|ARF3_HUMAN ADP-ribosylation factor 3 OS=Homo sapiens OX=9606 GN=ARF3 PE=1 SV=2	ARF3_HUMAN	21 kDa	0.998507	4	100%	NA	P61204	ARF3	ADP-ribosylation factor 3	17.8825	19.6905	17.383	20.2646	21.6534	19.9757	19.5862	21.0584	19.7791	20.293	20.6185	20.5194	20.2562	19.883	20.3861	20.7342	18.8096	22.2869	20.7045	22.6623	20.3468	18.6292	21.0995	18.6214	19.7852	19.993	19.9366	20.5242	19.7357	20.1705	17.9532	16.8287	20.0533	20.1969	17.9964	17.4724	19.6791	22.2079	19.4501
280.2	sp|P84077|ARF1_HUMAN ADP-ribosylation factor 1 OS=Homo sapiens OX=9606 GN=ARF1 PE=1 SV=2	ARF1_HUMAN	21 kDa	0.998507	4	100%	NA	P84077	ARF1	ADP-ribosylation factor 1	17.8825	19.6905	17.383	20.2646	21.6534	19.9757	19.5862	21.0584	19.7791	20.293	20.6185	20.5194	20.2562	19.883	20.3861	20.7342	18.8096	22.2869	20.7045	22.6623	20.3468	18.6292	21.0995	18.6214	19.7852	19.993	19.9366	20.5242	19.7357	20.1705	17.9532	16.8287	20.0533	20.1969	17.9964	17.4724	19.6791	22.2079	19.4501
281	sp|P15169|CBPN_HUMAN Carboxypeptidase N catalytic chain OS=Homo sapiens OX=9606 GN=CPN1 PE=1 SV=1	CBPN_HUMAN	52 kDa	0.998378	5	100%	NA	P15169	CPN1	Carboxypeptidase N catalytic chain	23.4201	22.1487	23.7513	22.6541	22.86	22.8502	23.6076	22.5768	21.959	23.4269	22.5873	22.1852	22.2163	21.4441	21.7841	23.1211	22.2527	23.4515	23.0043	23.9891	24.3054	23.3038	29.637	22.6307	23.5613	22.3737	22.0738	21.7433	22.338	22.7068	22.5253	23.9165	20.6543	22.6411	22.8826	22.665	22.2884	22.9991	23.1729
282	sp|Q9H939|PPIP2_HUMAN Proline-serine-threonine phosphatase-interacting protein 2 OS=Homo sapiens OX=9606 GN=PSTPIP2 PE=1 SV=4	PPIP2_HUMAN	39 kDa	0.998335	5	100%	NA	Q9H939	PSTPIP2	Proline-serine-threonine phosphatase-interacting protein 2	16.1673	18.4805	17.3219	19.2587	16.4811	18.7218	17.9744	17.7022	19.8393	19.6288	18.5884	18.6296	19.6158	17.9051	15.9192	18.0808	18.5864	18.3406	17.9175	19.3184	19.1827	19.1018	23.8184	18.0421	16.3182	19.6166	19.8557	18.0843	20.0426	19.7255	20.0617	17.6216	18.8608	18.2842	18.2948	17.4672	19.9488	17.14	20.0071
283	sp|P47756|CAPZB_HUMAN F-actin-capping protein subunit beta OS=Homo sapiens OX=9606 GN=CAPZB PE=1 SV=5	CAPZB_HUMAN	31 kDa	0.998293	5	100%	NA	P47756	CAPZB	F-actin-capping protein subunit beta	21.5986	22.1157	20.0447	22.3317	23.2072	22.7572	22.6174	22.4057	23.0748	22.9228	23.2686	22.3177	21.8039	22.7023	23.3649	23.7474	21.0952	22.8368	22.8068	23.8671	23.4061	22.3956	24.7303	23.0023	23.0507	22.0044	21.6761	23.1509	22.582	21.1952	21.3193	20.8202	23.2691	22.7004	22.5588	23.0033	21.6971	22.5965	21.9314
284	sp|P13533|MYH6_HUMAN Myosin-6 OS=Homo sapiens OX=9606 GN=MYH6 PE=1 SV=5	MYH6_HUMAN	224 kDa	0.998226	5	40%	NA	P13533	MYH6	Myosin-6	17.4411	17.5956	17.7428	14.5942	17.1236	18.467	17.1377	17.5602	16.2492	14.0317	20.602	21.6567	18.5649	18.7796	17.4551	16.3367	18.4384	16.2563	16.8612	17.7437	16.8861	17.0605	21.1413	19.1867	20.8475	16.7077	19.3138	16.6248	16.1125	19.7473	17.2004	19.2368	17.7187	20.6057	20.5208	18.0218	16.5214	17.3874	21.0484
285	sp|P54920|SNAA_HUMAN Alpha-soluble NSF attachment protein OS=Homo sapiens OX=9606 GN=NAPA PE=1 SV=3	SNAA_HUMAN	33 kDa	0.998192	5	100%	NA	P54920	NAPA	Alpha-soluble NSF attachment protein	26.9066	28.2834	28.5565	27.4768	27.0609	26.0667	26.5905	28.5864	26.8159	28.9758	25.6655	27.7857	26.634	28.1962	28.1739	26.0428	27.5043	27.8515	28.4084	26.6074	26.7917	27.5135	20.9925	27.6599	27.9786	27.9448	27.9067	27.3836	27.2191	27.8352	27.3727	28.3184	27.1855	27.5092	27.7107	28.9618	26.8921	27.7303	26.8309
286	sp|P30041|PRDX6_HUMAN Peroxiredoxin-6 OS=Homo sapiens OX=9606 GN=PRDX6 PE=1 SV=3	PRDX6_HUMAN	25 kDa	0.998168	5	100%	NA	P30041	PRDX6	Peroxiredoxin-6	19.6906	21.2075	21.4775	19.0696	17.41	19.6233	16.5606	22.0069	20.194	17.86	19.1838	19.5489	20.253	21.229	19.8895	19.8745	20.727	20.9399	18.9083	20.0795	19.6435	19.3642	18.0129	21.6316	18.2857	19.7306	20.5581	17.2812	20.2548	19.0163	21.7836	17.8515	20.9092	19.8815	19.5494	18.2605	21.0776	18.9084	20.1859
287	sp|P03952|KLKB1_HUMAN Plasma kallikrein OS=Homo sapiens OX=9606 GN=KLKB1 PE=1 SV=1	KLKB1_HUMAN	71 kDa	0.998158	5	80%	NA	P03952	KLKB1	Plasma kallikrein	18.9214	18.2524	16.6838	18.4043	16.8193	21.9533	19.0224	16.93	18.5977	21.2291	17.8792	18.9166	16.3495	18.4534	18.2936	20.6468	16.9053	21.8544	17.9562	22.6018	22.7845	20.9044	18.0082	18.9368	21.747	17.9655	16.6958	19.6281	18.275	18.8812	17.5758	18.8182	17.9314	19.0792	18.9949	17.5501	16.3676	18.5684	18.345
288	sp|P62873|GBB1_HUMAN Guanine nucleotide-binding protein G(I)/G(S)/G(T) subunit beta-1 OS=Homo sapiens OX=9606 GN=GNB1 PE=1 SV=3	GBB1_HUMAN	37 kDa	0.998138	5	80%	NA	P62873	GNB1	Guanine nucleotide-binding protein G(I)/G(S)/G(T) subunit beta-1	21.5375	22.2841	20.2741	22.5465	22.2392	22.2402	21.3711	21.9996	22.8898	22.0055	22.6436	22.5506	23.1995	22.3843	22.0088	21.6968	22.3086	21.887	21.4431	21.847	21.0035	21.7267	27.3143	20.7108	23.2477	22.9089	22.9655	21.9394	23.4911	22.8974	22.9452	20.4749	23.1123	21.1166	21.1381	21.371	23.6836	21.5923	22.7299
289	sp|Q14254|FLOT2_HUMAN Flotillin-2 OS=Homo sapiens OX=9606 GN=FLOT2 PE=1 SV=2	FLOT2_HUMAN	47 kDa	0.997901	5	100%	NA	Q14254	FLOT2	Flotillin-2	20.9046	21.7616	22.1234	20.3176	22.2822	18.6076	19.5499	20.0781	20.7373	20.9268	20.4886	19.9319	19.223	20.4805	21.9962	20.3147	20.1299	19.5421	20.7872	20.9957	20.6747	19.3343	22.7688	21.5516	21.3158	19.2932	20.1325	20.7779	18.4043	18.9377	19.3076	19.0685	22.3201	20.8818	19.4962	19.9111	19.5143	21.0778	19.9026
290	sp|P49908|SEPP1_HUMAN Selenoprotein P OS=Homo sapiens OX=9606 GN=SELENOP PE=1 SV=3	SEPP1_HUMAN	43 kDa	0.99788	4	100%	NA	P49908	SELENOP	Selenoprotein P	22.7798	22.979	23.5685	22.916	22.3481	23.169	22.8841	22.9922	21.8103	22.9716	21.6028	22.4393	21.7336	22.2163	21.9841	22.3297	22.0747	23.1778	22.4013	23.212	23.902	23.0046	23.3905	22.8752	22.9024	22.4532	21.7918	21.9644	22.3022	22.5015	21.8874	23.8714	22.2781	22.7966	23.1828	23.689	21.0934	22.5169	22.4198
291	sp|P36871|PGM1_HUMAN Phosphoglucomutase-1 OS=Homo sapiens OX=9606 GN=PGM1 PE=1 SV=3	PGM1_HUMAN	61 kDa	0.99777	5	100%	NA	P36871	PGM1	Phosphoglucomutase-1	18.6737	19.0591	18.8729	18.5368	18.0321	18.2051	17.5234	19.0559	19.6586	18.56	17.6844	18.6927	19.079	18.4982	17.7953	17.9586	18.1972	18.7696	19.2839	18.4383	18.095	19.5088	16.2413	17.3701	18.5072	18.0129	19.7068	18.6942	19.383	19.6942	19.5768	20.0362	18.2897	19.142	18.6681	18.6649	19.4169	17.1202	19.5476
292	sp|P35612|ADDB_HUMAN Beta-adducin OS=Homo sapiens OX=9606 GN=ADD2 PE=1 SV=3	ADDB_HUMAN	81 kDa	0.997754	4	75%	NA	P35612	ADD2	Beta-adducin	17.2192	15.94	17.0917	17.7297	19.2881	17.2576	18.7454	19.539	19.594	18.0899	18.4363	18.641	18.2937	19.7693	20.2664	19.7816	18.7962	18.3275	19.7099	16.7383	18.4673	17.9994	20.4101	21.456	17.9883	18.7324	17.8709	18.7325	16.7791	16.8625	18.0459	17.1807	21.1266	20.8215	17.651	19.417	16.5989	20.1331	18.6283
293	sp|P27348|1433T_HUMAN 14-3-3 protein theta OS=Homo sapiens OX=9606 GN=YWHAQ PE=1 SV=1	1433T_HUMAN	28 kDa	0.997607	5	80%	NA	P27348	YWHAQ	14-3-3 protein theta	18.5063	17.6631	19.4108	19.1533	18.6175	18.5462	20.2103	20.5312	19.3786	18.5447	19.2583	18.6023	19.2422	19.5132	19.8287	20.1069	18.9658	19.0353	18.931	20.0257	18.7701	18.4316	18.4009	20.3896	17.9731	19.8881	19.2233	20.6372	19.184	19.0154	19.4315	19.963	18.8643	19.9496	17.974	18.9603	19.4513	19.3303	19.7365
294	sp|P60900|PSA6_HUMAN Proteasome subunit alpha type-6 OS=Homo sapiens OX=9606 GN=PSMA6 PE=1 SV=1	PSA6_HUMAN	27 kDa	0.997604	5	100%	NA	P60900	PSMA6	Proteasome subunit alpha type-6	19.6672	18.0171	21.0286	17.7459	20.8399	17.7812	19.1352	17.9935	18.991	17.577	18.6354	19.0805	19.0609	18.0768	20.2288	17.3252	20.8369	17.9416	19.6005	17.6805	19.3206	17.8854	18.2213	19.303	23.1523	18.2211	17.8629	18.0744	18.528	17.1357	18.2748	18.9329	20.1172	19.8536	19.1116	17.0928	18.5931	19.4294	19.25
295	sp|Q00013|EM55_HUMAN 55 kDa erythrocyte membrane protein OS=Homo sapiens OX=9606 GN=MPP1 PE=1 SV=2	EM55_HUMAN	52 kDa	0.997549	5	100%	NA	Q00013	MPP1	55 kDa erythrocyte membrane protein	18.9385	18.159	18.4199	19.0676	20.8298	18.5377	18.066	19.8	20.8866	18.21	20.2464	19.2756	19.8579	20.2786	21.2491	20.6765	20.3564	19.2193	19.2269	18.8799	18.2936	18.6466	22.6706	21.5363	17.5226	20.2343	20.4845	19.537	19.6678	19.1499	19.7016	25.6107	21.9812	20.6962	19.0368	19.8364	20.2341	20.4456	19.6089
296	sp|P49368|TCPG_HUMAN T-complex protein 1 subunit gamma OS=Homo sapiens OX=9606 GN=CCT3 PE=1 SV=4	TCPG_HUMAN	61 kDa	0.997547	5	100%	NA	P49368	CCT3	T-complex protein 1 subunit gamma	22.7855	24.6262	23.5966	24.1006	22.0531	23.4711	24.0851	23.8193	23.1125	23.1868	23.1884	23.2589	24.2779	24.1855	22.6336	23.7533	23.6326	24.481	23.2901	23.2971	23.642	25.1649	23.0952	24.3583	24.0128	22.8269	22.7681	25.2599	23.0275	24.0972	22.9817	23.5022	23.3454	23.6393	23.9455	23.3465	22.6463	24.167	23.0386
297	sp|Q16555|DPYL2_HUMAN Dihydropyrimidinase-related protein 2 OS=Homo sapiens OX=9606 GN=DPYSL2 PE=1 SV=1	DPYL2_HUMAN	62 kDa	0.997412	5	100%	NA	Q16555	DPYSL2	Dihydropyrimidinase-related protein 2	17.2156	17.8703	17.5875	17.746	18.447	18.4458	17.8571	18.0495	18.0783	18.3316	17.8581	18.1134	18.6384	19.0031	18.7548	18.3966	17.8883	18.2025	18.7582	17.9968	19.5011	17.1984	19.3661	17.6096	17.8491	17.4587	18.8703	19.0476	18.8845	19.105	19.096	17.5592	18.7982	18.2827	18.1105	18.949	19.4806	17.9166	18.7204
298	sp|O95810|CAVN2_HUMAN Caveolae-associated protein 2 OS=Homo sapiens OX=9606 GN=CAVIN2 PE=1 SV=3	CAVN2_HUMAN	47 kDa	0.99704	4	100%	NA	O95810	CAVIN2	Caveolae-associated protein 2	20.6651	20.2297	20.6319	21.5299	18.9004	21.9207	21.0078	18.6035	21.2645	20.5019	20.2011	20.5997	21.6443	20.2438	18.6255	21.6886	22.8221	20.8874	23.0017	21.3425	20.36	20.9764	19.7244	20.7095	18.1833	21.1662	21.9602	20.8226	21.8903	21.6026	22.2995	22.7007	21.0469	21.3987	21.4613	20.009	21.816	18.0312	21.2512
299	sp|O60610|DIAP1_HUMAN Protein diaphanous homolog 1 OS=Homo sapiens OX=9606 GN=DIAPH1 PE=1 SV=2	DIAP1_HUMAN	141 kDa	0.997004	5	100%	NA	O60610	DIAPH1	Protein diaphanous homolog 1	20.5286	19.1737	21.6757	20.2227	20.4493	19.2558	20.059	18.2798	18.7014	20.6901	19.5451	19.0859	18.8793	23.1305	22.9878	19.9934	20.2083	20.0031	19.586	18.8484	22.1564	22.4253	23.4987	19.1404	20.1258	18.0652	20.4095	21.9274	17.1664	18.737	19.5219	20.1362	18.3436	21.2842	19.4519	19.9847	19.0894	17.6088	18.0019
300	sp|P02654|APOC1_HUMAN Apolipoprotein C-I OS=Homo sapiens OX=9606 GN=APOC1 PE=1 SV=1	APOC1_HUMAN	9 kDa	0.996861	5	100%	NA	P02654	APOC1	Apolipoprotein C-I	23.9036	26.0625	22.6919	24.9411	24.9166	23.4409	24.8426	23.1896	23.7514	23.7092	25.717	25.8465	24.6171	24.5513	24.6115	23.9678	23.2447	23.7752	23.999	22.9892	23.0692	24.7544	22.0672	25.6537	24.3803	23.8026	22.1497	26.9696	22.8431	23.5446	22.2865	23.2458	23.1835	23.5209	23.4131	24.4489	22.0854	24.2168	22.8193
301	sp|O00139|KIF2A_HUMAN Kinesin-like protein KIF2A OS=Homo sapiens OX=9606 GN=KIF2A PE=1 SV=3	KIF2A_HUMAN	80 kDa	0.996572	5	100%	NA	O00139	KIF2A	Kinesin-like protein KIF2A	20.2097	18.585	18.6191	18.8025	20.8258	18.8557	18.4571	18.5671	18.5372	18.4513	19.953	17.9669	19.2897	17.0028	21.4434	18.967	19.0293	17.8253	18.7427	18.616	19.0587	17.9222	20.9375	17.6252	17.6643	17.8179	18.944	18.877	19.4418	18.3508	18.6829	18.9234	18.1256	18.8438	17.7849	18.2836	19.5326	18.3521	18.5586
302	sp|Q9NY65|TBA8_HUMAN Tubulin alpha-8 chain OS=Homo sapiens OX=9606 GN=TUBA8 PE=1 SV=1	TBA8_HUMAN	50 kDa	0.996005	5	20%	NA	Q9NY65	TUBA8	Tubulin alpha-8 chain	12.745	14.46	15.5081	14.8119	15.3298	15.3482	16.0213	15.0675	13.5266	15.77	15.7743	13.9743	12.2646	14.3526	15.5828	14.7752	15.2267	13.331	NA	15.1097	16.3575	14.6973	11.1959	14.6052	13.7743	13.6888	12.8271	14.8803	11.9204	14.3381	14.6115	14.7851	NA	14.3955	14.954	13.9296	13.1391	14.3354	14.9757
303.1	sp|P0DOY2|IGLC2_HUMAN Immunoglobulin lambda constant 2 OS=Homo sapiens OX=9606 GN=IGLC2 PE=1 SV=1	IGLC2_HUMAN	11 kDa	0.995642	5	60%	NA	P0DOY2	IGLC2	Immunoglobulin lambda constant 2	28.0047	28.1039	30.0468	28.5852	26.2704	27.9866	27.9648	28.5346	26.7894	30.5269	26.9095	27.9093	26.2231	28.7042	27.8038	26.8868	28.8387	29.7111	26.9712	27.3621	28.0851	29.2805	30.1202	28.809	30.7713	27.0518	28.8606	25.8459	26.88	28.1813	28.3787	28.7868	26.1599	27.4788	27.4298	29.4529	27.1334	27.6292	25.5136
303.2	sp|P0DOY3|IGLC3_HUMAN Immunoglobulin lambda constant 3 OS=Homo sapiens OX=9606 GN=IGLC3 PE=1 SV=1	IGLC3_HUMAN	11 kDa	0.995642	5	60%	NA	P0DOY3	IGLC3	Immunoglobulin lambda constant 3	28.0047	28.1039	30.0468	28.5852	26.2704	27.9866	27.9648	28.5346	26.7894	30.5269	26.9095	27.9093	26.2231	28.7042	27.8038	26.8868	28.8387	29.7111	26.9712	27.3621	28.0851	29.2805	30.1202	28.809	30.7713	27.0518	28.8606	25.8459	26.88	28.1813	28.3787	28.7868	26.1599	27.4788	27.4298	29.4529	27.1334	27.6292	25.5136
305	sp|O75558|STX11_HUMAN Syntaxin-11 OS=Homo sapiens OX=9606 GN=STX11 PE=1 SV=1	STX11_HUMAN	33 kDa	0.994266	5	100%	NA	O75558	STX11	Syntaxin-11	21.1024	20.6753	18.9198	20.7623	19.7387	21.0066	20.7183	20.6943	20.8692	20.5201	20.3728	20.2428	21.3709	19.8801	19.2132	20.3623	20.34	20.0711	20.1798	21.0304	19.3766	19.6415	19.99	18.845	19.4208	20.8639	20.5216	20.3471	20.9093	21.187	21.3473	21.7903	20.2691	19.8313	21.2175	19.6706	20.9342	19.8002	21.299
306	sp|P63000|RAC1_HUMAN Ras-related C3 botulinum toxin substrate 1 OS=Homo sapiens OX=9606 GN=RAC1 PE=1 SV=1	RAC1_HUMAN	21 kDa	0.993317	5	20%	NA	P63000	RAC1	Ras-related C3 botulinum toxin substrate 1	14.8752	18.561	15.1226	19.0649	18.0616	17.6395	16.4637	15.4882	19.0612	16.2714	17.9783	18.3949	18.7281	18.2264	17.7996	18.3993	17.9576	16.9011	18.6194	16.8123	16.2496	16.505	NA	16.0983	14.5972	19.4006	18.7744	18.7425	19.3178	18.793	19.4032	NA	18.8641	18.7756	15.4925	16.0961	18.4477	17.1688	19.4257
308	sp|A0A0B4J1V6|HV373_HUMAN Immunoglobulin heavy variable 3-73 OS=Homo sapiens OX=9606 GN=IGHV3-73 PE=3 SV=1	HV373_HUMAN	13 kDa	0.992156	4	75%	NA	A0A0B4J1V6	IGHV3-73	Immunoglobulin heavy variable 3-73	19.9978	20.1245	20.5756	22.5184	19.082	19.886	20.6465	19.619	18.5711	21.7419	17.8757	21.9263	18.2639	21.1872	20.9126	18.2418	19.9047	20.5749	21.6886	18.9087	20.8273	21.4385	20.6829	21.526	20.2563	18.5874	20.3006	18.7132	18.2748	19.8514	18.7513	20.6291	16.5475	18.6524	20.0196	22.2902	19.0119	19.9958	20.1939
309	sp|Q7Z406|MYH14_HUMAN Myosin-14 OS=Homo sapiens OX=9606 GN=MYH14 PE=1 SV=2	MYH14_HUMAN	228 kDa	0.990584	5	20%	NA	Q7Z406	MYH14	Myosin-14	16.9653	15.9961	15.3971	14.723	NA	17.6113	14.1623	14.8856	16.0629	14.6958	15.449	16.3513	16.7907	14.4297	13.7303	14.2178	17.3064	17.3665	14.593	18.3668	14.5999	14.281	17.1026	13.6729	14.9457	15.0977	17.588	14.4557	16.3462	16.1189	14.9553	17.1456	15.6896	13.3444	16.8104	15.4958	18.0319	16.7199	13.1133
310	sp|Q9H223|EHD4_HUMAN EH domain-containing protein 4 OS=Homo sapiens OX=9606 GN=EHD4 PE=1 SV=1	EHD4_HUMAN	61 kDa	0.985152	5	80%	NA	Q9H223	EHD4	EH domain-containing protein 4	18.8134	18.9975	17.3975	17.3764	16.8268	18.0026	18.3394	18.2275	17.6396	16.4733	17.7443	18.9459	17.018	17.2716	17.9247	17.7457	17.9684	17.7774	16.0458	17.4667	17.8373	17.474	16.4869	17.7101	17.623	16.6215	16.9309	18.1972	17.7216	17.5367	16.2823	17.5139	17.655	17.3047	17.8908	15.5714	17.3189	17.8644	17.2891
311	sp|Q06187|BTK_HUMAN Tyrosine-protein kinase BTK OS=Homo sapiens OX=9606 GN=BTK PE=1 SV=3	BTK_HUMAN	76 kDa	0.984016	5	100%	NA	Q06187	BTK	Tyrosine-protein kinase BTK	20.5699	20.2382	20.7608	20.3457	19.1318	19.6063	21.3585	20.1066	19.1834	20.7422	17.7374	18.3831	19.8547	18.7672	18.8196	21.0444	18.999	20.7175	19.1	20.5817	21.244	20.8439	18.3167	20.225	20.0865	19.1502	18.659	18.9261	19.0314	20.5257	19.6235	20.1809	19.2479	20.3767	20.0031	20.5398	19.3849	20.4446	19.2843
312	sp|Q99733|NP1L4_HUMAN Nucleosome assembly protein 1-like 4 OS=Homo sapiens OX=9606 GN=NAP1L4 PE=1 SV=1	NP1L4_HUMAN	43 kDa	0.983756	5	80%	NA	Q99733	NAP1L4	Nucleosome assembly protein 1-like 4	17.5978	18.0905	14.405	17.4249	NA	16.2211	17.9533	17.9793	17.5463	17.8742	15.4914	17.6686	20.0406	15.3474	14.5449	18.1029	17.1842	16.7236	21.2488	21.2505	17.4489	17.6437	20.1392	17.3801	17.9663	18.4835	21.3762	17.8036	16.4106	16.034	16.5862	18.0203	17.3378	15.7533	17.6106	21.89	16.7592	16.942	14.9343
313	sp|P22105|TENX_HUMAN Tenascin-X OS=Homo sapiens OX=9606 GN=TNXB PE=1 SV=5	TENX_HUMAN	458 kDa	0.975837	5	100%	NA	P22105	TNXB	Tenascin-X	19.5024	19.4642	21.3057	19.5061	19.6741	20.2703	21.0221	20.0213	19.6104	20.3128	20.279	20.1678	17.6049	20.1422	18.7391	19.2606	17.6214	19.9959	19.4695	19.2865	21	19.9498	17.5478	18.8781	20.2502	20.2647	19.1236	19.4734	19.3296	19.395	19.4436	21.0135	16.7877	18.6178	18.7079	19.3473	17.3476	19.202	19.7193
315	sp|P50395|GDIB_HUMAN Rab GDP dissociation inhibitor beta OS=Homo sapiens OX=9606 GN=GDI2 PE=1 SV=2	GDIB_HUMAN	51 kDa	0.999829	4	75%	NA	P50395	GDI2	Rab GDP dissociation inhibitor beta	18.2777	19.0798	17.2049	18.6915	18.8574	18.3283	18.4659	18.2934	19.9646	18.0614	19.626	18.9429	19.4185	18.9883	19.1633	17.1546	18.2481	17.7182	17.7916	18.0239	16.4849	18.9481	17.0072	17.6659	16.6972	18.7885	19.0981	18.1288	19.1365	19.2814	18.3313	16.8433	19.3699	18.2865	18.6472	18.7067	19.8509	18.9806	17.5182
316	sp|P27169|PON1_HUMAN Serum paraoxonase/arylesterase 1 OS=Homo sapiens OX=9606 GN=PON1 PE=1 SV=3	PON1_HUMAN	40 kDa	0.999805	4	100%	NA	P27169	PON1	Serum paraoxonase/arylesterase 1	26.2148	26.6531	26.0389	25.8328	24.2062	26.682	26.2758	25.4963	24.9464	26.0695	24.5509	25.7509	25.8938	26.1304	24.3709	25.985	24.8997	26.7674	24.5192	27.1217	26.2255	25.9893	27.952	26.0893	27.1077	25.5843	25.9633	24.5599	25.9375	25.4974	24.6365	26.3498	24.4108	25.9526	26.6897	26.6617	23.9458	26.0253	24.126
317	sp|P16671|CD36_HUMAN Platelet glycoprotein 4 OS=Homo sapiens OX=9606 GN=CD36 PE=1 SV=2	CD36_HUMAN	53 kDa	0.99975	4	100%	NA	P16671	CD36	Platelet glycoprotein 4	22.5799	23.4329	20.9818	23.1817	20.9624	23.4793	22.2291	22.1922	23.1631	21.6898	22.8572	23.0296	24.3525	23.6116	20.3534	21.7604	23.0177	23.1732	19.7289	22.7611	21.2288	22.1473	25.7305	21.8883	22.2229	23.0462	24.0172	21.9694	23.8265	23.3007	21.7096	21.7502	22.481	21.0545	22.6628	21.5598	25.187	22.6461	21.9368
318	sp|P08567|PLEK_HUMAN Pleckstrin OS=Homo sapiens OX=9606 GN=PLEK PE=1 SV=3	PLEK_HUMAN	40 kDa	0.99974	4	100%	NA	P08567	PLEK	Pleckstrin	21.8229	21.6171	21.3803	23.0118	20.6654	22.9231	22.3814	21.3372	24.0259	22.1896	22.4285	22.5207	24.0162	21.9847	21.4083	22.4907	23.6211	22.2485	21.7906	22.5431	21.7654	22.3741	21.2368	20.3806	19.7297	23.2664	23.7563	22.2473	24.3422	24.0887	24.6035	20.1847	23.7124	22.5479	22.3751	21.1411	24.8806	20.8302	23.9712
319	sp|Q96PD5|PGRP2_HUMAN N-acetylmuramoyl-L-alanine amidase OS=Homo sapiens OX=9606 GN=PGLYRP2 PE=1 SV=1	PGRP2_HUMAN	62 kDa	0.999601	4	100%	NA	Q96PD5	PGLYRP2	N-acetylmuramoyl-L-alanine amidase	28.0555	20.5793	28.2711	18.6157	24.2669	24.6963	21.8256	23.3324	18.5327	19.8951	26.5188	19.1905	26.03	19.972	25.1621	20.3737	25.9826	19.5783	18.5417	20.2081	21.2331	19.4752	23.3789	19.8611	20.5575	19.0968	19.3459	18.3758	18.5259	17.2519	17.802	19.1109	18.257	18.9267	19.9202	20.9437	16.981	19.7587	22.7128
320	sp|A0A0C4DH38|HV551_HUMAN Immunoglobulin heavy variable 5-51 OS=Homo sapiens OX=9606 GN=IGHV5-51 PE=3 SV=1	HV551_HUMAN	13 kDa	0.999579	3	100%	NA	A0A0C4DH38	IGHV5-51	Immunoglobulin heavy variable 5-51	25.505	24.6307	25.5353	23.9745	23.53	25.0416	24.8568	25.9642	23.7217	27.4895	24.1262	25.3476	22.0752	24.3241	25.9229	23.6051	25.0697	24.91	24.9779	24.0329	24.8551	24.8631	25.8387	24.3662	25.873	24.0891	24.0259	24.385	23.3066	24.8223	25.02	24.7146	23.4243	24.2561	23.7791	23.8459	24.2571	25.1603	24.4825
321	sp|O00560|SDCB1_HUMAN Syntenin-1 OS=Homo sapiens OX=9606 GN=SDCBP PE=1 SV=1	SDCB1_HUMAN	32 kDa	0.999441	4	100%	NA	O00560	SDCBP	Syntenin-1	22.0476	22.8012	22.1883	22.5798	23.3825	19.8056	22.9902	21.6703	20.3029	20.9172	23.1904	21.3468	21.516	22.6086	21.4442	20.9334	20.8179	21.0315	21.2941	19.1191	20.0238	21.0418	20.0219	22.1912	20.5681	20.6206	20.0016	22.8245	21.9042	21.9119	19.2321	22.3555	22.5115	21.1116	21.0975	22.056	20.6929	22.5571	21.1549
322	sp|P10124|SRGN_HUMAN Serglycin OS=Homo sapiens OX=9606 GN=SRGN PE=1 SV=3	SRGN_HUMAN	18 kDa	0.99939	3	100%	NA	P10124	SRGN	Serglycin	21.3209	20.412	19.4199	20.1746	20.2265	20.3973	19.2747	21.2762	20.3816	18.7536	22.5536	21.9422	19.4829	20.3152	23.7088	20.9299	20.2112	20.6756	22.8807	18.4495	19.0266	18.9758	23.8203	21.8232	18.5118	20.3668	19.9992	21.3072	20.3964	21.9903	22.0454	19.8539	22.7086	22.5153	20.3741	21.9682	20.5507	18.7313	21.2894
323	sp|P22792|CPN2_HUMAN Carboxypeptidase N subunit 2 OS=Homo sapiens OX=9606 GN=CPN2 PE=1 SV=3	CPN2_HUMAN	61 kDa	0.999345	4	100%	NA	P22792	CPN2	Carboxypeptidase N subunit 2	24.6311	24.1089	24.9988	24.1513	23.5064	24.6109	24.976	24.5801	23.1044	24.6882	23.7756	23.6674	23.5668	23.2121	22.0956	24.624	23.2264	24.8901	23.419	25.0777	25.7453	24.8602	24.563	24.2649	24.9673	23.6829	23.9718	23.5982	24.0368	24.1286	23.7436	25.5244	22.3863	23.9061	24.6844	24.2561	23.6659	24.2809	24.3634
324.1	sp|P0CG47|UBB_HUMAN Polyubiquitin-B OS=Homo sapiens OX=9606 GN=UBB PE=1 SV=1	UBB_HUMAN	26 kDa	0.99923	4	100%	NA	P0CG47	UBB	Polyubiquitin-B	23.2683	23.1882	22.7976	23.2346	24.5101	21.7456	24.1456	22.8336	22.6829	21.7654	24.4002	22.8994	22.9827	23.5856	24.1182	22.5109	22.3335	22.2109	23.4748	21.9832	21.2285	21.9672	21.05	23.2052	23.5985	22.68	22.3037	23.7507	22.9815	22.8462	22.3759	23.0943	24.8598	22.8098	23.525	23.025	22.9938	23.8145	23.0747
324.2	sp|P0CG48|UBC_HUMAN Polyubiquitin-C OS=Homo sapiens OX=9606 GN=UBC PE=1 SV=3	UBC_HUMAN	77 kDa	0.99923	4	100%	NA	P0CG48	UBC	Polyubiquitin-C	23.2683	23.1882	22.7976	23.2346	24.5101	21.7456	24.1456	22.8336	22.6829	21.7654	24.4002	22.8994	22.9827	23.5856	24.1182	22.5109	22.3335	22.2109	23.4748	21.9832	21.2285	21.9672	21.05	23.2052	23.5985	22.68	22.3037	23.7507	22.9815	22.8462	22.3759	23.0943	24.8598	22.8098	23.525	23.025	22.9938	23.8145	23.0747
324.3	sp|P62979|RS27A_HUMAN Ubiquitin-40S ribosomal protein S27a OS=Homo sapiens OX=9606 GN=RPS27A PE=1 SV=2	RS27A_HUMAN	18 kDa	0.99923	4	100%	NA	P62979	RPS27A	Ubiquitin-40S ribosomal protein S27a	23.2683	23.1882	22.7976	23.2346	24.5101	21.7456	24.1456	22.8336	22.6829	21.7654	24.4002	22.8994	22.9827	23.5856	24.1182	22.5109	22.3335	22.2109	23.4748	21.9832	21.2285	21.9672	21.05	23.2052	23.5985	22.68	22.3037	23.7507	22.9815	22.8462	22.3759	23.0943	24.8598	22.8098	23.525	23.025	22.9938	23.8145	23.0747
324.4	sp|P62987|RL40_HUMAN Ubiquitin-60S ribosomal protein L40 OS=Homo sapiens OX=9606 GN=UBA52 PE=1 SV=2	RL40_HUMAN	15 kDa	0.99923	4	100%	NA	P62987	UBA52	Ubiquitin-60S ribosomal protein L40	23.2683	23.1882	22.7976	23.2346	24.5101	21.7456	24.1456	22.8336	22.6829	21.7654	24.4002	22.8994	22.9827	23.5856	24.1182	22.5109	22.3335	22.2109	23.4748	21.9832	21.2285	21.9672	21.05	23.2052	23.5985	22.68	22.3037	23.7507	22.9815	22.8462	22.3759	23.0943	24.8598	22.8098	23.525	23.025	22.9938	23.8145	23.0747
325	sp|P59998|ARPC4_HUMAN Actin-related protein 2/3 complex subunit 4 OS=Homo sapiens OX=9606 GN=ARPC4 PE=1 SV=3	ARPC4_HUMAN	20 kDa	0.999046	4	100%	NA	P59998	ARPC4	Actin-related protein 2/3 complex subunit 4	21.5683	21.4095	21.7981	23.0626	21.6448	22.4218	22.2744	20.6547	23.4161	21.4321	22.2115	22.6559	23.8261	22.7706	20.8911	21.9225	23.2694	21.4062	21.8016	21.4668	21.0205	21.7884	22.4161	20.6601	21.1439	23.4357	24.1079	22.0708	24.0987	23.54	24.0328	21.7049	23.6725	21.6981	21.7422	21.1379	25.1324	21.1612	23.3592
326	sp|Q13093|PAFA_HUMAN Platelet-activating factor acetylhydrolase OS=Homo sapiens OX=9606 GN=PLA2G7 PE=1 SV=1	PAFA_HUMAN	50 kDa	0.998944	4	100%	NA	Q13093	PLA2G7	Platelet-activating factor acetylhydrolase	20.7988	21.1203	20.4382	20.6811	21.1499	20.3899	21.5876	19.3488	21.2721	20.7305	21.9063	21.329	20.101	21.3011	20.1399	21.9595	19.292	21.378	21.1205	21.6269	21.744	21.331	22.0268	21.3385	20.7607	21.6825	20.1778	22.4459	20.7556	20.7877	20.3361	21.2325	19.0189	20.7557	21.9435	21.7482	18.9815	22.1267	20.2283
327	sp|P40925|MDHC_HUMAN Malate dehydrogenase, cytoplasmic OS=Homo sapiens OX=9606 GN=MDH1 PE=1 SV=4	MDHC_HUMAN	36 kDa	0.998845	4	100%	NA	P40925	MDH1	Malate dehydrogenase, cytoplasmic	19.5434	19.579	18.6608	20.9699	20.1593	20.2103	19.3838	20.3051	21.8417	20.2891	20.3859	20.6908	21.6747	20.8106	21.5316	20.0436	21.2249	19.8924	20.6327	20.5863	19.0014	20.5449	21.5806	20.0701	19.8498	21.5178	21.7877	19.4704	21.6363	21.245	21.9578	17.652	22.2569	20.8568	20.1092	19.3731	22.266	20.4043	21.3927
328.1	sp|O14950|ML12B_HUMAN Myosin regulatory light chain 12B OS=Homo sapiens OX=9606 GN=MYL12B PE=1 SV=2	ML12B_HUMAN	20 kDa	0.998828	4	100%	NA	O14950	MYL12B	Myosin regulatory light chain 12B	19.7713	19.6426	19.5547	20.5361	17.5548	21.1702	18.313	20.281	20.2801	19.8664	19.0552	19.1775	20.0002	17.8121	18.1691	20.5391	21.8929	20.6364	18.8743	21.3639	21.0251	21.6227	21.2269	19.5452	19.5598	20.1597	22.544	19.5825	19.3554	20.1741	22.4633	19.0809	19.5391	20.9739	21.4475	19.96	20.6097	19.3696	18.1891
328.2	sp|P19105|ML12A_HUMAN Myosin regulatory light chain 12A OS=Homo sapiens OX=9606 GN=MYL12A PE=1 SV=2	ML12A_HUMAN	20 kDa	0.998828	4	100%	NA	P19105	MYL12A	Myosin regulatory light chain 12A	19.7713	19.6426	19.5547	20.5361	17.5548	21.1702	18.313	20.281	20.2801	19.8664	19.0552	19.1775	20.0002	17.8121	18.1691	20.5391	21.8929	20.6364	18.8743	21.3639	21.0251	21.6227	21.2269	19.5452	19.5598	20.1597	22.544	19.5825	19.3554	20.1741	22.4633	19.0809	19.5391	20.9739	21.4475	19.96	20.6097	19.3696	18.1891
329	sp|P02042|HBD_HUMAN Hemoglobin subunit delta OS=Homo sapiens OX=9606 GN=HBD PE=1 SV=2	HBD_HUMAN	16 kDa	0.998693	4	25%	NA	P02042	HBD	Hemoglobin subunit delta	20.4925	18.9212	21.1348	17.368	23.3395	18.7481	19.6	21.4299	21.5228	19.9799	21.394	21.0378	19.2934	21.4984	23.7045	21.2739	20.5993	17.3966	22.0146	19.4977	19.796	19.8617	17.7974	22.2826	21.4813	20.8651	18.6356	22.2136	18.8479	18.463	20.8468	18.7327	22.3116	21.8402	19.2792	20.3621	18.2257	21.1978	21.6638
330	sp|P05067|A4_HUMAN Amyloid-beta precursor protein OS=Homo sapiens OX=9606 GN=APP PE=1 SV=3	A4_HUMAN	87 kDa	0.998679	4	100%	NA	P05067	APP	Amyloid-beta precursor protein	20.3101	19.4393	19.7273	19.9785	18.0071	20.7489	19.2337	20.186	18.9798	18.6397	21.4448	20.0375	18.8892	17.8623	22.9417	20.6555	19.8362	20.4012	21.9664	18.1369	17.9148	18.126	16.9848	20.4373	20.2059	19.1885	19.6669	20.0927	19.216	21.3968	21.0888	18.6017	21.1904	21.4071	19.7181	21.6656	19.2165	18.4396	19.5458
331	sp|A0A075B6J9|LV218_HUMAN Immunoglobulin lambda variable 2-18 OS=Homo sapiens OX=9606 GN=IGLV2-18 PE=3 SV=2	LV218_HUMAN	12 kDa	0.998594	3	67%	NA	A0A075B6J9	IGLV2-18	Immunoglobulin lambda variable 2-18	22.2794	22.5839	24.981	23.2817	20.3136	21.6996	21.7036	24.4731	20.7648	25.3599	19.5667	23.0858	19.8733	21.9606	21.0055	20.7526	23.1598	23.6489	22.8778	21.5787	21.9624	24.8464	21.5283	21.9252	23.5558	21.5436	23.424	20.2653	18.7223	19.8003	23.0821	22.6614	20.7037	20.3843	23.4755	24.4142	18.5491	23.0475	21.8983
332	sp|P31151|S10A7_HUMAN Protein S100-A7 OS=Homo sapiens OX=9606 GN=S100A7 PE=1 SV=4	S10A7_HUMAN	11 kDa	0.998592	4	100%	NA	P31151	S100A7	Protein S100-A7	19.0249	23.1516	18.1961	17.2844	22.2598	17.9078	18.1418	18.6833	15.6219	17.8062	19.9998	20.2009	18.2853	19.2213	17.709	18.5105	18.3828	18.4511	24.4082	17.8825	19.195	16.9632	21.2025	21.0686	19.6026	16.2576	18.2363	18.5378	16.3614	17.5636	20.9966	19.4252	17.636	20.0923	20.4965	18.4976	21.1028	19.4176	19.4561
333	sp|P01766|HV313_HUMAN Immunoglobulin heavy variable 3-13 OS=Homo sapiens OX=9606 GN=IGHV3-13 PE=1 SV=2	HV313_HUMAN	13 kDa	0.998418	3	33%	NA	P01766	IGHV3-13	Immunoglobulin heavy variable 3-13	23.1917	25.8397	22.7755	22.3715	21.7122	23.4241	22.54	24.0966	23.6089	25.3095	21.5412	23.6967	21.9091	23.0936	22.5237	21.667	22.5998	21.4879	23.9988	22.4654	24.0695	23.8821	21.9269	23.9039	23.7772	21.3356	20.8306	22.8656	21.8591	22.6638	21.5905	23.9444	22.0131	21.1579	24.0104	25.1152	22.4805	24.1035	20.417
334	sp|P02745|C1QA_HUMAN Complement C1q subcomponent subunit A OS=Homo sapiens OX=9606 GN=C1QA PE=1 SV=2	C1QA_HUMAN	26 kDa	0.998377	4	100%	NA	P02745	C1QA	Complement C1q subcomponent subunit A	27.1793	27.9503	27.5231	27.0641	27.0904	27.9824	27.879	27.931	27.4905	27.6837	27.591	27.5621	27.8379	26.727	26.2719	27.6108	26.9243	27.9199	27.1698	27.6089	28.0533	28.0465	27.4713	27.9489	28.1155	26.8938	26.6613	27.8191	27.1545	27.5753	27.1965	27.9491	26.6837	27.6287	27.6014	27.433	26.9688	27.7883	27.1248
335	sp|P29401|TKT_HUMAN Transketolase OS=Homo sapiens OX=9606 GN=TKT PE=1 SV=3	TKT_HUMAN	68 kDa	0.998265	4	100%	NA	P29401	TKT	Transketolase	21.2809	20.7062	21.3355	19.9595	21.6561	21.8199	22.0601	20.2547	20.4357	21.5023	21.2952	20.9514	20.0654	20.8192	19.2097	21.958	19.8303	21.4206	20.9928	22.1168	22.6918	20.4597	21.8452	21.0595	22.3172	20.3736	20.514	20.8396	20.8826	20.6788	19.9549	21.0786	20.3424	21.1001	19.9448	20.561	20.205	20.515	20.3462
336	sp|P00491|PNPH_HUMAN Purine nucleoside phosphorylase OS=Homo sapiens OX=9606 GN=PNP PE=1 SV=2	PNPH_HUMAN	32 kDa	0.998037	3	100%	NA	P00491	PNP	Purine nucleoside phosphorylase	18.555	17.8421	19.1824	18.2529	15.5902	18.6184	16.5482	18.8023	19.6277	18.8749	18.5975	18.1976	19.9355	19.2823	17.6962	18.2494	20.596	19.0024	14.7346	19.2686	18.1917	18.3977	17.6224	18.6832	19.0274	18.7692	19.3887	15.5804	19.7772	18.5146	18.5419	17.9691	19.9734	18.1577	17.8797	18.5058	20.4042	17.6533	17.3193
337	sp|P35613|BASI_HUMAN Basigin OS=Homo sapiens OX=9606 GN=BSG PE=1 SV=2	BASI_HUMAN	42 kDa	0.997868	3	100%	NA	P35613	BSG	Basigin	16.0103	17.0757	18.642	19.4535	17.2749	16.9487	18.0034	18.5541	18.4179	17.9699	17.7995	18.0644	18.9368	18.456	17.5248	17.4752	20.8211	20.4674	18.6946	19.9391	19.7842	18.9924	20.2667	15.2351	18.66	18.6328	18.0916	18.8368	18.7603	19.3279	18.9117	19.3183	19.7647	18.8216	18.7509	18.4668	18.2007	19.0618	19.1886
338	sp|O00429|DNM1L_HUMAN Dynamin-1-like protein OS=Homo sapiens OX=9606 GN=DNM1L PE=1 SV=2	DNM1L_HUMAN	82 kDa	0.997832	4	100%	NA	O00429	DNM1L	Dynamin-1-like protein	15.42	21.1756	14.748	17.7735	NA	17.1733	15.8242	14.9009	18.5529	21.2813	18.9019	18.2164	18.2669	17.3902	19.5409	17.5697	18.3015	20.2005	16.7274	18.2851	19.7266	19.5982	NA	15.9862	13.919	19.1098	19.0048	17.0086	19.2803	18.9518	19.3804	15.5024	17.3413	17.7896	19.5672	17.2657	19.2761	19.2526	19.3372
339	sp|P30740|ILEU_HUMAN Leukocyte elastase inhibitor OS=Homo sapiens OX=9606 GN=SERPINB1 PE=1 SV=1	ILEU_HUMAN	43 kDa	0.997773	4	100%	NA	P30740	SERPINB1	Leukocyte elastase inhibitor	17.6988	17.7446	18.4411	18.7083	17.9311	17.4353	16.4166	16.9327	18.3776	17.4213	18.2173	17.9261	18.8953	17.3721	17.3385	17.7479	18.2387	17.541	17.4483	17.221	16.047	17.7545	18.2821	16.5838	17.3768	18.4716	18.8861	17.5094	18.9238	18.2994	18.5993	16.6662	18.6827	16.1396	16.3003	16.4071	19.1474	16.0557	17.4917
340	sp|O75563|SKAP2_HUMAN Src kinase-associated phosphoprotein 2 OS=Homo sapiens OX=9606 GN=SKAP2 PE=1 SV=1	SKAP2_HUMAN	41 kDa	0.997511	4	100%	NA	O75563	SKAP2	Src kinase-associated phosphoprotein 2	23.0293	21.445	23.1737	22.2885	21.0263	22.9995	22.7205	22.3148	22.2851	23.0562	22.0253	22.1354	22.2014	22.8103	22.5757	21.9124	22.2325	22.3633	21.7639	23.6314	22.9939	22.241	25.6024	21.8226	23.5313	22.6868	23.1694	21.6184	23.0445	22.7097	22.7745	23.6583	21.9571	21.5348	23.1664	23.0418	23.1442	22.4596	22.1517
341	sp|P50895|BCAM_HUMAN Basal cell adhesion molecule OS=Homo sapiens OX=9606 GN=BCAM PE=1 SV=2	BCAM_HUMAN	67 kDa	0.997476	4	100%	NA	P50895	BCAM	Basal cell adhesion molecule	20.0499	19.89	20.9924	18.616	17.7586	18.0991	18.8348	20.1119	17.8079	18.3696	18.774	19.685	17.8363	18.4848	21.0256	19.0063	19.5775	17.9757	19.9473	18.4792	18.4233	18.6697	22.9586	19.3922	19.225	17.5047	17.3548	18.9652	17.5936	17.8678	17.4259	19.4259	20.0701	19.0701	19.5434	19.0011	16.3176	19.7863	17.8803
342	sp|P16109|LYAM3_HUMAN P-selectin OS=Homo sapiens OX=9606 GN=SELP PE=1 SV=3	LYAM3_HUMAN	91 kDa	0.997421	4	100%	NA	P16109	SELP	P-selectin	20.8166	19.619	19.1569	19.7482	19.1434	20.8813	19.0599	18.5109	20.9007	20.139	20.5803	19.7266	19.8341	18.164	19.9117	20.2843	20.5746	21.0717	20.2439	19.7559	19.2613	19.5334	20.2751	18.4093	18.2028	19.5687	20.5741	24.7404	20.0968	21.3757	22.3287	20.2754	21.1086	20.2782	19.2774	19.1418	20.3653	22.7871	20.9685
343	sp|P08571|CD14_HUMAN Monocyte differentiation antigen CD14 OS=Homo sapiens OX=9606 GN=CD14 PE=1 SV=2	CD14_HUMAN	40 kDa	0.997357	4	100%	NA	P08571	CD14	Monocyte differentiation antigen CD14	19.8664	20.9304	20.1091	18.4206	20.9968	18.565	20.1755	19.4102	19.5208	19.2201	20.6346	18.36	19.9341	18.5243	20.3925	20.3423	19.5904	20.1037	20.4524	18.8461	18.9591	19.6206	18.1072	20.5537	18.832	18.9989	18.8173	22.7074	18.5082	18.9436	17.5126	20.2436	18.878	21.7426	20.7866	20.0958	17.8262	20.8819	19.3815
344	sp|P08575|PTPRC_HUMAN Receptor-type tyrosine-protein phosphatase C OS=Homo sapiens OX=9606 GN=PTPRC PE=1 SV=3	PTPRC_HUMAN	147 kDa	0.997301	4	100%	NA	P08575	PTPRC	Receptor-type tyrosine-protein phosphatase C	19.3064	18.8584	20.5114	17.4233	18.9132	18.7962	19.7238	18.7745	17.1094	19.4156	18.5557	17.8822	18.266	19.0412	20.5169	19.0121	18.7449	18.1337	18.3298	18.6942	19.0871	18.9415	20.8729	18.734	14.614	18.7284	17.4241	18.9047	18.5554	17.7465	16.1031	18.6747	18.9348	18.6157	18.7342	19.5947	16.0773	19.8096	18.3077
345	sp|A0A075B6H9|LV469_HUMAN Immunoglobulin lambda variable 4-69 OS=Homo sapiens OX=9606 GN=IGLV4-69 PE=1 SV=1	LV469_HUMAN	13 kDa	0.997202	4	100%	NA	A0A075B6H9	IGLV4-69	Immunoglobulin lambda variable 4-69	22.2492	22.9288	22.8664	23.2308	19.547	22.5268	22.91	22.7512	21.7545	24.7194	19.5674	21.6837	21.1331	21.2463	22.5342	23.2812	22.4974	23.1327	23.333	22.1259	22.5978	23.5813	25.1164	23.528	23.6871	23.0601	22.0468	20.4306	20.4265	23.4269	23.6204	23.123	21.1095	22.2528	21.7488	23.4453	22.2272	24.1462	22.5587
346	sp|P25311|ZA2G_HUMAN Zinc-alpha-2-glycoprotein OS=Homo sapiens OX=9606 GN=AZGP1 PE=1 SV=2	ZA2G_HUMAN	34 kDa	0.997165	4	100%	NA	P25311	AZGP1	Zinc-alpha-2-glycoprotein	19.8027	18.5929	20.0259	26.6515	20.778	19.9761	20.3136	20.6741	18.7686	21.0499	17.8453	17.1012	19.2942	18.1817	19.9359	20.1753	19.1528	20.4367	22.1605	19.4091	19.8889	19.14	26.1385	20.341	22.5896	19.3991	19.3425	27.5897	18.9598	20.0688	18.1325	20.4335	18.7694	19.499	20.8572	20.5094	16.9489	20.0929	18.8895
347	sp|P55160|NCKPL_HUMAN Nck-associated protein 1-like OS=Homo sapiens OX=9606 GN=NCKAP1L PE=1 SV=3	NCKPL_HUMAN	128 kDa	0.996848	4	100%	NA	P55160	NCKAP1L	Nck-associated protein 1-like	16.4956	16.0857	19.0545	14.7485	15.5973	16.504	17.4235	16.5983	15.9474	18.7087	16.5435	15.9923	16.3522	16.1509	17.817	17.8327	15.0986	18.3908	18.6987	17.4593	18.9114	16.6014	15.0815	17.4825	17.6228	16.3314	16.4817	18.4329	16.2109	17.1993	15.9139	17.3345	16.2088	17.5228	16.3831	16.4085	16.6833	17.6922	16.2209
348	sp|P35237|SPB6_HUMAN Serpin B6 OS=Homo sapiens OX=9606 GN=SERPINB6 PE=1 SV=3	SPB6_HUMAN	43 kDa	0.996536	4	100%	NA	P35237	SERPINB6	Serpin B6	15.6718	15.8789	14.3745	18.731	15.974	17.0823	15.8696	18.6163	18.035	13.3981	17.101	16.3378	18.3805	17.3938	15.5096	16.5968	17.9063	17.3157	17.4076	18.5015	14.7394	15.05	17.9741	16.8893	14.9276	18.4803	19.1569	15.5052	19.1808	19.0121	19.7353	17.1398	18.5296	17.673	16.8203	15.3388	19.5792	18.2784	19.0781
349	sp|Q13642|FHL1_HUMAN Four and a half LIM domains protein 1 OS=Homo sapiens OX=9606 GN=FHL1 PE=1 SV=4	FHL1_HUMAN	36 kDa	0.996519	4	100%	NA	Q13642	FHL1	Four and a half LIM domains protein 1	20.1637	18.5174	19.2569	20.5882	19.1043	20.3197	20.4678	19.3561	21.4976	20.0464	19.9879	20.2521	21.4669	19.5424	19.0361	20.7672	20.9869	20.1695	20.3214	20.3024	20.1357	20.4426	18.0139	19.7272	18.5235	21.5662	21.8108	20.1951	21.7045	21.2976	22.042	17.2582	21.062	20.306	19.6939	19.5087	21.6878	18.3338	21.625
350	sp|P22392|NDKB_HUMAN Nucleoside diphosphate kinase B OS=Homo sapiens OX=9606 GN=NME2 PE=1 SV=1	NDKB_HUMAN	17 kDa	0.9965	3	100%	NA	P22392	NME2	Nucleoside diphosphate kinase B	17.685	18.5988	19.675	19.6876	19.795	18.6983	18.1454	19.6601	19.6381	18.7516	18.3156	18.8769	19.6166	17.9931	19.2481	19.1258	21.1657	18.8678	19.9434	18.8117	17.283	19.247	20.1478	19.5788	21.1882	19.2408	20.2969	18.8841	19.6335	18.8218	21.4745	20.6241	20.5295	19.9464	18.791	17.7399	20.5126	18.8618	20.2983
351	tr|A0A075B7D8|A0A075B7D8_HUMAN Immunoglobulin heavy variable 3/OR15-7 (pseudogene) (Fragment) OS=Homo sapiens OX=9606 GN=IGHV3OR15-7 PE=1 SV=1	A0A075B7D8_HUMAN	13 kDa	0.996442	4	25%	NA	A0A075B7D8	IGHV3OR15-7	Immunoglobulin heavy variable 3/OR15-7 (pseudogene) (Fragment)	17.4333	20.2698	19.7773	18.5288	20.0335	20.4389	20.3226	22.631	19.2196	23.5806	17.4139	20.2443	22.9916	23.1684	19.8438	20.7053	22.3934	21.0484	21.6801	20.2992	21.9854	21.2427	18.2057	22.2511	21.0915	19.889	21.2222	19.2141	21.6797	20.4148	19.4048	21.745	21.2752	21.3152	21.1508	21.9548	20.5686	20.4421	21.4474
352	sp|Q9HAV0|GBB4_HUMAN Guanine nucleotide-binding protein subunit beta-4 OS=Homo sapiens OX=9606 GN=GNB4 PE=1 SV=3	GBB4_HUMAN	38 kDa	0.996225	4	25%	NA	Q9HAV0	GNB4	Guanine nucleotide-binding protein subunit beta-4	18.5192	19.1027	16.3021	19.3849	20.1053	18.8798	18.8868	17.4509	19.6972	18.2332	19.4474	18.5077	19.769	18.4025	18.4053	19.309	18.9414	18.4699	19.1422	18.2941	17.8136	18.7594	15.8698	17.9276	16.2246	19.6125	18.7714	18.9746	19.8401	19.9034	19.4598	15.3665	19.1279	18.5446	18.0061	17.9982	19.4046	18.0632	19.888
353	sp|Q658P3|STEA3_HUMAN Metalloreductase STEAP3 OS=Homo sapiens OX=9606 GN=STEAP3 PE=1 SV=2	STEA3_HUMAN	55 kDa	0.995781	4	100%	NA	Q658P3	STEAP3	Metalloreductase STEAP3	17.8065	20.1343	19.0149	20.7104	18.2862	18.5235	19.7669	18.7052	18.928	17.3378	20.2325	20.666	19.5419	19.7193	18.9068	18.3061	18.6552	17.0345	16.6652	18.6059	16.635	18.785	22.3371	19.0716	17.7011	18.9727	18.0278	19.4735	18.9781	15.8946	18.0959	18.0954	19.7314	18.1885	19.7438	19.0207	18.4625	19.7333	19.0409
354	sp|O75882|ATRN_HUMAN Attractin OS=Homo sapiens OX=9606 GN=ATRN PE=1 SV=2	ATRN_HUMAN	159 kDa	0.995724	4	100%	NA	O75882	ATRN	Attractin	21.9893	21.556	20.8911	20.3929	22.1035	22.7033	21.643	21.2099	20.5991	22.4797	21.2336	21.7877	19.8262	21.3127	19.4503	22.3222	19.9491	22.65	21.5278	22.979	23.8692	22.1641	21.1171	22.0558	22.8497	20.6967	20.0727	21.1953	21.3897	21.3214	20.19	22.0072	19.616	20.6486	20.5857	21.6836	19.9705	20.6511	21.2114
355	sp|O95497|VNN1_HUMAN Pantetheinase OS=Homo sapiens OX=9606 GN=VNN1 PE=1 SV=2	VNN1_HUMAN	57 kDa	0.995658	4	100%	NA	O95497	VNN1	Pantetheinase	18.5491	21.2442	18.9359	17.0197	21.7301	17.5758	19.6722	18.4089	18.7704	17.2495	18.9156	16.9704	20.529	18.3193	19.2836	19.1785	16.7671	19.0059	21.8008	18.692	18.5645	19.8523	15.3292	17.5377	16.807	17.6698	14.7413	17.8414	18.1488	18.2452	16.786	17.5378	18.5155	19.5711	20.6136	18.6569	18.3811	18.035	18.6284
356	sp|P60842|IF4A1_HUMAN Eukaryotic initiation factor 4A-I OS=Homo sapiens OX=9606 GN=EIF4A1 PE=1 SV=1	IF4A1_HUMAN	46 kDa	0.995399	4	100%	NA	P60842	EIF4A1	Eukaryotic initiation factor 4A-I	18.7458	18.6334	18.6912	18.7852	18.4901	18.5846	19.4241	19.8654	19.3296	18.7802	18.0475	17.929	19.2228	18.2878	18.4708	17.6698	19.3783	19.0665	19.6495	18.5992	18.2182	18.7641	17.4726	18.3955	18.154	18.868	19.5654	18.5159	19.5665	18.6982	19.0432	18.3879	18.6245	18.4167	18.6457	17.9187	20.4058	18.8122	18.7777
357	sp|Q9NRW1|RAB6B_HUMAN Ras-related protein Rab-6B OS=Homo sapiens OX=9606 GN=RAB6B PE=1 SV=1	RAB6B_HUMAN	23 kDa	0.995389	4	75%	NA	Q9NRW1	RAB6B	Ras-related protein Rab-6B	17.8474	18.1557	19.4324	18.3043	16.8265	17.4748	19.2557	19.5902	14.6766	19.1508	15.9303	16.9458	16.5096	17.9331	16.9451	16.0667	16.8548	18.9271	16.8632	19.3821	19.9732	16.7234	17.299	19.5242	18.9051	17.5615	17.8184	17.7604	17.1342	14.5421	17.6633	18.1594	16.1306	17.3966	18.1537	19.3228	16.9979	18.7253	18.0933
358	sp|P17987|TCPA_HUMAN T-complex protein 1 subunit alpha OS=Homo sapiens OX=9606 GN=TCP1 PE=1 SV=1	TCPA_HUMAN	60 kDa	0.995252	4	100%	NA	P17987	TCP1	T-complex protein 1 subunit alpha	17.9039	17.9503	18.1577	17.8779	15.1863	16.8022	17.7792	16.8298	17.6716	17.6817	16.0734	17.5721	18.3942	17.7525	16.575	17.3072	17.2693	18.1224	15.2024	17.5971	17.3047	17.2762	15.8579	17.7631	16.4335	17.5111	18.0103	14.0723	17.4793	17.8125	17.8483	18.2018	18.0301	17.329	17.1621	17.3998	18.0193	19.1165	17.3885
359	sp|P06576|ATPB_HUMAN ATP synthase subunit beta, mitochondrial OS=Homo sapiens OX=9606 GN=ATP5F1B PE=1 SV=3	ATPB_HUMAN	57 kDa	0.995251	4	100%	NA	P06576	ATP5F1B	ATP synthase subunit beta, mitochondrial	18.4187	18.0128	18.883	18.0156	17.1697	18.6106	18.1463	19.6063	19.6219	19.2839	17.5683	19.2115	18.8685	18.6015	17.4524	18.7927	19.7037	16.893	19.5701	19.5516	19.6819	18.8473	21.1309	17.0451	19.1507	18.459	20.489	18.5061	18.046	19.8258	20.2646	19.4138	19.5972	18.6439	19.1971	20.6082	19.7664	19.6865	17.2163
360	sp|A0A0C4DH31|HV118_HUMAN Immunoglobulin heavy variable 1-18 OS=Homo sapiens OX=9606 GN=IGHV1-18 PE=3 SV=1	HV118_HUMAN	13 kDa	0.995109	3	33%	NA	A0A0C4DH31	IGHV1-18	Immunoglobulin heavy variable 1-18	17.2028	15.7971	13.1472	16.1648	NA	15.6431	14.0151	14.3993	15.544	15.7135	12.8982	16.1177	NA	15.4001	18.6189	13.711	14.8991	15.8441	NA	14.7514	14.396	17.0827	10.723	14.906	14.9831	14.8126	12.3233	NA	12.7858	14.6331	13.2274	16.4672	12.9057	15.0638	15.0801	19.4942	12.9245	17.211	12.963
361	sp|Q15582|BGH3_HUMAN Transforming growth factor-beta-induced protein ig-h3 OS=Homo sapiens OX=9606 GN=TGFBI PE=1 SV=1	BGH3_HUMAN	75 kDa	0.995046	4	100%	NA	Q15582	TGFBI	Transforming growth factor-beta-induced protein ig-h3	20.3425	20.9692	19.7513	19.4253	19.414	20.4735	20.0244	21.5276	19.008	20.2387	20.3629	19.8644	19.3097	20.772	19.4413	20.075	19.3003	20.5869	20.3552	20.1459	21.3494	20.9164	20.0154	20.8457	20.0118	19.53	19.299	20.9184	20.3575	20.2586	18.9355	21.4577	19.5669	19.0969	20.8161	21.2985	18.2144	21.3505	19.3069
362	sp|P13796|PLSL_HUMAN Plastin-2 OS=Homo sapiens OX=9606 GN=LCP1 PE=1 SV=6	PLSL_HUMAN	70 kDa	0.994688	4	100%	NA	P13796	LCP1	Plastin-2	18.5592	19.6463	19.0473	17.7834	19.3531	20.2685	19.5039	17.5976	17.9326	17.5425	18.4074	17.5442	16.3228	17.7561	17.598	17.2463	17.6652	17.2826	17.3317	17.7129	17.0718	17.7364	19.1526	19.6442	17.8924	18.0256	17.1527	18.3725	17.9676	17.8482	17.7473	18.9296	18.9797	17.8572	18.6235	18.2518	17.0745	18.8272	17.9082
363	sp|P02763|A1AG1_HUMAN Alpha-1-acid glycoprotein 1 OS=Homo sapiens OX=9606 GN=ORM1 PE=1 SV=2	A1AG1_HUMAN	24 kDa	0.994555	4	50%	NA	P02763	ORM1	Alpha-1-acid glycoprotein 1	21.66	17.6219	20.8792	21.2671	22.8724	21.1611	22.6604	20.2557	23.0572	21.8283	22.0143	19.7293	20.2424	22.013	26.129	22.2944	23.393	21.6201	23.34	22.281	22.2627	22.5546	19.1989	22.4986	21.6898	21.2431	21.5479	23.4323	20.9116	20.8409	20.6605	18.6978	23.7089	22.8485	22.6424	21.3608	21.7007	22.0569	23.5647
364	sp|P49407|ARRB1_HUMAN Beta-arrestin-1 OS=Homo sapiens OX=9606 GN=ARRB1 PE=1 SV=2	ARRB1_HUMAN	47 kDa	0.994526	4	100%	NA	P49407	ARRB1	Beta-arrestin-1	19.0289	17.9477	21.7184	18.6478	20.3318	18.7527	20.0335	18.7289	19.7509	20.012	17.6952	18.7586	19.6973	19.1063	17.3417	19.6115	19.8971	18.699	19.5895	19.6834	18.8592	18.917	20.6469	18.8748	18.105	19.2998	19.6935	17.9807	19.7544	19.6548	20.5001	18.8568	19.2733	19.2831	19.985	18.6974	20.1886	16.87	20.0333
365	sp|P51452|DUS3_HUMAN Dual specificity protein phosphatase 3 OS=Homo sapiens OX=9606 GN=DUSP3 PE=1 SV=1	DUS3_HUMAN	20 kDa	0.99429	4	100%	NA	P51452	DUSP3	Dual specificity protein phosphatase 3	19.1248	17.5765	18.1471	18.1612	18.3281	18.0078	20.9822	18.907	17.8994	19.2402	19.6442	20.2127	18.5851	20.126	20.5308	18.264	18.8818	18.4719	19.8049	19.2678	17.5975	18.1687	25.3294	17.1249	20.7063	18.7056	18.2352	16.7454	18.2147	15.8125	18.996	18.1703	20.2847	17.0267	18.9477	18.3614	18.5005	20.52	17.6323
366	tr|A0A075B7D0|A0A075B7D0_HUMAN Immunoglobulin heavy variable 1/OR15-1 (non-functional) (Fragment) OS=Homo sapiens OX=9606 GN=IGHV1OR15-1 PE=1 SV=1	A0A075B7D0_HUMAN	13 kDa	0.994233	3	67%	NA	A0A075B7D0	IGHV1OR15-1	Immunoglobulin heavy variable 1/OR15-1 (non-functional) (Fragment)	25.2015	24.9003	25.1439	23.6419	24.9962	25.5659	24.3126	25.7946	24.2039	24.9552	24.8435	24.4864	25.1631	26.1423	26.8427	25.1996	25.5633	24.9589	26.1061	25.1999	24.4155	24.4127	24.864	24.8856	25.5512	24.4612	23.5505	24.4538	24.0252	26.0221	24.7797	27.5983	24.4196	24.2937	25.548	24.9974	23.7122	24.8572	24.7318
367	sp|B0I1T2|MYO1G_HUMAN Unconventional myosin-Ig OS=Homo sapiens OX=9606 GN=MYO1G PE=1 SV=2	MYO1G_HUMAN	116 kDa	0.994143	4	100%	NA	B0I1T2	MYO1G	Unconventional myosin-Ig	15.5592	15.1552	17.3811	14.312	18.6007	16.4229	NA	15.623	14.1264	17.7376	15.7235	15.6876	17.2339	17.2556	14.3917	13.7451	11.7936	NA	15.3058	15.335	NA	13.816	15.7124	15.9374	15.687	14.9446	12.9372	14.8968	16.2441	14.3341	13.5108	NA	17.2214	15.2512	NA	13.8952	12.4083	17.279	13.9143
368	sp|P05156|CFAI_HUMAN Complement factor I OS=Homo sapiens OX=9606 GN=CFI PE=1 SV=2	CFAI_HUMAN	66 kDa	0.993099	4	100%	NA	P05156	CFI	Complement factor I	21.4768	21.5056	22.7158	20.4926	21.6454	22.3988	21.6945	21.1005	21.2346	21.6388	21.3436	20.697	20.9298	21.7194	22.0537	22.0958	21.2326	22.6735	20.6284	22.7153	22.6825	21.2642	22.9665	22.1278	22.5086	20.6012	19.9188	20.4534	20.5414	20.7518	18.6059	21.0087	21.0813	21.3119	20.8153	20.8577	20.0238	21.6383	20.5582
369	sp|P11233|RALA_HUMAN Ras-related protein Ral-A OS=Homo sapiens OX=9606 GN=RALA PE=1 SV=1	RALA_HUMAN	24 kDa	0.992959	3	100%	NA	P11233	RALA	Ras-related protein Ral-A	17.7862	18.9945	18.083	18.9511	18.9514	17.3994	18.4307	18.0463	19.2137	18.5934	18.9283	18.5319	19.6648	18.8725	19.3666	18.8058	18.3343	17.4394	19.2912	17.6023	17.2186	17.3573	18.2473	18.0958	17.1482	19.7522	18.3507	19.0586	19.5247	18.8327	18.8012	20.8661	19.8636	19.0661	17.9127	17.9044	19.0443	18.3444	19.6774
370	sp|P78417|GSTO1_HUMAN Glutathione S-transferase omega-1 OS=Homo sapiens OX=9606 GN=GSTO1 PE=1 SV=2	GSTO1_HUMAN	28 kDa	0.992508	4	100%	NA	P78417	GSTO1	Glutathione S-transferase omega-1	20.069	19.8237	19.8677	20.278	18.5566	21.0905	19.8981	18.8349	20.2595	20.572	18.8502	19.224	20.3768	17.3573	18.5731	20.4216	20.4327	20.5592	19.8215	20.7268	20.9514	20.5903	23.2949	19.4578	17.9781	19.8668	21.356	19.2865	20.1098	19.0448	21.6465	19.4406	20.1222	20.4306	19.6329	19.5818	21.1474	18.623	20.5601
371	sp|O14745|NHRF1_HUMAN Na(+)/H(+) exchange regulatory cofactor NHE-RF1 OS=Homo sapiens OX=9606 GN=SLC9A3R1 PE=1 SV=4	NHRF1_HUMAN	39 kDa	0.992122	4	100%	NA	O14745	SLC9A3R1	Na(+)/H(+) exchange regulatory cofactor NHE-RF1	18.6473	19.0663	18.9126	16.0863	18.3493	17.0717	16.6169	18.0135	19.8964	18.7521	16.3308	17.015	16.2929	15.2326	17.2669	19.2932	18.3638	15.7521	16.2314	17.5387	19.0104	19.727	16.9814	17.791	17.82	16.4844	17.2395	16.7409	16.5577	18.2378	18.5222	16.9351	18.0675	19.0371	19.1804	19.2955	15.539	17.8745	15.8827
372	sp|P62879|GBB2_HUMAN Guanine nucleotide-binding protein G(I)/G(S)/G(T) subunit beta-2 OS=Homo sapiens OX=9606 GN=GNB2 PE=1 SV=3	GBB2_HUMAN	37 kDa	0.990916	4	25%	NA	P62879	GNB2	Guanine nucleotide-binding protein G(I)/G(S)/G(T) subunit beta-2	17.7898	18.9985	15.4231	18.1418	19.015	17.8413	18.3228	17.0622	17.6635	16.4781	19.0341	17.6674	18.6419	19.1155	16.9557	16.2357	17.595	17.1989	14.8189	17.4079	17.4117	17.9692	20.1783	17.4105	14.8368	18.9319	18.7489	15.9938	19.2329	19.0027	17.6142	17.1668	18.8433	17.8746	17.7128	18.2056	19.1225	19.4821	17.1898
373	sp|Q8NI99|ANGL6_HUMAN Angiopoietin-related protein 6 OS=Homo sapiens OX=9606 GN=ANGPTL6 PE=1 SV=1	ANGL6_HUMAN	52 kDa	0.98942	4	100%	NA	Q8NI99	ANGPTL6	Angiopoietin-related protein 6	21.4385	22.9414	21.7936	21.8203	22.4894	21.8415	22.3999	21.6694	20.6748	20.8329	21.194	22.0582	21.1241	22.195	21.6843	22.4219	20.368	21.6149	22.1212	21.5632	22.6339	21.7697	22.4551	22.2669	21.2341	20.6233	19.6149	21.9474	20.8416	20.8605	20.2983	22.098	18.8448	22.1852	22.6239	23.5829	18.5002	21.2492	20.3592
374	sp|O14983|AT2A1_HUMAN Sarcoplasmic/endoplasmic reticulum calcium ATPase 1 OS=Homo sapiens OX=9606 GN=ATP2A1 PE=1 SV=1	AT2A1_HUMAN	110 kDa	0.987906	4	50%	NA	O14983	ATP2A1	Sarcoplasmic/endoplasmic reticulum calcium ATPase 1	18.016	17.886	16.8516	15.0651	19.352	18.1671	13.9847	18.4514	15.5104	15.9338	20.2092	15.988	18.047	18.2373	18.3864	19.8433	16.6738	16.1263	18.494	15.9296	18.1751	14.938	19.8477	NA	20.1249	17.7306	19.3136	20.2902	15.3789	19.5022	17.8942	18.8865	18.0405	18.8374	18.9891	17.2752	16.5123	20.219	17.7028
375	sp|P23526|SAHH_HUMAN Adenosylhomocysteinase OS=Homo sapiens OX=9606 GN=AHCY PE=1 SV=4	SAHH_HUMAN	48 kDa	0.987341	4	100%	NA	P23526	AHCY	Adenosylhomocysteinase	18.3697	20.7099	19.741	20.0215	19.1762	20.8022	20.1643	19.9427	19.9102	20.7384	20.1837	20.2993	20.1028	19.9878	21.3997	20.0319	20.7258	20.7405	20.5785	20.1655	19.4386	21.3326	19.0202	21.0604	21.0671	19.3728	20.2052	21.6384	19.3443	20.0954	20.4907	18.5903	21.2795	21.4541	20.2639	20.9725	19.7334	20.6877	19.8401
376	sp|P23467|PTPRB_HUMAN Receptor-type tyrosine-protein phosphatase beta OS=Homo sapiens OX=9606 GN=PTPRB PE=1 SV=3	PTPRB_HUMAN	224 kDa	0.986462	4	100%	NA	P23467	PTPRB	Receptor-type tyrosine-protein phosphatase beta	22.7562	23.5045	22.4073	22.4542	22.6958	23.1987	23.0085	23.2196	22.3385	23.3278	23.1648	18.0279	22.9464	22.6255	22.33	23.209	23.1525	23.604	23.5414	22.8924	24.2321	23.3464	22.4545	23.2507	23.3896	22.8854	21.1294	22.8075	22.4007	22.7873	21.4488	24.5387	20.4195	23.1061	23.304	23.0544	22.547	23.3195	23.0402
377	sp|P11216|PYGB_HUMAN Glycogen phosphorylase, brain form OS=Homo sapiens OX=9606 GN=PYGB PE=1 SV=5	PYGB_HUMAN	97 kDa	0.985092	4	50%	NA	P11216	PYGB	Glycogen phosphorylase, brain form	16.2973	NA	16.6987	16.6229	17.8853	14.8233	16.5045	14.7926	16.216	15.3188	14.7577	14.7004	15.327	13.1109	15.4394	16.8502	16.0258	14.0097	16.7567	16.7097	15.2155	16.2058	14.3698	13.6681	13.1964	15.4974	16.5814	15.5641	16.5006	14.8698	17.4512	16.9637	15.2176	14.7251	16.1191	15.4386	15.9563	15.6777	17.9909
378	sp|Q16851|UGPA_HUMAN UTP--glucose-1-phosphate uridylyltransferase OS=Homo sapiens OX=9606 GN=UGP2 PE=1 SV=5	UGPA_HUMAN	57 kDa	0.983255	4	100%	NA	Q16851	UGP2	UTP--glucose-1-phosphate uridylyltransferase	17.2647	16.5287	19.0813	15.2004	18.571	16.4735	17.1363	16.6818	17.5569	19.9464	15.6708	17.2348	16.5913	17.6093	19.0462	15.3644	17.8094	17.4946	16.2819	16.8875	16.3619	17.4323	18.7847	16.7286	18.0011	15.7881	17.2676	15.962	17.5947	16.0645	18.4996	18.1696	17.8472	14.924	20.1625	19.9448	18.2201	15.9832	16.4563
379	sp|P61586|RHOA_HUMAN Transforming protein RhoA OS=Homo sapiens OX=9606 GN=RHOA PE=1 SV=1	RHOA_HUMAN	22 kDa	0.981809	3	33%	NA	P61586	RHOA	Transforming protein RhoA	19.1479	19.2345	23.3115	19.0753	21.7618	19.2742	24.8675	19.2645	19.0437	24.0521	19.4646	18.907	20.2275	18.6354	19.4434	20.3582	20.1061	18.9068	24.7154	19.4343	18.6832	24.1357	19.4069	19.2351	23.5975	19.0191	19.4062	27.2518	19.7208	19.3614	20.0926	25.2667	19.5867	19.1098	19.4905	25.0584	19.5603	25.3706	19.3206
380	sp|Q99832|TCPH_HUMAN T-complex protein 1 subunit eta OS=Homo sapiens OX=9606 GN=CCT7 PE=1 SV=2	TCPH_HUMAN	59 kDa	0.971096	4	100%	NA	Q99832	CCT7	T-complex protein 1 subunit eta	20.1689	18.5869	19.4279	18.4208	19.2535	18.0318	18.4249	19.3625	18.0243	19.1635	18.861	20.623	18.2353	18.6534	17.9404	17.383	17.1996	17.178	17.5112	18.7973	18.4971	18.0522	16.4754	20.3744	18.9751	17.5303	17.0686	19.0633	17.2325	17.937	17.2448	17.8091	17.8873	18.439	17.4403	20.4953	17.553	18.0976	18.3439
382.1	sp|A6NGU5|GGT3_HUMAN Putative glutathione hydrolase 3 proenzyme OS=Homo sapiens OX=9606 GN=GGT3P PE=5 SV=2	GGT3_HUMAN	62 kDa	0.999867	3	100%	NA	A6NGU5	GGT3P	Putative glutathione hydrolase 3 proenzyme	20.3941	20.6575	20.861	18.7877	21.095	19.9721	20.2719	20.5992	19.2781	20.2581	19.6327	19.5205	21.5761	19.7976	18.7329	17.8958	18.6612	20.9154	18.1455	21.43	19.1761	19.5555	20.6787	18.7713	21.752	19.7363	18.0171	20.1241	20.4418	19.3845	17.9418	20.8127	17.7615	18.1247	21.3832	19.4324	19.4617	20.1431	19.3588
382.2	sp|P19440|GGT1_HUMAN Glutathione hydrolase 1 proenzyme OS=Homo sapiens OX=9606 GN=GGT1 PE=1 SV=2	GGT1_HUMAN	61 kDa	0.999867	3	100%	NA	P19440	GGT1	Glutathione hydrolase 1 proenzyme	20.3941	20.6575	20.861	18.7877	21.095	19.9721	20.2719	20.5992	19.2781	20.2581	19.6327	19.5205	21.5761	19.7976	18.7329	17.8958	18.6612	20.9154	18.1455	21.43	19.1761	19.5555	20.6787	18.7713	21.752	19.7363	18.0171	20.1241	20.4418	19.3845	17.9418	20.8127	17.7615	18.1247	21.3832	19.4324	19.4617	20.1431	19.3588
383	sp|P02656|APOC3_HUMAN Apolipoprotein C-III OS=Homo sapiens OX=9606 GN=APOC3 PE=1 SV=1	APOC3_HUMAN	11 kDa	0.999715	3	100%	NA	P02656	APOC3	Apolipoprotein C-III	24.2194	28.3677	22.5698	25.4035	25.7575	26.1347	25.3073	24.7709	25.7553	25.0203	26.3816	26.6645	25.9839	25.9735	26.2989	27.2312	24.0201	27.4333	25.4001	23.552	26.0658	27.6458	26.1226	27.9681	26.1394	25.4969	23.0299	28.7642	23.7038	25.1077	23.3107	24.287	24.0541	25.0463	23.254	24.4486	21.9517	25.3188	24.1506
384	sp|P52565|GDIR1_HUMAN Rho GDP-dissociation inhibitor 1 OS=Homo sapiens OX=9606 GN=ARHGDIA PE=1 SV=3	GDIR1_HUMAN	23 kDa	0.999664	3	100%	NA	P52565	ARHGDIA	Rho GDP-dissociation inhibitor 1	19.4321	20.0593	18.6063	20.7078	19.3819	19.7494	19.9858	18.3978	21.2221	19.716	20.4135	20.3198	21.3799	20.5131	19.0293	19.583	20.2818	19.4365	17.4732	19.5333	18.2397	20.0498	17.0048	18.759	17.3112	20.4644	20.9917	19.8202	20.827	20.8581	20.4072	17.1803	20.7118	19.1521	19.7262	19.6085	21.7645	20.0393	18.9077
385	sp|P51149|RAB7A_HUMAN Ras-related protein Rab-7a OS=Homo sapiens OX=9606 GN=RAB7A PE=1 SV=1	RAB7A_HUMAN	23 kDa	0.999637	3	100%	NA	P51149	RAB7A	Ras-related protein Rab-7a	20.4684	21.1518	20.6795	22.1359	21.577	21.2284	21.2023	21.0753	22.3186	21.017	21.7524	21.1081	22.6322	21.4214	20.9659	21.0766	21.8636	21.0345	21.1608	21.3741	20.1548	21.203	21.2961	20.5038	18.8844	22.0547	22.1948	21.1633	22.5321	22.0911	22.8206	19.8369	22.675	21.2437	21.0711	21.9444	23.0018	21.0595	22.5999
386	sp|P01624|KV315_HUMAN Immunoglobulin kappa variable 3-15 OS=Homo sapiens OX=9606 GN=IGKV3-15 PE=1 SV=2	KV315_HUMAN	12 kDa	0.999625	3	67%	NA	P01624	IGKV3-15	Immunoglobulin kappa variable 3-15	24.4211	24.9821	25.0077	24.7473	24.2595	24.0926	24.5832	25.9054	24.3432	27.9048	23.6126	24.0079	22.815	25.0176	26.7227	23.5397	24.7483	24.8679	25.7433	24.0896	24.2808	25.1642	17.757	24.5605	25.5814	24.5314	24.5603	23.0461	22.8583	23.7163	25.362	25.721	23.1056	24.7918	22.3882	25.8513	23.5759	24.858	23.5619
387	sp|P40197|GPV_HUMAN Platelet glycoprotein V OS=Homo sapiens OX=9606 GN=GP5 PE=1 SV=1	GPV_HUMAN	61 kDa	0.999292	3	100%	NA	P40197	GP5	Platelet glycoprotein V	19.9212	19.633	21.5268	21.8323	17.7148	20.8343	19.9957	19.5747	22.3064	19.8815	20.7302	20.8036	23.0627	20.6331	20.0496	21.1842	20.9271	18.2473	20.2846	21.1982	19.112	20.5443	24.1027	19.5677	16.7629	21.6911	21.7209	20.3557	22.6125	21.6975	22.6015	15.9504	21.6232	20.198	20.3681	19.1099	22.3906	18.8136	22.4288
388.1	sp|A0A0B4J2D9|KVD13_HUMAN Immunoglobulin kappa variable 1D-13 OS=Homo sapiens OX=9606 GN=IGKV1D-13 PE=3 SV=1	KVD13_HUMAN	13 kDa	0.999277	3	100%	NA	A0A0B4J2D9	IGKV1D-13	Immunoglobulin kappa variable 1D-13	27.0728	28.0913	27.1654	27.7833	26.8528	27.2356	26.8882	28.2125	26.7756	28.5828	25.8149	27.3312	25.5918	27.0951	28.0386	26.206	26.4329	27.4715	28.6451	26.9193	27.0829	27.3178	27.3578	27.2987	27.3988	27.7732	27.0594	26.5615	25.5158	27.0715	27.3404	27.6071	24.9616	27.2099	27.4537	27.1595	26.5302	26.9348	26.7612
388.2	sp|P0DP09|KV113_HUMAN Immunoglobulin kappa variable 1-13 OS=Homo sapiens OX=9606 GN=IGKV1-13 PE=3 SV=1	KV113_HUMAN	13 kDa	0.999277	3	100%	NA	P0DP09	IGKV1-13	Immunoglobulin kappa variable 1-13	27.0728	28.0913	27.1654	27.7833	26.8528	27.2356	26.8882	28.2125	26.7756	28.5828	25.8149	27.3312	25.5918	27.0951	28.0386	26.206	26.4329	27.4715	28.6451	26.9193	27.0829	27.3178	27.3578	27.2987	27.3988	27.7732	27.0594	26.5615	25.5158	27.0715	27.3404	27.6071	24.9616	27.2099	27.4537	27.1595	26.5302	26.9348	26.7612
389	sp|O94919|ENDD1_HUMAN Endonuclease domain-containing 1 protein OS=Homo sapiens OX=9606 GN=ENDOD1 PE=1 SV=2	ENDD1_HUMAN	55 kDa	0.999253	3	100%	NA	O94919	ENDOD1	Endonuclease domain-containing 1 protein	18.7023	18.7804	16.5922	17.7292	16.7978	20.7448	17.5629	17.0917	17.7256	18.1111	20.4177	21.0011	17.7223	19.2909	17.3066	17.361	17.9063	18.6167	18.6751	18.6073	20.2396	17.6153	17.4116	18.1394	17.8759	17.5449	18.1175	18.8901	19.4603	16.5594	18.0267	21.9925	18.3753	19.3532	17.3051	19.2533	17.3647	20.5505	15.5009
390	sp|P13224|GP1BB_HUMAN Platelet glycoprotein Ib beta chain OS=Homo sapiens OX=9606 GN=GP1BB PE=1 SV=1	GP1BB_HUMAN	22 kDa	0.999136	3	100%	NA	P13224	GP1BB	Platelet glycoprotein Ib beta chain	24.1387	24.7313	24.1881	25.7977	23.2059	24.7446	24.1774	24.34	25.719	24.6224	25.0469	25.0721	26.7916	25.0346	22.9847	24.9696	25.7533	23.8672	24.058	25.3289	23.7606	24.6755	22.7963	23.2912	21.7255	25.5538	26.1529	24.2842	26.3554	24.9985	26.368	22.4737	25.7171	24.4257	25.1005	23.8524	26.3253	23.9637	25.7468
391	sp|O15117|FYB1_HUMAN FYN-binding protein 1 OS=Homo sapiens OX=9606 GN=FYB1 PE=1 SV=2	FYB1_HUMAN	85 kDa	0.999044	3	100%	NA	O15117	FYB1	FYN-binding protein 1	17.8904	16.9328	18.1264	17.0522	17.7706	16.5477	15.7383	17.5406	16.9037	16.7003	17.0713	17.7192	17.3245	15.2717	19.3958	15.5064	17.1864	17.0974	16.3779	17.579	14.8757	16.279	18.3301	14.7127	18.0639	17.6462	16.5151	16.0931	17.7194	18.3567	16.9346	17.9685	16.9107	15.3258	16.8786	18.4065	18.654	14.671	15.2087
392	sp|A0A0C4DH35|HV335_HUMAN Probable non-functional immunoglobulin heavy variable 3-35 OS=Homo sapiens OX=9606 GN=IGHV3-35 PE=1 SV=1	HV335_HUMAN	13 kDa	0.999036	3	67%	NA	A0A0C4DH35	IGHV3-35	Probable non-functional immunoglobulin heavy variable 3-35	24.4257	25.6504	24.4753	23.472	23.4221	25.2136	24.5444	24.9372	24.0718	25.2458	23.6454	24.3042	23.1577	25.3359	23.5628	23.2672	24.4251	25.3041	25.7086	24.4685	24.9651	24.8513	24.5986	25.5634	25.1731	23.3932	24.6133	23.7185	23.5575	24.1857	23.6818	26.8326	23.6629	24.4331	24.4	25.7331	23.7013	24.5804	24.5508
393	sp|A0A0C4DH29|HV103_HUMAN Immunoglobulin heavy variable 1-3 OS=Homo sapiens OX=9606 GN=IGHV1-3 PE=3 SV=1	HV103_HUMAN	13 kDa	0.998991	2	50%	NA	A0A0C4DH29	IGHV1-3	Immunoglobulin heavy variable 1-3	21.5367	15.5708	20.1986	14.39	17.2929	21.5826	19.5865	22.3868	19.2078	23.1184	18.6689	21.7708	19.8468	21.8225	21.3231	15.1597	22.2029	22.1947	16.9631	22.1575	14.5821	21.674	20.2797	16.7912	21.6834	21.062	21.2421	16.8973	16.2412	19.4541	14.2191	16.5308	18.444	16.2679	17.738	22.1763	20.4329	22.3718	18.2393
394	sp|A0A075B6K5|LV39_HUMAN Immunoglobulin lambda variable 3-9 OS=Homo sapiens OX=9606 GN=IGLV3-9 PE=3 SV=1	LV39_HUMAN	12 kDa	0.998964	3	67%	NA	A0A075B6K5	IGLV3-9	Immunoglobulin lambda variable 3-9	19.0571	19.6624	21.4041	20.9128	18.3815	19.7561	17.8459	20.6953	15.9733	22.5214	19.4372	17.7812	17.7979	18.7298	21.1377	18.7817	18.7528	18.9099	18.076	17.7616	19.2957	19.2459	16.7736	18.9654	20.4188	18.8867	16.9747	16.7118	15.2589	17.5992	18.9997	18.5417	16.0468	18.2771	19.1291	24.519	14.7531	17.9927	17.826
395	sp|P55209|NP1L1_HUMAN Nucleosome assembly protein 1-like 1 OS=Homo sapiens OX=9606 GN=NAP1L1 PE=1 SV=1	NP1L1_HUMAN	45 kDa	0.998891	3	67%	NA	P55209	NAP1L1	Nucleosome assembly protein 1-like 1	17.9356	17.4526	17.4431	19.2908	15.2202	18.8037	16.0108	17.2694	19.4092	17.4096	18.3454	18.4667	19.338	18.502	15.9031	17.7343	19.2303	17.6912	17.1867	18.3999	16.6224	18.1537	18.5584	16.8706	18.084	19.1834	19.3374	17.1945	19.0334	18.3433	18.091	21.228	18.0955	16.9645	17.697	16.8007	19.6306	16.4164	18.0974
396	sp|Q12805|FBLN3_HUMAN EGF-containing fibulin-like extracellular matrix protein 1 OS=Homo sapiens OX=9606 GN=EFEMP1 PE=1 SV=2	FBLN3_HUMAN	55 kDa	0.998794	3	100%	NA	Q12805	EFEMP1	EGF-containing fibulin-like extracellular matrix protein 1	20.9888	21.4446	20.9014	19.5486	18.0014	20.3742	23.0375	21.0055	19.164	21.8564	19.0323	19.6405	18.1904	18.706	19.337	20.7618	19.9412	20.3779	17.4983	20.4416	19.8227	21.1521	18.3827	19.5286	21.0502	18.8841	18.9824	20.34	18.5692	20.1467	18.2522	19.6555	18.7181	20.7377	21.6767	21.1178	21.7924	19.9101	17.8202
397	sp|Q9BR76|COR1B_HUMAN Coronin-1B OS=Homo sapiens OX=9606 GN=CORO1B PE=1 SV=1	COR1B_HUMAN	54 kDa	0.998775	3	67%	NA	Q9BR76	CORO1B	Coronin-1B	14.4345	15.6196	NA	18.8861	15.2595	17.5858	15.7381	14.3615	19.2512	15.3779	16.7648	17.5079	19.0324	16.9519	14.8303	16.8	17.9996	15.6371	16.8529	16.2319	13.9741	17.4944	18.1493	15.1703	14.8163	18.9932	19.5199	16.2698	19.423	19.3181	19.6622	15.6484	18.6788	17.3281	17.2163	14.1793	19.7254	16.4982	19.3873
398	sp|P07737|PROF1_HUMAN Profilin-1 OS=Homo sapiens OX=9606 GN=PFN1 PE=1 SV=2	PROF1_HUMAN	15 kDa	0.998761	3	100%	NA	P07737	PFN1	Profilin-1	21.907	22.1368	22.5052	23.7056	22.4521	23.6897	22.1285	21.08	23.9867	22.1823	23.2153	22.7213	24.3834	22.2757	22.0491	22.2947	23.7221	22.2524	22.3595	22.3153	21.6931	22.2609	21.1181	21.33	19.8786	23.6081	24.7962	22.9577	25.1249	23.9993	26.0628	21.0932	24.6705	23.2676	22.361	21.9663	26.3132	21.6494	25.4739
399.1	sp|P68104|EF1A1_HUMAN Elongation factor 1-alpha 1 OS=Homo sapiens OX=9606 GN=EEF1A1 PE=1 SV=1	EF1A1_HUMAN	50 kDa	0.99871	3	100%	NA	P68104	EEF1A1	Elongation factor 1-alpha 1	18.3589	18.2555	20.1217	19.6492	22.1135	17.3042	19.584	19.4998	20.7732	18.5811	20.2774	20.3317	20.692	20.4318	20.5865	17.5817	20.5833	20.2468	22.0085	20.2387	17.9817	18.6629	21.2481	18.8728	18.1405	20.2618	20.543	19.3511	20.0217	19.4271	20.3364	17.9843	21.2457	19.4229	20.0272	18.5705	20.9573	21.1045	20.0368
399.2	sp|Q5VTE0|EF1A3_HUMAN Putative elongation factor 1-alpha-like 3 OS=Homo sapiens OX=9606 GN=EEF1A1P5 PE=5 SV=1	EF1A3_HUMAN	50 kDa	0.99871	3	100%	NA	Q5VTE0	EEF1A1P5	Putative elongation factor 1-alpha-like 3	18.3589	18.2555	20.1217	19.6492	22.1135	17.3042	19.584	19.4998	20.7732	18.5811	20.2774	20.3317	20.692	20.4318	20.5865	17.5817	20.5833	20.2468	22.0085	20.2387	17.9817	18.6629	21.2481	18.8728	18.1405	20.2618	20.543	19.3511	20.0217	19.4271	20.3364	17.9843	21.2457	19.4229	20.0272	18.5705	20.9573	21.1045	20.0368
400	sp|A0A075B6Q5|HV364_HUMAN Immunoglobulin heavy variable 3-64 OS=Homo sapiens OX=9606 GN=IGHV3-64 PE=3 SV=1	HV364_HUMAN	13 kDa	0.998689	2	100%	NA	A0A075B6Q5	IGHV3-64	Immunoglobulin heavy variable 3-64	20.9484	20.6625	25.0945	20.0421	19.5504	21.0327	21.3315	22.2308	18.8964	22.6655	23.4421	22.9451	18.5152	23.1267	24.6742	21.3902	20.4174	21.0295	22.1661	20.5068	22.0767	20.6523	18.9868	20.8277	26.0395	19.3769	21.0856	24.6089	23.8656	21.2346	19.0998	22.2889	19.8607	24.0957	27.3454	23.3244	19.1385	24.4829	25.039
401	sp|P21980|TGM2_HUMAN Protein-glutamine gamma-glutamyltransferase 2 OS=Homo sapiens OX=9606 GN=TGM2 PE=1 SV=2	TGM2_HUMAN	77 kDa	0.998628	3	100%	NA	P21980	TGM2	Protein-glutamine gamma-glutamyltransferase 2	17.2679	17.2537	19.5009	16.2131	18.7829	18.2938	17.5413	18.7872	19.4315	16.7838	18.6147	17.9775	16.079	18.9065	21.3881	19.6346	18.2754	18.1251	17.5442	17.8388	17.8011	18.3712	19.6653	22.0166	17.1886	18.0361	16.1557	18.2378	14.8988	16.0592	17.3477	18.6719	19.4845	20.4194	18.4819	18.6253	15.816	19.4839	20.013
402	sp|A0A0C4DH32|HV320_HUMAN Immunoglobulin heavy variable 3-20 OS=Homo sapiens OX=9606 GN=IGHV3-20 PE=3 SV=2	HV320_HUMAN	13 kDa	0.998595	2	50%	NA	A0A0C4DH32	IGHV3-20	Immunoglobulin heavy variable 3-20	20.3776	21.0935	19.5221	18.125	18.5768	18.9981	21.8818	20.1289	15.9609	20.867	16.6326	18.7681	15.8058	18.7943	NA	18.1017	19.7317	18.3763	20.5726	13.8347	17.8156	20.3698	NA	19.9366	20.6245	18.1925	16.564	17.6214	13.9825	16.5825	18.5504	20.2351	18.8127	16.1288	18.4851	23.2555	14.992	18.2303	18.1859
403	sp|O75131|CPNE3_HUMAN Copine-3 OS=Homo sapiens OX=9606 GN=CPNE3 PE=1 SV=1	CPNE3_HUMAN	60 kDa	0.998584	3	100%	NA	O75131	CPNE3	Copine-3	20.5286	21.3811	18.7439	19.2374	22.4314	17.2892	21.4846	20.9724	19.6479	20.656	18.6977	18.3373	19.7008	20.735	19.2488	21.911	18.7862	16.7594	17.5814	21.2974	17.2379	17.3229	20.933	21.0922	20.0302	19.1061	19.7128	19.5999	19.4559	19.144	17.9452	21.4945	19.0982	22.3539	21.5492	21.5127	20.0049	21.3634	19.216
404	sp|P35542|SAA4_HUMAN Serum amyloid A-4 protein OS=Homo sapiens OX=9606 GN=SAA4 PE=1 SV=2	SAA4_HUMAN	15 kDa	0.998545	2	100%	NA	P35542	SAA4	Serum amyloid A-4 protein	26.6923	27.6708	26.44	26.7531	24.9985	26.1247	26.2624	24.2654	24.4057	24.2489	26.412	24.6203	26.27	23.9493	25.6356	26.0816	27.5579	27.2075	24.5184	26.1271	26.1264	27.1235	26.0354	26.2141	25.6068	23.2422	24.858	25.8992	22.8575	23.895	24.7972	25.3502	23.7711	26.3771	27.825	26.0678	24.3329	23.7101	24.4863
405	sp|A0A075B6K4|LV310_HUMAN Immunoglobulin lambda variable 3-10 OS=Homo sapiens OX=9606 GN=IGLV3-10 PE=3 SV=2	LV310_HUMAN	12 kDa	0.998512	3	67%	NA	A0A075B6K4	IGLV3-10	Immunoglobulin lambda variable 3-10	19.0509	16.4439	22.4563	21.8183	19.4369	22.4456	20.3473	22.3339	17.2107	22.888	20.2774	19.9916	19.7821	21.1764	18.8536	21.4181	23.3611	20.8357	20.9443	21.5827	21.8017	22.2377	23.9689	22.3387	23.9344	19.2426	18.4453	18.1463	19.7272	16.6482	22.8888	22.5313	17.7611	21.0177	19.4343	21.5211	19.0422	20.9275	17.2414
406	sp|P50990|TCPQ_HUMAN T-complex protein 1 subunit theta OS=Homo sapiens OX=9606 GN=CCT8 PE=1 SV=4	TCPQ_HUMAN	60 kDa	0.998372	3	100%	NA	P50990	CCT8	T-complex protein 1 subunit theta	17.3844	17.6515	16.9997	18.9273	17.2501	18.8542	17.8813	18.6647	19.6243	18.4796	17.8595	18.5644	19.6407	18.5882	18.3922	19.0523	19.7282	19.1667	16.4289	19.5057	19.6523	19.2055	21.0175	19.1894	18.3351	19.7485	20.0304	18.1214	19.6274	19.3378	20.1121	15.7538	20.2436	19.3674	18.7558	18.5497	20.1103	18.0053	19.5224
407.1	sp|P0DP04|HV43D_HUMAN Immunoglobulin heavy variable 3-43D OS=Homo sapiens OX=9606 GN=IGHV3-43D PE=3 SV=1	HV43D_HUMAN	13 kDa	0.998353	2	50%	NA	P0DP04	IGHV3-43D	Immunoglobulin heavy variable 3-43D	24.5747	25.4086	24.8169	23.8346	24.058	23.8501	24.2113	25.9299	23.1484	24.8316	22.3132	23.6883	22.8547	24.5227	23.0209	23.1676	23.033	24.3837	25.8135	22.7925	24.7571	24.3923	26.0405	24.217	25.6345	23.0373	23.7543	22.992	23.8011	24.6928	23.8851	25.1021	23.0225	24.4073	23.8248	25.6735	23.763	24.6233	23.6784
407.2	sp|P01782|HV309_HUMAN Immunoglobulin heavy variable 3-9 OS=Homo sapiens OX=9606 GN=IGHV3-9 PE=1 SV=2	HV309_HUMAN	13 kDa	0.998353	2	50%	NA	P01782	IGHV3-9	Immunoglobulin heavy variable 3-9	24.5747	25.4086	24.8169	23.8346	24.058	23.8501	24.2113	25.9299	23.1484	24.8316	22.3132	23.6883	22.8547	24.5227	23.0209	23.1676	23.033	24.3837	25.8135	22.7925	24.7571	24.3923	26.0405	24.217	25.6345	23.0373	23.7543	22.992	23.8011	24.6928	23.8851	25.1021	23.0225	24.4073	23.8248	25.6735	23.763	24.6233	23.6784
408	sp|P37837|TALDO_HUMAN Transaldolase OS=Homo sapiens OX=9606 GN=TALDO1 PE=1 SV=2	TALDO_HUMAN	38 kDa	0.99828	3	100%	NA	P37837	TALDO1	Transaldolase	19.0287	18.2905	19.3235	19.782	19.5371	20.4784	19.2274	18.7809	20.5876	20.0008	19.3297	20.1382	20.6345	19.7455	19.7968	20.3659	20.8487	20.1618	19.519	21.01	20.8107	19.7153	18.8462	19.2045	20.9446	19.9303	20.8045	19.0588	20.4729	20.0498	20.776	18.3434	20.8328	19.5109	19.1753	18.1678	21.6937	19.0406	20.5864
409	sp|P60981|DEST_HUMAN Destrin OS=Homo sapiens OX=9606 GN=DSTN PE=1 SV=3	DEST_HUMAN	19 kDa	0.998263	3	100%	NA	P60981	DSTN	Destrin	19.5783	18.2126	19.4606	20.6498	17.474	19.5596	19.7125	18.6069	21.5077	19.3763	19.9132	20.1687	20.7581	18.92	18.7737	20.1039	20.2384	19.7476	19.0606	19.4534	20.0638	20.142	21.4861	19.0376	21.8768	20.5485	21.5996	20.2582	20.8742	20.9835	21.7599	17.5334	20.6666	20.3374	20.5359	22.0671	22.0353	19.3586	20.2503
410	sp|A0A0J9YX35|HV64D_HUMAN Immunoglobulin heavy variable 3-64D OS=Homo sapiens OX=9606 GN=IGHV3-64D PE=3 SV=1	HV64D_HUMAN	13 kDa	0.998232	3	67%	NA	A0A0J9YX35	IGHV3-64D	Immunoglobulin heavy variable 3-64D	22.9572	23.1082	24.311	21.5467	22.4075	22.0885	22.3585	24.4651	22.1419	23.2	20.8994	22.7229	21.3672	23.1389	23.0357	20.9797	20.7873	23.5125	24.4092	22.0484	23.8646	22.8829	22.8033	23.6462	23.7388	22.1753	22.2006	21.5756	21.8813	23.2936	22.2939	22.4674	20.4919	23.0774	22.6452	22.0464	21.8125	23.2264	22.2166
411	sp|Q9H2K8|TAOK3_HUMAN Serine/threonine-protein kinase TAO3 OS=Homo sapiens OX=9606 GN=TAOK3 PE=1 SV=2	TAOK3_HUMAN	105 kDa	0.998173	3	100%	NA	Q9H2K8	TAOK3	Serine/threonine-protein kinase TAO3	14.3458	14.6534	NA	17.6535	NA	15.3977	NA	13.7875	16.4738	13.7516	15.7703	16.2263	17.4262	15.3044	13.2726	15.2379	15.7289	15.4604	14.3707	13.9054	13.0974	14.7409	NA	16.6151	14.1911	17.4655	17.0681	NA	17.871	17.3518	17.7924	14.66	17.1058	14.4441	15.7919	13.0399	17.5702	13.1858	17.6597
412	sp|P07357|CO8A_HUMAN Complement component C8 alpha chain OS=Homo sapiens OX=9606 GN=C8A PE=1 SV=2	CO8A_HUMAN	65 kDa	0.998171	3	100%	NA	P07357	C8A	Complement component C8 alpha chain	20.6168	18.9541	20.7756	17.9847	18.5575	21.3637	20.1136	20.0467	19.6611	20.2771	19.3819	19.5586	18.7145	17.9965	19.8025	21.3464	19.4215	21.3267	19.393	22.0791	22.503	20.3883	14.6647	20.3737	21.5482	19.6245	19.0403	18.8923	18.9322	18.694	17.8143	20.3602	18.6224	19.8202	20.5015	19.3857	18.3603	19.9163	19.8695
413	sp|Q08554|DSC1_HUMAN Desmocollin-1 OS=Homo sapiens OX=9606 GN=DSC1 PE=1 SV=2	DSC1_HUMAN	100 kDa	0.998146	3	100%	NA	Q08554	DSC1	Desmocollin-1	19.3511	17.5923	18.4994	17.6817	20.2952	17.1079	18.4238	17.822	17.7425	18.5009	19.0295	17.9465	17.2505	17.6951	18.7068	20.4269	17.9037	18.7339	19.9219	20.4573	20.175	19.5422	17.7441	19.712	22.7856	19.0568	18.874	18.7746	17.2763	18.4096	15.6806	19.2431	17.1041	19.0962	19.3449	22.1414	17.9119	18.6003	16.2731
414	sp|A0A0B4J1Y8|LV949_HUMAN Immunoglobulin lambda variable 9-49 OS=Homo sapiens OX=9606 GN=IGLV9-49 PE=1 SV=1	LV949_HUMAN	13 kDa	0.998145	3	100%	NA	A0A0B4J1Y8	IGLV9-49	Immunoglobulin lambda variable 9-49	20.946	20.2475	24.09	20.5268	18.3228	21.2543	19.0877	20.5674	18.0756	21.6426	17.8209	24.7498	19.6066	22.3761	19.7161	17.1501	18.9059	19.4997	21.7701	17.5637	24.1455	19.9064	22.6633	20.918	22.3166	18.2861	21.2977	18.1865	18.4596	19.0594	20.0704	19.5341	18.5534	17.4589	17.9772	20.6943	16.8918	21.1402	20.5851
415	sp|Q9Y6Z7|COL10_HUMAN Collectin-10 OS=Homo sapiens OX=9606 GN=COLEC10 PE=1 SV=2	COL10_HUMAN	31 kDa	0.998117	3	100%	NA	Q9Y6Z7	COLEC10	Collectin-10	21.2042	23.1543	22.1925	21.4956	19.3371	22.0061	21.4783	21.6206	19.8533	22.0345	19.5924	21.8405	20.6935	22.8213	18.2809	21.972	20.1152	21.6313	20.454	21.7282	23.0513	21.7657	22.8907	23.0428	21.5145	21.2358	20.6441	19.7301	20.4435	20.5632	20.5351	22.4282	19.1787	21.6009	22.2846	23.8503	19.0586	20.7157	19.4189
416	sp|Q15942|ZYX_HUMAN Zyxin OS=Homo sapiens OX=9606 GN=ZYX PE=1 SV=1	ZYX_HUMAN	61 kDa	0.998059	3	100%	NA	Q15942	ZYX	Zyxin	16.4982	18.041	17.074	13.4645	14.6605	16.3037	16.5839	15.3517	16.3621	20.0058	18.4355	14.3373	16.6157	17.4088	17.799	18.288	15.8154	18.34	18.5603	18.4753	21.4827	17.8846	13.3075	13.514	18.3002	15.9345	15.791	17.3602	17.0088	16.5279	18.7427	21.6447	16.3433	21.1053	18.1305	17.2509	16.4337	15.5855	17.1745
417	sp|P13798|ACPH_HUMAN Acylamino-acid-releasing enzyme OS=Homo sapiens OX=9606 GN=APEH PE=1 SV=4	ACPH_HUMAN	81 kDa	0.998035	3	100%	NA	P13798	APEH	Acylamino-acid-releasing enzyme	20.7149	17.8299	22.3015	17.7613	23.5802	22.0823	23.8731	19.4305	21.0272	22.946	19.9339	19.6425	22.6365	21.175	22.4351	20.1525	21.1943	19.0999	20.7988	18.686	23.1154	23.3262	20.2444	21.3557	21.5876	19.7176	18.7263	20.5383	19.2772	22.8262	19.6326	23.4552	22.1955	21.0864	23.6763	19.6878	19.1934	21.0618	20.1472
418	sp|P07360|CO8G_HUMAN Complement component C8 gamma chain OS=Homo sapiens OX=9606 GN=C8G PE=1 SV=3	CO8G_HUMAN	22 kDa	0.997889	3	100%	NA	P07360	C8G	Complement component C8 gamma chain	19.2135	18.0289	18.7756	15.5043	NA	19.9836	18.4968	17.6256	17.2533	18.3257	17.1072	16.3532	16.1992	14.7203	15.1375	18.4652	18.0214	20.0657	NA	20.7778	19.8763	18.9929	14.5485	18.0575	19.9235	16.5882	15.2576	NA	17.5304	17.4042	13.8922	18.0647	16.1689	16.3199	18.2303	17.6947	17.0156	17.6841	14.1937
419	sp|P04792|HSPB1_HUMAN Heat shock protein beta-1 OS=Homo sapiens OX=9606 GN=HSPB1 PE=1 SV=2	HSPB1_HUMAN	23 kDa	0.997844	3	100%	NA	P04792	HSPB1	Heat shock protein beta-1	20.1866	18.651	18.1362	18.2887	19.0951	20.394	19.0843	18.7514	19.1138	19.8536	19.3027	19.6561	18.2057	19.1015	17.8192	18.3074	18.4872	20.0266	18.3759	21.0874	20.0579	17.9511	20.3374	19.3444	20.7246	18.7846	18.8686	16.9194	18.8496	18.0182	16.8593	20.0415	18.0242	18.3334	20.0145	18.5558	20.3642	20.1904	18.4405
420	sp|Q15404|RSU1_HUMAN Ras suppressor protein 1 OS=Homo sapiens OX=9606 GN=RSU1 PE=1 SV=3	RSU1_HUMAN	32 kDa	0.997824	3	100%	NA	Q15404	RSU1	Ras suppressor protein 1	21.6488	22.6958	21.9561	24.1094	22.2717	22.7594	20.709	21.572	22.9518	23.1328	22.9521	21.1856	23.8411	20.6712	21.6274	22.6324	23.5216	21.9459	22.3072	22.5132	21.9911	22.5072	23.0944	21.6586	19.6828	22.8344	24.4175	22.1365	23.6791	22.242	24.4797	20.379	22.3588	22.9195	22.6981	22.1342	24.3606	20.151	23.5537
421	sp|P01116|RASK_HUMAN GTPase KRas OS=Homo sapiens OX=9606 GN=KRAS PE=1 SV=1	RASK_HUMAN	22 kDa	0.99767	3	33%	NA	P01116	KRAS	GTPase KRas	21.0344	15.5461	19.1944	17.5089	17.5241	14.6732	20.7698	14.8658	16.6416	17.4726	14.4351	15.1137	16.5601	16.971	21.1283	15.47	15.7281	15.1164	17.4392	13.477	17.8042	16.5871	NA	15.4303	17.5302	16.6259	16.2356	20.0865	16.86	18.017	16.2916	18.3777	22.6998	16.6117	18.3069	14.6876	18.1148	15.2455	17.3402
422	sp|P11413|G6PD_HUMAN Glucose-6-phosphate 1-dehydrogenase OS=Homo sapiens OX=9606 GN=G6PD PE=1 SV=4	G6PD_HUMAN	59 kDa	0.997656	3	100%	NA	P11413	G6PD	Glucose-6-phosphate 1-dehydrogenase	18.8012	17.3573	17.7496	19.1346	18.8972	19.1871	19.6537	19.0147	19.4644	19.0396	18.0704	18.7008	19.5302	18.8594	19.2254	18.0241	19.3933	17.9615	18.6064	18.4142	17.6115	17.9878	18.6756	17.964	17.6788	19.0502	18.9518	18.3238	19.8604	20.0883	19.619	17.509	19.0448	18.6152	18.1517	18.4252	20.1092	18.217	19.4758
423	sp|P14770|GPIX_HUMAN Platelet glycoprotein IX OS=Homo sapiens OX=9606 GN=GP9 PE=1 SV=3	GPIX_HUMAN	19 kDa	0.997572	3	100%	NA	P14770	GP9	Platelet glycoprotein IX	17.1009	17.8006	17.0562	18.1214	17.0151	17.8284	17.5148	17.4354	20.2097	17.6192	18.6447	19.4632	20.1653	17.0526	17.3657	18.8024	18.508	16.0093	17.3895	16.9156	16.6086	16.664	15.2435	16.4846	16.4913	20.568	18.9515	17.2411	20.8756	18.6206	20.8002	18.4705	19.435	16.6607	17.5773	15.4993	19.922	17.0068	21.1637
424	sp|P27797|CALR_HUMAN Calreticulin OS=Homo sapiens OX=9606 GN=CALR PE=1 SV=1	CALR_HUMAN	48 kDa	0.997568	3	100%	NA	P27797	CALR	Calreticulin	19.3688	17.2531	19.1023	18.8214	19.1375	18.8519	19.9539	20.8074	20.9961	19.0037	19.5467	19.4664	19.932	19.9623	20.0654	18.8921	21.3634	20.3949	19.7361	19.4492	19.9826	20.438	26.2233	19.4176	19.7843	19.3721	20.9265	20.2043	19.3261	20.5374	21.7414	20.7893	20.5612	20.0567	20.8757	19.5929	21.4948	18.2376	18.1221
425	sp|P01700|LV147_HUMAN Immunoglobulin lambda variable 1-47 OS=Homo sapiens OX=9606 GN=IGLV1-47 PE=1 SV=2	LV147_HUMAN	12 kDa	0.997542	3	67%	NA	P01700	IGLV1-47	Immunoglobulin lambda variable 1-47	24.0971	24.9389	25.8882	24.1071	23.0067	24.1496	22.8007	23.7934	20.8098	26.0067	22.1437	22.9769	21.7028	22.4205	23.7076	22.6476	24.3366	24.3572	22.692	22.8866	24.3672	24.5549	22.2531	24.1966	25.3737	21.823	23.5012	20.865	21.3773	22.0945	24.1069	26.3283	21.6281	23.0389	23.1654	25.7582	21.9624	22.3374	22.7295
426	sp|P51884|LUM_HUMAN Lumican OS=Homo sapiens OX=9606 GN=LUM PE=1 SV=2	LUM_HUMAN	38 kDa	0.997541	3	100%	NA	P51884	LUM	Lumican	19.1407	18.4925	17.3412	15.2519	16.2354	20.7714	16.1207	18.8877	17.857	19.5775	18.5753	19.3271	17.28	18.5743	19.7494	21.5219	15.9305	21.2254	17.2111	20.8633	21.4476	19.523	17.9086	19.9689	20.3526	18.7721	16.0674	19.3841	19.0347	18.1665	17.0256	17.4831	19.6467	18.1001	19.8292	17.0946	16.2764	18.7226	18.1338
427	sp|A0A0B4J1X8|HV343_HUMAN Immunoglobulin heavy variable 3-43 OS=Homo sapiens OX=9606 GN=IGHV3-43 PE=3 SV=1	HV343_HUMAN	13 kDa	0.997475	2	50%	NA	A0A0B4J1X8	IGHV3-43	Immunoglobulin heavy variable 3-43	22.2677	21.8585	22.3882	21.2735	21.261	22.551	21.7345	22.6198	20.4968	25.5503	21.1304	22.8194	19.3615	20.9285	22.8075	20.6579	22.1301	22.6795	21.6446	21.27	22.0179	21.7634	22.2383	22.4268	22.8294	23.0071	23.0385	20.0436	20.1202	21.6187	21.5043	22.3166	20.5248	21.9182	23.154	24.1163	21.3881	17.4487	22.073
428	sp|Q9Y696|CLIC4_HUMAN Chloride intracellular channel protein 4 OS=Homo sapiens OX=9606 GN=CLIC4 PE=1 SV=4	CLIC4_HUMAN	29 kDa	0.997414	3	67%	NA	Q9Y696	CLIC4	Chloride intracellular channel protein 4	17.6087	17.6452	18.1291	17.6301	16.9794	16.5416	17.1292	19.5809	17.3818	18.3337	16.8333	16.4364	17.0276	17.323	17.8325	19.2056	16.7176	19.9191	17.803	18.9762	19.185	18.4462	16.0989	16.4225	16.7784	17.6906	18.8594	17.6252	16.706	17.2912	18.8836	17.719	17.2952	17.3623	17.4121	18.4334	16.7255	16.5535	17.9423
429	sp|Q8IWA5|CTL2_HUMAN Choline transporter-like protein 2 OS=Homo sapiens OX=9606 GN=SLC44A2 PE=1 SV=3	CTL2_HUMAN	80 kDa	0.997336	3	100%	NA	Q8IWA5	SLC44A2	Choline transporter-like protein 2	17.9948	20.9778	18.8379	20.3527	21.2706	19.3482	20.1948	19.4267	19.4955	19.0908	19.9484	19.4143	19.7588	19.9851	23.3292	19.6857	19.1898	19.6962	19.6306	19.3351	19.0744	19.1833	20.3296	18.983	16.5637	20.0348	19.4235	20.2322	20.3135	20.2022	19.7795	19.5162	20.0339	19.7683	19.4986	19.9949	19.5885	20.0441	20.273
430	sp|Q9UBW5|BIN2_HUMAN Bridging integrator 2 OS=Homo sapiens OX=9606 GN=BIN2 PE=1 SV=3	BIN2_HUMAN	62 kDa	0.997113	3	100%	NA	Q9UBW5	BIN2	Bridging integrator 2	17.3072	17.835	16.0684	17.7958	18.8923	19.1117	18.0853	20.563	19.7814	19.1212	18.3386	17.9269	17.7877	18.2455	18.1987	19.4024	19.7049	18.189	20.3007	17.7376	20.6127	18.851	19.4647	19.8182	17.1995	19.0373	19.1733	18.1087	19.9282	19.7029	19.9598	19.1789	17.8101	16.9345	18.5551	17.4483	19.8256	17.0176	19.1603
431	sp|P37802|TAGL2_HUMAN Transgelin-2 OS=Homo sapiens OX=9606 GN=TAGLN2 PE=1 SV=3	TAGL2_HUMAN	22 kDa	0.99695	3	100%	NA	P37802	TAGLN2	Transgelin-2	24.4422	23.4709	23.1493	23.2853	22.2254	24.4527	22.7593	24.5711	23.5556	24.6196	23.8475	24.096	22.4766	24.4661	19.1357	23.0672	22.4353	23.3063	18.9025	25.0887	25.1954	24.9222	20.9927	23.5248	25.4162	22.6552	21.7039	22.8596	23.4914	24.0858	22.5328	24.785	22.7931	23.2628	23.1476	23.5987	22.1537	24.4097	22.4854
432.1	sp|B9A064|IGLL5_HUMAN Immunoglobulin lambda-like polypeptide 5 OS=Homo sapiens OX=9606 GN=IGLL5 PE=2 SV=2	IGLL5_HUMAN	23 kDa	0.996837	3	33%	NA	B9A064	IGLL5	Immunoglobulin lambda-like polypeptide 5	23.9211	23.4646	27.2718	22.75	21.9295	23.6729	21.9547	24.1413	21.6289	25.8651	21.4963	23.9825	21.1448	23.2464	22.6134	22.0384	24.6468	25.0376	22.455	22.7032	24.1939	24.4943	26.5686	23.823	25.1575	21.9703	23.631	21.0871	21.0689	22.2823	22.7488	25.0868	19.4717	21.6834	24.478	25.0959	21.7437	24.0044	22.767
432.2	sp|P0CG04|IGLC1_HUMAN Immunoglobulin lambda constant 1 OS=Homo sapiens OX=9606 GN=IGLC1 PE=1 SV=1	IGLC1_HUMAN	11 kDa	0.996837	3	33%	NA	P0CG04	IGLC1	Immunoglobulin lambda constant 1	23.9211	23.4646	27.2718	22.75	21.9295	23.6729	21.9547	24.1413	21.6289	25.8651	21.4963	23.9825	21.1448	23.2464	22.6134	22.0384	24.6468	25.0376	22.455	22.7032	24.1939	24.4943	26.5686	23.823	25.1575	21.9703	23.631	21.0871	21.0689	22.2823	22.7488	25.0868	19.4717	21.6834	24.478	25.0959	21.7437	24.0044	22.767
433	sp|Q70J99|UN13D_HUMAN Protein unc-13 homolog D OS=Homo sapiens OX=9606 GN=UNC13D PE=1 SV=1	UN13D_HUMAN	123 kDa	0.996729	3	100%	NA	Q70J99	UNC13D	Protein unc-13 homolog D	23.355	23.7042	21.3632	23.1007	23.7447	23.7428	24.1773	23.1813	23.1488	23.8259	24.0812	22.9445	24.0179	23.0483	23.2255	23.9333	22.8878	23.5931	22.7387	22.672	24.3842	23.2693	21.4881	22.8505	23.0342	22.458	22.3921	23.1489	23.0728	22.8222	22.3728	24.2264	21.4308	23.0105	22.5282	23.3271	22.8313	23.7656	22.6754
434	sp|P19013|K2C4_HUMAN Keratin, type II cytoskeletal 4 OS=Homo sapiens OX=9606 GN=KRT4 PE=1 SV=5	K2C4_HUMAN	56 kDa	0.996636	3	33%	NA	P19013	KRT4	Keratin, type II cytoskeletal 4	17.8582	10.1448	NA	14.4383	14.3441	14.1486	16.8695	14.828	14.685	NA	17.007	12.7212	14.0776	14.941	15.8845	NA	11.6952	13.5882	14.5282	16.9616	15.4059	13.8622	16.0608	13.4002	16.8664	15.0702	14.6112	14.4164	15.4019	13.7106	14.942	15.587	12.9924	16.7499	17.5007	15.6225	10.5318	13.9143	13.6443
435	sp|Q14697|GANAB_HUMAN Neutral alpha-glucosidase AB OS=Homo sapiens OX=9606 GN=GANAB PE=1 SV=3	GANAB_HUMAN	107 kDa	0.996114	3	100%	NA	Q14697	GANAB	Neutral alpha-glucosidase AB	NA	14.4465	NA	NA	NA	NA	NA	NA	NA	NA	13.4181	NA	NA	NA	NA	NA	NA	NA	NA	13.2662	NA	NA	14.7555	NA	NA	NA	NA	NA	14.1765	NA	12.576	13.5734	11.6084	NA	NA	NA	NA	NA	NA
436	sp|O15145|ARPC3_HUMAN Actin-related protein 2/3 complex subunit 3 OS=Homo sapiens OX=9606 GN=ARPC3 PE=1 SV=3	ARPC3_HUMAN	21 kDa	0.995995	3	100%	NA	O15145	ARPC3	Actin-related protein 2/3 complex subunit 3	18.3257	17.0739	18.2674	19.4381	16.5209	18.675	18.8001	17.8164	18.8028	19.4618	17.5101	16.9462	18.8149	17.1776	15.7933	16.85	19.6402	18.4967	17.1698	17.7941	17.6114	18.2105	24.1749	16.342	19.0681	18.911	20.1874	16.9709	19.3791	18.9301	21.1374	17.9721	18.7745	18.5134	17.4156	18.4585	19.8938	16.6437	19.8131
438.1	sp|P10114|RAP2A_HUMAN Ras-related protein Rap-2a OS=Homo sapiens OX=9606 GN=RAP2A PE=1 SV=1	RAP2A_HUMAN	21 kDa	0.995239	3	100%	NA	P10114	RAP2A	Ras-related protein Rap-2a	19.7392	19.9941	18.9583	20.145	20.8018	19.4274	19.6408	19.3247	20.3349	19.2498	20.2522	19.7481	20.3849	19.7743	20.6515	20.0134	19.7434	19.4711	20.5783	19.3267	19.0853	19.0805	16.6728	20.0157	18.6623	20.2879	19.9355	20.2227	20.4693	19.8563	20.7337	18.6334	20.8017	20.1172	19.4871	19.6708	20.1073	19.8194	20.9153
438.2	sp|P61225|RAP2B_HUMAN Ras-related protein Rap-2b OS=Homo sapiens OX=9606 GN=RAP2B PE=1 SV=1	RAP2B_HUMAN	21 kDa	0.995239	3	100%	NA	P61225	RAP2B	Ras-related protein Rap-2b	19.7392	19.9941	18.9583	20.145	20.8018	19.4274	19.6408	19.3247	20.3349	19.2498	20.2522	19.7481	20.3849	19.7743	20.6515	20.0134	19.7434	19.4711	20.5783	19.3267	19.0853	19.0805	16.6728	20.0157	18.6623	20.2879	19.9355	20.2227	20.4693	19.8563	20.7337	18.6334	20.8017	20.1172	19.4871	19.6708	20.1073	19.8194	20.9153
438.3	sp|Q9Y3L5|RAP2C_HUMAN Ras-related protein Rap-2c OS=Homo sapiens OX=9606 GN=RAP2C PE=1 SV=1	RAP2C_HUMAN	21 kDa	0.995239	3	100%	NA	Q9Y3L5	RAP2C	Ras-related protein Rap-2c	19.7392	19.9941	18.9583	20.145	20.8018	19.4274	19.6408	19.3247	20.3349	19.2498	20.2522	19.7481	20.3849	19.7743	20.6515	20.0134	19.7434	19.4711	20.5783	19.3267	19.0853	19.0805	16.6728	20.0157	18.6623	20.2879	19.9355	20.2227	20.4693	19.8563	20.7337	18.6334	20.8017	20.1172	19.4871	19.6708	20.1073	19.8194	20.9153
439	sp|Q92930|RAB8B_HUMAN Ras-related protein Rab-8B OS=Homo sapiens OX=9606 GN=RAB8B PE=1 SV=2	RAB8B_HUMAN	24 kDa	0.995055	3	33%	NA	Q92930	RAB8B	Ras-related protein Rab-8B	13.9415	NA	NA	13.9244	NA	NA	13.9564	18.0201	NA	NA	12.8644	10.1581	6.71315	NA	13.3524	14.3555	12.169	15.6167	16.3809	15.2812	13.6859	NA	NA	9.38175	14.7093	14.1528	NA	12.0717	NA	NA	NA	15.3915	12.9945	16.95	13.195	13.0443	9.55856	13.3992	14.4251
440	sp|P62826|RAN_HUMAN GTP-binding nuclear protein Ran OS=Homo sapiens OX=9606 GN=RAN PE=1 SV=3	RAN_HUMAN	24 kDa	0.994941	3	100%	NA	P62826	RAN	GTP-binding nuclear protein Ran	16.8102	16.0294	16.7958	15.3177	17.6842	17.3689	16.297	14.8809	17.469	15.9636	17.032	16.2327	16.0681	16.5395	15.3369	15.463	17.057	19.4256	14.3334	16.3686	14.3873	17.7827	21.4961	17.3865	16.4124	16.6264	16.7508	16.4194	16.8429	16.2655	17.5611	14.5133	17.2919	17.9873	16.1165	16.1855	17.1653	16.8168	17.3915
441	sp|P16112|PGCA_HUMAN Aggrecan core protein OS=Homo sapiens OX=9606 GN=ACAN PE=1 SV=3	PGCA_HUMAN	261 kDa	0.994855	3	100%	NA	P16112	ACAN	Aggrecan core protein	17.9739	18.9054	18.0849	17.5908	18.5262	16.7635	16.6089	18.3999	16.4661	15.3495	18.8259	18.6365	15.7519	20.3273	21.5004	16.9744	16.2814	17.132	16.9226	16.9322	17.7959	18.3297	18.6426	17.3348	18.7409	16.5433	15.879	20.1852	17.5345	17.2048	16.5704	18.8175	19.0065	18.8727	15.2067	19.0969	15.6216	20.3281	17.3828
442	sp|P18433|PTPRA_HUMAN Receptor-type tyrosine-protein phosphatase alpha OS=Homo sapiens OX=9606 GN=PTPRA PE=1 SV=3	PTPRA_HUMAN	91 kDa	0.994623	3	100%	NA	P18433	PTPRA	Receptor-type tyrosine-protein phosphatase alpha	18.459	16.0255	14.8117	16.6901	20.6842	14.7169	18.67	17.4241	16.3192	17.649	19.0525	16.1888	19.893	16.4042	21.1638	16.503	14.6673	14.2129	15.3672	15.1113	14.403	13.8409	16.9065	13.1262	15.2049	17.1632	16.4131	19.9157	18.1085	16.7591	16.0259	14.1355	16.3684	15.8216	12.5917	14.6782	17.0518	15.3949	17.5653
443	sp|P61006|RAB8A_HUMAN Ras-related protein Rab-8A OS=Homo sapiens OX=9606 GN=RAB8A PE=1 SV=1	RAB8A_HUMAN	24 kDa	0.994573	3	33%	NA	P61006	RAB8A	Ras-related protein Rab-8A	17.4903	13.2862	14.0538	16.0812	15.244	16.2719	17.6402	17.7844	16.2221	15.0476	15.3554	14.8333	16.68	13.4784	15.7091	17.0225	15.6898	14.9246	17.505	15.858	14.8458	18.5394	14.8636	16.3108	17.0543	16.7784	15.9525	15.8985	16.497	17.7265	16.5324	17.9285	16.9974	17.9784	15.4489	15.8337	16.7496	14.117	16.735
444	sp|Q14344|GNA13_HUMAN Guanine nucleotide-binding protein subunit alpha-13 OS=Homo sapiens OX=9606 GN=GNA13 PE=1 SV=2	GNA13_HUMAN	44 kDa	0.994509	3	100%	NA	Q14344	GNA13	Guanine nucleotide-binding protein subunit alpha-13	18.8034	19.5921	19.2103	18.9041	20.0764	19.1131	18.641	19.1077	19.2089	18.6376	18.4248	18.6156	19.0305	18.447	19.8186	18.7678	19.197	19.8082	19.8499	18.2837	18.4997	19.5691	18.3993	19.3154	19.3629	18.8925	19.2895	19.6043	19.4723	19.2498	19.1082	18.7227	18.8635	18.4755	18.2052	19.1678	19.0417	20.2304	19.883
445	sp|Q86WI1|PKHL1_HUMAN Fibrocystin-L OS=Homo sapiens OX=9606 GN=PKHD1L1 PE=2 SV=2	PKHL1_HUMAN	466 kDa	0.994449	3	100%	NA	Q86WI1	PKHD1L1	Fibrocystin-L	15.8995	14.6964	13.3112	12.7624	13.9631	15.5891	15.8919	16.4008	16.5181	15.9621	15.3678	16.904	16.322	13.3993	NA	14.7072	14.5549	15.2978	NA	15.1492	15.1292	14.1535	18.6063	15.3312	15.8688	12.2365	NA	NA	15.2204	14.7405	16.7011	14.9933	13.4697	14.8896	15.8304	14.568	15.1389	NA	NA
446	sp|P25705|ATPA_HUMAN ATP synthase subunit alpha, mitochondrial OS=Homo sapiens OX=9606 GN=ATP5F1A PE=1 SV=1	ATPA_HUMAN	60 kDa	0.994033	3	100%	NA	P25705	ATP5F1A	ATP synthase subunit alpha, mitochondrial	21.786	21.695	22.1924	21.0771	22.947	21.8741	21.2523	22.6404	21.7162	22.7528	22.239	22.9425	20.9685	23.1814	19.7452	22.1107	19.8017	21.3756	20.8719	23.2061	22.8177	22.4606	19.8364	22.3702	22.713	21.7787	20.5099	23.4181	22.3098	22.0969	21.131	22.8074	21.2304	22.1484	20.1827	22.2153	20.1058	22.8234	21.4525
447	sp|A0A0A0MS15|HV349_HUMAN Immunoglobulin heavy variable 3-49 OS=Homo sapiens OX=9606 GN=IGHV3-49 PE=3 SV=1	HV349_HUMAN	13 kDa	0.993975	3	67%	NA	A0A0A0MS15	IGHV3-49	Immunoglobulin heavy variable 3-49	23.2653	22.5096	23.0281	21.6566	21.4886	21.1621	21.7486	21.9168	20.014	26.1725	19.4384	22.592	20.4132	22.7161	23.2312	21.8081	19.5808	22.8339	23.697	22.0481	20.3348	20.4471	20.2165	20.538	19.522	21.2602	22.3999	20.6135	20.1699	20.8789	20.6063	22.8295	19.6366	19.4513	23.1279	21.8865	20.9658	21.993	21.4797
448	sp|P05107|ITB2_HUMAN Integrin beta-2 OS=Homo sapiens OX=9606 GN=ITGB2 PE=1 SV=2	ITB2_HUMAN	85 kDa	0.99377	3	100%	NA	P05107	ITGB2	Integrin beta-2	20.2109	18.906	19.0889	18.4785	17.8374	17.9702	18.6412	19.2599	14.9072	18.1609	17.0431	17.93	15.545	16.6728	16.9351	18.2579	18.219	19.8276	17.188	18.5735	20.019	19.3981	16.9649	18.1751	17.4941	15.6657	17.2732	18.2027	16.6557	17.1886	17.4846	20.1719	17.825	18.4704	19.1288	17.8968	16.8967	18.2337	16.8895
449	sp|Q9NR31|SAR1A_HUMAN GTP-binding protein SAR1a OS=Homo sapiens OX=9606 GN=SAR1A PE=1 SV=1	SAR1A_HUMAN	22 kDa	0.993734	3	100%	NA	Q9NR31	SAR1A	GTP-binding protein SAR1a	18.524	17.0808	17.8499	17.4707	16.3318	16.7711	14.7506	15.9366	16.0517	15.9917	16.9922	16.678	16.7547	NA	18.4299	17.6186	15.9982	16.8311	14.4252	16.7611	17.6715	16.4285	18.9733	15.6079	19.6396	16.7533	16.6361	14.6388	16.5358	17.4013	18.0595	14.9973	15.9018	15.6019	15.7596	16.1091	16.6641	15.176	16.147
450	sp|P25788|PSA3_HUMAN Proteasome subunit alpha type-3 OS=Homo sapiens OX=9606 GN=PSMA3 PE=1 SV=2	PSA3_HUMAN	28 kDa	0.9937	3	100%	NA	P25788	PSMA3	Proteasome subunit alpha type-3	18.2592	18.7985	18.6085	18.8596	20.353	18.5855	19.4389	18.8438	19.1295	19.147	18.9197	19.0648	18.4008	19.1039	20.2296	19.9888	18.8253	18.0535	19.2061	18.0888	19.1821	19.1654	18.2568	20.0919	20.6186	19.217	19.2619	19.2142	18.377	18.4799	18.791	18.6246	20.2908	20.1659	19.242	19.7071	18.6407	19.5426	19.487
451	sp|P51148|RAB5C_HUMAN Ras-related protein Rab-5C OS=Homo sapiens OX=9606 GN=RAB5C PE=1 SV=2	RAB5C_HUMAN	23 kDa	0.993561	3	100%	NA	P51148	RAB5C	Ras-related protein Rab-5C	21.8304	21.2577	19.3673	20.5022	20.3875	21.864	20.1425	21.484	20.0041	20.4865	20.9322	22.0994	21.1062	21.3744	19.8433	20.4488	20.1542	21.6347	18.7556	22.0303	20.4656	20.9894	20.4287	21.2026	21.6244	20.8731	20.1417	21.0113	20.8919	20.0745	19.211	21.9835	19.8456	19.4996	22.0026	20.9432	20.3101	22.1653	19.6962
452	sp|Q06830|PRDX1_HUMAN Peroxiredoxin-1 OS=Homo sapiens OX=9606 GN=PRDX1 PE=1 SV=1	PRDX1_HUMAN	22 kDa	0.993442	3	67%	NA	Q06830	PRDX1	Peroxiredoxin-1	16.2071	14.2884	14.4278	15.776	16.3052	15.1414	14.4659	16.7604	16.1935	13.6409	16.0066	16.611	14.2665	16.7462	16.1638	15.8806	17.0249	16.1873	15.0833	16.8005	15.1278	15.5736	16.8803	16.2006	17.323	16.2202	16.2203	15.4203	15.4744	15.8029	17.6404	15.7665	17.379	17.2474	16.1304	17.7096	16.2986	16.852	16.9958
453	sp|P00390|GSHR_HUMAN Glutathione reductase, mitochondrial OS=Homo sapiens OX=9606 GN=GSR PE=1 SV=2	GSHR_HUMAN	56 kDa	0.993048	3	100%	NA	P00390	GSR	Glutathione reductase, mitochondrial	16.1473	18.0563	17.7832	19.3312	18.6679	17.6098	18.7446	18.2507	20.1027	17.9654	18.5477	18.7538	19.6908	18.8375	19.3745	18.7324	19.0034	18.4053	19.4173	18.8042	18.7051	17.9998	17.2087	18.525	22.9054	19.0971	19.5591	19.0903	19.5699	19.1234	19.9389	18.7724	20.5526	19.4404	17.9115	17.4359	20.1923	18.5108	20.3887
454	sp|Q9Y624|JAM1_HUMAN Junctional adhesion molecule A OS=Homo sapiens OX=9606 GN=F11R PE=1 SV=1	JAM1_HUMAN	33 kDa	0.992897	3	100%	NA	Q9Y624	F11R	Junctional adhesion molecule A	25.7191	25.5837	25.8012	24.7542	23.5463	25.1998	26.5893	25.614	24.1536	24.9829	23.8996	22.6657	25.0921	23	23.4488	25.9744	25.1927	25.3227	24.4348	25.4596	26.1045	25.8511	17.2319	24.8784	25.5181	24.6821	25.1281	25.0168	24.9484	25.1437	25.2146	26.0613	23.7842	25.2561	25.5486	25.0237	24.6838	24.4862	24.6634
455	sp|P08123|CO1A2_HUMAN Collagen alpha-2(I) chain OS=Homo sapiens OX=9606 GN=COL1A2 PE=1 SV=7	CO1A2_HUMAN	129 kDa	0.992566	3	100%	NA	P08123	COL1A2	Collagen alpha-2(I) chain	17.6384	16.5588	16.3784	16.1416	17.4948	19.3085	17.1556	22.1267	16.2521	16.7589	20.285	19.3852	16.5061	17.9018	18.2433	16.4143	17.8833	19.2791	20.1515	17.4765	19.0097	19.2387	16.265	21.6137	18.9284	18.487	23.8264	21.8855	18.7142	18.3163	17.7831	18.1631	20.2095	16.6572	20.2779	21.1646	15.5618	20.1753	15.8403
456	sp|P21291|CSRP1_HUMAN Cysteine and glycine-rich protein 1 OS=Homo sapiens OX=9606 GN=CSRP1 PE=1 SV=3	CSRP1_HUMAN	21 kDa	0.992562	3	100%	NA	P21291	CSRP1	Cysteine and glycine-rich protein 1	21.8564	21.0193	20.9125	21.9139	18.1993	21.7986	23.0846	19.3033	21.0197	20.2537	17.7681	19.7736	21.3855	18.5855	20.8255	19.5699	19.2084	18.6257	19.7408	20.3773	22.9262	22.4564	22.7825	19.9791	18.8177	19.0421	22.0374	18.9162	20.0962	19.5084	21.6086	20.6003	19.1711	19.0698	22.3191	21.7264	19.9515	18.9656	18.4161
457.1	sp|A0A0B4J2H0|HV69D_HUMAN Immunoglobulin heavy variable 1-69D OS=Homo sapiens OX=9606 GN=IGHV1-69D PE=1 SV=1	HV69D_HUMAN	13 kDa	0.9924	2	50%	NA	A0A0B4J2H0	IGHV1-69D	Immunoglobulin heavy variable 1-69D	19.9548	18.4844	24.6913	19.0072	24.2047	21.8657	20.6475	20.3812	18.9838	22.3522	21.4819	19.8419	17.2536	20.3075	19.9201	19.4386	20.2615	19.82	19.8083	19.4844	19.1101	18.4135	18.3341	18.3993	21.3873	16.9155	16.6443	19.4424	20.6115	19.2713	18.5841	19.1987	17.1398	16.8131	18.8184	16.8509	18.2781	19.3896	18.7936
457.2	sp|P01742|HV169_HUMAN Immunoglobulin heavy variable 1-69 OS=Homo sapiens OX=9606 GN=IGHV1-69 PE=1 SV=2	HV169_HUMAN	13 kDa	0.9924	2	50%	NA	P01742	IGHV1-69	Immunoglobulin heavy variable 1-69	19.9548	18.4844	24.6913	19.0072	24.2047	21.8657	20.6475	20.3812	18.9838	22.3522	21.4819	19.8419	17.2536	20.3075	19.9201	19.4386	20.2615	19.82	19.8083	19.4844	19.1101	18.4135	18.3341	18.3993	21.3873	16.9155	16.6443	19.4424	20.6115	19.2713	18.5841	19.1987	17.1398	16.8131	18.8184	16.8509	18.2781	19.3896	18.7936
458	sp|Q14019|COTL1_HUMAN Coactosin-like protein OS=Homo sapiens OX=9606 GN=COTL1 PE=1 SV=3	COTL1_HUMAN	16 kDa	0.9923	3	100%	NA	Q14019	COTL1	Coactosin-like protein	20.0196	20.0144	19.5613	21.3946	20.3518	20.5438	20.1485	18.1255	21.9053	19.2579	21.1243	19.1034	21.6623	19.8723	20.3587	19.787	20.7005	19.1059	19.5333	19.1043	17.5444	20.6347	17.8198	18.4792	18.166	21.5197	20.8434	20.181	20.6105	21.2856	21.7335	19.8824	21.1753	20.23	20.1474	19.2743	22.0901	18.5594	21.8206
459	sp|O15143|ARC1B_HUMAN Actin-related protein 2/3 complex subunit 1B OS=Homo sapiens OX=9606 GN=ARPC1B PE=1 SV=3	ARC1B_HUMAN	41 kDa	0.992241	3	100%	NA	O15143	ARPC1B	Actin-related protein 2/3 complex subunit 1B	20.2488	19.2148	19.3559	21.2972	18.4456	19.9732	19.2128	18.1378	21.528	19.1491	20.3433	20.3007	21.5065	20.0439	19.5507	19.5813	20.7608	19.3358	19.7794	19.5693	18.255	19.444	17.4679	22.0799	19.5017	21.191	21.5268	19.9505	21.5751	21.5035	22.2941	22.8395	21.2436	19.5593	19.4546	18.7204	22.3502	18.2162	21.823
460	sp|P50991|TCPD_HUMAN T-complex protein 1 subunit delta OS=Homo sapiens OX=9606 GN=CCT4 PE=1 SV=4	TCPD_HUMAN	58 kDa	0.99197	3	100%	NA	P50991	CCT4	T-complex protein 1 subunit delta	17.1464	17.6461	19.4617	16.6005	16.0491	15.9478	17.9491	18.8165	17.2382	16.3769	16.7901	16.4592	17.8867	15.889	17.3635	17.3892	19.081	17.7888	17.4859	19.0804	18.5822	18.4093	16.3765	17.9373	14.1279	17.5601	18.8907	16.3759	18.6086	17.972	18.7457	17.5959	18.649	19.0072	17.2998	18.5643	18.5132	17.1059	19.0476
461	sp|P19367|HXK1_HUMAN Hexokinase-1 OS=Homo sapiens OX=9606 GN=HK1 PE=1 SV=3	HXK1_HUMAN	102 kDa	0.991565	3	100%	NA	P19367	HK1	Hexokinase-1	16.9014	16.3894	17.6821	15.4906	16.7872	14.8856	16.5509	15.145	14.6581	13.7806	17.2944	14.7008	13.0785	15.9899	17.6579	15.5258	15.084	16.6893	18.7984	15.0887	NA	15.1699	11.9511	16.0033	14.2871	15.4764	16.685	19.1973	15.1261	15.2437	17.2927	17.0164	14.2874	14.6794	14.7012	15.5098	16.3342	15.384	15.9277
462	sp|O00602|FCN1_HUMAN Ficolin-1 OS=Homo sapiens OX=9606 GN=FCN1 PE=1 SV=2	FCN1_HUMAN	35 kDa	0.991542	3	100%	NA	O00602	FCN1	Ficolin-1	19.8715	22.1022	20.4162	20.0807	21.1911	18.998	21.05	19.8057	18.388	20.1251	19.3386	19.4099	18.7088	19.5471	18.7613	18.3028	17.3927	18.792	19.1821	16.7969	18.3401	19.58	18.54	20.1466	18.4519	18.4756	18.3272	19.9554	18.256	18.5168	18.4046	18.0206	17.8116	20.1009	19.1036	19.0822	16.9811	19.0694	19.4401
463	sp|Q9Y315|DEOC_HUMAN Deoxyribose-phosphate aldolase OS=Homo sapiens OX=9606 GN=DERA PE=1 SV=2	DEOC_HUMAN	35 kDa	0.991106	3	100%	NA	Q9Y315	DERA	Deoxyribose-phosphate aldolase	16.4032	17.0877	14.0378	16.3296	16.1899	16.031	17.0331	17.5929	16.7384	15.8461	17.0916	17.0853	15.7235	15.1413	16.8732	18.0718	16.6357	14.5716	15.5135	14.3735	16.6341	16.9059	15.0559	14.7943	18.537	15.6048	16.3295	18.2781	14.9612	16.681	15.349	15.2405	16.9732	18.5135	15.9814	16.1539	14.1359	17.0298	16.918
464	sp|P20073|ANXA7_HUMAN Annexin A7 OS=Homo sapiens OX=9606 GN=ANXA7 PE=1 SV=3	ANXA7_HUMAN	53 kDa	0.991076	3	100%	NA	P20073	ANXA7	Annexin A7	16.5261	18.7879	16.9741	20.4493	16.764	19.2748	18.087	17.8877	20.1967	18.5854	19.5719	19.6306	20.6918	18.9293	20.4572	19.5171	19.0506	18.6945	18.7542	18.5299	17.0697	19.0304	19.2247	15.789	17.5647	20.655	20.1884	19.5508	20.8811	20.3719	20.4193	16.9489	19.4074	18.5704	16.2139	18.5427	20.7323	16.8616	21.549
465	sp|P07358|CO8B_HUMAN Complement component C8 beta chain OS=Homo sapiens OX=9606 GN=C8B PE=1 SV=3	CO8B_HUMAN	67 kDa	0.990944	3	100%	NA	P07358	C8B	Complement component C8 beta chain	19.6835	18.525	18.6229	17.6598	18.4814	20.4085	18.498	18.4237	18.1185	20.0241	18.1627	18.8242	17.342	15.7183	18.3456	19.9349	16.7487	20.0412	17.2612	21.0155	21.5614	19.13	15.7755	19.1065	20.3484	17.2983	17.3991	17.4454	17.5618	17.6069	15.9566	19.1885	16.541	18.6282	19.2979	18.5215	16.9144	18.6253	17.7919
467	sp|P07738|PMGE_HUMAN Bisphosphoglycerate mutase OS=Homo sapiens OX=9606 GN=BPGM PE=1 SV=2	PMGE_HUMAN	30 kDa	0.990224	3	100%	NA	P07738	BPGM	Bisphosphoglycerate mutase	19.0944	17.7593	16.3574	14.6961	17.451	18.5216	17.621	19.039	17.8297	17.734	17.5902	19.2018	18.1941	19.3863	16.8739	17.26	17.0236	19.3223	16.667	20.4722	17.9502	17.0851	17.6137	19.1232	19.2523	17.6556	16.9114	14.6501	17.8862	18.0977	18.1907	17.903	17.9624	18.0526	16.0098	17.8947	17.2947	19.6878	17.5468
468.1	sp|A0A087WW87|KV240_HUMAN Immunoglobulin kappa variable 2-40 OS=Homo sapiens OX=9606 GN=IGKV2-40 PE=3 SV=2	KV240_HUMAN	13 kDa	0.990087	3	67%	NA	A0A087WW87	IGKV2-40	Immunoglobulin kappa variable 2-40	19.7015	19.7797	20.2973	19.4619	20.1864	19.7174	20.4293	20.7203	18.752	20.734	20.6347	19.9211	18.4143	20.5682	22.0345	18.2226	20.0147	20.6888	18.5021	19.5123	20.7524	20.3343	21.8849	19.8847	20.3801	18.2526	17.6414	20.5643	18.6116	18.5522	18.5825	20.9166	18.3128	20.7507	19.7362	20.1454	17.7238	20.6895	19.4917
468.2	sp|P01614|KVD40_HUMAN Immunoglobulin kappa variable 2D-40 OS=Homo sapiens OX=9606 GN=IGKV2D-40 PE=1 SV=2	KVD40_HUMAN	13 kDa	0.990087	3	67%	NA	P01614	IGKV2D-40	Immunoglobulin kappa variable 2D-40	19.7015	19.7797	20.2973	19.4619	20.1864	19.7174	20.4293	20.7203	18.752	20.734	20.6347	19.9211	18.4143	20.5682	22.0345	18.2226	20.0147	20.6888	18.5021	19.5123	20.7524	20.3343	21.8849	19.8847	20.3801	18.2526	17.6414	20.5643	18.6116	18.5522	18.5825	20.9166	18.3128	20.7507	19.7362	20.1454	17.7238	20.6895	19.4917
469	sp|P62136|PP1A_HUMAN Serine/threonine-protein phosphatase PP1-alpha catalytic subunit OS=Homo sapiens OX=9606 GN=PPP1CA PE=1 SV=1	PP1A_HUMAN	38 kDa	0.989709	3	100%	NA	P62136	PPP1CA	Serine/threonine-protein phosphatase PP1-alpha catalytic subunit	17.1507	18.2082	24.0779	16.7926	19.3091	16.6471	17.2088	17.5148	17.1418	17.6732	21.3017	16.6153	18.2715	14.9614	17.6532	15.584	16.7352	16.9766	18.9836	16.7457	17.2276	12.6595	19.1937	18.0275	16.0098	15.2074	14.639	17.7618	17.3755	14.3571	16.8148	17.4064	16.8458	15.3724	15.2294	15.5501	16.9371	13.3774	18.7604
470	sp|P61106|RAB14_HUMAN Ras-related protein Rab-14 OS=Homo sapiens OX=9606 GN=RAB14 PE=1 SV=4	RAB14_HUMAN	24 kDa	0.988999	3	100%	NA	P61106	RAB14	Ras-related protein Rab-14	21.3371	22.5718	23.2581	21.0111	20.3505	20.3378	21.8209	22.9409	20.5753	23.8422	19.8403	21.8595	20.6066	21.9934	21.7987	19.5822	18.9068	21.7546	22.4703	20.4429	21.3117	21.6157	23.2567	21.9461	21.8492	21.0042	21.401	21.0078	20.1252	21.102	21.0818	22.8128	20.5953	21.2428	21.6914	23.3654	20.3606	21.1831	21.051
472	sp|O00186|STXB3_HUMAN Syntaxin-binding protein 3 OS=Homo sapiens OX=9606 GN=STXBP3 PE=1 SV=2	STXB3_HUMAN	68 kDa	0.987916	3	100%	NA	O00186	STXBP3	Syntaxin-binding protein 3	15.861	18.3546	17.7345	18.1614	17.2043	17.2871	18.3742	17.6879	17.8541	14.9242	17.998	16.9381	18.0375	16.8605	16.365	17.086	17.3802	17.9888	16.8047	17.1455	18.0853	18.1379	16.0694	16.5857	15.88	18.3114	16.7109	17.3073	18.4037	17.7352	17.9331	16.9981	17.8969	17.1605	16.8208	17.3488	18.0077	16.8733	18.2554
473	sp|O75223|GGCT_HUMAN Gamma-glutamylcyclotransferase OS=Homo sapiens OX=9606 GN=GGCT PE=1 SV=1	GGCT_HUMAN	21 kDa	0.9868	3	100%	NA	O75223	GGCT	Gamma-glutamylcyclotransferase	22.2206	20.6153	23.2355	20.3183	21.3546	20.3472	21.2056	21.7099	19.3412	21.4703	20.8636	20.2388	19.8963	20.1765	21.2591	20.6366	21.3361	20.1549	23.5751	20.9	21.4063	20.9098	21.5334	20.8869	23.6517	19.7534	19.3707	20.9414	19.7568	20.235	19.954	21.6419	18.3116	21.6218	20.2559	20.9998	20.2188	20.258	20.408
474	sp|Q86VP6|CAND1_HUMAN Cullin-associated NEDD8-dissociated protein 1 OS=Homo sapiens OX=9606 GN=CAND1 PE=1 SV=2	CAND1_HUMAN	136 kDa	0.985875	3	100%	NA	Q86VP6	CAND1	Cullin-associated NEDD8-dissociated protein 1	14.0751	16.0544	13.7116	13.8069	15.3841	15.3054	13.6337	15.2154	14.9562	15.7333	14.704	16.8157	14.8573	14.3184	14.3231	13.741	14.3565	NA	NA	14.3226	13.1021	15.7156	19.8108	13.8231	15.4139	14.2849	15.6264	NA	13.6625	14.4959	13.5012	NA	16.3719	13.4395	16.2215	15.7956	15.7633	15.2867	NA
475	sp|Q15149|PLEC_HUMAN Plectin OS=Homo sapiens OX=9606 GN=PLEC PE=1 SV=3	PLEC_HUMAN	532 kDa	0.98538	3	100%	NA	Q15149	PLEC	Plectin	17.7253	15.9653	18.4002	17.9136	15.1557	16.5953	17.0524	17.4146	16.1222	18.8543	16.9764	16.02	14.9006	18.4332	16.6268	17.7621	16.3173	17.341	15.9428	15.878	17.8741	18.3176	19.4321	14.7307	17.3251	16.0359	17.3656	19.0038	16.2654	16.0548	17.0057	19.374	16.613	17.7585	16.8966	17.7364	17.4271	15.8905	15.9041
476	sp|P08134|RHOC_HUMAN Rho-related GTP-binding protein RhoC OS=Homo sapiens OX=9606 GN=RHOC PE=1 SV=1	RHOC_HUMAN	22 kDa	0.983177	3	33%	NA	P08134	RHOC	Rho-related GTP-binding protein RhoC	14.6006	19.8245	15.3555	15.3235	17.5986	16.5359	20.6254	16.6912	12.4003	18.3771	13.4455	13.0137	16.1762	13.8283	15.5454	15.9992	12.034	16.7706	17.9419	16.3959	15.7862	15.5214	15.7696	17.8598	14.5062	15.6073	15.8613	14.6464	15.6943	15.401	13.618	15.276	13.3282	15.1053	14.3376	14.2464	15.4616	14.8897	13.5312
477	sp|P28072|PSB6_HUMAN Proteasome subunit beta type-6 OS=Homo sapiens OX=9606 GN=PSMB6 PE=1 SV=4	PSB6_HUMAN	25 kDa	0.982696	3	100%	NA	P28072	PSMB6	Proteasome subunit beta type-6	16.6118	19.2258	19.2236	17.8185	17.2265	16.0461	18.0629	16.3687	17.8192	17.7732	18.0979	17.815	18.5586	18.1689	19.5883	22.4531	16.8322	18.6803	19.5192	18.1521	19.4485	16.1644	19.1015	22.396	19.9901	17.2751	13.0972	22.7956	20.3501	16.4518	18.0272	16.7168	19.3388	18.3015	17.6542	22.4085	16.4816	17.738	16.6801
478.1	sp|P17612|KAPCA_HUMAN cAMP-dependent protein kinase catalytic subunit alpha OS=Homo sapiens OX=9606 GN=PRKACA PE=1 SV=2	KAPCA_HUMAN	41 kDa	0.981857	3	100%	NA	P17612	PRKACA	cAMP-dependent protein kinase catalytic subunit alpha	26.1821	27.0269	25.5453	26.3115	26.3602	22.9466	23.5669	23.5066	25.7206	25.5895	26.3659	26.9174	23.8357	26.4791	25.7026	26.5584	24.9275	25.7529	25.8959	26.1463	25.7975	20.9682	27.7741	23.7135	25.3713	20.1581	25.1938	26.9508	26.1207	25.1552	20.3816	26.2739	21.8261	26.5045	23.7213	26.7154	24.8618	24.1834	25.51
478.2	sp|P22694|KAPCB_HUMAN cAMP-dependent protein kinase catalytic subunit beta OS=Homo sapiens OX=9606 GN=PRKACB PE=1 SV=2	KAPCB_HUMAN	41 kDa	0.981857	3	100%	NA	P22694	PRKACB	cAMP-dependent protein kinase catalytic subunit beta	26.1821	27.0269	25.5453	26.3115	26.3602	22.9466	23.5669	23.5066	25.7206	25.5895	26.3659	26.9174	23.8357	26.4791	25.7026	26.5584	24.9275	25.7529	25.8959	26.1463	25.7975	20.9682	27.7741	23.7135	25.3713	20.1581	25.1938	26.9508	26.1207	25.1552	20.3816	26.2739	21.8261	26.5045	23.7213	26.7154	24.8618	24.1834	25.51
480	sp|P35555|FBN1_HUMAN Fibrillin-1 OS=Homo sapiens OX=9606 GN=FBN1 PE=1 SV=4	FBN1_HUMAN	312 kDa	0.97878	3	100%	NA	P35555	FBN1	Fibrillin-1	18.4632	15.1546	17.1232	17.9622	NA	16.8985	17.0447	15.6653	12.6772	13.2809	19.721	15.8923	14.1137	15.4933	14.3599	20.2073	17.5058	16.2919	16.2557	20.2335	17.9796	16.7379	NA	19.5211	14.4073	15.1739	16.5781	18.8034	15.1486	15.3732	14.3132	17.7111	14.4474	19.6912	17.9479	18.451	15.4763	15.9512	18.3667
481	sp|O76074|PDE5A_HUMAN cGMP-specific 3',5'-cyclic phosphodiesterase OS=Homo sapiens OX=9606 GN=PDE5A PE=1 SV=2	PDE5A_HUMAN	100 kDa	0.97218	3	100%	NA	O76074	PDE5A	cGMP-specific 3',5'-cyclic phosphodiesterase	19.6875	19.2271	19.405	18.2383	19.7318	19.58	18.1609	21.1262	19.5279	20.0024	18.1146	19.0421	19.4941	19.4457	19.7055	21.3005	18.2258	19.6322	20.1581	18.7018	20.5464	18.5324	22.2705	21.5536	19.6044	19.5724	19.5151	19.7765	19.4178	19.3968	19.9126	18.5709	19.1565	17.9377	19.549	21.0205	19.4452	22.454	19.236
482	sp|P06737|PYGL_HUMAN Glycogen phosphorylase, liver form OS=Homo sapiens OX=9606 GN=PYGL PE=1 SV=4	PYGL_HUMAN	97 kDa	0.972002	3	33%	NA	P06737	PYGL	Glycogen phosphorylase, liver form	14.4909	15.8373	NA	14.6194	NA	15.8187	15.0367	13.7635	13.1836	14.1964	NA	13.532	13.7056	14.9139	NA	15.2228	11.4399	14.3544	NA	13.4237	16.6446	14.2504	17.4442	14.6722	15.0812	NA	10.7737	15.0489	13.6233	12.8711	13.4765	13.633	14.2773	14.3241	12.569	14.4438	14.3299	13.9053	13.5489
483	sp|P18669|PGAM1_HUMAN Phosphoglycerate mutase 1 OS=Homo sapiens OX=9606 GN=PGAM1 PE=1 SV=2	PGAM1_HUMAN	29 kDa	0.966104	3	100%	NA	P18669	PGAM1	Phosphoglycerate mutase 1	20.6703	18.8024	20.7893	18.7427	23.3876	19.5717	19.7096	18.3879	18.9045	19.9804	21.6096	18.371	19.5878	19.0083	21.8109	19.0033	19.6233	19.5569	19.706	17.8972	18.6808	19.8209	20.0448	18.1845	17.9292	19.0655	19.1057	20.385	18.7259	19.8696	18.5185	20.1112	18.428	19.211	19.19	17.5093	19.1957	17.9192	20.1585
485	sp|P01817|HV205_HUMAN Immunoglobulin heavy variable 2-5 OS=Homo sapiens OX=9606 GN=IGHV2-5 PE=1 SV=2	HV205_HUMAN	13 kDa	0.999872	1	100%	NA	P01817	IGHV2-5	Immunoglobulin heavy variable 2-5	21.5852	20.6553	19.3117	18.72	17.593	21.6048	18.3903	23.2693	20.2617	22.8811	17.4634	21.7014	17.5043	21.1363	18.5752	17.7091	20.475	19.8558	20.4115	21.2373	18.4974	20.1312	19.2605	20.3477	22.3132	19.8075	19.4902	17.2983	21.4704	18.2755	19.1095	21.6331	17.8674	17.7798	18.1433	21.055	20.0794	21.9848	17.3621
486	sp|P22735|TGM1_HUMAN Protein-glutamine gamma-glutamyltransferase K OS=Homo sapiens OX=9606 GN=TGM1 PE=1 SV=4	TGM1_HUMAN	90 kDa	0.999752	2	100%	NA	P22735	TGM1	Protein-glutamine gamma-glutamyltransferase K	17.897	20.6559	16.2726	16.6539	17.0705	17.8575	18.1404	20.1947	16.3278	18.512	17.7301	19.8156	15.99	18.5916	14.1003	18.5849	17.9865	20.4625	19.0618	18.9083	19.3589	19.258	16.0765	21.2576	19.262	16.935	13.6817	19.6337	18.6368	18.3746	16.3532	18.5759	16.3377	18.3711	16.9574	18.1706	19.1086	19.8314	17.1819
487	sp|Q5VY43|PEAR1_HUMAN Platelet endothelial aggregation receptor 1 OS=Homo sapiens OX=9606 GN=PEAR1 PE=1 SV=1	PEAR1_HUMAN	111 kDa	0.999668	2	100%	NA	Q5VY43	PEAR1	Platelet endothelial aggregation receptor 1	13.7437	15.7129	NA	12.8212	13.9696	17.1795	NA	13.316	16.2227	NA	15.5216	15.5938	16.4328	12.629	13.4048	16.7088	15.433	14.3984	14.5895	13.6234	12.9507	15.4045	12.3518	14.4436	12.7245	17.1279	16.8224	15.3833	17.3546	17.6515	18.553	8.81492	15.4922	16.4819	15.6317	14.1771	17.3887	12.8503	16.4422
488	sp|A0A0C4DH43|HV70D_HUMAN Immunoglobulin heavy variable 2-70D OS=Homo sapiens OX=9606 GN=IGHV2-70D PE=3 SV=1	HV70D_HUMAN	13 kDa	0.999548	2	100%	NA	A0A0C4DH43	IGHV2-70D	Immunoglobulin heavy variable 2-70D	19.6505	17.319	19.3729	20.7396	20.1635	19.216	19.1425	21.1983	16.3223	19.3353	19.7461	19.9152	18.073	20.7512	21.4579	18.0561	18.333	20.1022	17.4009	19.6832	19.1758	16.3334	22.3762	20.6465	20.8089	20.7857	20.836	17.3248	19.6824	16.9118	20.4104	18.5998	18.922	18.8342	18.1053	18.2996	18.3706	22.3246	20.2346
489	sp|P01601|KVD16_HUMAN Immunoglobulin kappa variable 1D-16 OS=Homo sapiens OX=9606 GN=IGKV1D-16 PE=3 SV=2	KVD16_HUMAN	13 kDa	0.999547	2	50%	NA	P01601	IGKV1D-16	Immunoglobulin kappa variable 1D-16	21.5415	22.3011	21.6719	20.9516	20.2903	21.3221	21.5847	25.4179	20.2362	22.4995	20.3729	21.3513	19.006	22.4921	21.6023	21.0842	22.3998	22.3032	22.0027	21.8872	21.9493	21.4599	22.1542	22.8673	23.3329	21.2441	21.7522	18.9334	19.9501	20.9589	19.4252	24.0175	18.2364	20.3449	21.206	22.3264	22.6895	21.8257	19.9919
490.1	sp|A0A0C4DH41|HV461_HUMAN Immunoglobulin heavy variable 4-61 OS=Homo sapiens OX=9606 GN=IGHV4-61 PE=1 SV=1	HV461_HUMAN	13 kDa	0.99953	2	100%	NA	A0A0C4DH41	IGHV4-61	Immunoglobulin heavy variable 4-61	26.1489	26.3074	27.725	26.0295	26.3755	26.1209	26.4464	27.051	25.3215	28.5789	25.7318	26.725	25.1059	26.0061	27.7604	24.6998	26.5136	26.2722	26.8782	26.0363	25.4884	25.7838	26.7059	26.3612	26.6597	26.1807	26.1973	25.7596	24.9886	25.8096	25.1537	26.6137	25.4828	25.2614	27.1639	26.9825	25.7031	26.4928	25.9567
490.2	sp|P0DP06|HVD34_HUMAN Immunoglobulin heavy variable 4-30-4 OS=Homo sapiens OX=9606 GN=IGHV4-30-4 PE=3 SV=1	HVD34_HUMAN	13 kDa	0.99953	2	100%	NA	P0DP06	IGHV4-30-4	Immunoglobulin heavy variable 4-30-4	26.1489	26.3074	27.725	26.0295	26.3755	26.1209	26.4464	27.051	25.3215	28.5789	25.7318	26.725	25.1059	26.0061	27.7604	24.6998	26.5136	26.2722	26.8782	26.0363	25.4884	25.7838	26.7059	26.3612	26.6597	26.1807	26.1973	25.7596	24.9886	25.8096	25.1537	26.6137	25.4828	25.2614	27.1639	26.9825	25.7031	26.4928	25.9567
490.3	sp|P0DP07|HV431_HUMAN Immunoglobulin heavy variable 4-31 OS=Homo sapiens OX=9606 GN=IGHV4-31 PE=3 SV=1	HV431_HUMAN	13 kDa	0.99953	2	100%	NA	P0DP07	IGHV4-31	Immunoglobulin heavy variable 4-31	26.1489	26.3074	27.725	26.0295	26.3755	26.1209	26.4464	27.051	25.3215	28.5789	25.7318	26.725	25.1059	26.0061	27.7604	24.6998	26.5136	26.2722	26.8782	26.0363	25.4884	25.7838	26.7059	26.3612	26.6597	26.1807	26.1973	25.7596	24.9886	25.8096	25.1537	26.6137	25.4828	25.2614	27.1639	26.9825	25.7031	26.4928	25.9567
490.4	sp|P0DP08|HVD82_HUMAN Immunoglobulin heavy variable 4-38-2 OS=Homo sapiens OX=9606 GN=IGHV4-38-2 PE=3 SV=1	HVD82_HUMAN	13 kDa	0.99953	2	100%	NA	P0DP08	IGHV4-38-2	Immunoglobulin heavy variable 4-38-2	26.1489	26.3074	27.725	26.0295	26.3755	26.1209	26.4464	27.051	25.3215	28.5789	25.7318	26.725	25.1059	26.0061	27.7604	24.6998	26.5136	26.2722	26.8782	26.0363	25.4884	25.7838	26.7059	26.3612	26.6597	26.1807	26.1973	25.7596	24.9886	25.8096	25.1537	26.6137	25.4828	25.2614	27.1639	26.9825	25.7031	26.4928	25.9567
490.5	sp|P01824|HV439_HUMAN Immunoglobulin heavy variable 4-39 OS=Homo sapiens OX=9606 GN=IGHV4-39 PE=1 SV=2	HV439_HUMAN	14 kDa	0.99953	2	100%	NA	P01824	IGHV4-39	Immunoglobulin heavy variable 4-39	26.1489	26.3074	27.725	26.0295	26.3755	26.1209	26.4464	27.051	25.3215	28.5789	25.7318	26.725	25.1059	26.0061	27.7604	24.6998	26.5136	26.2722	26.8782	26.0363	25.4884	25.7838	26.7059	26.3612	26.6597	26.1807	26.1973	25.7596	24.9886	25.8096	25.1537	26.6137	25.4828	25.2614	27.1639	26.9825	25.7031	26.4928	25.9567
490.6	sp|P01825|HV459_HUMAN Immunoglobulin heavy variable 4-59 OS=Homo sapiens OX=9606 GN=IGHV4-59 PE=1 SV=2	HV459_HUMAN	13 kDa	0.99953	2	100%	NA	P01825	IGHV4-59	Immunoglobulin heavy variable 4-59	26.1489	26.3074	27.725	26.0295	26.3755	26.1209	26.4464	27.051	25.3215	28.5789	25.7318	26.725	25.1059	26.0061	27.7604	24.6998	26.5136	26.2722	26.8782	26.0363	25.4884	25.7838	26.7059	26.3612	26.6597	26.1807	26.1973	25.7596	24.9886	25.8096	25.1537	26.6137	25.4828	25.2614	27.1639	26.9825	25.7031	26.4928	25.9567
490.7	sp|P06331|HV434_HUMAN Immunoglobulin heavy variable 4-34 OS=Homo sapiens OX=9606 GN=IGHV4-34 PE=1 SV=2	HV434_HUMAN	14 kDa	0.99953	2	100%	NA	P06331	IGHV4-34	Immunoglobulin heavy variable 4-34	26.1489	26.3074	27.725	26.0295	26.3755	26.1209	26.4464	27.051	25.3215	28.5789	25.7318	26.725	25.1059	26.0061	27.7604	24.6998	26.5136	26.2722	26.8782	26.0363	25.4884	25.7838	26.7059	26.3612	26.6597	26.1807	26.1973	25.7596	24.9886	25.8096	25.1537	26.6137	25.4828	25.2614	27.1639	26.9825	25.7031	26.4928	25.9567
491	sp|P06702|S10A9_HUMAN Protein S100-A9 OS=Homo sapiens OX=9606 GN=S100A9 PE=1 SV=1	S10A9_HUMAN	13 kDa	0.999404	2	100%	NA	P06702	S100A9	Protein S100-A9	17.7276	18.9448	18.1028	18.7255	22.4002	18.0337	19.9567	17.1528	18.3269	19.8372	18.8327	17.3031	16.5218	17.0566	18.4464	19.657	17.2184	17.9031	22.9665	16.1204	19.0721	19.119	19.3192	18.2255	18.8742	17.4405	17.7568	17.9639	16.8313	17.7774	18.1202	20.0618	18.1349	20.4116	21.2799	18.777	22.7871	18.1802	21.4971
492	sp|P02765|FETUA_HUMAN Alpha-2-HS-glycoprotein OS=Homo sapiens OX=9606 GN=AHSG PE=1 SV=2	FETUA_HUMAN	39 kDa	0.999372	2	100%	NA	P02765	AHSG	Alpha-2-HS-glycoprotein	21.2332	21.5796	20.2789	20.1319	21.7808	21.8051	20.1574	21.9204	20.9455	21.3519	21.7579	20.7471	20.555	20.1345	20.8443	22.5701	20.4866	22.0857	21.6695	23.5067	22.5339	21.6316	14.071	22.5558	22.6356	20.1577	18.8439	21.8493	20.7177	19.765	19.807	20.6834	20.7895	22.1046	21.0876	21.3457	18.6971	20.6643	20.4455
493	sp|P13987|CD59_HUMAN CD59 glycoprotein OS=Homo sapiens OX=9606 GN=CD59 PE=1 SV=1	CD59_HUMAN	14 kDa	0.999333	2	100%	NA	P13987	CD59	CD59 glycoprotein	19.6283	21.7467	19.1735	19.8555	21.9741	18.7083	20.8774	19.2352	21.1343	17.2286	21.8099	21.0134	20.7205	21.5771	22.2729	21.6774	20.3761	19.7327	21.4821	19.1273	18.4229	20.2919	17.3725	21.8504	19.9572	20.7601	19.8037	22.6123	20.2464	19.708	19.8799	19.9274	22.5149	21.7597	20.6724	21.116	19.5231	21.5483	21.0326
494	sp|Q9NQ84|GPC5C_HUMAN G-protein coupled receptor family C group 5 member C OS=Homo sapiens OX=9606 GN=GPRC5C PE=1 SV=2	GPC5C_HUMAN	48 kDa	0.999261	2	100%	NA	Q9NQ84	GPRC5C	G-protein coupled receptor family C group 5 member C	15.2099	19.8689	18.2884	16.4186	19.9333	11.5175	20.5137	13.0524	18.4141	13.7623	21.3145	12.8976	19.7834	14.0087	20.3622	NA	17.5222	14.3932	NA	NA	NA	14.1628	17.6558	NA	13.0136	15.9845	13.7624	19.482	20.412	14.7477	12.8922	14.1344	19.5954	16.4257	21.0021	14.0137	20.0895	18.1211	14.3527
495	sp|P01717|LV325_HUMAN Immunoglobulin lambda variable 3-25 OS=Homo sapiens OX=9606 GN=IGLV3-25 PE=1 SV=2	LV325_HUMAN	12 kDa	0.999207	2	50%	NA	P01717	IGLV3-25	Immunoglobulin lambda variable 3-25	23.477	23.4881	25.6786	22.5517	22.5389	23.4898	22.7083	23.4033	21.6006	25.1225	22.028	22.7363	20.4052	22.2635	21.8506	21.5824	24.0177	22.5958	22.7556	22.3341	23.7809	23.1641	16.9213	23.0931	24.5038	22.4483	22.3875	21.7831	22.1582	22.059	25.4572	24.1175	20.6296	22.6988	23.9794	23.0108	21.008	22.0981	21.1477
496	sp|P04217|A1BG_HUMAN Alpha-1B-glycoprotein OS=Homo sapiens OX=9606 GN=A1BG PE=1 SV=4	A1BG_HUMAN	54 kDa	0.999149	2	100%	NA	P04217	A1BG	Alpha-1B-glycoprotein	21.745	20.2945	20.5158	19.9698	22.8381	22.0799	21.1059	21.2906	21.9239	22.003	21.5818	21.0881	20.8417	21.8283	23.8277	23.2668	21.6221	22.6305	22.7992	23.5821	23.2926	21.8491	17.2261	22.7627	22.1347	21.3251	20.7811	22.2783	21.4	20.0121	21.3036	20.1526	22.6444	22.6564	21.5832	21.3614	20.5009	21.8002	22.0786
497	sp|Q15848|ADIPO_HUMAN Adiponectin OS=Homo sapiens OX=9606 GN=ADIPOQ PE=1 SV=1	ADIPO_HUMAN	26 kDa	0.999122	2	100%	NA	Q15848	ADIPOQ	Adiponectin	24.2118	21.8475	23.7088	22.7661	24.2225	24.1841	23.6776	24.2062	21.2722	24.0521	23.5285	24.1498	19.1192	23.8712	23.4465	24.9088	21.3687	21.1819	22.7011	23.0566	24.7224	24.1739	21.9166	22.5234	23.8922	23.7714	19.5247	24.2788	24.3674	24.0652	23.9597	24.0066	24.5591	22.8985	23.1604	24.1341	23.248	23.9278	24.23
498	sp|P01743|HV146_HUMAN Immunoglobulin heavy variable 1-46 OS=Homo sapiens OX=9606 GN=IGHV1-46 PE=1 SV=2	HV146_HUMAN	13 kDa	0.998973	2	50%	NA	P01743	IGHV1-46	Immunoglobulin heavy variable 1-46	19.1618	19.2037	17.2817	17.0753	15.5189	19.926	17.2987	18.8796	16.3393	19.9401	16.128	19.1315	11.6541	19.7071	15.9914	14.0924	17.9992	20.3453	15.8217	18.8923	16.5499	18.4492	15.6505	17.4632	19.3168	17.7268	17.494	13.4306	17.3686	18.1821	12.733	19.0054	15.0311	14.4824	15.8547	18.7507	17.0654	18.9705	16.3102
499.1	sp|A0A0C4DH72|KV106_HUMAN Immunoglobulin kappa variable 1-6 OS=Homo sapiens OX=9606 GN=IGKV1-6 PE=3 SV=1	KV106_HUMAN	13 kDa	0.998961	2	50%	NA	A0A0C4DH72	IGKV1-6	Immunoglobulin kappa variable 1-6	22.9128	22.9704	23.4532	23.181	21.6475	22.8584	22.4716	24.1587	21.7524	24.2817	21.59	20.647	18.9958	22.2842	22.9059	22.3868	22.5474	23.2349	23.2022	23.075	23.1154	24.5025	21.2294	23.591	23.7368	21.2826	21.9352	21.0085	19.9024	21.3189	17.2847	23.9448	19.1305	23.7744	22.1376	23.0004	20.4121	22.1703	20.8183
499.2	sp|P01599|KV117_HUMAN Immunoglobulin kappa variable 1-17 OS=Homo sapiens OX=9606 GN=IGKV1-17 PE=1 SV=2	KV117_HUMAN	13 kDa	0.998961	2	50%	NA	P01599	IGKV1-17	Immunoglobulin kappa variable 1-17	22.9128	22.9704	23.4532	23.181	21.6475	22.8584	22.4716	24.1587	21.7524	24.2817	21.59	20.647	18.9958	22.2842	22.9059	22.3868	22.5474	23.2349	23.2022	23.075	23.1154	24.5025	21.2294	23.591	23.7368	21.2826	21.9352	21.0085	19.9024	21.3189	17.2847	23.9448	19.1305	23.7744	22.1376	23.0004	20.4121	22.1703	20.8183
500	sp|P09972|ALDOC_HUMAN Fructose-bisphosphate aldolase C OS=Homo sapiens OX=9606 GN=ALDOC PE=1 SV=2	ALDOC_HUMAN	39 kDa	0.998927	2	100%	NA	P09972	ALDOC	Fructose-bisphosphate aldolase C	19.312	18.6932	19.2433	19.6515	17.2496	20.2341	18.0761	19.7008	20.3615	19.3525	19.2459	19.7639	20.6164	20.3989	17.6956	18.5068	20.5654	20.1763	17.8883	20.8917	17.9975	19.7589	24.191	18.3955	21.2517	19.92	20.7205	16.4531	20.6636	20.5113	19.2889	17.6384	20.2984	18.2819	20.0358	18.4424	22.0978	19.9392	18.2942
501	sp|P31944|CASPE_HUMAN Caspase-14 OS=Homo sapiens OX=9606 GN=CASP14 PE=1 SV=2	CASPE_HUMAN	28 kDa	0.998817	2	100%	NA	P31944	CASP14	Caspase-14	23.2455	21.7879	20.5082	21.2014	21.2008	23.0422	20.3902	22.6472	19.9197	21.3019	20.7477	22.7819	21.1036	21.4296	18.4736	19.9196	21.7185	22.3925	19.5783	22.8316	20.2784	21.286	21.5677	22.3192	21.1318	16.529	20.8563	19.3885	21.3574	20.5308	18.7034	22.9493	18.3935	20.3164	22.6861	21.6609	21.2828	22.9109	18.7671
502	sp|P47755|CAZA2_HUMAN F-actin-capping protein subunit alpha-2 OS=Homo sapiens OX=9606 GN=CAPZA2 PE=1 SV=3	CAZA2_HUMAN	33 kDa	0.998731	2	50%	NA	P47755	CAPZA2	F-actin-capping protein subunit alpha-2	17.6346	13.9233	NA	16.4741	NA	18.4906	NA	17.678	16.7576	14.0051	15.2576	16.8305	17.4015	17.3495	NA	13.9914	17.3643	18.494	NA	17.4955	15.425	15.3452	20.9299	16.5252	17.9895	16.6613	17.1549	13.8791	18.0191	16.6499	15.37	17.9143	16.6044	NA	16.4447	15.7335	18.8411	15.6846	14.8483
503	sp|P02776|PLF4_HUMAN Platelet factor 4 OS=Homo sapiens OX=9606 GN=PF4 PE=1 SV=2	PLF4_HUMAN	11 kDa	0.998729	2	100%	NA	P02776	PF4	Platelet factor 4	19.996	20.2198	17.135	18.686	21.4215	20.9591	16.3677	18.5132	17.6249	18.8821	17.8947	18.366	18.1576	17.2361	13.6631	20.8334	21.6078	19.5747	15.157	20.8622	19.7676	20.7015	19.4518	20.0536	20.9403	19.3439	21.9875	17.402	18.7492	17.6196	21.4595	18.3462	16.2021	20.8411	20.0283	21.5438	18.5418	15.9359	16.0211
504	sp|Q08188|TGM3_HUMAN Protein-glutamine gamma-glutamyltransferase E OS=Homo sapiens OX=9606 GN=TGM3 PE=1 SV=4	TGM3_HUMAN	77 kDa	0.998683	2	100%	NA	Q08188	TGM3	Protein-glutamine gamma-glutamyltransferase E	19.0483	19.3084	19.1146	17.7867	19.9967	18.5877	19.968	19.3142	16.8513	20.6449	19.4188	20.9366	20.0876	19.9339	20.6761	20.6938	19.2626	23.7684	20.3224	18.9438	21.1042	21.5251	19.3402	18.9349	23.8692	19.073	19.1266	21.3493	18.4077	17.8091	18.1215	20.3309	16.8135	22.3069	20.5041	20.86	18.5627	19.9901	18.9919
505	sp|P01704|LV214_HUMAN Immunoglobulin lambda variable 2-14 OS=Homo sapiens OX=9606 GN=IGLV2-14 PE=1 SV=2	LV214_HUMAN	13 kDa	0.998645	1	100%	NA	P01704	IGLV2-14	Immunoglobulin lambda variable 2-14	22.9307	26.4794	24.6511	23.7077	26.4575	25.0296	26.4892	23.961	25.1023	27.71	24.1551	22.4226	20.0658	25.0541	27.3671	23.645	22.1445	28.0711	26.428	25.1584	27.629	22.33	21.0273	26.1618	26.2974	25.5958	26.4461	24.757	24.5377	25.9784	24.6763	26.6335	25.0392	26.0137	23.4054	24.4497	25.9325	23.9084	22.7827
506	sp|Q8NFJ5|RAI3_HUMAN Retinoic acid-induced protein 3 OS=Homo sapiens OX=9606 GN=GPRC5A PE=1 SV=2	RAI3_HUMAN	40 kDa	0.998628	2	100%	NA	Q8NFJ5	GPRC5A	Retinoic acid-induced protein 3	21.3099	22.3789	14.3482	21.4843	15.7661	20.9128	19.6891	21.7542	20.8237	16.0077	16.1044	20.8139	16.0144	22.0358	14.3303	21.5389	20.1687	21.7087	NA	22.0889	21.3245	16.2828	17.0759	16.1587	21.4765	21.0966	20.3909	21.8808	20.8124	20.3844	19.4323	14.6052	21.7514	21.6738	21.9107	22.3119	19.2826	22.059	NA
507	sp|P06276|CHLE_HUMAN Cholinesterase OS=Homo sapiens OX=9606 GN=BCHE PE=1 SV=1	CHLE_HUMAN	68 kDa	0.998614	2	100%	NA	P06276	BCHE	Cholinesterase	22.5292	22.1685	22.6113	21.854	23.6665	23.2095	22.0535	22.5559	21.9113	23.5353	22.0454	23.0155	21.7866	23.1956	20.6164	23.2468	20.4077	23.7122	22.2118	23.4025	24.1928	23.1243	19.7807	22.2107	23.2467	22.1535	21.3388	22.9718	23.2464	22.8452	21.5483	22.9284	21.6842	21.3062	21.5174	22.2234	21.0911	23.1629	22.4591
508	sp|Q08830|FGL1_HUMAN Fibrinogen-like protein 1 OS=Homo sapiens OX=9606 GN=FGL1 PE=1 SV=3	FGL1_HUMAN	36 kDa	0.998543	2	100%	NA	Q08830	FGL1	Fibrinogen-like protein 1	NA	20.3809	17.7578	13.0917	NA	16.3693	20.8914	14.0769	17.1968	19.168	16.2204	13.3706	14.4904	15.5054	11.755	16.5958	14.0323	19.8541	18.5012	19.4752	16.4126	16.1804	14.2785	15.6578	19.5689	17.706	18.1831	17.8393	17.0845	17.9964	15.25	NA	15.3543	17.6242	19.8612	17.8146	15.9994	15.3893	13.9649
509	sp|P05109|S10A8_HUMAN Protein S100-A8 OS=Homo sapiens OX=9606 GN=S100A8 PE=1 SV=1	S10A8_HUMAN	11 kDa	0.998453	2	100%	NA	P05109	S100A8	Protein S100-A8	19.3356	19.9933	20.8082	19.7591	23.6789	18.5675	19.0493	18.7724	19.5317	17.075	19.7304	18.622	17.103	19.8005	18.3957	21.3195	18.369	18.4494	24.0381	16.2209	18.6736	17.852	19.8317	20.6352	19.9125	19.6099	17.9379	19.7056	18.2138	19.4207	20.5769	20.5957	19.7555	20.8736	22.2662	17.8621	24.5265	20.3487	18.7598
510	sp|Q9H4G4|GAPR1_HUMAN Golgi-associated plant pathogenesis-related protein 1 OS=Homo sapiens OX=9606 GN=GLIPR2 PE=1 SV=3	GAPR1_HUMAN	17 kDa	0.998271	2	100%	NA	Q9H4G4	GLIPR2	Golgi-associated plant pathogenesis-related protein 1	21.535	20.8627	21.31	21.7339	21.9329	19.8701	19.8853	19.9992	18.7162	19.5807	20.5249	17.7538	18.4784	18.826	20.7589	20.5089	20.8533	19.633	19.6492	19.4343	21.2475	20.6393	18.8195	21.3207	18.5401	19.443	19.572	20.2654	18.6262	18.6615	20.3511	20.3961	20.328	21.5133	19.8791	21.1309	18.1141	19.2566	18.4527
511	sp|Q08431|MFGM_HUMAN Lactadherin OS=Homo sapiens OX=9606 GN=MFGE8 PE=1 SV=3	MFGM_HUMAN	43 kDa	0.998189	2	100%	NA	Q08431	MFGE8	Lactadherin	18.6546	20.8016	19.4864	20.2537	23.1009	16.6687	21.2979	18.5638	17.4393	18.2601	19.2882	19.6291	19.7183	20.6378	22.1059	18.9079	18.828	19.1327	20.7899	18.8505	19.3459	19.4982	21.4816	21.0631	16.9977	19.3963	17.9247	20.7914	19.3506	19.1498	17.3292	20.3998	20.9147	19.0541	18.9726	20.8333	19.8983	20.5878	20.0038
512.1	sp|A0A0C4DH55|KVD07_HUMAN Immunoglobulin kappa variable 3D-7 OS=Homo sapiens OX=9606 GN=IGKV3D-7 PE=3 SV=5	KVD07_HUMAN	13 kDa	0.998099	2	50%	NA	A0A0C4DH55	IGKV3D-7	Immunoglobulin kappa variable 3D-7	23.3583	18.43	25.1503	21.8539	23.1717	19.0056	23.2105	23.8759	18.889	21.8905	22.5961	22.3866	22.0744	16.2091	21.4637	21.8395	19.1903	22.799	20.2568	22.4718	20.5881	21.4997	16.1959	22.4321	24.5668	25.7504	22.7355	22.7059	22.2891	23.0726	22.5402	22.7593	20.0456	22.5531	21.3774	20.5238	22.45	24.707	22.0929
512.2	tr|A0A0C4DH90|A0A0C4DH90_HUMAN Immunoglobulin kappa variable 3/OR2-268 (non-functional) (Fragment) OS=Homo sapiens OX=9606 GN=IGKV3OR2-268 PE=1 SV=5	A0A0C4DH90_HUMAN	13 kDa	0.998099	2	50%	NA	A0A0C4DH90	IGKV3OR2-268	Immunoglobulin kappa variable 3/OR2-268 (non-functional) (Fragment)	23.3583	18.43	25.1503	21.8539	23.1717	19.0056	23.2105	23.8759	18.889	21.8905	22.5961	22.3866	22.0744	16.2091	21.4637	21.8395	19.1903	22.799	20.2568	22.4718	20.5881	21.4997	16.1959	22.4321	24.5668	25.7504	22.7355	22.7059	22.2891	23.0726	22.5402	22.7593	20.0456	22.5531	21.3774	20.5238	22.45	24.707	22.0929
513	sp|P25789|PSA4_HUMAN Proteasome subunit alpha type-4 OS=Homo sapiens OX=9606 GN=PSMA4 PE=1 SV=1	PSA4_HUMAN	29 kDa	0.998073	2	100%	NA	P25789	PSMA4	Proteasome subunit alpha type-4	16.6375	15.3381	15.4799	15.3299	16.8588	16.2482	14.3696	15.6431	16.0933	16.1381	16.1558	16.8306	15.8019	17.9107	16.6862	15.8751	16.8337	16.6517	13.9725	16.4542	14.9906	15.2933	16.3583	18.084	19.6741	15.9398	17.2501	15.3535	16.8584	14.9415	15.2171	15.7724	18.6479	16.9345	17.1021	16.0715	17.5	17.5267	15.8439
514	sp|P05976|MYL1_HUMAN Myosin light chain 1/3, skeletal muscle isoform OS=Homo sapiens OX=9606 GN=MYL1 PE=1 SV=3	MYL1_HUMAN	21 kDa	0.997943	2	100%	NA	P05976	MYL1	Myosin light chain 1/3, skeletal muscle isoform	18.3502	15.8049	18.1828	16.5731	17.7663	19.691	18.036	14.2221	16.179	17.151	14.1308	16.5605	20.4454	20.5876	16.3862	17.2869	15.2368	17.3275	20.2915	17.7916	20.4043	12.8226	21.535	14.3061	21.9579	16.8143	21.0522	18.6353	16.6497	21.0706	19.1594	20.771	19.2009	15.6697	15.9743	16.3104	16.8768	16.693	18.6526
515	sp|A0A0C4DH25|KVD20_HUMAN Immunoglobulin kappa variable 3D-20 OS=Homo sapiens OX=9606 GN=IGKV3D-20 PE=3 SV=1	KVD20_HUMAN	13 kDa	0.997777	2	50%	NA	A0A0C4DH25	IGKV3D-20	Immunoglobulin kappa variable 3D-20	24.51	24.8771	25.6649	25.1831	24.6952	24.1296	24.3261	25.9089	23.2267	26.7154	22.4512	24.3648	22.3908	24.3143	25.6006	23.2313	25.151	25.4557	26.3247	24.5194	24.7728	24.1844	22.5885	25.3855	24.9624	23.3808	24.3968	23.665	22.9471	23.3682	24.3341	25.3311	23.7234	24.368	22.7111	24.9944	23.5666	23.7377	24.2611
516	sp|A0A0A0MS14|HV145_HUMAN Immunoglobulin heavy variable 1-45 OS=Homo sapiens OX=9606 GN=IGHV1-45 PE=3 SV=1	HV145_HUMAN	14 kDa	0.99764	1	100%	NA	A0A0A0MS14	IGHV1-45	Immunoglobulin heavy variable 1-45	14.9341	15.3431	15.4993	14.9326	NA	21.4632	14.7412	15.5264	13.7681	17.0719	14.8248	14.888	13.7844	17.789	14.8026	15.4575	16.2666	14.1085	15.5411	15.2418	20.069	17.9188	12.3291	17.0385	17.5694	14.0488	13.2017	15.291	13.8696	15.52	15.9881	17.4464	15.5994	15.3404	16.2469	18.3737	14.5798	14.7336	16.2613
518	sp|P01619|KV320_HUMAN Immunoglobulin kappa variable 3-20 OS=Homo sapiens OX=9606 GN=IGKV3-20 PE=1 SV=2	KV320_HUMAN	13 kDa	0.997486	2	50%	NA	P01619	IGKV3-20	Immunoglobulin kappa variable 3-20	26.6513	28.1228	28.2812	27.3747	27.4225	26.6513	27.1233	28.5363	27.088	29.1853	26.0582	26.728	25.9292	26.8831	29.4043	26.006	27.9016	27.1204	28.4755	27.3995	27.4374	27.4193	17.186	27.1411	27.2546	28.4454	27.5822	26.4506	27.007	26.5561	27.3717	27.9092	26.2478	27.4358	27.438	29.4676	26.3955	26.9996	27.0331
519	sp|A0A075B6I0|LV861_HUMAN Immunoglobulin lambda variable 8-61 OS=Homo sapiens OX=9606 GN=IGLV8-61 PE=3 SV=7	LV861_HUMAN	13 kDa	0.997277	2	100%	NA	A0A075B6I0	IGLV8-61	Immunoglobulin lambda variable 8-61	25.9508	25.2725	25.8067	26.7906	19.4231	25.0222	25.039	26.0632	24.1032	28.0414	22.3923	25.7736	23.5773	21.5592	27.1084	22.4364	26.5778	26.2678	26.6356	24.3603	26.0546	26.2605	24.433	26.1009	26.6044	24.1468	25.6453	23.2894	24.5096	25.8788	26.592	26.4198	24.7649	25.5318	28.3039	25.7797	24.9378	26.7021	26.948
520	sp|P24557|THAS_HUMAN Thromboxane-A synthase OS=Homo sapiens OX=9606 GN=TBXAS1 PE=1 SV=3	THAS_HUMAN	61 kDa	0.997249	2	100%	NA	P24557	TBXAS1	Thromboxane-A synthase	15.3997	15.3247	13.9144	15.3388	14.2801	15.1096	13.6589	16.1357	15.1888	17.366	16.6262	16.3744	13.6843	16.1573	NA	14.7113	16.4084	16.8831	NA	15.6704	15.1781	15.1377	16.9017	14.9526	17.1714	14.71	16.8173	15.5319	14.1949	14.6238	17.6853	16.4463	13.5445	14.5807	16.2133	16.4825	14.3737	15.5767	13.1823
521	sp|Q9HCN6|GPVI_HUMAN Platelet glycoprotein VI OS=Homo sapiens OX=9606 GN=GP6 PE=1 SV=4	GPVI_HUMAN	37 kDa	0.997132	2	100%	NA	Q9HCN6	GP6	Platelet glycoprotein VI	16.4974	17.7983	16.4915	17.7592	10.3958	17.6779	16.2016	16.9766	18.8508	16.3213	18.7459	18.2844	18.466	17.1874	18.0808	15.275	17.04	16.9169	18.4149	18.1093	16.2459	17.2512	15.2527	16.145	16.9599	18.2347	16.5467	17.9668	19.2995	18.7044	18.0161	16.4969	18.474	17.4022	16.0296	16.6676	18.5886	16.3639	18.9379
522	sp|P12273|PIP_HUMAN Prolactin-inducible protein OS=Homo sapiens OX=9606 GN=PIP PE=1 SV=1	PIP_HUMAN	17 kDa	0.997035	2	100%	NA	P12273	PIP	Prolactin-inducible protein	21.6906	20.5181	20.2961	18.7614	18.3401	21.4469	21.2222	20.166	18.2532	19.6907	19.6752	19.5049	18.3371	19.2861	18.6102	19.6622	19.7858	20.7723	25.1458	20.7074	20.2504	20.012	19.9805	19.3425	22.0409	18.7336	18.3204	19.0572	19.0662	19.3287	19.1878	20.706	16.6928	18.1791	18.4812	20.8882	19.126	19.5711	18.0747
523	sp|P41226|UBA7_HUMAN Ubiquitin-like modifier-activating enzyme 7 OS=Homo sapiens OX=9606 GN=UBA7 PE=1 SV=2	UBA7_HUMAN	112 kDa	0.997017	2	100%	NA	P41226	UBA7	Ubiquitin-like modifier-activating enzyme 7	15.093	16.0239	15.9462	17.03	NA	17.6087	14.9763	14.5662	18.7566	14.8209	15.1015	17.3592	18.237	16.0513	13.6649	14.5898	17.0163	18.5722	14.2864	16.2739	15.2439	15.6892	18.8527	15.8162	17.2599	18.0083	18.6141	NA	18.6688	18.5699	17.8764	10.8471	16.8619	NA	16.2192	16.2246	18.6444	16.432	16.227
524	sp|O75695|XRP2_HUMAN Protein XRP2 OS=Homo sapiens OX=9606 GN=RP2 PE=1 SV=4	XRP2_HUMAN	40 kDa	0.996863	2	100%	NA	O75695	RP2	Protein XRP2	16.6028	17.615	16.5671	18.3291	19.7923	16.9276	16.8394	16.9553	18.3854	16.6281	18.7832	18.0872	18.5786	18.362	17.7051	17.6529	17.4397	16.1144	18.3992	15.8349	16.1392	16.6988	19.7144	17.8201	13.2495	18.8306	17.7334	17.1351	18.5786	18.1023	18.7139	14.6017	19.3181	17.226	15.191	17.8854	18.0511	17.3413	19.1486
525	sp|P01703|LV140_HUMAN Immunoglobulin lambda variable 1-40 OS=Homo sapiens OX=9606 GN=IGLV1-40 PE=1 SV=2	LV140_HUMAN	12 kDa	0.996706	2	50%	NA	P01703	IGLV1-40	Immunoglobulin lambda variable 1-40	21.4685	22.2755	24.3425	21.8644	20.6926	20.3836	20.951	24.2027	18.9866	25.31	20.0527	21.0688	18.893	20.3309	21.9947	20.0308	21.8127	22.7497	22.34	21.4837	22.1195	22.0252	17.9225	21.7184	23.296	19.9197	21.2374	19.886	20.1318	19.5025	22.827	21.6439	19.47	21.3485	20.7522	22.4657	18.5814	21.2352	21.3105
526	sp|O00592|PODXL_HUMAN Podocalyxin OS=Homo sapiens OX=9606 GN=PODXL PE=1 SV=2	PODXL_HUMAN	59 kDa	0.996674	2	100%	NA	O00592	PODXL	Podocalyxin	21.1334	21.5424	21.4584	21.1499	22.7096	20.2807	21.9261	21.7436	19.5283	20.4899	21.4229	21.9249	20.2176	22.6229	21.5354	20.0581	21.4507	20.6052	23.1514	20.4658	21.6219	21.5804	19.9145	21.2042	18.6919	21.6022	20.1253	22.2235	21.8441	21.1609	20.8815	22.6249	22.632	20.5748	20.4559	21.2535	20.4951	22.3551	21.8609
527	sp|Q08722|CD47_HUMAN Leukocyte surface antigen CD47 OS=Homo sapiens OX=9606 GN=CD47 PE=1 SV=1	CD47_HUMAN	35 kDa	0.996642	2	100%	NA	Q08722	CD47	Leukocyte surface antigen CD47	19.2388	20.7308	20.2555	21.3057	21.9746	20.2639	20.8859	20.1635	22.12	20.5903	21.4753	21.1164	22.2042	21.4943	22.2619	21.4899	20.7997	20.4476	21.8961	20.6208	20.188	20.5029	23.1844	21.2658	18.4245	22.0976	21.4491	21.602	22.1364	21.3764	22.502	19.2046	22.9334	21.6736	20.0861	20.7156	21.6141	21.2176	22.5573
528	sp|Q6UX06|OLFM4_HUMAN Olfactomedin-4 OS=Homo sapiens OX=9606 GN=OLFM4 PE=1 SV=1	OLFM4_HUMAN	57 kDa	0.996578	2	100%	NA	Q6UX06	OLFM4	Olfactomedin-4	17.4671	17.2996	16.7051	13.9796	16.7385	15.7586	15.5297	15.2106	NA	16.3801	16.401	NA	15.8347	14.7758	17.6989	17.0544	16.054	15.1259	15.0046	15.9228	16.1597	20.3608	16.1413	16.3271	14.2538	13.3022	12.7566	13.7827	15.1759	14.128	10.734	16.205	12.1608	17.8613	16.6893	17.6954	13.0053	13.5532	14.7193
529	sp|P21926|CD9_HUMAN CD9 antigen OS=Homo sapiens OX=9606 GN=CD9 PE=1 SV=4	CD9_HUMAN	25 kDa	0.99657	2	100%	NA	P21926	CD9	CD9 antigen	23.3806	24.5917	22.9539	25.1533	24.3924	24.2466	23.6725	22.5788	24.4314	23.2799	24.4266	23.261	25.9809	23.5009	24.2312	23.8481	23.7209	23.387	23.7306	23.796	23.0145	23.2692	19.5516	22.1343	20.7331	24.9424	24.5247	24.1251	25.3672	24.7204	25.2368	22.0413	24.5201	23.4565	22.8495	22.7661	25.0075	22.4878	24.8356
530	sp|P05089|ARGI1_HUMAN Arginase-1 OS=Homo sapiens OX=9606 GN=ARG1 PE=1 SV=2	ARGI1_HUMAN	35 kDa	0.996404	2	100%	NA	P05089	ARG1	Arginase-1	18.8427	18.2485	19.2224	16.8048	18.9797	17.1793	18.3556	19.4772	19.0533	19.2035	17.9649	18.3669	17.1883	15.5754	19.3178	19.8563	17.6769	19.2153	18.4414	19.0035	19.7769	17.9056	24.9306	20.4651	24.9584	19.8093	15.338	19.935	15.6774	17.3089	17.3383	18.8596	17.4447	18.5779	18.6506	21.427	17.6382	19.4517	18.7026
532	sp|Q13835|PKP1_HUMAN Plakophilin-1 OS=Homo sapiens OX=9606 GN=PKP1 PE=1 SV=2	PKP1_HUMAN	83 kDa	0.996357	2	100%	NA	Q13835	PKP1	Plakophilin-1	16.2814	15.8644	16.5308	14.9957	14.6365	15.972	15.4143	14.5493	17.4928	15.3652	16.4885	14.5148	15.7821	13.9798	16.7039	13.6221	16.7629	18.2351	17.2887	15.1232	18.1142	17.0164	NA	15.5217	17.4115	13.1201	13.364	14.7466	12.1607	17.0651	13.9929	14.9434	14.7937	16.1165	15.2824	19.3162	14.2904	15.2611	16.2252
534	sp|P11049|CD37_HUMAN Leukocyte antigen CD37 OS=Homo sapiens OX=9606 GN=CD37 PE=1 SV=2	CD37_HUMAN	32 kDa	0.996294	2	100%	NA	P11049	CD37	Leukocyte antigen CD37	19.4733	20.9195	19.6052	20.356	22.4092	18.5835	20.7861	20.3995	19.7852	18.7603	20.6927	20.2966	19.7476	21.1611	19.4978	19.5109	19.1924	19.0791	21.3429	18.7059	18.2729	19.9254	19.284	20.623	17.8144	20.3015	19.0262	21.7264	20.1157	19.9436	18.1416	19.8234	20.0877	19.3424	18.0795	20.5251	18.7514	21.5821	19.8058
535	sp|P36955|PEDF_HUMAN Pigment epithelium-derived factor OS=Homo sapiens OX=9606 GN=SERPINF1 PE=1 SV=4	PEDF_HUMAN	46 kDa	0.996228	2	100%	NA	P36955	SERPINF1	Pigment epithelium-derived factor	21.9132	18.2306	18.5876	20.6532	17.3415	18.7306	19.8922	19.7859	18.1489	19.5456	17.3544	17.3093	16.6173	17.0286	19.2782	19.5562	18.0225	19.1698	16.9747	19.4685	18.9444	18.0217	20.4677	19.0541	20.3057	19.8161	17.0522	18.2044	18.0012	16.6542	16.5062	20.3713	18.7466	18.4589	17.5872	20.4453	18.7141	18.9916	16.7303
536	sp|P61026|RAB10_HUMAN Ras-related protein Rab-10 OS=Homo sapiens OX=9606 GN=RAB10 PE=1 SV=1	RAB10_HUMAN	23 kDa	0.996148	2	50%	NA	P61026	RAB10	Ras-related protein Rab-10	19.5421	20.0811	18.7189	20.2482	20.0091	19.9232	19.5767	18.8483	20.6824	18.9417	20.3564	19.964	20.4348	19.4039	19.7872	20.1833	20.0143	19.5261	20.129	19.3866	19.3045	19.9212	17.3383	19.1427	18.0143	20.4692	20.3023	20.2111	20.572	20.5063	20.9835	20.0574	20.6553	19.6646	19.8834	19.2087	20.4478	19.1599	20.9099
537	sp|P60660|MYL6_HUMAN Myosin light polypeptide 6 OS=Homo sapiens OX=9606 GN=MYL6 PE=1 SV=2	MYL6_HUMAN	17 kDa	0.996107	2	100%	NA	P60660	MYL6	Myosin light polypeptide 6	20.1835	17.7948	18.2025	17.6727	17.8638	19.2377	22.9145	19.5638	18.7484	18.404	18.304	18.2472	18.7039	18.1283	23.8611	17.6975	19.2466	18.5009	18.6335	18.4529	18.7066	19.1508	22.0474	17.7177	17.0764	18.9436	19.0937	18.7631	18.2092	18.289	21.2131	23.45	18.086	16.8182	18.7525	17.9626	18.6084	22.3638	16.7216
538	sp|P48735|IDHP_HUMAN Isocitrate dehydrogenase [NADP], mitochondrial OS=Homo sapiens OX=9606 GN=IDH2 PE=1 SV=2	IDHP_HUMAN	51 kDa	0.996049	2	50%	NA	P48735	IDH2	Isocitrate dehydrogenase [NADP], mitochondrial	12.1933	13.4893	14.6588	NA	17.1436	14.5365	14.7874	NA	17.21	NA	16.0255	16.4664	16.6015	14.8845	16.2564	14.7677	17.7012	13.5273	16.249	15.595	16.302	16.3328	14.7382	14.3634	14.14	16.8831	18.6601	NA	16.0333	17.9595	19.577	NA	17.0194	15.8532	16.5725	15.0451	17.4818	16.0631	13.9803
539	sp|Q6UX71|PXDC2_HUMAN Plexin domain-containing protein 2 OS=Homo sapiens OX=9606 GN=PLXDC2 PE=1 SV=1	PXDC2_HUMAN	60 kDa	0.996041	2	100%	NA	Q6UX71	PLXDC2	Plexin domain-containing protein 2	18.0138	17.8759	17.59	17.2769	18.1443	18.8634	18.1735	18.2893	16.6854	17.958	17.9787	19.1732	16.3962	20.2245	13.669	17.2353	16.9915	19.218	15.7335	17.8678	20.0827	18.5342	17.6349	18.2774	18.2172	17.0142	15.5208	16.9662	17.0875	18.5826	15.5401	17.5528	16.2536	17.2148	17.6702	18.5162	16.4012	18.5109	16.1315
540	sp|P09104|ENOG_HUMAN Gamma-enolase OS=Homo sapiens OX=9606 GN=ENO2 PE=1 SV=3	ENOG_HUMAN	47 kDa	0.996011	2	100%	NA	P09104	ENO2	Gamma-enolase	18.7821	20.1515	20.3649	24.0959	21.1782	18.0147	21.1157	18.3134	16.6734	20.3574	19.5838	18.5434	19.8667	18.3315	19.9258	20.243	19.6422	17.2339	20.4983	17.1495	18.4977	15.9058	20.8315	16.2545	18.1662	17.345	17.9983	19.3395	18.2006	17.0657	18.3147	15.9097	17.7831	18.0111	18.9967	19.5977	18.1836	17.7467	19.2756
541	sp|P22234|PUR6_HUMAN Bifunctional phosphoribosylaminoimidazole carboxylase/phosphoribosylaminoimidazole succinocarboxamide synthetase OS=Homo sapiens OX=9606 GN=PAICS PE=1 SV=3	PUR6_HUMAN	47 kDa	0.995979	2	100%	NA	P22234	PAICS	Bifunctional phosphoribosylaminoimidazole carboxylase/phosphoribosylaminoimidazole succinocarboxamide synthetase	NA	12.5886	NA	12.6731	NA	8.442	NA	12.8845	14.635	14.2016	14.1469	13.5411	13.8442	13.2395	13.7395	14.2324	12.4956	NA	NA	13.9528	NA	NA	15.2358	16.117	10.9421	13.3727	14.4024	NA	12.9225	12.53	12.2998	NA	16.0399	NA	14.3692	13.8277	13.3028	14.7228	12.9297
542.1	sp|P50502|F10A1_HUMAN Hsc70-interacting protein OS=Homo sapiens OX=9606 GN=ST13 PE=1 SV=2	F10A1_HUMAN	41 kDa	0.995926	2	100%	NA	P50502	ST13	Hsc70-interacting protein	17.3722	17.6548	19.2821	20.1209	18.222	17.3693	18.4179	17.8633	19.861	18.5646	20.7537	19.2026	19.4632	19.2594	19.8017	19.4288	20.1633	17.5129	19.1913	17.3487	16.5685	18.5486	13.9213	20.631	16.4306	19.6908	19.9567	17.8578	19.6657	18.7886	19.814	17.3006	20.5214	20.4564	18.5023	18.4661	19.9725	19.2406	20.0329
542.2	sp|Q8IZP2|ST134_HUMAN Putative protein FAM10A4 OS=Homo sapiens OX=9606 GN=ST13P4 PE=5 SV=1	ST134_HUMAN	27 kDa	0.995926	2	100%	NA	Q8IZP2	ST13P4	Putative protein FAM10A4	17.3722	17.6548	19.2821	20.1209	18.222	17.3693	18.4179	17.8633	19.861	18.5646	20.7537	19.2026	19.4632	19.2594	19.8017	19.4288	20.1633	17.5129	19.1913	17.3487	16.5685	18.5486	13.9213	20.631	16.4306	19.6908	19.9567	17.8578	19.6657	18.7886	19.814	17.3006	20.5214	20.4564	18.5023	18.4661	19.9725	19.2406	20.0329
542.3	sp|Q8NFI4|F10A5_HUMAN Putative protein FAM10A5 OS=Homo sapiens OX=9606 GN=ST13P5 PE=5 SV=1	F10A5_HUMAN	41 kDa	0.995926	2	100%	NA	Q8NFI4	ST13P5	Putative protein FAM10A5	17.3722	17.6548	19.2821	20.1209	18.222	17.3693	18.4179	17.8633	19.861	18.5646	20.7537	19.2026	19.4632	19.2594	19.8017	19.4288	20.1633	17.5129	19.1913	17.3487	16.5685	18.5486	13.9213	20.631	16.4306	19.6908	19.9567	17.8578	19.6657	18.7886	19.814	17.3006	20.5214	20.4564	18.5023	18.4661	19.9725	19.2406	20.0329
543	sp|P16152|CBR1_HUMAN Carbonyl reductase [NADPH] 1 OS=Homo sapiens OX=9606 GN=CBR1 PE=1 SV=3	CBR1_HUMAN	30 kDa	0.995814	2	100%	NA	P16152	CBR1	Carbonyl reductase [NADPH] 1	14.4035	13.7757	16.2987	16.7382	15.9276	15.1911	16.0011	15.8287	16.8022	15.8063	12.2072	15.6456	14.4123	16.5505	15.0961	15.4125	15.7389	16.0121	14.6303	17.4572	16.4021	16.2531	16.3492	16.5704	15.9463	16.0524	15.0011	15.3312	16.6401	15.8341	17.5899	15.0937	15.4937	15.7107	15.4793	16.7361	17.0872	15.6389	16.9556
544	sp|Q6KB66|K2C80_HUMAN Keratin, type II cytoskeletal 80 OS=Homo sapiens OX=9606 GN=KRT80 PE=1 SV=2	K2C80_HUMAN	51 kDa	0.995809	2	100%	NA	Q6KB66	KRT80	Keratin, type II cytoskeletal 80	18.1817	15.9137	17.8182	17.1337	16.808	18.0328	19.4472	16.4215	18.072	16.4465	19.8763	16.7542	18.5838	15.7869	21.4765	17.9291	17.097	17.1188	17.1218	16.442	18.7275	18.3292	18.3923	18.1079	22.8048	17.6409	14.7301	16.9467	15.2776	17.1215	15.6659	18.5912	14.9112	18.0778	19.3265	20.0779	17.1157	16.3667	15.847
545	sp|Q13103|SPP24_HUMAN Secreted phosphoprotein 24 OS=Homo sapiens OX=9606 GN=SPP2 PE=1 SV=1	SPP24_HUMAN	24 kDa	0.995781	2	100%	NA	Q13103	SPP2	Secreted phosphoprotein 24	18.881	19.1094	17.792	18.6005	17.6352	17.4459	18.8366	15.0295	15.6338	17.9883	19.9815	13.5316	17.6085	15.9045	17.0873	18.877	13.9505	19.1856	15.9943	17.023	18.4435	18.3681	15.6543	17.6525	17.8536	16.8386	14.6762	19.6987	16.3001	17.6406	16.8744	17.5306	15.8186	18.2433	18.5134	17.6121	14.024	17.576	17.4872
546	sp|Q10589|BST2_HUMAN Bone marrow stromal antigen 2 OS=Homo sapiens OX=9606 GN=BST2 PE=1 SV=1	BST2_HUMAN	20 kDa	0.995532	2	100%	NA	Q10589	BST2	Bone marrow stromal antigen 2	18.5331	19.696	18.6395	17.0059	23.0969	17.9318	18.4548	19.1262	19.8094	18.0555	20.1165	18.107	18.4042	18.7668	17.6041	17.407	16.9235	17.2483	18.1602	17.7184	19.7296	15.2398	17.8142	18.0357	16.0028	17.2316	17.005	18.8315	17.6105	19.307	15.6378	17.5559	16.9757	17.8893	18.0614	20.7405	16.7576	18.6113	20.9764
547	sp|Q66K66|TM198_HUMAN Transmembrane protein 198 OS=Homo sapiens OX=9606 GN=TMEM198 PE=1 SV=1	TM198_HUMAN	39 kDa	0.995447	1	100%	NA	Q66K66	TMEM198	Transmembrane protein 198	21.5114	20.5841	20.0687	19.9889	20.6374	22.5268	20.1756	22.9744	21.1836	21.7062	19.4318	21.9161	20.6	23.0875	20.8641	22.5886	22.0941	24.2659	21.4044	25.3753	22.6295	22.4578	22.4468	22.5265	24.1913	18.4281	22.0931	21.1091	22.7621	21.7375	21.0766	21.9423	23.8273	21.2223	22.7831	21.2237	22.0477	24.3	22.0032
548	sp|P16150|LEUK_HUMAN Leukosialin OS=Homo sapiens OX=9606 GN=SPN PE=1 SV=1	LEUK_HUMAN	40 kDa	0.995429	2	100%	NA	P16150	SPN	Leukosialin	20.8497	21.5088	20.248	21.712	24.0912	19.8845	21.2564	20.3686	20.7589	20.7097	22.014	18.7873	20.9526	22.0451	21.939	20.4514	17.3326	20.1903	21.4189	20.3362	20.1336	21.2713	18.6416	20.6331	18.0809	21.4126	19.7337	22.6783	20.804	21.5781	20.1299	20.441	21.6022	21.237	20.5549	21.0698	19.8853	22.278	21.5911
549	sp|P01137|TGFB1_HUMAN Transforming growth factor beta-1 proprotein OS=Homo sapiens OX=9606 GN=TGFB1 PE=1 SV=2	TGFB1_HUMAN	44 kDa	0.995305	2	100%	NA	P01137	TGFB1	Transforming growth factor beta-1 proprotein	19.0496	19.8537	18.9157	20.1029	18.5052	20.571	18.8331	18.8587	19.4633	19.1029	19.1882	18.9561	20.9347	18.4811	20.9865	20.3281	20.4715	20.9873	19.8304	19.3262	18.8599	19.2505	17.1964	19.4106	19.4951	20.41	20.7012	20.0718	20.2598	20.3871	21.6273	17.7768	20.2652	20.8987	19.272	20.7657	20.1202	17.0156	20.5505
550	sp|P18054|LOX12_HUMAN Polyunsaturated fatty acid lipoxygenase ALOX12 OS=Homo sapiens OX=9606 GN=ALOX12 PE=1 SV=4	LOX12_HUMAN	76 kDa	0.995273	2	100%	NA	P18054	ALOX12	Polyunsaturated fatty acid lipoxygenase ALOX12	18.7421	18.9715	19.2502	19.4213	18.5144	19.5751	18.706	18.8594	19.893	20.0805	18.2383	19.3008	19.9315	17.4448	17.9722	18.7623	19.6425	18.5289	19.0099	19.9773	17.7691	19.489	19.1691	20.0234	19.4375	20.6934	20.2442	19.2916	20.7502	20.3077	21.2897	18.0096	19.8313	19.1628	18.9375	19.5352	20.4697	17.3939	20.8532
551	sp|Q9BX67|JAM3_HUMAN Junctional adhesion molecule C OS=Homo sapiens OX=9606 GN=JAM3 PE=1 SV=1	JAM3_HUMAN	35 kDa	0.995247	2	100%	NA	Q9BX67	JAM3	Junctional adhesion molecule C	18.702	17.042	15.7153	20.5777	17.4827	19.2002	20.7396	19.6531	19.8529	19.2189	18.4794	16.5271	20.9943	19.0614	18.5833	20.3008	19.1936	19.9975	20.0672	18.4841	17.8468	17.705	15.0073	19.5884	16.8914	20.6699	20.3749	18.7848	20.5989	18.8789	20.5023	17.7798	19.3044	19.9069	16.4438	17.1707	15.0455	18.5623	20.8148
552	sp|P11766|ADHX_HUMAN Alcohol dehydrogenase class-3 OS=Homo sapiens OX=9606 GN=ADH5 PE=1 SV=4	ADHX_HUMAN	40 kDa	0.995191	2	100%	NA	P11766	ADH5	Alcohol dehydrogenase class-3	21.7961	21.2308	22.6045	16.3807	18.1955	20.6623	22.698	22.4116	17.6504	22.2372	16.246	18.6216	20.196	18.8465	18.9805	22.3382	16.778	17.1128	19.7587	22.3458	21.2104	16.9524	18.7056	21.1407	18.2937	20.3186	20.8174	13.0607	20.04	18.1605	19.242	18.2528	18.1318	16.5425	21.5332	21.0903	21.1639	17.0589	19.9824
553	sp|P62805|H4_HUMAN Histone H4 OS=Homo sapiens OX=9606 GN=H4C16 PE=1 SV=2	H4_HUMAN	11 kDa	0.995164	2	100%	NA	P62805	H4C16	Histone H4	18.9838	18.8158	20.8127	18.2633	21.8052	17.9849	20.1998	19.6041	18.8239	19.036	18.7365	17.9185	18.7877	19.7065	20.0576	18.1056	18.1793	20.4901	21.1053	20.7473	18.5156	17.388	19.1807	16.4188	20.3437	16.2557	17.9273	20.1796	18.2525	18.2186	18.5187	19.1858	18.2798	19.0809	19.264	18.1426	19.2054	21.2123	17.7704
554	sp|Q15746|MYLK_HUMAN Myosin light chain kinase, smooth muscle OS=Homo sapiens OX=9606 GN=MYLK PE=1 SV=4	MYLK_HUMAN	211 kDa	0.994995	2	100%	NA	Q15746	MYLK	Myosin light chain kinase, smooth muscle	15.6943	16.516	15.5638	18.1516	NA	17.1649	16.2693	15.32	18.8783	15.8187	15.6971	17.3952	19.0288	17.0198	NA	17.2093	17.4459	16.3158	13.3663	17.3732	17.254	16.7378	19.8798	NA	14.5618	19.0883	19.1308	15.6425	19.0676	19.0136	19.8961	NA	18.2944	16.6529	16.2514	15.8613	19.0519	13.2717	19.3751
555.1	sp|A0A075B6S6|KVD30_HUMAN Immunoglobulin kappa variable 2D-30 OS=Homo sapiens OX=9606 GN=IGKV2D-30 PE=3 SV=1	KVD30_HUMAN	13 kDa	0.994841	2	50%	NA	A0A075B6S6	IGKV2D-30	Immunoglobulin kappa variable 2D-30	23.0346	23.4184	21.5841	21.9101	21.0828	21.6987	22.1085	23.7644	21.3294	23.8012	19.6228	22.394	20.7939	22.2595	20.5195	20.8354	22.44	24.6629	22.1754	22.2041	23.478	23.3158	19.928	22.9893	23.5701	22.8491	23.4944	21.6846	20.5885	21.3177	21.7036	24.537	20.4207	21.7746	21.3445	23.7257	21.4287	22.6943	20.9759
555.2	sp|P06310|KV230_HUMAN Immunoglobulin kappa variable 2-30 OS=Homo sapiens OX=9606 GN=IGKV2-30 PE=3 SV=2	KV230_HUMAN	13 kDa	0.994841	2	50%	NA	P06310	IGKV2-30	Immunoglobulin kappa variable 2-30	23.0346	23.4184	21.5841	21.9101	21.0828	21.6987	22.1085	23.7644	21.3294	23.8012	19.6228	22.394	20.7939	22.2595	20.5195	20.8354	22.44	24.6629	22.1754	22.2041	23.478	23.3158	19.928	22.9893	23.5701	22.8491	23.4944	21.6846	20.5885	21.3177	21.7036	24.537	20.4207	21.7746	21.3445	23.7257	21.4287	22.6943	20.9759
556	sp|P52566|GDIR2_HUMAN Rho GDP-dissociation inhibitor 2 OS=Homo sapiens OX=9606 GN=ARHGDIB PE=1 SV=3	GDIR2_HUMAN	23 kDa	0.994832	2	100%	NA	P52566	ARHGDIB	Rho GDP-dissociation inhibitor 2	20.5021	21.8465	22.2243	21.6677	23.3593	20.3616	22.0276	21.4709	21.8653	22.5904	21.3954	22.3176	21.6885	22.1854	21.8945	21.0205	21.0903	20.8864	22.5239	20.6527	21.1726	21.5181	24.7295	21.6697	25.1178	21.9922	22.1958	22.3527	21.8217	22.7796	22.2982	21.6564	22.7141	22.0734	21.9306	22.224	22.4981	21.8906	22.0512
557	sp|Q13867|BLMH_HUMAN Bleomycin hydrolase OS=Homo sapiens OX=9606 GN=BLMH PE=1 SV=1	BLMH_HUMAN	53 kDa	0.99445	2	100%	NA	Q13867	BLMH	Bleomycin hydrolase	17.0698	17.2049	18.0046	20.7395	19.9848	18.0191	19.6177	16.9643	19.0433	17.326	17.4905	19.8511	17.3073	18.775	18.2742	18.9987	17.0764	18.9553	19.5436	18.77	20.2759	16.1476	21.7406	18.3499	23.0707	18.1289	18.891	17.602	19.2694	18.9688	18.0056	19.242	19.551	17.9439	19.5155	16.4773	18.7887	18.6075	18.3643
560	sp|Q15019|SEPT2_HUMAN Septin-2 OS=Homo sapiens OX=9606 GN=SEPTIN2 PE=1 SV=1	SEPT2_HUMAN	41 kDa	0.994229	2	100%	NA	Q15019	SEPTIN2	Septin-2	19.6113	14.8106	21.5244	15.0334	NA	16.2012	NA	15.8703	14.804	15.3472	13.2216	15.3835	16.1304	14.4938	18.3895	NA	17.3583	15.3173	15.1093	14.7951	13.4394	13.9804	15.3983	13.6704	16.3641	NA	16.5194	14.7024	16.1199	14.8289	14.8259	13.5379	14.7852	NA	15.7958	15.9581	16.9873	13.8002	NA
561	sp|P11597|CETP_HUMAN Cholesteryl ester transfer protein OS=Homo sapiens OX=9606 GN=CETP PE=1 SV=2	CETP_HUMAN	55 kDa	0.994037	2	100%	NA	P11597	CETP	Cholesteryl ester transfer protein	NA	16.8675	16.9304	15.6774	14.7009	15.9528	15.9424	17.788	14.3717	16.405	16.0428	17.5047	14.5542	18.7923	15.7491	19.166	18.1618	17.91	18.5072	19.9907	12.7351	19.6001	14.6919	14.4557	15.8938	16.3039	18.3006	17.806	13.8368	14.9091	15.3838	18.7384	15.3774	19.2991	18.5697	20.3109	15.0399	18.5518	13.5544
562	sp|O15400|STX7_HUMAN Syntaxin-7 OS=Homo sapiens OX=9606 GN=STX7 PE=1 SV=4	STX7_HUMAN	30 kDa	0.993916	2	100%	NA	O15400	STX7	Syntaxin-7	16.3465	17.0683	16.4102	17.211	15.7102	16.3507	17.1582	16.1277	16.2153	15.8349	18.1454	13.0871	15.7367	17.3479	16.6745	15.863	16.4657	15.887	17.2253	16.3458	16.8296	16.41	16.6537	18.0882	15.8415	16.7057	15.4284	17.7973	15.8657	16.4907	16.6571	15.8323	16.6367	16.4077	16.1808	18.4542	14.4016	17.2003	14.8719
563	sp|O75340|PDCD6_HUMAN Programmed cell death protein 6 OS=Homo sapiens OX=9606 GN=PDCD6 PE=1 SV=1	PDCD6_HUMAN	22 kDa	0.993888	2	100%	NA	O75340	PDCD6	Programmed cell death protein 6	14.0074	13.617	14.978	14.9895	13.757	NA	NA	14.049	13.6933	12.3178	14.426	12.8952	15.3223	13.7782	NA	13.4037	14.8711	15.3304	14.5829	14.1287	13.9391	13.0011	14.7604	13.5491	NA	15.3789	14.8613	NA	16.6078	14.7296	17.3251	12.6345	14.7316	13.7624	11.9406	13.7279	16.5278	15.4635	17.7691
565	sp|Q96FW1|OTUB1_HUMAN Ubiquitin thioesterase OTUB1 OS=Homo sapiens OX=9606 GN=OTUB1 PE=1 SV=2	OTUB1_HUMAN	31 kDa	0.993538	2	100%	NA	Q96FW1	OTUB1	Ubiquitin thioesterase OTUB1	26.7341	28.0681	26.7889	26.6388	29.5943	25.9172	28.3089	27.1358	27.4448	26.7646	29.1114	28.4809	29.9958	28.5183	27.9801	29.6689	27.8558	26.4649	27.6714	25.5047	19.0946	26.9413	29.1963	28.0758	26.3489	27.3387	27.7745	31.0499	27.9645	27.7389	21.1453	27.8536	29.3161	29.3284	28.2638	27.7716	21.225	28.6562	28.3063
566	sp|P01701|LV151_HUMAN Immunoglobulin lambda variable 1-51 OS=Homo sapiens OX=9606 GN=IGLV1-51 PE=1 SV=2	LV151_HUMAN	12 kDa	0.993397	2	100%	NA	P01701	IGLV1-51	Immunoglobulin lambda variable 1-51	20.0682	17.706	24.4986	20.7152	19.5611	20.2544	17.3882	20.463	17.4046	24.8225	15.5034	20.6058	16.3303	17.8702	16.2663	18.7766	21.5546	21.6377	19.6167	19.1531	21.0225	20.7247	16.3369	21.6994	22.4886	18.0587	19.7811	17.0743	17.3057	18.5744	20.3395	19.7398	17.7459	21.4775	19.6463	17.0478	16.0192	18.0344	19.6283
567	sp|P06681|CO2_HUMAN Complement C2 OS=Homo sapiens OX=9606 GN=C2 PE=1 SV=2	CO2_HUMAN	83 kDa	0.993303	2	100%	NA	P06681	C2	Complement C2	17.8039	17.1058	17.3018	17.077	17.2177	18.7174	17.2979	17.8466	17.3103	18.7712	17.0976	17.2158	16.7545	17.7792	18.9175	19.6641	17.042	19.4358	17.5829	20.2798	20.0211	18.4723	18.0246	18.5333	18.8971	17.6816	16.709	15.6618	17.3326	16.7118	15.8151	17.1793	17.7541	18.278	17.552	18.1043	16.3833	18.074	17.9613
568	sp|P09172|DOPO_HUMAN Dopamine beta-hydroxylase OS=Homo sapiens OX=9606 GN=DBH PE=1 SV=3	DOPO_HUMAN	69 kDa	0.993046	2	100%	NA	P09172	DBH	Dopamine beta-hydroxylase	18.1044	18.7503	19.3569	16.963	19.4367	20.0727	18.9654	19.9984	18.7403	21.1772	18.335	18.9177	18.6424	20.1407	18.3628	19.6231	18.4664	20.6986	17.9139	20.4734	20.9707	18.178	24.2713	17.8676	18.8333	18.5044	17.6574	17.2803	18.1445	17.4526	18.1454	20.2146	17.0164	17.7946	18.1789	19.2572	17.1386	20.0792	17.6198
569	sp|Q15365|PCBP1_HUMAN Poly(rC)-binding protein 1 OS=Homo sapiens OX=9606 GN=PCBP1 PE=1 SV=2	PCBP1_HUMAN	37 kDa	0.993032	2	100%	NA	Q15365	PCBP1	Poly(rC)-binding protein 1	17.8161	18.8202	17.9821	17.7721	16.3982	17.7421	19.1586	18.9398	16.5233	19.3788	16.3275	17.3481	17.4389	16.7879	16.571	18.641	17.5574	18.2092	18.0284	20.0295	18.5144	18.1335	14.2763	16.8173	17.9931	16.8898	16.8324	16.6634	16.4789	16.7497	17.6584	17.0329	14.4512	16.6441	17.6785	18.4642	16.7796	17.3932	17.2551
570	sp|Q96CN7|ISOC1_HUMAN Isochorismatase domain-containing protein 1 OS=Homo sapiens OX=9606 GN=ISOC1 PE=1 SV=3	ISOC1_HUMAN	32 kDa	0.993031	2	100%	NA	Q96CN7	ISOC1	Isochorismatase domain-containing protein 1	16.9041	17.5828	17.9728	16.5331	14.9666	16.435	15.0634	17.8308	17.3536	18.1277	16.4417	17.2708	17.5699	16.9343	14.0314	17.6715	16.4473	15.811	16.2705	18.9236	16.0534	15.2675	16.6957	15.5746	17.4397	17.8906	17.5494	15.3428	17.315	17.0692	16.281	14.6286	16.4258	16.0197	16.8719	16.8216	18.3354	16.925	15.7269
571	sp|P05362|ICAM1_HUMAN Intercellular adhesion molecule 1 OS=Homo sapiens OX=9606 GN=ICAM1 PE=1 SV=2	ICAM1_HUMAN	58 kDa	0.993026	2	100%	NA	P05362	ICAM1	Intercellular adhesion molecule 1	12.9783	18.4493	NA	15.7735	18.4107	14.939	16.0403	15.5608	14.0834	NA	17.7107	17.3509	16.4583	18.6291	14.7182	15.0358	10.3336	17.4947	NA	NA	NA	15.8247	14.6504	16.6331	NA	16.0903	12.585	18.775	16.1125	13.9494	15.8575	16.0017	17.8725	16.8317	16.4776	16.4126	15.3321	19.1082	17.042
572	sp|Q9UQ80|PA2G4_HUMAN Proliferation-associated protein 2G4 OS=Homo sapiens OX=9606 GN=PA2G4 PE=1 SV=3	PA2G4_HUMAN	44 kDa	0.992822	2	100%	NA	Q9UQ80	PA2G4	Proliferation-associated protein 2G4	16.3907	15.5632	18.8289	15.2571	15.7389	16.2204	15.8413	14.0973	16.3964	15.056	15.5666	15.9801	16.4958	15.9586	15.7026	14.4745	13.1198	16.0446	15.0766	16.5592	15.4764	13.3252	NA	13.9	14.4524	15.7638	16.3067	16.3129	14.7173	14.7899	16.8167	19.9414	17.024	14.8832	15.0214	12.7698	16.1057	13.7857	15.6715
573	sp|Q96KP4|CNDP2_HUMAN Cytosolic non-specific dipeptidase OS=Homo sapiens OX=9606 GN=CNDP2 PE=1 SV=2	CNDP2_HUMAN	53 kDa	0.992801	2	100%	NA	Q96KP4	CNDP2	Cytosolic non-specific dipeptidase	15.2441	17.3213	18.8779	19.1832	17.9324	16.8593	17.2424	19.2647	19.99	19.5296	18.5543	18.6993	19.8208	18.5013	18.4677	19.347	19.2587	17.5485	19.5197	18.8629	17.4305	18.5233	21.7083	17.4196	18.6641	19.5599	19.2044	18.472	19.6733	19.2979	19.8902	20.0068	19.7699	19.9669	17.2851	17.4027	19.7759	18.7162	19.6887
574	sp|P26641|EF1G_HUMAN Elongation factor 1-gamma OS=Homo sapiens OX=9606 GN=EEF1G PE=1 SV=3	EF1G_HUMAN	50 kDa	0.992753	2	100%	NA	P26641	EEF1G	Elongation factor 1-gamma	17.1676	16.6386	17.9224	18.1827	16.7358	17.9617	18.0815	16.8871	18.3939	15.6362	15.9262	17.1411	18.4403	16.9492	16.3688	17.8407	18.2164	18.6273	17.9871	19.112	18.0603	17.2527	14.3699	17.0248	15.8193	18.3187	19.2613	15.9806	18.5429	18.1165	19.4661	17.137	18.3692	17.6052	17.2488	16.3039	18.6787	17.706	19.1464
575	sp|Q96A32|MYL11_HUMAN Myosin regulatory light chain 11 OS=Homo sapiens OX=9606 GN=MYL11 PE=1 SV=1	MYL11_HUMAN	19 kDa	0.992701	2	100%	NA	Q96A32	MYL11	Myosin regulatory light chain 11	19.37	18.2076	18.1253	17.3095	18.4907	20.2015	17.9632	17.0851	17.1922	18.5325	16.6822	18.0013	20.2815	20.5761	16.4828	16.7435	16.5094	17.8039	19.7927	18.1127	20.1072	17.0344	18.4114	16.9465	22.191	17.2244	21.1251	18.3774	17.2916	21.153	19.8369	20.5849	19.7963	16.1296	18.0045	18.5542	17.6443	17.5553	18.7869
576	sp|Q9NS28|RGS18_HUMAN Regulator of G-protein signaling 18 OS=Homo sapiens OX=9606 GN=RGS18 PE=1 SV=1	RGS18_HUMAN	28 kDa	0.992646	2	100%	NA	Q9NS28	RGS18	Regulator of G-protein signaling 18	14.0868	15.4473	NA	15.4007	16.2671	15.3327	14.1798	13.3446	15.0459	15.6202	16.5287	15.1786	14.4938	15.0566	NA	17.0341	14.2127	15.2624	17.8721	15.3525	15.8122	16.0818	13.3229	16.2241	15.4206	13.9587	16.7956	18.4407	16.2393	16.1081	15.6053	13.9493	14.8411	17.0319	13.3885	16.5278	15.1906	NA	NA
578	sp|Q8WWI5|CTL1_HUMAN Choline transporter-like protein 1 OS=Homo sapiens OX=9606 GN=SLC44A1 PE=1 SV=1	CTL1_HUMAN	73 kDa	0.992207	2	100%	NA	Q8WWI5	SLC44A1	Choline transporter-like protein 1	17.3537	19.2842	17.351	19.1884	16.6449	18.0973	18.4591	18.0579	18.3385	17.8871	17.7798	18.8137	19.1541	17.017	15.2881	17.5115	18.1162	18.1859	17.7151	18.0509	18.6096	18.5634	16.3988	15.8574	16.2193	19.496	18.5841	NA	18.9068	18.7345	17.7844	18.2036	17.5613	17.1537	18.0193	19.6517	18.6783	16.5138	18.4263
580	sp|P40926|MDHM_HUMAN Malate dehydrogenase, mitochondrial OS=Homo sapiens OX=9606 GN=MDH2 PE=1 SV=3	MDHM_HUMAN	36 kDa	0.991845	2	100%	NA	P40926	MDH2	Malate dehydrogenase, mitochondrial	12.8555	15.1095	13.0694	NA	15.4687	NA	NA	14.6447	16.1066	16.4455	13.1639	15.7576	15.4957	15.0766	14.8284	NA	16.2922	NA	14.7341	15.2774	15.5204	14.4427	15.1462	11.2104	17.2836	14.9397	17.6628	13.9831	14.9718	16.4256	19.0441	NA	16.4046	13.8066	15.5291	16.58	17.0376	14.764	13.3219
581	sp|Q14203|DCTN1_HUMAN Dynactin subunit 1 OS=Homo sapiens OX=9606 GN=DCTN1 PE=1 SV=3	DCTN1_HUMAN	142 kDa	0.991397	2	100%	NA	Q14203	DCTN1	Dynactin subunit 1	13.4792	14.763	15.6153	NA	NA	14.815	16.4541	16.0998	14.7109	16.1522	14.9493	14.4183	15.8231	13.8341	17.4002	16.2413	15.9955	17.7241	13.5398	17.1249	14.1215	18.0077	NA	16.9501	13.8693	16.2103	14.5015	16.3636	15.0063	16.6618	16.1685	15.5412	14.8878	18.5161	16.7271	18.0475	14.7943	16.8217	12.0773
583	sp|P23141|EST1_HUMAN Liver carboxylesterase 1 OS=Homo sapiens OX=9606 GN=CES1 PE=1 SV=2	EST1_HUMAN	63 kDa	0.990911	2	100%	NA	P23141	CES1	Liver carboxylesterase 1	20.2447	21.5475	17.3308	18.6815	18.9595	19.0057	18.6085	18.0914	17.9608	17.7751	20.3769	16.7454	18.2628	20.029	17.9957	19.5525	15.8954	18.6195	16.9182	18.316	18.5864	19.1233	13.3462	19.6009	16.2207	18.0339	15.6807	21.2685	17.0238	17.9311	16.6227	16.752	15.895	19.2109	18.9988	19.0133	15.9976	19.4356	16.9952
584	sp|Q9BS26|ERP44_HUMAN Endoplasmic reticulum resident protein 44 OS=Homo sapiens OX=9606 GN=ERP44 PE=1 SV=1	ERP44_HUMAN	47 kDa	0.990757	2	100%	NA	Q9BS26	ERP44	Endoplasmic reticulum resident protein 44	17.454	15.6575	NA	14.2543	14.5132	19.1438	14.6441	15.0608	16.0984	NA	17.1586	17.1919	15.8801	17.3413	13.9803	15.3497	16.4065	15.9888	15.3399	15.2018	15.4428	15.2732	15.0809	16.5466	17.5676	16.1634	16.7757	16.4514	15.87	15.3466	15.6224	13.7152	15.8784	14.6791	17.21	18.6544	16.1405	16.2915	NA
585	sp|P23634|AT2B4_HUMAN Plasma membrane calcium-transporting ATPase 4 OS=Homo sapiens OX=9606 GN=ATP2B4 PE=1 SV=2	AT2B4_HUMAN	138 kDa	0.990695	2	100%	NA	P23634	ATP2B4	Plasma membrane calcium-transporting ATPase 4	9.86313	15.9065	14.1737	17.1295	13.8933	13.1121	15.2966	15.8843	16.1207	12.7934	16.5659	16.4556	13.3924	15.8306	16.2656	15.2894	14.8349	14.9465	15.3736	13.5043	12.3275	15.4982	16.3008	17.5514	NA	16.1527	13.22	17.0084	15.0835	15.2546	13.8279	14.7661	17.8233	16.3642	13.1962	14.0416	13.4159	17.3055	15.578
586	sp|P19086|GNAZ_HUMAN Guanine nucleotide-binding protein G(z) subunit alpha OS=Homo sapiens OX=9606 GN=GNAZ PE=1 SV=3	GNAZ_HUMAN	41 kDa	0.990578	2	50%	NA	P19086	GNAZ	Guanine nucleotide-binding protein G(z) subunit alpha	15.483	16.07	14.5436	13.8963	19.982	12.171	16.5137	16.0155	14.4758	13.9641	18.8811	19.0081	19.0859	18.3884	14.682	18.4439	16.2897	14.089	16.4718	15.49	13.8129	13.646	NA	18.5323	15.066	17.3643	17.4823	19.6829	17.6265	13.6426	15.7042	17.3988	17.2423	19.1571	16.6662	15.3004	14.191	18.7255	18.8143
587	sp|P05771|KPCB_HUMAN Protein kinase C beta type OS=Homo sapiens OX=9606 GN=PRKCB PE=1 SV=4	KPCB_HUMAN	77 kDa	0.990367	2	100%	NA	P05771	PRKCB	Protein kinase C beta type	15.691	15.1396	17.1179	18.6377	15.5403	15.8319	15.9979	15.0251	18.8305	16.3052	16.0766	17.4765	19.1986	16.7598	15.0323	17.2039	17.5869	16.1626	15.8186	16.3202	16.4918	17.0289	15.4428	14.5709	15.466	18.8649	18.2155	16.7571	19.7226	19.4218	19.4805	16.8558	17.1855	15.4262	18.3362	15.4454	18.7971	13.8949	18.5411
588	sp|Q8N392|RHG18_HUMAN Rho GTPase-activating protein 18 OS=Homo sapiens OX=9606 GN=ARHGAP18 PE=1 SV=3	RHG18_HUMAN	75 kDa	0.990247	2	100%	NA	Q8N392	ARHGAP18	Rho GTPase-activating protein 18	13.9892	15.2933	NA	16.1083	NA	14.4257	15.524	13.6603	15.9938	14.7597	14.8145	15.8133	16.6141	15.2571	NA	15.495	15.8742	13.4268	16.6088	15.2168	14.8317	15.1963	16.6199	15.3077	12.6098	16.1359	16.0611	14.8803	17.6993	16.4313	17.6419	14.2931	15.9147	15.7495	14.395	14.5671	16.8072	14.6106	17.6147
589	sp|P00387|NB5R3_HUMAN NADH-cytochrome b5 reductase 3 OS=Homo sapiens OX=9606 GN=CYB5R3 PE=1 SV=3	NB5R3_HUMAN	34 kDa	0.98972	2	100%	NA	P00387	CYB5R3	NADH-cytochrome b5 reductase 3	16.4118	13.6089	15.3483	15.4754	15.9045	17.0502	15.5308	15.7239	16.1833	17.4758	16.1866	14.6771	14.3249	15.3285	13.4587	15.5535	16.1033	17.2252	15.4126	15.0619	16.6144	16.5622	16.3125	15.3239	13.7836	14.6713	17.4118	15.3021	14.4011	16.8565	16.4004	16.066	15.491	15.0009	14.5859	16.08	14.5476	16.3616	13.2839
590	sp|Q6XQN6|PNCB_HUMAN Nicotinate phosphoribosyltransferase OS=Homo sapiens OX=9606 GN=NAPRT PE=1 SV=2	PNCB_HUMAN	58 kDa	0.988941	2	100%	NA	Q6XQN6	NAPRT	Nicotinate phosphoribosyltransferase	14.8826	17.238	15.9092	16.9548	15.9958	16.9451	18.3629	16.0933	15.6588	17.2202	14.7348	17.3219	15.6982	17.1355	15.4082	16.6803	14.9855	16.5033	18.3733	17.1656	17.0759	18.3402	13.9229	17.1113	16.2093	15.3506	13.4638	16.5947	17.2554	15.4813	15.7353	17.3703	15.8928	16.9908	16.3405	18.1842	15.3588	15.1167	16.7638
591	sp|P52209|6PGD_HUMAN 6-phosphogluconate dehydrogenase, decarboxylating OS=Homo sapiens OX=9606 GN=PGD PE=1 SV=3	6PGD_HUMAN	53 kDa	0.988538	2	100%	NA	P52209	PGD	6-phosphogluconate dehydrogenase, decarboxylating	16.4004	16.0632	17.1694	17.8852	18.1376	17.9653	16.4723	15.3852	18.8065	16.9013	17.8514	17.3732	18.0106	18.1729	17.5762	16.639	17.6664	17.6663	17.4475	17.3043	17.0726	15.4817	19.8829	16.7655	16.5227	17.8175	18.3014	19.7385	18.2009	17.0072	19.0154	18.4993	19.0423	18.658	17.3293	16.4064	19.039	17.1239	18.9893
592	sp|P28074|PSB5_HUMAN Proteasome subunit beta type-5 OS=Homo sapiens OX=9606 GN=PSMB5 PE=1 SV=3	PSB5_HUMAN	28 kDa	0.987621	2	100%	NA	P28074	PSMB5	Proteasome subunit beta type-5	17.0529	23.9259	21.8774	17.9992	19.5572	19.0202	22.6708	18.0905	18.1416	20.4826	20.3233	17.4269	23.7919	18.2456	19.4431	18.3192	18.7758	18.2526	18.916	18.7035	19.2815	23.4339	20.1603	19.1754	19.2235	17.9887	21.0499	19.5212	18.1226	18.4775	20.9503	22.1027	19.6345	18.9367	19.3121	23.0883	18.8332	23.4091	19.312
593	sp|P78371|TCPB_HUMAN T-complex protein 1 subunit beta OS=Homo sapiens OX=9606 GN=CCT2 PE=1 SV=4	TCPB_HUMAN	57 kDa	0.987592	2	100%	NA	P78371	CCT2	T-complex protein 1 subunit beta	15.8033	16.9977	21.4526	16.4793	19.3655	16.395	17.2495	18.5454	16.0285	19.4404	14.2928	16.6533	16.5564	15.3512	18.8549	16.7563	16.6053	16.9971	19.4953	17.8988	17.431	17.4058	16.4111	17.9832	17.9372	16.6758	13.1189	16.9786	16.0944	15.7894	16.5294	17.1932	16.2253	16.7804	16.0011	16.5357	16.2968	16.4618	16.9865
594	sp|Q14242|SELPL_HUMAN P-selectin glycoprotein ligand 1 OS=Homo sapiens OX=9606 GN=SELPLG PE=1 SV=1	SELPL_HUMAN	43 kDa	0.987451	2	100%	NA	Q14242	SELPLG	P-selectin glycoprotein ligand 1	20.2893	20.388	19.0442	20.1599	22.5111	18.478	21.1193	19.6111	18.6907	18.9962	20.6548	18.7439	18.6482	21.3674	20.5854	19.0328	17.7396	18.6488	19.7381	17.2713	18.918	20.066	17.5586	19.8803	15.2115	19.5648	15.5128	21.8326	18.4916	20.8564	16.6844	19.7348	18.6843	19.9737	18.9659	19.5979	17.3301	21.5826	19.6717
595	sp|O75874|IDHC_HUMAN Isocitrate dehydrogenase [NADP] cytoplasmic OS=Homo sapiens OX=9606 GN=IDH1 PE=1 SV=2	IDHC_HUMAN	47 kDa	0.987271	2	50%	NA	O75874	IDH1	Isocitrate dehydrogenase [NADP] cytoplasmic	16.9362	15.0978	19.9062	17.7582	22.4392	15.7068	15.5464	NA	17.8366	15.0805	15.4161	17.0237	16.9648	14.629	23.1116	14.1396	17.5387	14.7128	15.0017	13.2353	14.142	15.7138	12.2839	15.3465	17.4262	17.3066	16.7991	16.3814	16.9492	16.2023	18.0556	17.0195	17.7813	16.9595	16.2169	14.7936	17.8417	13.3786	17.8437
596	sp|P08195|4F2_HUMAN 4F2 cell-surface antigen heavy chain OS=Homo sapiens OX=9606 GN=SLC3A2 PE=1 SV=3	4F2_HUMAN	68 kDa	0.986453	2	100%	NA	P08195	SLC3A2	4F2 cell-surface antigen heavy chain	17.0171	15.985	16.6217	18.8972	16.6321	17.0304	17.158	16.9299	15.0992	16.76	20.2802	16.5134	17.0138	16.619	16.2273	16.9452	16.3691	15.3911	14.9922	16.9264	16.725	16.4068	15.6137	15.1205	16.7856	16.1884	15.8693	15.1748	15.5153	15.2531	13.9478	15.946	16.5478	14.5146	17.281	15.2753	15.5495	18.3435	17.2568
597	sp|O14818|PSA7_HUMAN Proteasome subunit alpha type-7 OS=Homo sapiens OX=9606 GN=PSMA7 PE=1 SV=1	PSA7_HUMAN	28 kDa	0.986368	2	100%	NA	O14818	PSMA7	Proteasome subunit alpha type-7	13.1518	NA	13.4798	13.8975	NA	11.1515	NA	13.0311	12.8679	12.8831	11.5442	10.5271	8.69936	14.0549	13.6387	NA	14.5503	NA	15.9052	NA	NA	13.6412	12.605	NA	13.0453	NA	NA	NA	12.7821	12.5638	NA	NA	13.256	13.6176	NA	NA	13.5085	13.5695	13.5773
598	sp|P08174|DAF_HUMAN Complement decay-accelerating factor OS=Homo sapiens OX=9606 GN=CD55 PE=1 SV=4	DAF_HUMAN	41 kDa	0.986088	2	100%	NA	P08174	CD55	Complement decay-accelerating factor	15.3784	16.2119	14.4256	15.9079	17.2876	14.9807	18.3952	14.8835	16.9108	13.7976	18.0398	16.7441	16.539	17.4417	17.6806	16.4106	15.3705	17.0704	19.7054	15.8425	15.7245	16.0864	12.0257	17.483	18.1979	17.6345	17.0896	17.6682	18.0919	16.9585	17.2449	15.2472	18.6767	16.2869	15.7186	16.7052	17.4653	14.2735	18.5978
599	sp|Q9Y6W5|WASF2_HUMAN Actin-binding protein WASF2 OS=Homo sapiens OX=9606 GN=WASF2 PE=1 SV=3	WASF2_HUMAN	54 kDa	0.985633	2	100%	NA	Q9Y6W5	WASF2	Actin-binding protein WASF2	13.5422	16.4596	13.5118	16.0816	14.6557	14.3491	NA	17.6717	14.3339	NA	16.5148	14.8904	15.4784	16.2839	NA	NA	13.8597	12.696	NA	13.0048	13.5773	14.8579	16.1965	13.6727	NA	15.8981	16.3944	14.5827	16.4162	15.8584	12.4136	NA	14.5928	13.2959	11.8524	14.8918	16.443	15.0172	14.135
600	sp|O94804|STK10_HUMAN Serine/threonine-protein kinase 10 OS=Homo sapiens OX=9606 GN=STK10 PE=1 SV=1	STK10_HUMAN	112 kDa	0.985365	2	100%	NA	O94804	STK10	Serine/threonine-protein kinase 10	15.7879	15.9344	17.6761	15.3744	15.0361	16.1442	16.4756	19.4674	15.9378	18.4204	15.7794	14.1151	18.6726	19.3713	18.5067	15.9713	16.5916	17.5215	19.2434	17.275	19.0634	15.1409	15.2231	20.1017	14.3849	16.0793	15.1273	18.0296	15.0738	15.5746	15.2815	18.3394	17.0853	16.3072	14.9162	15.7404	15.3298	18.8131	17.3344
601	sp|Q9UK55|ZPI_HUMAN Protein Z-dependent protease inhibitor OS=Homo sapiens OX=9606 GN=SERPINA10 PE=1 SV=1	ZPI_HUMAN	51 kDa	0.98528	2	100%	NA	Q9UK55	SERPINA10	Protein Z-dependent protease inhibitor	16.9972	16.279	15.8097	16.0588	17.1485	17.2858	16.2778	16.0222	14.9551	15.9654	17.0537	15.6794	15.5035	NA	14.7967	17.5778	15.5731	18.1041	14.6589	18.6128	16.6704	17.3961	16.5442	15.2085	17.0684	15.8867	15.8795	16.1613	12.6213	12.7599	14.0839	15.6587	13.6029	15.2339	17.0543	17.6779	14.2449	15.6936	14.2637
602	sp|Q96QS1|TSN32_HUMAN Tetraspanin-32 OS=Homo sapiens OX=9606 GN=TSPAN32 PE=2 SV=1	TSN32_HUMAN	35 kDa	0.985277	2	100%	NA	Q96QS1	TSPAN32	Tetraspanin-32	15.8006	13.4558	NA	13.5859	NA	17.4719	15.0711	16.3043	16.3139	15.7616	15.6602	16.3217	16.0909	14.2351	13.4873	14.3287	14.7556	14.8649	11.5459	14.3709	17.7257	15.2599	21.0505	15.6285	15.5444	12.936	13.2856	11.9317	14.8083	15.117	14.4113	14.9243	16.1183	16.8855	15.0743	13.6067	17.4437	15.3258	15.8621
603	sp|Q9Y2A7|NCKP1_HUMAN Nck-associated protein 1 OS=Homo sapiens OX=9606 GN=NCKAP1 PE=1 SV=1	NCKP1_HUMAN	129 kDa	0.985275	2	100%	NA	Q9Y2A7	NCKAP1	Nck-associated protein 1	12.7371	15.0813	18.3707	NA	15.3773	14.7147	17.0911	15.3392	15.9721	18.8992	14.0537	15.2421	16.5474	13.5898	NA	15.3409	13.5922	19.2345	19.0759	14.1595	17.782	14.8378	13.9498	18.96	13.4235	15.8429	15.4615	14.2644	17.1658	15.3448	14.5399	13.006	14.5776	17.8083	19.0535	15.6671	17.2187	13.8528	13.0729
605	sp|P07339|CATD_HUMAN Cathepsin D OS=Homo sapiens OX=9606 GN=CTSD PE=1 SV=1	CATD_HUMAN	45 kDa	0.983461	2	100%	NA	P07339	CTSD	Cathepsin D	15.4916	15.7784	15.2111	15.346	NA	14.6828	16.0736	16.0764	15.4867	12.8899	13.6839	14.5115	13.6729	16.6872	16.1215	15.7375	15.8592	14.5637	18.3928	16.7589	16.9934	14.9482	NA	15.5169	17.7182	15.2645	12.603	14.8755	13.3725	15.4853	14.7027	15.1882	14.1912	15.252	17.5344	13.2217	17.7447	17.1004	14.2705
606	sp|P84095|RHOG_HUMAN Rho-related GTP-binding protein RhoG OS=Homo sapiens OX=9606 GN=RHOG PE=1 SV=1	RHOG_HUMAN	21 kDa	0.983237	2	50%	NA	P84095	RHOG	Rho-related GTP-binding protein RhoG	17.1046	17.8978	15.6092	18.4715	19.7978	16.6811	17.1278	16.155	16.9529	13.5556	18.7974	16.4349	16.3987	18.2851	15.8002	NA	16.4776	14.903	15.0765	NA	15.1489	16.7183	11.5806	15.0709	NA	17.2314	15.7275	16.8758	17.5783	16.836	17.6305	13.7576	17.9773	15.5669	13.7558	17.4713	16.7705	17.9804	18.0322
607	sp|Q8N699|MYCT1_HUMAN Myc target protein 1 OS=Homo sapiens OX=9606 GN=MYCT1 PE=1 SV=1	MYCT1_HUMAN	27 kDa	0.983236	2	100%	NA	Q8N699	MYCT1	Myc target protein 1	18.3708	20.9308	17.29	20.1528	17.6336	18.1972	18.1218	17.7625	18.3201	15.7377	20.3944	19.7741	20.0124	19.7879	18.4635	18.2866	18.8417	18.0278	19.477	18.3704	17.5321	17.7659	15.8988	19.3933	17.7234	19.7656	19.2669	20.1734	20.0971	19.2698	18.8797	17.0578	19.2094	19.1497	18.1648	19.2071	17.5104	19.1926	19.2132
609	sp|P05186|PPBT_HUMAN Alkaline phosphatase, tissue-nonspecific isozyme OS=Homo sapiens OX=9606 GN=ALPL PE=1 SV=4	PPBT_HUMAN	57 kDa	0.981992	2	100%	NA	P05186	ALPL	Alkaline phosphatase, tissue-nonspecific isozyme	16.7267	17.001	18.3145	17.1582	17.2876	17.1818	17.3517	18.146	17.0819	17.782	17.1148	14.3769	17.8442	17.7961	19.1212	18.0047	17.7021	19.1544	17.3173	18.4567	18.378	17.6478	15.2186	18.3271	17.1717	17.3002	16.6887	18.4865	17.0878	17.4935	18.1965	19.0886	17.8166	17.1404	18.6937	17.3976	16.4309	15.203	17.083
610	sp|P20810|ICAL_HUMAN Calpastatin OS=Homo sapiens OX=9606 GN=CAST PE=1 SV=4	ICAL_HUMAN	77 kDa	0.980161	2	100%	NA	P20810	CAST	Calpastatin	16.059	NA	15.7002	NA	16.7195	NA	14.9657	17.7152	17.4446	14.8186	16.5099	15.8453	13.6506	17.3869	14.9659	17.1622	17.6763	NA	17.7917	NA	16.0914	13.2719	NA	20.4492	13.7339	15.7719	15.8268	19.0473	12.7072	13.0586	17.5376	15.5672	18.8715	17.4262	16.3317	14.5724	12.409	18.1872	16.7487
611	sp|Q9NZH0|GPC5B_HUMAN G-protein coupled receptor family C group 5 member B OS=Homo sapiens OX=9606 GN=GPRC5B PE=2 SV=2	GPC5B_HUMAN	45 kDa	0.979942	2	100%	NA	Q9NZH0	GPRC5B	G-protein coupled receptor family C group 5 member B	20.7439	20.4721	22.0482	19.4177	19.8139	19.2298	19.774	20.8588	18.8394	19.3028	18.9439	18.8211	18.7262	18.8204	20.6437	21.3237	20.4946	21.1251	18.3666	21.2357	20.4817	20.9044	22.6643	21.0533	19.0625	18.8966	18.2591	20.6052	15.4729	18.2061	17.6457	20.115	19.0941	16.6066	17.3655	19.828	19.1818	19.7433	19.2437
612	sp|O15427|MOT4_HUMAN Monocarboxylate transporter 4 OS=Homo sapiens OX=9606 GN=SLC16A3 PE=1 SV=1	MOT4_HUMAN	49 kDa	0.979907	2	100%	NA	O15427	SLC16A3	Monocarboxylate transporter 4	19.2035	18.8903	18.1126	18.9238	20.1777	17.8317	16.9344	18.4088	17.9953	19.2401	18.5368	15.0458	18.2127	18.7935	19.9987	17.8018	18.722	17.178	18.053	17.792	15.554	16.9174	19.9725	18.0631	15.6186	18.2222	16.2523	19.6959	18.0332	19.0286	18.3049	17.0264	18.0058	16.7895	17.3315	17.7937	17.9673	17.4019	17.9361
613	sp|Q9HDC9|APMAP_HUMAN Adipocyte plasma membrane-associated protein OS=Homo sapiens OX=9606 GN=APMAP PE=1 SV=2	APMAP_HUMAN	46 kDa	0.979902	2	100%	NA	Q9HDC9	APMAP	Adipocyte plasma membrane-associated protein	18.7977	20.4538	18.6368	18.2451	18.7779	18.9283	18.9794	19.2118	18.6767	19.5683	19.0043	19.6898	19.362	19.2963	19.2023	20.714	16.5273	19.5905	15.5236	19.6881	19.3619	19.7163	18.2428	19.681	18.2657	18.9357	18.9689	17.3948	19.0559	18.9414	17.998	18.2702	17.9601	20.0702	21.0454	20.0101	17.3908	19.4289	19.4562
614	sp|P04083|ANXA1_HUMAN Annexin A1 OS=Homo sapiens OX=9606 GN=ANXA1 PE=1 SV=2	ANXA1_HUMAN	39 kDa	0.979117	2	100%	NA	P04083	ANXA1	Annexin A1	21.964	22.0989	21.6836	20.7893	21.0566	22.0904	21.6289	23.5439	20.706	23.829	20.3506	21.0356	19.7821	21.6944	21.3683	20.7043	22.183	22.3485	20.5952	22.5936	21.9775	22.6596	19.4158	22.2038	22.6664	21.0706	21.03	20.2358	20.1784	20.3575	19.9646	22.9413	20.3402	20.5962	19.9841	22.6315	20.2531	21.5922	20.1281
615	sp|P00748|FA12_HUMAN Coagulation factor XII OS=Homo sapiens OX=9606 GN=F12 PE=1 SV=3	FA12_HUMAN	68 kDa	0.977405	2	100%	NA	P00748	F12	Coagulation factor XII	16.8216	18.0497	16.2092	17.8357	18.6646	18.4394	15.5849	16.5774	17.1072	15.8584	17.7174	17.0213	17.4514	18.1494	18.1537	19.2572	16.7205	18.856	17.5568	19.4376	19.271	18.2664	14.9567	19.2248	18.6199	17.1465	16.9458	18.773	17.3446	16.5556	16.6572	17.0665	17.4233	17.4962	14.3261	17.4052	15.9015	17.1273	17.7189
616	sp|Q01433|AMPD2_HUMAN AMP deaminase 2 OS=Homo sapiens OX=9606 GN=AMPD2 PE=1 SV=2	AMPD2_HUMAN	101 kDa	0.974923	2	100%	NA	Q01433	AMPD2	AMP deaminase 2	24.8766	24.2756	24.4416	23.1214	20.0638	24.0693	25.4181	25.2949	22.7654	24.2057	21.9607	21.6568	24.1213	21.9234	20.1526	24.1092	24.8834	25.4364	20.5812	25.5649	24.748	25.1783	19.8011	24.0161	25.1168	23.8486	24.6597	21.4428	24.2233	24.5106	23.5426	26.3729	22.6348	23.1361	24.965	23.7828	23.8062	24.3901	22.4421
618	sp|Q96KN2|CNDP1_HUMAN Beta-Ala-His dipeptidase OS=Homo sapiens OX=9606 GN=CNDP1 PE=1 SV=5	CNDP1_HUMAN	57 kDa	0.974366	2	100%	NA	Q96KN2	CNDP1	Beta-Ala-His dipeptidase	18.1223	13.2288	18.7272	15.3013	NA	19.1597	14.5231	16.4128	17.1094	15.0366	17.4376	17.4891	17.4177	15.6422	17.8293	16.5193	18.2668	17.8667	NA	18.0624	17.4883	15.984	19.9012	16.2371	17.4765	17.3276	16.9953	15.7749	18.0233	17.1543	16.9757	17.6397	16.5632	15.5246	15.6074	15.2454	18.3587	17.116	16.882
620	sp|Q9UL25|RAB21_HUMAN Ras-related protein Rab-21 OS=Homo sapiens OX=9606 GN=RAB21 PE=1 SV=3	RAB21_HUMAN	24 kDa	0.973384	2	100%	NA	Q9UL25	RAB21	Ras-related protein Rab-21	17.4005	18.1762	17.6669	18.603	18.9133	19.7553	18.7253	19.0333	18.0763	18.9388	19.1524	16.4749	18.1658	19.4586	18.9629	20.3729	16.3034	19.1649	18.267	19.2898	17.3843	18.8297	16.5583	18.483	18.5107	18.4895	16.6788	19.9347	17.6972	19.1036	17.7365	18.4511	17.8732	19.2178	19.4169	18.6418	16.8265	19.4818	17.0774
621	sp|Q96BY6|DOC10_HUMAN Dedicator of cytokinesis protein 10 OS=Homo sapiens OX=9606 GN=DOCK10 PE=1 SV=3	DOC10_HUMAN	250 kDa	0.973328	2	100%	NA	Q96BY6	DOCK10	Dedicator of cytokinesis protein 10	19.5529	16.0693	18.3882	18.4894	18.7047	18.9506	20.3724	16.9452	17.1805	19.2393	18.9754	14.0221	17.3712	17.3793	18.5843	17.4891	17.5815	17.5815	16.7246	19.5465	20.5765	18.1809	15.94	18.185	17.729	17.92	15.4105	19.6267	18.0999	16.0914	19.3576	21.7891	18.0295	17.2956	18.7934	18.5583	18.0125	17.3737	17.3757
622	sp|Q9NQ79|CRAC1_HUMAN Cartilage acidic protein 1 OS=Homo sapiens OX=9606 GN=CRTAC1 PE=1 SV=2	CRAC1_HUMAN	71 kDa	0.972804	2	100%	NA	Q9NQ79	CRTAC1	Cartilage acidic protein 1	18.4034	16.2844	13.9416	15.0706	15.5361	17.9758	17.6881	18.5551	18.0215	16.6932	15.455	16.7782	15.2269	15.9169	15.725	15.8617	16.3138	16.4439	15.7424	14.0554	15.3094	17.43	19.2217	17.3156	16.8314	15.6577	15.6993	17.3294	16.3573	17.776	14.611	15.7624	13.7753	16.1593	18.0576	16.0787	11.7619	16.1782	14.4541
623	sp|P55268|LAMB2_HUMAN Laminin subunit beta-2 OS=Homo sapiens OX=9606 GN=LAMB2 PE=1 SV=2	LAMB2_HUMAN	196 kDa	0.972086	2	100%	NA	P55268	LAMB2	Laminin subunit beta-2	14.3236	19.2181	NA	13.8448	13.5853	13.8703	16.4095	15.9242	12.7886	15.7705	16.599	17.5717	15.3579	15.8837	15.5775	16.2496	13.9566	14.5936	16.1211	13.8563	14.9835	14.8541	24.2382	15.8466	13.2103	15.1238	15.135	16.6694	13.3496	17.192	12.6052	15.37	16.9964	15.565	16.3789	16.6764	14.6985	16.5608	14.2432
624	sp|Q8TDL5|BPIB1_HUMAN BPI fold-containing family B member 1 OS=Homo sapiens OX=9606 GN=BPIFB1 PE=1 SV=1	BPIB1_HUMAN	52 kDa	0.97191	2	100%	NA	Q8TDL5	BPIFB1	BPI fold-containing family B member 1	17.7777	17.9061	18.402	18.4547	15.5399	16.9008	17.5204	17.8356	16.3477	18.0942	17.6442	19.1654	16.4972	18.6381	16.9346	16.8549	17.1166	17.8708	18.3637	16.9618	17.894	16.8054	22.0664	17.9389	17.5415	16.3136	16.4388	17.1197	16.9132	16.6123	16.8622	17.6105	16.1807	18.2981	17.6799	19.4916	17.4142	17.6818	16.2655
625	sp|Q02818|NUCB1_HUMAN Nucleobindin-1 OS=Homo sapiens OX=9606 GN=NUCB1 PE=1 SV=4	NUCB1_HUMAN	54 kDa	0.969187	2	100%	NA	Q02818	NUCB1	Nucleobindin-1	16.0036	18.7502	17.041	18.3113	16.0668	16.4871	NA	16.1893	18.7817	14.7298	18.3982	16.9767	15.8432	17.3294	16.9353	16.8867	17.0278	14.1956	NA	14.9876	16.906	17.9497	12.5981	14.9508	16.2488	16.7135	16.6923	18.6683	14.5076	17.2597	17.3756	16.3614	15.9717	18.2747	17.2272	17.771	17.0133	14.5715	17.0576
626	sp|Q9BUL8|PDC10_HUMAN Programmed cell death protein 10 OS=Homo sapiens OX=9606 GN=PDCD10 PE=1 SV=1	PDC10_HUMAN	25 kDa	0.96915	2	100%	NA	Q9BUL8	PDCD10	Programmed cell death protein 10	17.6559	18.5544	20.6993	22.1166	19.5645	20.9441	17.5872	21.4184	19.8106	21.5372	18.4416	19.8574	19.5872	18.8558	18.876	17.7575	20.1495	18.7707	22.3116	19.8906	17.687	18.3254	18.6465	22.3037	19.5397	19.8327	21.4007	18.6548	20.3979	19.8148	20.0645	15.6609	19.9411	16.9638	18.6786	18.5939	20.9205	18.1173	20.5234
627	sp|Q99497|PARK7_HUMAN Parkinson disease protein 7 OS=Homo sapiens OX=9606 GN=PARK7 PE=1 SV=2	PARK7_HUMAN	20 kDa	0.966842	2	100%	NA	Q99497	PARK7	Parkinson disease protein 7	15.2041	16.4295	15.8737	18.1502	20.3166	16.39	17.7547	15.8179	16.5333	16.3159	16.218	15.0019	17.6257	15.3334	15.3451	18.1297	18.4374	15.2029	17.2161	17.8557	17.4877	16.724	17.0652	17.5736	19.7019	17.5289	19.0164	17.5508	17.8548	16.682	20.2547	17.0773	18.1078	17.4391	17.5154	18.1773	18.2997	16.0274	17.6772
628	sp|P36959|GMPR1_HUMAN GMP reductase 1 OS=Homo sapiens OX=9606 GN=GMPR PE=1 SV=1	GMPR1_HUMAN	37 kDa	0.966637	2	100%	NA	P36959	GMPR	GMP reductase 1	15.0143	18.0003	17.0608	17.7856	NA	16.9571	16.2966	18.1919	17.921	17.3989	16.7447	15.9058	17.4015	17.6692	21.0927	16.3602	16.5539	15.9105	18.0386	16.7871	16.0937	17.7464	20.0909	17.9702	16.8955	17.3377	17.7191	16.9144	17.352	17.9518	18.0395	17.3439	17.7537	17.3619	16.0901	17.528	18.5851	16.1158	18.5047
629	sp|P30153|2AAA_HUMAN Serine/threonine-protein phosphatase 2A 65 kDa regulatory subunit A alpha isoform OS=Homo sapiens OX=9606 GN=PPP2R1A PE=1 SV=4	2AAA_HUMAN	65 kDa	0.966607	2	100%	NA	P30153	PPP2R1A	Serine/threonine-protein phosphatase 2A 65 kDa regulatory subunit A alpha isoform	16.4097	14.6824	15.1297	17.3377	15.1535	15.3753	14.0004	14.6232	17.0498	15.5647	16.513	16.4817	16.4262	16.2521	16.9448	17.0053	16.811	16.0617	18.0244	18.1776	13.75	13.2509	13.4787	15.7225	10.4592	16.3423	16.1217	16.2738	16.8359	17.1451	17.9795	14.8574	17.0037	17.6706	13.3567	14.1507	16.8428	15.0226	17.6662
630	sp|Q05682|CALD1_HUMAN Caldesmon OS=Homo sapiens OX=9606 GN=CALD1 PE=1 SV=3	CALD1_HUMAN	93 kDa	0.963122	2	100%	NA	Q05682	CALD1	Caldesmon	22.1811	20.8314	20.3958	19.5696	21.1755	20.7151	22.0206	20.1397	18.3213	21.8445	19.5011	18.4179	19.9309	19.8201	20.1931	22.8735	20.3152	22.0855	20.2013	21.163	22.6163	23.024	20.2732	22.5107	19.6814	19.8465	19.8811	21.3233	19.3759	21.8744	20.1637	21.2172	19.3839	21.1621	21.3305	19.348	20.1148	19.7339	19.1923
[truncated: 31 more columns]

## Sheet: Lib 1-Plasma EV DIA Library
Protein Annotation											Log2 Cyclic Loess Normalized Exclusive Intensities- Plasma EV DIA Library (Library 1)
id	ProteinName	AccessionNumber	MolecularWeight	ProteinGroupScore	IdentifiedPeptideCount	Exclusivity	QuantitativeValue	UniProt ID	genesymbol	description	LS_HGSOC_21043	HV_16013	LS_HGSOC_20889	HV_24364	LS_HGSOC _10589	HV_11105	LS_HGSOC_9301	HV_12870	LS_HGSOC_8972	HV_16569	L_HGSOC_3255	HV_20218	LS_HGSOC_604402	HV_8129	LS_HGSOC_12707	HV_34084	LS_HGSOC_30051	HV_14080	LS_HGSOC_14138	HV_19214	HV_21526	HV_21659	HV_24613	HV_24204	HV_27882	HV_36370	HV_36237	HV_39435	HV_32855	HV_32860	LS_HGSOC_28551	HV_12306	LS_HGSOC_26646	HV_21551	LS_HGSOC_26468	HV_9598	LS_HGSOC_25154	HV_7970	LS_HGSOC_35722
1	sp|P04114|APOB_HUMAN Apolipoprotein B-100 OS=Homo sapiens OX=9606 GN=APOB PE=1 SV=2	APOB_HUMAN	516 kDa	0.999872	260	100%	NA	P04114	APOB	Apolipoprotein B-100	34.1369	35.0422	33.3701	34.8388	34.4096	34.3117	34.2014	34.1956	34.7817	33.6467	35.1287	35.3903	34.9609	34.8532	34.8936	34.4748	34.21	34.5063	34.3312	34.7463	33.5309	34.492	35.0866	34.6644	33.4975	34.8045	34.2255	35.1093	34.8148	33.9739	34.3285	33.8544	33.6556	34.8441	34.8656	34.9118	34.0605	34.9082	33.9757
2	sp|P04275|VWF_HUMAN von Willebrand factor OS=Homo sapiens OX=9606 GN=VWF PE=1 SV=4	VWF_HUMAN	309 kDa	0.999944	108	100%	NA	P04275	VWF	von Willebrand factor	31.6966	32.7539	31.9323	31.5097	34.4803	31.3918	32.9303	32.0238	33.0173	31.7005	34.7156	34.0992	34.9702	33.8946	33.6697	34.4655	33.5635	31.8132	32.7232	30.7753	30.7016	32.0393	33.2994	33.1148	31.4488	32.7199	33.2103	35.7887	33.2364	33.0604	33.6926	32.6736	34.9772	34.1573	33.4193	32.9518	33.0067	33.8076	33.3938
3	sp|P21333|FLNA_HUMAN Filamin-A OS=Homo sapiens OX=9606 GN=FLNA PE=1 SV=4	FLNA_HUMAN	281 kDa	0.999946	87	93%	NA	P21333	FLNA	Filamin-A	27.5087	27.0611	27.1472	28.708	26.3054	27.9675	27.308	26.5667	29.5302	27.1136	28.2989	28.0793	29.747	27.7136	26.8261	27.8961	29.2231	27.3157	27.2108	27.8027	26.7686	27.5923	27.7788	25.8354	24.9955	29.2315	29.5251	27.8609	29.9571	29.0696	30.3493	25.0866	29.7205	27.7304	28.2231	26.4266	30.8984	26.653	29.2058
4	sp|Q9Y490|TLN1_HUMAN Talin-1 OS=Homo sapiens OX=9606 GN=TLN1 PE=1 SV=3	TLN1_HUMAN	270 kDa	0.999906	83	89%	NA	Q9Y490	TLN1	Talin-1	26.5413	26.6567	26.2787	28.4881	26.3526	27.7684	26.367	26.1004	29.1246	26.7101	27.5208	27.672	29.3654	27.3079	26.4036	27.6597	28.6829	27.2839	26.6298	27.692	26.2677	26.9358	27.6423	25.461	28.0685	28.8279	29.1492	26.8518	29.6844	28.7829	30.0808	25.5623	28.8945	27.2268	27.3492	27.7352	30.3512	26.0284	28.8874
5	sp|P01024|CO3_HUMAN Complement C3 OS=Homo sapiens OX=9606 GN=C3 PE=1 SV=2	CO3_HUMAN	187 kDa	0.999866	76	100%	NA	P01024	C3	Complement C3	29.73	28.5189	28.5841	28.2171	29.6021	30.7272	29.1972	28.4242	28.6987	29.6103	29.8906	28.7772	28.5323	29.0004	29.173	30.3861	28.5277	30.4514	28.3145	30.6544	30.587	29.5834	28.157	28.7639	30.6044	28.6618	28.1797	28.6504	29.2805	28.8039	28.3775	28.6306	29.0455	28.349	28.6624	27.7341	29.3591	28.864	29.2278
6	sp|P02751|FINC_HUMAN Fibronectin OS=Homo sapiens OX=9606 GN=FN1 PE=1 SV=5	FINC_HUMAN	272 kDa	0.999878	75	100%	NA	P02751	FN1	Fibronectin	31.9753	32.1124	29.5315	31.5196	32.0994	32.4015	32.0036	31.2771	32.1771	31.4882	33.3725	31.8723	32.8546	31.4074	32.3246	32.3094	32.0111	31.9953	31.1771	31.1255	32.3265	31.5627	31.9461	31.1234	31.2565	31.1428	31.081	32.3139	32.0952	31.6679	31.5788	31.9382	30.9996	31.97	30.9639	31.5095	32.1141	32.3106	31.842
7	sp|P01023|A2MG_HUMAN Alpha-2-macroglobulin OS=Homo sapiens OX=9606 GN=A2M PE=1 SV=3	A2MG_HUMAN	163 kDa	0.999951	73	88%	NA	P01023	A2M	Alpha-2-macroglobulin	33.0577	33.2488	33.2645	33.4603	34.2746	33.445	32.6462	33.8587	34.3296	33.2776	34.2563	34.6417	32.7106	34.4969	32.6217	33.416	32.1785	32.551	33.5627	34.4917	33.9471	33.3973	33.0481	33.2521	34.0463	33.8211	32.1717	34.9071	33.9924	33.9416	34	33.0858	34.0264	33.8835	32.1381	33.2712	32.5829	33.8635	34.2382
8	sp|Q9Y6R7|FCGBP_HUMAN IgGFc-binding protein OS=Homo sapiens OX=9606 GN=FCGBP PE=1 SV=3	FCGBP_HUMAN	572 kDa	0.999928	71	100%	NA	Q9Y6R7	FCGBP	IgGFc-binding protein	31.2481	29.7261	29.9688	29.3477	30.5677	29.0443	30.5009	30.293	29.5134	29.1977	32.0362	31.3459	30.6428	30.3475	30.4294	30.3263	29.6646	29.5422	31.1821	28.6367	29.3878	28.724	29.5294	30.0289	28.9768	30.2825	29.6831	30.1279	30.0751	29.4612	29.4109	29.8585	33.6839	30.089	30.0695	30.534	30.5719	30.6154	30.5509
9	sp|P02549|SPTA1_HUMAN Spectrin alpha chain, erythrocytic 1 OS=Homo sapiens OX=9606 GN=SPTA1 PE=1 SV=5	SPTA1_HUMAN	280 kDa	0.999875	61	100%	NA	P02549	SPTA1	Spectrin alpha chain, erythrocytic 1	24.9239	24.6238	24.8838	24.1042	27.265	23.3323	24.9352	25.9587	27.2636	24.7118	26.1412	25.1596	24.5404	26.5855	28.0893	26.9318	26.4867	24.6039	27.1232	24.2255	24.7227	24.9715	27.2642	27.7859	24.6983	26.2432	25.6916	26.9697	24.2883	24.3458	26.3352	25.1204	29.1565	27.3829	25.19	25.9643	24.0178	26.9737	26.4369
10	sp|P35579|MYH9_HUMAN Myosin-9 OS=Homo sapiens OX=9606 GN=MYH9 PE=1 SV=4	MYH9_HUMAN	227 kDa	0.999852	56	80%	NA	P35579	MYH9	Myosin-9	24.5319	23.3192	23.9835	24.6192	23.1414	25.1392	23.876	23.0158	25.6661	23.5072	24.4879	23.67	25.8885	23.6808	22.3102	23.7	26.0249	25.2772	23.4575	24.7968	24.2649	25.2565	25.1944	23.2914	22.8948	25.1418	26.6306	24.1972	25.2171	25.5459	27.3441	24.8109	25.7822	24.5966	25.2987	23.373	26.7146	23.4335	24.5126
11	sp|P11277|SPTB1_HUMAN Spectrin beta chain, erythrocytic OS=Homo sapiens OX=9606 GN=SPTB PE=1 SV=5	SPTB1_HUMAN	246 kDa	0.999909	55	96%	NA	P11277	SPTB	Spectrin beta chain, erythrocytic	26.6761	24.5458	26.3361	25.8038	27.1956	25.6053	27.9653	26.0125	27.406	26.5932	26.1904	26.5603	28.9068	26.6323	28.0666	26.9196	26.8626	26.0937	27.4606	25.2669	25.1388	26.5474	25.7426	27.8146	25.4966	27.212	26.6541	30.4162	26.3612	27.3053	27.2149	26.5928	29.238	27.4302	27.4923	27.5146	26.1365	27.0095	26.3428
12	sp|P0C0L5|CO4B_HUMAN Complement C4-B OS=Homo sapiens OX=9606 GN=C4B_2 PE=1 SV=2	CO4B_HUMAN	193 kDa	0.997634	52	4%	NA	P0C0L5	C4B_2	Complement C4-B	22.2905	21.4296	22.9358	19.6286	19.5684	23.047	21.2831	20.5157	18.6295	22.2751	21.7517	20.3303	19.2819	21.0117	16.7941	20.5836	21.0847	21.498	14.9533	21.3074	22.0378	20.1949	19.9683	22.7147	23.1358	17.0403	20.5949	15.552	18.1479	19.031	17.4177	22.2482	17.7338	18.8163	20.5332	20.7462	19.6917	20.2535	17.1408
13	sp|P02768|ALBU_HUMAN Albumin OS=Homo sapiens OX=9606 GN=ALB PE=1 SV=2	ALBU_HUMAN	69 kDa	0.999854	51	100%	NA	P02768	ALB	Albumin	31.8727	31.7368	30.8403	31.4193	33.6095	32.7847	31.114	32.4057	34.361	32.5161	32.7694	33.1223	31.8771	34.001	34.781	34.2882	31.9965	33.5468	33.3952	34.4426	33.2585	32.5746	31.7997	33.5461	32.9695	33.2404	32.2382	33.5977	33.1482	32.4155	32.6274	30.1733	35.2151	33.2072	32.291	32.5586	32.5042	33.4865	33.294
14	sp|P0C0L4|CO4A_HUMAN Complement C4-A OS=Homo sapiens OX=9606 GN=C4A PE=1 SV=2	CO4A_HUMAN	193 kDa	0.998183	51	2%	NA	P0C0L4	C4A	Complement C4-A	21.3317	20.5682	20.3326	19.4837	21.0519	22.3678	20.928	22.1404	18.7326	20.8771	18.3652	20.4226	18.4519	20.8719	20.6588	18.931	21.3202	22.7602	19.4109	22.3725	20.3264	19.5933	18.2027	22.1722	23.3708	18.0528	20.0328	18.6704	19.5941	19.6362	17.0971	22.0287	18.1786	19.5314	20.1474	19.4359	20.0021	22.5131	17.4548
15	sp|P12111|CO6A3_HUMAN Collagen alpha-3(VI) chain OS=Homo sapiens OX=9606 GN=COL6A3 PE=1 SV=5	CO6A3_HUMAN	344 kDa	0.999677	49	100%	NA	P12111	COL6A3	Collagen alpha-3(VI) chain	24.9755	26.2828	24.7629	24.5734	25.7428	24.0726	26.0227	25.4558	24.3795	23.8423	25.8632	25.5976	25.8047	25.9547	24.5335	25.3209	24.1601	24.4118	24.6186	23.6614	24.4101	25.0375	26.0143	25.1998	24.423	24.8259	23.9105	27.6858	25.1881	24.1729	24.3968	25.6178	25.0608	25.3818	24.9084	25.497	24.0372	26.8994	24.3127
16	sp|P08603|CFAH_HUMAN Complement factor H OS=Homo sapiens OX=9606 GN=CFH PE=1 SV=4	CFAH_HUMAN	139 kDa	0.999836	45	91%	NA	P08603	CFH	Complement factor H	29.2281	28.6097	28.5902	28.0366	28.5999	29.9988	29.0978	28.2404	28.059	29.0934	28.5556	27.7782	28.1674	26.7072	27.6967	29.3211	28.0764	29.687	28.2841	29.6901	30.0449	29.3517	28.0802	27.7084	29.7459	28.2621	27.9377	28.5318	28.5924	28.6574	28.4915	28.5277	27.0194	28.248	28.0795	27.7792	28.45	28.5631	28.9512
17	sp|P02671|FIBA_HUMAN Fibrinogen alpha chain OS=Homo sapiens OX=9606 GN=FGA PE=1 SV=2	FIBA_HUMAN	95 kDa	0.999964	43	100%	NA	P02671	FGA	Fibrinogen alpha chain	34.4346	34.122	33.9366	34.1507	32.6563	33.6563	34.7133	33.8119	33.3549	34.0087	32.1304	30.8983	33.9534	31.5621	32.9041	34.375	34.1814	34.4364	32.7493	34.4052	33.9205	34.5531	32.994	33.6368	33.6676	33.6849	34.2213	33.1641	33.2205	34.1405	34.3537	33.7593	32.5218	34.0808	34.3985	33.7032	33.91	33.1451	33.0792
18	sp|P02787|TRFE_HUMAN Serotransferrin OS=Homo sapiens OX=9606 GN=TF PE=1 SV=4	TRFE_HUMAN	77 kDa	0.999845	40	100%	NA	P02787	TF	Serotransferrin	27.7008	27.9238	28.105	28.4251	29.2173	29.148	26.7662	28.3219	29.7695	28.2844	30.0296	29.2102	28.1151	29.3584	29.7791	30.1333	27.8431	29.335	29.1866	30.3212	29.1601	28.3236	27.8383	29.4438	29.2737	28.8904	27.9423	29.4026	29.1396	27.983	27.9717	27.9031	30.6525	29.2965	27.6947	28.1675	27.9561	29.0463	29.0136
19	sp|P24821|TENA_HUMAN Tenascin OS=Homo sapiens OX=9606 GN=TNC PE=1 SV=3	TENA_HUMAN	241 kDa	0.999862	39	100%	NA	P24821	TNC	Tenascin	27.233	26.2283	27.9206	26.3924	27.1592	25.5354	28.8193	25.9909	25.645	25.7556	28.0456	26.05	28.6666	27.3867	26.7888	26.0719	27.0948	24.6249	26.5721	25.4708	24.1941	25.895	27.2002	26.3078	26.6525	25.6247	24.5033	26.8102	27.0754	27.1386	27.5275	26.0957	28.0533	27.5365	27.3681	26.124	27.521	26.8631	25.5947
20	sp|P18206|VINC_HUMAN Vinculin OS=Homo sapiens OX=9606 GN=VCL PE=1 SV=4	VINC_HUMAN	124 kDa	0.999848	39	100%	NA	P18206	VCL	Vinculin	25.8561	26.0267	25.6248	27.4716	26.3285	26.5572	26.1409	25.1191	28.0958	25.7793	27.2494	27.2204	28.6276	26.5651	25.6888	26.9328	27.5496	25.8177	26.0863	26.1712	25.0013	25.9671	26.5388	25.5892	24.0927	27.9524	28.2803	27.3948	28.6177	27.8952	28.94	25.2434	27.99	26.7576	26.1039	25.2234	29.4859	25.6696	28.2712
21	sp|P20742|PZP_HUMAN Pregnancy zone protein OS=Homo sapiens OX=9606 GN=PZP PE=1 SV=4	PZP_HUMAN	164 kDa	0.999906	36	75%	NA	P20742	PZP	Pregnancy zone protein	29.9239	29.5236	29.5864	29.65	30.2162	29.6613	29.6148	30.2862	30.1098	30.0052	30.4379	30.6004	29.7094	30.7577	28.3365	29.4948	28.4213	29.219	28.9469	31.008	30.2062	29.9057	27.2995	29.4716	30.4911	29.8695	28.5288	30.5532	30.2529	30.0556	29.4786	30.0676	29.7686	29.687	28.5951	29.5817	29.2117	30.2781	29.3271
22	sp|Q4LDE5|SVEP1_HUMAN Sushi, von Willebrand factor type A, EGF and pentraxin domain-containing protein 1 OS=Homo sapiens OX=9606 GN=SVEP1 PE=1 SV=3	SVEP1_HUMAN	390 kDa	0.999754	36	100%	NA	Q4LDE5	SVEP1	Sushi, von Willebrand factor type A, EGF and pentraxin domain-containing protein 1	24.939	26.0005	24.6993	23.7603	24.0531	23.5935	25.302	24.7972	22.9511	23.2428	24.1077	23.8329	24.5256	23.9139	24.8	24.9135	24.3073	23.4907	23.5049	22.4169	24.311	24.0021	22.9252	23.9275	23.6236	23.5273	22.5622	26.3388	24.0782	24.2081	23.8553	24.7108	24.8651	25.0464	25.0405	24.7453	23.522	23.8821	23.3814
23	sp|P12259|FA5_HUMAN Coagulation factor V OS=Homo sapiens OX=9606 GN=F5 PE=1 SV=4	FA5_HUMAN	252 kDa	0.999671	35	100%	NA	P12259	F5	Coagulation factor V	26.9424	27.8646	27.6484	27.1274	26.1657	26.8043	26.5505	27.9653	26.3473	28.4166	26.1106	27.2788	27.3208	27.3979	26.4163	26.5924	27.239	27.5764	25.9293	26.6015	26.8015	27.4985	24.9806	27.114	27.3951	26.8826	27.2361	25.885	26.8103	27.0238	26.8653	27.9351	26.5826	26.835	27.2965	27.9378	27.2047	27.1482	25.9607
24	sp|Q96RW7|HMCN1_HUMAN Hemicentin-1 OS=Homo sapiens OX=9606 GN=HMCN1 PE=1 SV=2	HMCN1_HUMAN	613 kDa	0.999591	35	100%	NA	Q96RW7	HMCN1	Hemicentin-1	25.9586	25.0715	24.1448	23.6976	23.393	25.4548	24.2937	25.5314	22.8753	23.2973	25.113	25.0662	24.9706	24.7778	23.1464	23.3909	24.1963	24.7414	22.0079	24.3377	23.2545	23.9836	23.4983	23.612	25.0095	23.6355	23.5399	23.6478	24.1564	23.9157	21.768	25.7007	23.2382	22.4957	25.8285	24.0791	23.9169	25.2619	22.4155
25	sp|P08519|APOA_HUMAN Apolipoprotein(a) OS=Homo sapiens OX=9606 GN=LPA PE=1 SV=2	APOA_HUMAN	227 kDa	0.999879	34	94%	NA	P08519	LPA	Apolipoprotein(a)	32.1395	25.9401	29.2872	25.9519	26.785	29.8757	28.7882	25.9562	28.9983	27.1339	31.5012	26.4737	29.9463	28.2117	25.8733	31.6041	28.2432	28.4671	26.9407	28.798	32.0397	29.5174	32.6688	32.151	29.826	31.4501	32.2519	26.1965	28.9316	27.1764	28.1812	30.557	30.1502	25.8321	31.7534	30.3532	30.0821	29.5186	29.5543
26	sp|P02675|FIBB_HUMAN Fibrinogen beta chain OS=Homo sapiens OX=9606 GN=FGB PE=1 SV=2	FIBB_HUMAN	56 kDa	0.99986	34	100%	NA	P02675	FGB	Fibrinogen beta chain	34.2843	34.1085	34.3598	33.6788	33.3643	33.7104	34.5568	34.1117	33.4953	33.8925	32.4573	31.4327	33.9356	31.4986	32.3852	34.608	34.001	34.0871	33.3911	34.2727	34.2268	34.2597	33.2816	33.6599	33.7359	33.4163	33.9635	33.4292	33.9855	33.8868	34.0911	33.949	32.7914	33.9384	34.3856	33.5039	33.7072	32.9822	33.1068
27	sp|P16157|ANK1_HUMAN Ankyrin-1 OS=Homo sapiens OX=9606 GN=ANK1 PE=1 SV=3	ANK1_HUMAN	206 kDa	0.999625	34	94%	NA	P16157	ANK1	Ankyrin-1	23.7721	21.8453	23.8775	22.6452	26.4085	21.9851	23.2857	25.2352	26.4708	23.5469	25.6533	24.7541	23.8005	26.0501	27.331	26.2898	25.7966	23.6398	26.2157	23.3323	23.9873	24.1384	23.8101	27.2209	23.6818	25.5597	25.1284	26.2412	23.4586	22.9235	25.611	21.1002	28.4916	26.8809	24.334	25.4478	23.5395	26.423	25.6525
28	sp|P02649|APOE_HUMAN Apolipoprotein E OS=Homo sapiens OX=9606 GN=APOE PE=1 SV=1	APOE_HUMAN	36 kDa	0.999728	31	100%	NA	P02649	APOE	Apolipoprotein E	31.2617	33.5421	30.5416	33.1018	32.4159	32.2719	31.7374	31.9269	32.7314	31.5736	33.4472	32.7862	33.733	32.6423	31.8631	32.216	31.3636	32.864	32.4145	31.7779	31.6433	33.1396	32.2228	33.4937	31.8404	31.8613	30.8213	34.306	31.3369	32.4611	31.103	30.788	32.3183	32.4685	32.1238	31.9023	30.8466	32.1821	31.2308
29	sp|P35908|K22E_HUMAN Keratin, type II cytoskeletal 2 epidermal OS=Homo sapiens OX=9606 GN=KRT2 PE=1 SV=2	K22E_HUMAN	65 kDa	0.999565	31	74%	NA	P35908	KRT2	Keratin, type II cytoskeletal 2 epidermal	26.574	24.8092	25.48	25.8866	27.4896	22.1029	25.2529	23.1543	26.9289	24.8528	25.5216	25.1372	24.3445	25.5928	25.665	25.7494	23.9514	23.2598	28.2988	27.3774	28.6939	25.8831	25.9858	26.7084	34.2303	28.6131	26.1652	25.3064	25.6448	26.4658	25.3339	27.5241	25.7542	26.4266	28.3393	29.229	25.8525	26.7728	24.1969
30	sp|Q07954|LRP1_HUMAN Prolow-density lipoprotein receptor-related protein 1 OS=Homo sapiens OX=9606 GN=LRP1 PE=1 SV=2	LRP1_HUMAN	505 kDa	0.99991	29	100%	NA	Q07954	LRP1	Prolow-density lipoprotein receptor-related protein 1	23.4111	23.3476	23.3638	22.7933	23.4187	23.2326	23.7609	23.5663	22.9379	22.8626	22.9762	24.0544	22.864	23.606	22.6265	23.0712	21.6401	22.9262	22.7829	22.9087	23.4987	23.0261	24.4271	22.5982	23.4676	22.5728	21.8458	23.9587	23.2385	23.6285	22.3147	24.052	23.2703	23.458	23.3204	23.9344	22.1352	23.5467	23.324
31	sp|P04003|C4BPA_HUMAN C4b-binding protein alpha chain OS=Homo sapiens OX=9606 GN=C4BPA PE=1 SV=2	C4BPA_HUMAN	67 kDa	0.9999	29	100%	NA	P04003	C4BPA	C4b-binding protein alpha chain	33.0946	32.7934	33.1683	32.4425	32.6905	32.1607	33.072	32.1361	32.3551	31.5608	33.1866	31.4739	32.6865	32.1235	32.3816	32.3619	32.9015	31.9057	32.0843	31.3668	32.1806	31.7222	33.6824	32.4353	32.3457	32.6885	33.0274	31.4539	32.6606	32.346	32.1139	32.785	32.328	32.0462	32.4706	32.6698	33.0588	32.8178	33.0067
32	sp|P01871|IGHM_HUMAN Immunoglobulin heavy constant mu OS=Homo sapiens OX=9606 GN=IGHM PE=1 SV=4	IGHM_HUMAN	49 kDa	0.999857	29	100%	NA	P01871	IGHM	Immunoglobulin heavy constant mu	33.3753	34.8556	35.4205	34.5434	34.0069	33.1963	33.5441	34.8338	33.8097	35.7815	32.9515	34.4173	32.7497	34.7807	35.1617	32.2544	34.5831	34.516	35.4976	33.3394	33.5063	33.9302	36.1175	34.2986	34.128	34.1551	34.5471	33.1045	33.2481	33.9929	34.4481	34.0494	34.2869	33.7933	34.1148	35.1126	33.7638	34.1356	34.2111
33	sp|P04264|K2C1_HUMAN Keratin, type II cytoskeletal 1 OS=Homo sapiens OX=9606 GN=KRT1 PE=1 SV=6	K2C1_HUMAN	66 kDa	0.999539	29	79%	NA	P04264	KRT1	Keratin, type II cytoskeletal 1	29.6022	26.7709	27.0265	28.2897	29.1785	24.8706	26.1699	26.4926	29.0721	26.2296	27.6986	26.8571	24.9751	26.7069	27.3816	26.473	26.0049	25.0452	27.6643	28.7405	28.6062	28.6061	28.5871	28.9205	32.0223	30.0076	28.8862	28.2217	29.0061	28.7685	27.8789	28.6323	26.8195	29.1285	29.2114	31.3752	29.325	28.2857	26.12
34	sp|P08514|ITA2B_HUMAN Integrin alpha-IIb OS=Homo sapiens OX=9606 GN=ITGA2B PE=1 SV=3	ITA2B_HUMAN	113 kDa	0.999799	28	100%	NA	P08514	ITGA2B	Integrin alpha-IIb	26.6081	27.7183	25.8519	28.602	26.4854	27.6868	26.5469	26.1527	28.8907	26.7735	28.3046	27.8391	29.4262	27.3836	26.8382	27.5176	28.1382	27.1434	27.2209	27.3009	25.9822	26.6006	25.9686	25.6096	24.0937	28.8655	28.7129	27.4206	29.6103	28.5546	29.0756	24.4385	28.6463	27.0148	26.2212	25.9915	29.854	26.1851	28.9026
35	sp|P13645|K1C10_HUMAN Keratin, type I cytoskeletal 10 OS=Homo sapiens OX=9606 GN=KRT10 PE=1 SV=6	K1C10_HUMAN	59 kDa	0.999373	28	79%	NA	P13645	KRT10	Keratin, type I cytoskeletal 10	27.8431	25.7099	26.5037	27.2596	29.3905	23.358	25.8734	25.3704	29.2124	25.9313	26.547	26.3499	25.1125	26.1887	26.9757	26.6049	25.2633	24.5297	28.3375	28.1023	29.3101	27.5622	27.7126	28.1623	34.0138	29.7266	27.1144	26.7576	26.6037	27.2178	26.5792	28.1212	26.6734	27.4325	29.3464	30.6553	28.9238	27.8057	25.2975
36	sp|P12814|ACTN1_HUMAN Alpha-actinin-1 OS=Homo sapiens OX=9606 GN=ACTN1 PE=1 SV=2	ACTN1_HUMAN	103 kDa	0.999846	27	56%	NA	P12814	ACTN1	Alpha-actinin-1	22.0466	19.7171	21.585	21.79	21.2719	21.6431	21.3168	21.7005	23.4706	21.4792	21.5846	21.0456	22.6319	20.7611	22.4816	21.0847	23.3665	21.9358	21.6269	22.4513	21.7885	22.724	23.4377	20.3294	20.4856	22.3264	24.1398	21.5015	22.6024	23.1801	24.4183	20.4607	22.9677	21.8307	22.8474	20.5789	24.5249	21.6532	22.393
37	sp|P07996|TSP1_HUMAN Thrombospondin-1 OS=Homo sapiens OX=9606 GN=THBS1 PE=1 SV=2	TSP1_HUMAN	129 kDa	0.999766	27	96%	NA	P07996	THBS1	Thrombospondin-1	26.0804	25.5475	25.3388	25.5309	25.951	27.8872	24.7976	24.8537	26.3243	25.2568	26.4376	25.0146	26.4821	24.1168	26.5915	25.763	26.92	26.8681	24.1754	25.5997	24.812	25.4256	25.1857	25.3405	27.4119	25.7645	27.0377	25.1724	25.988	26.6393	27.3833	24.2391	26.1686	26.8634	25.8546	26.9791	27.356	23.9676	24.7126
38	sp|P07225|PROS_HUMAN Vitamin K-dependent protein S OS=Homo sapiens OX=9606 GN=PROS1 PE=1 SV=1	PROS_HUMAN	75 kDa	0.999888	26	100%	NA	P07225	PROS1	Vitamin K-dependent protein S	30.2559	30.019	30.1127	29.8248	29.7296	28.9867	30.2491	29.1617	29.1159	28.7061	29.7761	28.246	29.4614	28.8466	29.0981	29.6958	29.4176	28.6591	28.0377	28.1155	29.4339	28.6795	29.6127	29.1662	28.9415	29.61	29.4001	28.7642	29.3626	29.2702	29.0321	29.9316	28.7515	28.9645	29.151	29.7047	29.4285	29.2801	29.6154
39	sp|Q9HC84|MUC5B_HUMAN Mucin-5B OS=Homo sapiens OX=9606 GN=MUC5B PE=1 SV=3	MUC5B_HUMAN	596 kDa	0.999814	26	96%	NA	Q9HC84	MUC5B	Mucin-5B	23.3052	24.694	24.2449	23.8498	26.6775	21.9328	21.6654	21.6214	21.3939	21.9688	24.9058	21.9488	21.6713	23.2594	23.9028	24.3617	23.3262	21.9637	22.3556	21.0323	22.1862	21.5493	31.6624	23.1642	21.8327	21.3014	22.2029	22.6807	23.0502	22.2757	21.329	23.4512	25.9686	23.6902	21.6714	23.2806	26.0437	25.7507	23.5567
40	sp|P02679|FIBG_HUMAN Fibrinogen gamma chain OS=Homo sapiens OX=9606 GN=FGG PE=1 SV=3	FIBG_HUMAN	52 kDa	0.999742	26	100%	NA	P02679	FGG	Fibrinogen gamma chain	34.2108	33.649	33.9789	33.5333	32.5199	33.4327	34.0689	33.6958	32.7092	33.4188	32.483	31.1706	33.4891	30.9453	32.3973	33.8399	34.115	33.499	32.5936	33.5358	33.7817	33.791	32.769	33.3381	33.8413	33.367	33.6821	32.8864	33.5391	33.3427	33.2913	33.6492	32.7402	33.4469	33.5969	33.247	33.1051	32.8152	32.7514
41	sp|P00738|HPT_HUMAN Haptoglobin OS=Homo sapiens OX=9606 GN=HP PE=1 SV=1	HPT_HUMAN	45 kDa	0.999721	26	50%	NA	P00738	HP	Haptoglobin	34.3595	31.0867	35.7099	32.2887	35.2501	32.7511	33.1427	31.8633	30.7047	32.6718	34.4023	29.6158	33.8902	30.7178	36.33	31.5978	34.879	28.5751	33.5256	31.5304	31.83	28.6502	31.725	31.663	31.2327	30.4548	28.7527	33.8596	32.3997	30.7786	32.1265	31.3429	32.3042	31.9593	31.2382	29.8979	33.4757	27.9327	33.753
42	sp|P02647|APOA1_HUMAN Apolipoprotein A-I OS=Homo sapiens OX=9606 GN=APOA1 PE=1 SV=1	APOA1_HUMAN	31 kDa	0.99981	25	100%	NA	P02647	APOA1	Apolipoprotein A-I	30.6483	28.7369	30.5682	29.9029	29.6884	30.587	29.8163	29.621	29.5502	30.1364	30.1602	29.9267	29.63	30.0765	30.7962	29.5218	30.341	29.5084	30.0396	30.6728	30.3945	29.4385	31.4215	29.3934	30.3822	29.7366	30.4972	29.6389	30.1939	29.5825	29.9927	30.2653	30.0432	29.8845	30.48	30.537	30.0783	29.4823	30.2162
43	sp|P00747|PLMN_HUMAN Plasminogen OS=Homo sapiens OX=9606 GN=PLG PE=1 SV=2	PLMN_HUMAN	91 kDa	0.999744	25	92%	NA	P00747	PLG	Plasminogen	25.3324	24.8571	25.248	24.1367	24.5344	25.0569	25.4819	23.8497	24.3548	25.0691	24.7495	24.3228	24.6969	24.1808	25.3832	25.9904	24.2891	25.2912	24.3813	26.0998	25.7894	24.954	27.4448	24.9644	25.1881	24.5294	24.4323	24.5148	24.8394	23.4587	23.1163	25.173	24.7311	25.3289	24.7044	24.9773	24.2502	24.7184	24.2214
44	sp|P26038|MOES_HUMAN Moesin OS=Homo sapiens OX=9606 GN=MSN PE=1 SV=3	MOES_HUMAN	68 kDa	0.999399	24	71%	NA	P26038	MSN	Moesin	24.2217	24.4242	24.0912	24.6917	25.7778	23.3778	24.611	23.6198	24.2918	23.1161	24.8849	23.9305	24.7069	24.6068	24.0183	23.5775	24.0386	23.372	24.3459	23.1306	22.7616	23.4773	23.5052	23.6664	22.6492	24.1714	24.0611	25.1745	24.7383	24.5406	24.3958	23.85	25.7703	23.8313	24.0783	23.6641	25.1326	24.6523	24.3848
45	sp|P00736|C1R_HUMAN Complement C1r subcomponent OS=Homo sapiens OX=9606 GN=C1R PE=1 SV=2	C1R_HUMAN	80 kDa	0.999893	23	96%	NA	P00736	C1R	Complement C1r subcomponent	29.6762	29.7514	30.2406	29.1367	26.3747	29.8596	30.4075	28.6593	28.1147	28.5953	27.5301	28.4719	29.9274	29.0697	26.3509	26.6684	29.4868	29.174	27.1089	29.4849	29.3191	29.1709	29.1949	29.6863	29.1678	28.8623	28.6556	27.0954	29.1903	29.0337	25.7509	29.7213	28.6164	28.7184	29.7907	29.0314	27.9351	29.2688	26.4177
46	sp|Q86UX7|URP2_HUMAN Fermitin family homolog 3 OS=Homo sapiens OX=9606 GN=FERMT3 PE=1 SV=1	URP2_HUMAN	76 kDa	0.999641	23	100%	NA	Q86UX7	FERMT3	Fermitin family homolog 3	25.5801	26.5092	25.278	27.328	26.1424	26.4573	25.7928	24.9619	27.7649	25.6084	26.9028	26.436	28.2688	26.2538	25.7632	26.4613	27.169	25.9117	25.8085	26.1403	25.03	25.9629	25.8519	24.556	22.6822	27.5686	27.7594	26.3481	28.4036	27.6064	28.2865	23.0282	27.5451	26.2101	25.7872	25.2258	28.8161	25.3565	27.3754
47	sp|P11142|HSP7C_HUMAN Heat shock cognate 71 kDa protein OS=Homo sapiens OX=9606 GN=HSPA8 PE=1 SV=1	HSP7C_HUMAN	71 kDa	0.999604	23	61%	NA	P11142	HSPA8	Heat shock cognate 71 kDa protein	22.4935	22.8744	22.5333	24.4952	24.0019	23.2967	23.7799	23.9849	24.4677	22.5146	24.5649	23.4226	24.6677	23.845	23.5317	23.0326	24.1238	24.1298	23.759	24.5213	22.1864	22.9213	22.7102	22.7027	21.9456	24.0872	24.4482	23.0405	24.575	24.0391	24.7259	21.9493	24.7031	23.4095	23.4484	22.4573	25.3625	24.8841	23.975
48	sp|P05106|ITB3_HUMAN Integrin beta-3 OS=Homo sapiens OX=9606 GN=ITGB3 PE=1 SV=2	ITB3_HUMAN	87 kDa	0.999563	23	100%	NA	P05106	ITGB3	Integrin beta-3	25.7998	26.5496	24.7029	27.1701	25.1929	26.4335	25.4755	24.925	27.7699	25.1308	27.1522	26.6121	28.0723	25.7734	25.5573	26.5116	26.8632	25.7745	26.0449	25.8848	25.132	25.6904	25.215	24.2903	23.9832	27.4674	27.1711	26.3196	28.2124	27.4291	27.633	24.171	27.1835	25.9576	25.5819	24.7351	28.4022	24.8038	27.3332
49	sp|P15144|AMPN_HUMAN Aminopeptidase N OS=Homo sapiens OX=9606 GN=ANPEP PE=1 SV=4	AMPN_HUMAN	110 kDa	0.999553	23	100%	NA	P15144	ANPEP	Aminopeptidase N	22.5627	23.3171	24.7078	21.7611	24.9869	20.9374	24.2612	22.6117	24.7377	21.5707	23.7205	23.4214	25.2414	21.8784	23.9009	21.5841	21.8919	22.0823	22.2748	22.8987	20.7675	21.4959	24.4768	21.3271	27.8659	24.007	20.1929	23.4145	24.9438	23.5903	19.8245	23.6254	22.2567	23.3707	25.7631	22.6807	24.3835	24.0038	20.8217
50	sp|P24043|LAMA2_HUMAN Laminin subunit alpha-2 OS=Homo sapiens OX=9606 GN=LAMA2 PE=1 SV=4	LAMA2_HUMAN	344 kDa	0.999636	22	100%	NA	P24043	LAMA2	Laminin subunit alpha-2	23.0174	22.4552	22.5171	21.157	21.7605	21.0706	23.0129	22.5917	21.107	21.1655	23.3426	23.5251	21.4652	22.8415	23.2813	21.7479	20.9443	20.7141	22.4288	20.0685	20.8844	21.814	24.0521	21.4079	21.6652	21.1763	19.855	22.5392	22.0929	22.5928	20.157	23.466	23.291	21.8471	23.5607	22.2335	22.6973	22.5456	20.8448
51	sp|P02786|TFR1_HUMAN Transferrin receptor protein 1 OS=Homo sapiens OX=9606 GN=TFRC PE=1 SV=2	TFR1_HUMAN	85 kDa	0.999355	22	100%	NA	P02786	TFRC	Transferrin receptor protein 1	23.1843	25.6074	26.4441	28.0984	25.6174	23.9991	25.7783	24.3049	24.2081	22.8254	29.0636	26.0086	25.9135	25.0706	25.5889	24.3543	25.3956	23.6126	21.7452	23.1002	23.1139	23.2075	25.9786	24.1505	23.2976	24.6841	24.1017	24.7085	23.9685	22.9676	22.7228	24.7357	25.6313	23.6283	25.5172	23.628	23.7561	25.4782	22.5841
52	sp|A1L4H1|SRCRL_HUMAN Soluble scavenger receptor cysteine-rich domain-containing protein SSC5D OS=Homo sapiens OX=9606 GN=SSC5D PE=1 SV=3	SRCRL_HUMAN	166 kDa	0.999951	21	100%	NA	A1L4H1	SSC5D	Soluble scavenger receptor cysteine-rich domain-containing protein SSC5D	27.6086	27.6144	27.5979	27.3132	26.4789	26.223	28.9145	26.9426	26.1077	25.3972	27.6341	25.1447	27.6828	26.712	28.2844	27.3733	26.1748	25.677	27.908	24.5428	25.2933	26.4889	27.147	26.9913	23.8904	27.3209	25.5505	28.8057	27.536	26.7269	26.4381	27.2735	28.12	27.2608	28.2092	26.5772	26.7369	27.3541	26.3195
53	sp|Q76LX8|ATS13_HUMAN A disintegrin and metalloproteinase with thrombospondin motifs 13 OS=Homo sapiens OX=9606 GN=ADAMTS13 PE=1 SV=1	ATS13_HUMAN	154 kDa	0.999889	21	100%	NA	Q76LX8	ADAMTS13	A disintegrin and metalloproteinase with thrombospondin motifs 13	24.0136	24.3676	23.7547	22.4278	25.2214	23.6908	25.1885	24.4143	24.5053	24.1528	25.595	25.1788	24.7463	24.9442	22.1295	24.0263	23.0035	23.7339	23.3444	22.9879	23.3412	23.7061	26.3347	23.5728	23.3555	22.9589	22.7621	27.8003	24.4726	23.3736	23.2515	25.2362	24.7109	23.7354	24.3826	24.3145	23.3341	24.7186	23.7024
54	sp|Q08380|LG3BP_HUMAN Galectin-3-binding protein OS=Homo sapiens OX=9606 GN=LGALS3BP PE=1 SV=1	LG3BP_HUMAN	65 kDa	0.999884	21	100%	NA	Q08380	LGALS3BP	Galectin-3-binding protein	30.5339	31.0525	29.402	30.0115	30.2439	29.7513	30.9399	30.7585	30.0419	28.746	32.3454	30.7345	31.3264	31.0741	30.269	29.9239	29.1617	29.3134	30.1345	28.1406	28.166	28.6854	29.0186	29.2956	27.9921	29.6844	30.2384	31.2613	30.3131	29.4526	28.2994	30.7845	30.75	29.7729	30.0013	28.9655	30.0459	30.8661	30.201
55	sp|P06727|APOA4_HUMAN Apolipoprotein A-IV OS=Homo sapiens OX=9606 GN=APOA4 PE=1 SV=4	APOA4_HUMAN	45 kDa	0.999844	21	100%	NA	P06727	APOA4	Apolipoprotein A-IV	23.1198	24.5589	24.1281	24.5347	23.3924	24.8243	24.0075	24.1421	23.9378	24.2233	24.9266	24.4115	24.2507	24.682	24.7984	24.3034	23.7811	24.0721	24.5441	24.0376	24.9456	24.7263	24.8167	25.0028	25.4088	25.0511	23.0132	27.0246	24.6427	24.5156	23.1802	24.778	24.5519	24.8941	23.9508	24.8837	22.8946	24.5893	24.6231
56	sp|P01031|CO5_HUMAN Complement C5 OS=Homo sapiens OX=9606 GN=C5 PE=1 SV=4	CO5_HUMAN	188 kDa	0.999798	21	100%	NA	P01031	C5	Complement C5	24.6473	23.4409	24.3833	23.4255	24.3344	25.4781	24.5666	23.6284	23.2466	24.8433	23.8779	23.4197	23.4213	23.2216	23.8086	25.3629	23.526	24.9003	24.224	25.5067	26.2102	24.4174	24.3318	23.5028	25.9384	23.8515	22.7597	25.6193	23.9905	23.6139	23.4853	24.3345	23.2703	23.6762	23.8478	23.1117	23.7957	23.3639	24.3836
57	sp|P00450|CERU_HUMAN Ceruloplasmin OS=Homo sapiens OX=9606 GN=CP PE=1 SV=1	CERU_HUMAN	122 kDa	0.999716	21	100%	NA	P00450	CP	Ceruloplasmin	26.6281	24.1144	24.8707	24.1934	25.1621	26.3221	25.3302	25.0949	25.2167	25.7279	25.6217	25.4324	25.0734	25.6355	26.3081	26.8779	24.5227	26.121	24.8767	27.494	26.8471	25.3681	23.8385	25.3153	26.3313	24.4765	23.9907	24.3825	25.7423	24.6558	24.5447	24.3917	25.5771	25.8427	24.9484	24.7015	25.1153	25.1701	25.384
58.1	sp|P60709|ACTB_HUMAN Actin, cytoplasmic 1 OS=Homo sapiens OX=9606 GN=ACTB PE=1 SV=1	ACTB_HUMAN	42 kDa	0.999698	21	38%	NA	P60709	ACTB	Actin, cytoplasmic 1	26.4197	26.7668	25.952	28.7292	26.5479	27.4954	26.565	25.8339	28.8043	26.5088	27.6819	27.1121	29.1054	26.8536	27.0895	27.4677	28.5135	26.8462	26.9254	27.1549	26.0647	27.0801	24.6919	25.8258	23.9522	28.2594	28.8357	27.6299	29.1259	28.1436	29.7766	23.7762	28.5269	27.5896	27.1219	26.2138	29.8476	25.9367	28.6302
58.2	sp|P63261|ACTG_HUMAN Actin, cytoplasmic 2 OS=Homo sapiens OX=9606 GN=ACTG1 PE=1 SV=1	ACTG_HUMAN	42 kDa	0.999698	21	38%	NA	P63261	ACTG1	Actin, cytoplasmic 2	26.4197	26.7668	25.952	28.7292	26.5479	27.4954	26.565	25.8339	28.8043	26.5088	27.6819	27.1121	29.1054	26.8536	27.0895	27.4677	28.5135	26.8462	26.9254	27.1549	26.0647	27.0801	24.6919	25.8258	23.9522	28.2594	28.8357	27.6299	29.1259	28.1436	29.7766	23.7762	28.5269	27.5896	27.1219	26.2138	29.8476	25.9367	28.6302
59	sp|P01009|A1AT_HUMAN Alpha-1-antitrypsin OS=Homo sapiens OX=9606 GN=SERPINA1 PE=1 SV=3	A1AT_HUMAN	47 kDa	0.999646	21	100%	NA	P01009	SERPINA1	Alpha-1-antitrypsin	28.4742	27.5925	28.5531	27.0561	28.4039	26.8394	29.1678	27.0468	27.6049	26.9742	27.6286	26.9643	28.8987	27.1911	29.2639	27.9624	28.014	26.792	27.7741	28.0788	27.7421	27.0242	26.6932	27.4822	26.9874	26.8983	26.7043	27.7511	27.377	27.1935	27.3014	26.9235	28.5378	27.6784	27.7146	26.8266	27.9759	27.2296	27.867
60	sp|P23229|ITA6_HUMAN Integrin alpha-6 OS=Homo sapiens OX=9606 GN=ITGA6 PE=1 SV=5	ITA6_HUMAN	127 kDa	0.999492	21	100%	NA	P23229	ITGA6	Integrin alpha-6	23.6305	24.5324	22.1593	24.1989	23.0174	24.6535	23.2084	23.0356	24.8892	23.219	24.3881	24.4806	25.9871	23.9224	23.1708	23.9674	24.1757	23.887	23.6651	24.8942	23.6835	23.2911	25.515	22.2917	22.6247	25.5879	24.4965	24.0523	25.9016	25.0967	25.2393	23.4847	24.1129	23.2466	23.588	22.2911	26.2095	23.0079	25.5046
61	sp|P11047|LAMC1_HUMAN Laminin subunit gamma-1 OS=Homo sapiens OX=9606 GN=LAMC1 PE=1 SV=3	LAMC1_HUMAN	178 kDa	0.999914	20	100%	NA	P11047	LAMC1	Laminin subunit gamma-1	23.2103	22.7021	23.0843	21.8309	22.356	21.3026	23.3112	22.7893	21.3982	21.2996	23.3403	23.6734	22.0665	22.6296	23.5976	22.0393	21.3291	23.2545	23.0787	21.6713	21.3138	21.7841	23.0549	21.9621	21.8671	21.687	20.632	22.3786	22.1541	23.02	21.6194	23.5564	23.6978	22.4118	23.566	22.4422	22.7052	22.6318	22.0778
62	sp|P00451|FA8_HUMAN Coagulation factor VIII OS=Homo sapiens OX=9606 GN=F8 PE=1 SV=1	FA8_HUMAN	267 kDa	0.999723	20	100%	NA	P00451	F8	Coagulation factor VIII	22.6069	23.8362	22.9165	21.6989	25.1263	22.4214	24.4268	21.8032	22.0059	22.2782	25.0424	23.6577	25.2477	23.492	23.1048	24.5897	23.392	22.0582	21.9324	20.6795	22.879	22.3241	23.0509	23.5702	22.5562	22.2426	22.8477	26.5398	22.6183	22.8799	23.1745	23.5895	21.8624	24.2475	23.9748	22.7186	22.1079	23.4488	22.8018
63	sp|P19823|ITIH2_HUMAN Inter-alpha-trypsin inhibitor heavy chain H2 OS=Homo sapiens OX=9606 GN=ITIH2 PE=1 SV=2	ITIH2_HUMAN	106 kDa	0.999557	20	100%	NA	P19823	ITIH2	Inter-alpha-trypsin inhibitor heavy chain H2	27.3906	26.2503	24.8933	26.4195	27.4832	27.7563	26.6304	26.4279	25.9577	27.3421	27.1882	26.7757	25.9944	26.1671	24.8468	27.7878	25.1221	27.6535	25.8123	28.1203	28.4219	26.9872	26.5804	25.8838	27.9529	25.9374	24.9825	27.0893	26.8304	26.4736	26.5551	26.7653	25.439	26.568	25.3381	26.2312	25.7538	26.4539	26.7943
64	sp|P02533|K1C14_HUMAN Keratin, type I cytoskeletal 14 OS=Homo sapiens OX=9606 GN=KRT14 PE=1 SV=4	K1C14_HUMAN	52 kDa	0.999069	20	20%	NA	P02533	KRT14	Keratin, type I cytoskeletal 14	24.0434	19.5941	20.1569	22.4286	20.5287	17.1956	19.1261	22.553	21.8952	19.7728	20.9293	20.5233	16.1476	20.9529	20.2389	19.1603	18.8889	18.3528	21.4654	22.9428	23.3832	23.5624	23.8422	24.5977	27.7234	23.7503	22.4852	21.1024	21.7526	22.1664	20.5435	24.5293	19.7947	22.8647	23.5263	26.0929	22.3346	21.8405	18.5146
65	sp|P00739|HPTR_HUMAN Haptoglobin-related protein OS=Homo sapiens OX=9606 GN=HPR PE=2 SV=2	HPTR_HUMAN	39 kDa	0.999858	19	32%	NA	P00739	HPR	Haptoglobin-related protein	26.6016	27.0001	27.5635	27.9799	25.0046	26.4881	27.1078	27.2921	26.6536	26.9579	25.789	28.5233	25.5557	27.1585	26.0494	26.0412	26.1663	28.0182	27.6382	27.1349	27.4319	27.3091	29.9483	27.306	26.7903	26.3139	29.2533	29.1692	26.0206	27.3461	26.6993	28.67	26.6025	26.311	28.2306	28.7254	26.6744	27.7146	27.2137
66	sp|Q92954|PRG4_HUMAN Proteoglycan 4 OS=Homo sapiens OX=9606 GN=PRG4 PE=1 SV=3	PRG4_HUMAN	151 kDa	0.999729	19	95%	NA	Q92954	PRG4	Proteoglycan 4	26.8469	25.7296	25.5932	25.2413	26.911	27.7108	26.6331	25.4135	25.4643	25.6552	26.073	25.9633	26.3981	26.8244	25.832	25.992	24.3649	26.8277	26.2294	25.3251	27.0298	26.5968	26.0525	25.1244	25.854	25.3523	24.4484	27.3341	26.4807	26.2191	24.9546	25.8891	25.7056	26.243	27.1631	25.6298	25.6207	26.1662	26.0761
67	sp|Q00610|CLH1_HUMAN Clathrin heavy chain 1 OS=Homo sapiens OX=9606 GN=CLTC PE=1 SV=5	CLH1_HUMAN	192 kDa	0.999637	19	79%	NA	Q00610	CLTC	Clathrin heavy chain 1	20.6135	20.8813	22.5576	22.2579	23.978	21.3512	22.2263	23.8345	22.9509	21.6232	22.07	21.8191	22.4694	21.6156	23.698	20.9948	22.1728	24.6774	22.4769	25.0769	21.2356	21.3732	22.4374	21.6128	21.1741	21.8226	22.5653	21.5438	22.1505	22.1286	22.2939	21.3693	22.3328	21.807	21.1121	21.0279	22.3853	24.7731	21.8227
68	sp|P04040|CATA_HUMAN Catalase OS=Homo sapiens OX=9606 GN=CAT PE=1 SV=3	CATA_HUMAN	60 kDa	0.99949	19	100%	NA	P04040	CAT	Catalase	24.6914	22.7287	25.7382	23.5705	27.0589	22.7924	24.3968	25.5322	26.4305	24.281	25.9033	25.282	24.3704	26.0542	27.9531	26.2016	26.1505	23.6462	26.1214	23.6534	24.2792	24.5908	23.7648	27.0974	25.848	25.2235	25.0329	25.8825	24.6525	23.5185	25.2053	21.6932	27.7889	26.4766	24.5204	25.059	24.483	26.1147	25.8522
69	sp|P68032|ACTC_HUMAN Actin, alpha cardiac muscle 1 OS=Homo sapiens OX=9606 GN=ACTC1 PE=1 SV=1	ACTC_HUMAN	42 kDa	0.999859	18	28%	NA	P68032	ACTC1	Actin, alpha cardiac muscle 1	24.8342	25.3776	24.7144	27.0879	25.3818	25.8024	25.1604	24.6245	27.2553	25.1599	25.9985	26.0695	27.9952	25.7338	25.2936	26.3061	27.1063	25.5427	25.6724	25.7429	24.5561	25.521	25.1527	24.5252	22.7532	27.1114	27.552	26.277	27.8762	27.0418	28.5338	22.9662	27.5936	26.0887	25.4745	24.8143	28.5455	25.0553	27.3872
70	sp|P78509|RELN_HUMAN Reelin OS=Homo sapiens OX=9606 GN=RELN PE=1 SV=3	RELN_HUMAN	388 kDa	0.999476	18	100%	NA	P78509	RELN	Reelin	23.4323	24.9268	23.7911	22.9797	23.2004	22.3824	24.3118	23.7574	22.0379	22.1996	23.2977	23.4075	23.7788	23.4638	23.144	24.0024	22.7045	22.4077	22.6463	21.7438	22.9638	22.553	29.1545	23.2311	23.6104	23.0671	22.5388	25.2898	23.192	23.1207	22.6459	23.9727	23.9169	23.9368	23.8097	24.1992	22.3866	23.3315	22.514
71	sp|P67936|TPM4_HUMAN Tropomyosin alpha-4 chain OS=Homo sapiens OX=9606 GN=TPM4 PE=1 SV=3	TPM4_HUMAN	29 kDa	0.999882	17	53%	NA	P67936	TPM4	Tropomyosin alpha-4 chain	22.8218	22.2961	21.7581	24.6986	22.3119	23.5578	23.2767	21.3177	25.2322	22.8738	23.3607	23.8516	25.1116	23.5245	20.8095	23.6354	24.3944	22.8628	22.3649	23.7274	22.8321	23.8615	22.8085	21.1926	19.2597	24.5994	24.8616	23.23	25.2531	25.1362	25.4257	20.4486	24.5449	23.626	23.1201	21.7211	26.5341	21.5139	24.9177
72	sp|P02730|B3AT_HUMAN Band 3 anion transport protein OS=Homo sapiens OX=9606 GN=SLC4A1 PE=1 SV=3	B3AT_HUMAN	102 kDa	0.999852	17	100%	NA	P02730	SLC4A1	Band 3 anion transport protein	26.0665	24.654	25.6955	24.8846	28.3376	24.1301	25.3382	27.0096	28.2632	25.1515	28.1201	26.7439	25.7537	27.8572	28.9616	27.6846	27.4953	25.5613	27.923	25.2101	25.0898	25.587	24.544	28.7043	25.4579	27.2103	26.7542	27.8517	25.8309	24.9249	26.9376	23.2143	30.3277	28.0835	25.9356	26.9457	25.1967	28.2724	26.995
73	sp|P01833|PIGR_HUMAN Polymeric immunoglobulin receptor OS=Homo sapiens OX=9606 GN=PIGR PE=1 SV=4	PIGR_HUMAN	83 kDa	0.99985	17	100%	NA	P01833	PIGR	Polymeric immunoglobulin receptor	25.235	25.9704	26.1222	25.6995	24.1898	25.3537	25.441	25.3736	24.8801	26.503	25.4387	26.266	24.2428	25.7647	25.6082	23.945	23.9505	24.5793	25.412	26.851	25.0477	25.2361	26.9352	25.3538	24.9905	24.5343	23.9034	25.7685	24.4995	25.946	24.8381	26.1428	23.761	25.2426	25.7405	25.4921	25.0367	24.8648	25.7442
74	sp|P14618|KPYM_HUMAN Pyruvate kinase PKM OS=Homo sapiens OX=9606 GN=PKM PE=1 SV=4	KPYM_HUMAN	58 kDa	0.999822	17	100%	NA	P14618	PKM	Pyruvate kinase PKM	23.3107	23.772	22.6274	24.9623	25.5873	23.9136	25.0129	26.0086	25.4829	24.2052	24.1196	23.9849	25.8019	24.3633	25.0011	23.7313	24.7536	26.7691	25.0876	26.565	23.4287	23.7309	25.6556	22.2242	23.2035	24.8257	25.3475	24.009	25.4724	25.2213	25.697	21.4032	25.0957	24.2782	23.664	23.0356	25.9	26.4017	25.2414
75	sp|O43866|CD5L_HUMAN CD5 antigen-like OS=Homo sapiens OX=9606 GN=CD5L PE=1 SV=1	CD5L_HUMAN	38 kDa	0.999713	17	100%	NA	O43866	CD5L	CD5 antigen-like	30.3468	31.5353	31.656	30.7967	30.1378	30.1405	30.2147	31.7833	29.732	32.2766	29.4034	31.0207	29.4195	31.1708	30.9864	29.1929	30.5982	31.1364	31.7803	29.6615	30.2438	30.4595	31.0868	30.7379	31.0692	30.8453	31.0681	29.8031	29.7144	30.7889	30.834	31.1609	30.4761	30.5051	30.7988	31.9802	30.2645	30.7652	30.2631
76	sp|P35527|K1C9_HUMAN Keratin, type I cytoskeletal 9 OS=Homo sapiens OX=9606 GN=KRT9 PE=1 SV=3	K1C9_HUMAN	62 kDa	0.999655	17	94%	NA	P35527	KRT9	Keratin, type I cytoskeletal 9	28.5719	25.2327	25.8822	26.6792	26.0442	22.909	24.9841	24.5466	23.6237	24.5066	26.1796	25.2378	21.9118	24.9709	25.6278	23.5294	24.3306	23.1539	25.4923	27.048	22.693	26.943	27.9615	26.9989	24.5991	28.1795	27.5661	27.2068	27.8179	27.7638	26.5762	26.8892	24.923	28.2084	25.352	29.6153	26.2385	26.5773	24.8646
77	sp|P11021|BIP_HUMAN Endoplasmic reticulum chaperone BiP OS=Homo sapiens OX=9606 GN=HSPA5 PE=1 SV=2	BIP_HUMAN	72 kDa	0.999593	17	88%	NA	P11021	HSPA5	Endoplasmic reticulum chaperone BiP	22.8831	22.5815	23.3073	22.8223	22.7885	22.6662	23.6475	22.4587	23.688	22.8251	22.9698	23.031	23.5266	22.491	22.2317	22.5695	23.8265	22.4555	22.6304	22.8955	23.5617	23.4985	23.7225	22.2697	22.7703	22.9612	23.7233	23.4773	23.0581	23.3727	24.259	23.0777	23.3157	22.9931	23.4692	22.8148	24.4518	22.7135	22.2323
78	sp|P07437|TBB5_HUMAN Tubulin beta chain OS=Homo sapiens OX=9606 GN=TUBB PE=1 SV=2	TBB5_HUMAN	50 kDa	0.999558	17	18%	NA	P07437	TUBB	Tubulin beta chain	21.4944	20.1755	19.4386	21.1097	23.4967	21.2825	22.2101	24.0009	21.5578	21.8701	20.8992	20.4416	21.1601	21.6176	22.8204	20.0373	21.0562	24.6029	22.4795	24.784	21.1684	20.5559	20.5608	19.2064	21.5391	20.4028	21.1681	20.0072	21.2705	21.8592	19.8702	20.2982	19.8538	20.8291	21.6427	19.4984	21.9997	24.8621	18.8953
79	sp|P68371|TBB4B_HUMAN Tubulin beta-4B chain OS=Homo sapiens OX=9606 GN=TUBB4B PE=1 SV=1	TBB4B_HUMAN	50 kDa	0.999395	17	24%	NA	P68371	TUBB4B	Tubulin beta-4B chain	20.4134	20.146	19.9787	20.6165	21.0138	19.8908	20.1627	21.0813	20.4995	20.0373	19.8074	19.4648	20.8256	18.9557	20.0291	19.572	20.5906	21.914	19.8932	21.8357	19.8472	19.9206	18.6777	18.4965	18.8645	20.2216	20.3788	19.6724	20.826	20.2904	21.0226	19.0875	19.6348	19.3813	20.7278	18.7304	20.9708	22.1004	20.2863
80	sp|P15311|EZRI_HUMAN Ezrin OS=Homo sapiens OX=9606 GN=EZR PE=1 SV=4	EZRI_HUMAN	69 kDa	0.999196	17	59%	NA	P15311	EZR	Ezrin	22.2357	23.6613	24.0259	22.6579	22.9167	22.6404	22.2848	22.5834	20.9515	19.9227	21.8929	22.259	21.4794	24.0056	23.0681	22.2528	21.6626	23.2949	21.9504	23.3854	20.0256	23.8565	24.7313	20.2232	19.591	20.2373	22.4197	21.4812	20.1642	23.6652	21.4502	22.7394	23.8592	20.7167	23.2627	24.8719	21.2395	23.3464	20.6027
81	sp|P01860|IGHG3_HUMAN Immunoglobulin heavy constant gamma 3 OS=Homo sapiens OX=9606 GN=IGHG3 PE=1 SV=2	IGHG3_HUMAN	41 kDa	0.999831	16	31%	NA	P01860	IGHG3	Immunoglobulin heavy constant gamma 3	27.4662	26.1282	27.7475	26.7194	27.3584	29.5075	28.5055	26.8427	27.8916	27.8148	27.2716	26.077	25.8001	27.5533	27.9782	28.4846	25.0692	28.0837	26.029	26.8644	29.4015	28.1881	28.4921	26.6714	28.2428	26.8171	25.7332	26.8908	26.0235	28.6865	28.9429	28.5203	24.909	25.8636	26.7197	24.8708	26.8354	25.4206	28.064
82	sp|P06396|GELS_HUMAN Gelsolin OS=Homo sapiens OX=9606 GN=GSN PE=1 SV=1	GELS_HUMAN	86 kDa	0.999771	16	100%	NA	P06396	GSN	Gelsolin	24.5886	24.646	24.0168	26.1542	24.6966	25.3613	24.8271	24.4164	26.4719	24.9633	25.2853	24.8914	26.3189	25.0493	24.6319	25.8268	25.3172	25.4014	25.5272	25.4253	24.9103	24.9593	26.2669	24.5066	24.4253	25.9804	25.8578	26.2126	26.6658	26.4169	27.0263	23.0355	26.3186	25.05	24.8563	24.1443	27.2908	24.698	26.0158
83	sp|P05160|F13B_HUMAN Coagulation factor XIII B chain OS=Homo sapiens OX=9606 GN=F13B PE=1 SV=3	F13B_HUMAN	76 kDa	0.999664	16	100%	NA	P05160	F13B	Coagulation factor XIII B chain	23.1424	23.5917	23.2406	22.526	22.0384	24.9924	22.872	24.1024	22.3842	24.359	23.1242	24.1483	22.5325	23.94	22.6128	23.6154	22.6099	24.1954	21.5865	24.1141	25.1272	24.3949	21.7282	23.3456	24.9841	23.6539	22.7625	22.9544	23.9671	23.8231	22.9764	25.0315	20.8603	22.8606	23.4976	23.4898	22.3322	23.9063	23.3672
84	sp|P05556|ITB1_HUMAN Integrin beta-1 OS=Homo sapiens OX=9606 GN=ITGB1 PE=1 SV=2	ITB1_HUMAN	88 kDa	0.99963	16	100%	NA	P05556	ITGB1	Integrin beta-1	23.7013	23.8177	23.6564	23.6802	23.1849	23.4997	24.1813	22.4433	23.6609	23.7833	23.4871	23.5601	24.6574	23.1808	22.5918	23.9708	23.1851	23.5002	22.9189	23.8039	24.0696	23.5614	26.1725	22.8921	22.5472	24.2466	23.7891	23.472	24.7502	23.9005	24.3071	23.5807	23.4051	23.3341	23.5295	22.9014	25.1224	22.6844	24.3013
85	sp|P01857|IGHG1_HUMAN Immunoglobulin heavy constant gamma 1 OS=Homo sapiens OX=9606 GN=IGHG1 PE=1 SV=1	IGHG1_HUMAN	36 kDa	0.999579	16	38%	NA	P01857	IGHG1	Immunoglobulin heavy constant gamma 1	28.1164	28.3094	28.7286	27.8501	29.7487	30.8428	28.3056	29.0688	29.7489	30.2061	30.6477	30.2754	28.9037	30.1594	31.3177	31.044	29.8053	30.8377	29.1128	31.1016	30.716	30.0935	29.6723	28.8974	31.7871	29.5506	29.5203	27.8703	29.7663	29.5164	31.4681	29.4078	29.9224	28.8264	29.0916	28.6901	29.652	29.422	30.0027
86.1	sp|P0DMV8|HS71A_HUMAN Heat shock 70 kDa protein 1A OS=Homo sapiens OX=9606 GN=HSPA1A PE=1 SV=1	HS71A_HUMAN	70 kDa	0.999522	16	69%	NA	P0DMV8	HSPA1A	Heat shock 70 kDa protein 1A	21.2203	21.072	21.4453	22.8439	24.561	21.3827	23.9613	25.1074	22.6609	22.7477	23.2765	22.4223	22.1802	23.0065	23.487	21.356	21.7351	25.599	24.2762	25.5966	21.6856	20.7708	21.8413	20.7001	21.9177	21.8211	22.1712	22.2856	22.1845	22.4608	22.0285	19.3276	22.5004	22.4177	21.5956	20.8476	22.4682	25.5359	21.5894
86.2	sp|P0DMV9|HS71B_HUMAN Heat shock 70 kDa protein 1B OS=Homo sapiens OX=9606 GN=HSPA1B PE=1 SV=1	HS71B_HUMAN	70 kDa	0.999522	16	69%	NA	P0DMV9	HSPA1B	Heat shock 70 kDa protein 1B	21.2203	21.072	21.4453	22.8439	24.561	21.3827	23.9613	25.1074	22.6609	22.7477	23.2765	22.4223	22.1802	23.0065	23.487	21.356	21.7351	25.599	24.2762	25.5966	21.6856	20.7708	21.8413	20.7001	21.9177	21.8211	22.1712	22.2856	22.1845	22.4608	22.0285	19.3276	22.5004	22.4177	21.5956	20.8476	22.4682	25.5359	21.5894
87	sp|Q13201|MMRN1_HUMAN Multimerin-1 OS=Homo sapiens OX=9606 GN=MMRN1 PE=1 SV=3	MMRN1_HUMAN	138 kDa	0.999423	16	100%	NA	Q13201	MMRN1	Multimerin-1	21.5795	21.4293	21.0074	21.3591	20.1971	23.9255	21.2346	20.6616	21.3367	21.7653	21.4698	20.3546	21.8494	19.2203	21.9507	22.4304	21.6122	23.2577	21.0877	21.1282	21.9015	22.2697	21.2436	21.845	23.5752	21.1113	22.487	20.9402	21.4031	21.5767	23.8838	20.6797	21.1266	23.1145	22.1998	22.4848	21.654	19.7032	20.5634
88	sp|P00488|F13A_HUMAN Coagulation factor XIII A chain OS=Homo sapiens OX=9606 GN=F13A1 PE=1 SV=5	F13A_HUMAN	83 kDa	0.999371	16	100%	NA	P00488	F13A1	Coagulation factor XIII A chain	26.2843	26.2307	25.6811	26.366	24.5423	26.2563	26.7991	26.2867	25.8709	26.0986	25.0563	25.3847	26.5463	25.1847	24.8738	26.8165	26.5643	26.4292	25.4043	26.4354	26.9947	27.161	24.7929	25.1169	26.4171	26.2989	26.6839	25.5457	26.507	26.7745	27.1271	26.7396	25.9007	26.482	26.6339	25.9581	27.1349	25.6448	26.3421
89	sp|P01859|IGHG2_HUMAN Immunoglobulin heavy constant gamma 2 OS=Homo sapiens OX=9606 GN=IGHG2 PE=1 SV=2	IGHG2_HUMAN	36 kDa	0.999876	15	27%	NA	P01859	IGHG2	Immunoglobulin heavy constant gamma 2	26.5931	26.5586	27.0729	24.8796	26.9424	27.7003	26.4066	27.3445	27.1636	27.7057	25.413	27.773	26.1338	28.0001	25.4493	27.5138	23.8491	28.253	27.2626	29.207	29.5639	27.2151	25.8346	26.6219	27.5301	25.074	25.6004	25.3372	26.7399	27.6683	25.8265	26.0994	27.1608	26.5588	25.5118	24.7926	26.6572	26.6458	27.5688
90	sp|P12931|SRC_HUMAN Proto-oncogene tyrosine-protein kinase Src OS=Homo sapiens OX=9606 GN=SRC PE=1 SV=3	SRC_HUMAN	60 kDa	0.999735	15	60%	NA	P12931	SRC	Proto-oncogene tyrosine-protein kinase Src	20.6877	22.1033	21.0126	22.6869	20.5377	21.8709	21.2725	20.2232	23.185	22.0493	22.0794	22.2957	23.3052	21.5238	21.3194	22.1439	21.8846	21.4639	21.9281	21.3993	21.053	21.1116	28.6178	21.1259	20.2323	23.3522	22.9179	22.3617	23.8405	23.4173	23.8554	20.5105	22.55	21.1961	21.1059	20.6231	23.6309	19.9554	23.7539
91	sp|Q7L576|CYFP1_HUMAN Cytoplasmic FMR1-interacting protein 1 OS=Homo sapiens OX=9606 GN=CYFIP1 PE=1 SV=1	CYFP1_HUMAN	145 kDa	0.999675	15	100%	NA	Q7L576	CYFIP1	Cytoplasmic FMR1-interacting protein 1	20.3737	21.2759	21.9128	22.6066	20.5459	22.2093	19.7872	19.8434	23.9428	20.0708	22.611	25.4568	23.1576	24.6455	23.2029	20.9761	21.9318	21.0216	20.8159	21.5135	21.1146	24.9751	23.4548	24.3716	25.121	24.547	22.742	22.0863	24.8517	24.4969	25.6023	20.4835	24.155	24.0175	19.2646	23.7388	23.5994	23.0436	22.7299
92	sp|P68366|TBA4A_HUMAN Tubulin alpha-4A chain OS=Homo sapiens OX=9606 GN=TUBA4A PE=1 SV=1	TBA4A_HUMAN	50 kDa	0.999608	15	27%	NA	P68366	TUBA4A	Tubulin alpha-4A chain	22.8523	22.671	22.4551	23.3495	20.6011	23.6365	22.2606	22.2839	24.0398	22.2991	22.8183	23.3534	24.4972	22.4643	21.5405	23.0157	23.8134	22.9977	22.305	23.7478	22.3447	22.7793	23.1211	21.483	20.4642	24.1408	24.0377	22.7833	24.866	24.3807	24.9847	22.8594	23.5633	22.6062	23.6643	22.118	25.2784	21.7351	24.3042
93	sp|P98160|PGBM_HUMAN Basement membrane-specific heparan sulfate proteoglycan core protein OS=Homo sapiens OX=9606 GN=HSPG2 PE=1 SV=4	PGBM_HUMAN	469 kDa	0.999592	15	100%	NA	P98160	HSPG2	Basement membrane-specific heparan sulfate proteoglycan core protein	24.0563	24.8856	23.2649	24.2471	23.7798	24.3034	24.4582	23.987	23.429	23.7452	24.2869	24.458	23.8983	23.6892	23.6506	24.2856	22.5818	24.0211	23.6943	23.5898	24.2496	23.9458	24.0501	24.3159	24.1188	23.1453	22.4533	24.7008	23.3836	23.2646	22.522	24.0235	21.858	24.2652	24.4018	24.6083	22.6587	23.8541	22.6116
94	sp|P07900|HS90A_HUMAN Heat shock protein HSP 90-alpha OS=Homo sapiens OX=9606 GN=HSP90AA1 PE=1 SV=5	HS90A_HUMAN	85 kDa	0.999531	15	80%	NA	P07900	HSP90AA1	Heat shock protein HSP 90-alpha	20.9363	20.0864	21.3787	21.8589	22.3262	21.0198	21.8392	23.2477	22.8583	21.9047	22.2645	21.0836	22.3196	21.9586	22.0431	21.0673	22.3381	22.7212	23.0406	23.6915	21.3293	20.7606	22.5013	21.0616	21.0168	21.9653	22.3118	21.5349	22.1517	21.9427	22.633	19.5587	22.1579	21.9685	21.2954	20.8238	23.1248	23.306	21.9748
95	sp|P13647|K2C5_HUMAN Keratin, type II cytoskeletal 5 OS=Homo sapiens OX=9606 GN=KRT5 PE=1 SV=3	K2C5_HUMAN	62 kDa	0.999442	15	53%	NA	P13647	KRT5	Keratin, type II cytoskeletal 5	24.6059	21.0926	22.5532	23.1169	23.9184	21.8962	22.5832	22.4132	23.9122	22.3552	22.2574	21.3777	21.3821	22.4868	22.3534	22.4429	20.5131	21.4616	24.0747	24.0082	24.74	24.4082	22.6245	24.3508	29.1927	24.9205	23.2673	23.2371	23.0222	23.1386	22.1044	24.3951	21.2871	23.8811	24.6979	26.1535	24.2293	22.9832	21.4394
96	sp|Q71U36|TBA1A_HUMAN Tubulin alpha-1A chain OS=Homo sapiens OX=9606 GN=TUBA1A PE=1 SV=1	TBA1A_HUMAN	50 kDa	0.999432	15	27%	NA	Q71U36	TUBA1A	Tubulin alpha-1A chain	22.3765	21.3165	20.6217	22.4967	24.4397	22.1715	23.1218	24.7646	22.8794	22.7206	21.519	21.5928	22.7705	22.5842	22.5142	21.3024	21.7534	25.3007	23.8775	25.4678	21.8953	21.1549	22.9289	19.8072	22.4394	22.3821	23.2489	22.101	22.7379	23.0024	22.3119	20.8897	21.612	21.933	22.4383	20.3765	23.6793	25.5292	21.6948
97	sp|P08779|K1C16_HUMAN Keratin, type I cytoskeletal 16 OS=Homo sapiens OX=9606 GN=KRT16 PE=1 SV=4	K1C16_HUMAN	51 kDa	0.999429	15	20%	NA	P08779	KRT16	Keratin, type I cytoskeletal 16	22.3031	17.4432	16.5208	21.8064	18.0823	17.2452	15.8396	23.6463	18.7252	17.7317	19.8097	17.266	15.8715	21.021	16.1565	18.7555	19.4452	17.8111	17.9176	18.7674	17.7244	22.0377	21.58	25.6195	22.8877	20.2567	20.7467	19.3822	19.8689	18.4335	15.8381	24.516	18.44	20.1546	22.6646	25.5515	21.154	18.1348	17.5539
98	sp|P48668|K2C6C_HUMAN Keratin, type II cytoskeletal 6C OS=Homo sapiens OX=9606 GN=KRT6C PE=1 SV=3	K2C6C_HUMAN	60 kDa	0.998963	15	7%	NA	P48668	KRT6C	Keratin, type II cytoskeletal 6C	21.6779	16.9478	18.3606	21.3921	17.7733	17.2526	17.298	22.7772	18.0356	15.618	20.284	17.8755	16.591	20.3044	16.467	19.8491	19.0378	15.0904	21.1529	16.1905	17.0188	22.2446	16.583	24.3404	19.0789	20.5411	20.3017	18.8837	18.275	18.8238	16.7376	23.8692	16.0538	21.313	22.9572	23.4554	22.9237	18.3117	17.9841
100	sp|P04259|K2C6B_HUMAN Keratin, type II cytoskeletal 6B OS=Homo sapiens OX=9606 GN=KRT6B PE=1 SV=5	K2C6B_HUMAN	60 kDa	0.993965	15	7%	NA	P04259	KRT6B	Keratin, type II cytoskeletal 6B	15.5399	13.7989	NA	16.3541	NA	NA	12.2594	15.2121	NA	13.1348	NA	13.4716	13.7307	NA	NA	14.3804	13.5584	9.39122	14.1482	NA	NA	17.8342	13.6633	20.1261	NA	13.4869	NA	NA	8.36904	NA	NA	19.2179	11.4426	17.2253	13.535	17.4623	18.5067	NA	NA
101	sp|P00734|THRB_HUMAN Prothrombin OS=Homo sapiens OX=9606 GN=F2 PE=1 SV=2	THRB_HUMAN	70 kDa	0.999874	14	100%	NA	P00734	F2	Prothrombin	23.8607	23.8205	22.6176	23.141	23.7702	24.6204	22.8543	23.3139	23.8434	24.102	23.3032	23.2992	22.8752	23.8492	23.824	24.8667	22.8801	24.4551	22.7312	25.773	24.8718	23.9903	24.2849	24.2245	24.9583	23.558	22.4705	23.4306	23.8717	23.3075	22.0716	22.9334	23.7843	23.5456	23.6763	23.4743	22.7616	23.755	22.7918
102	sp|P00751|CFAB_HUMAN Complement factor B OS=Homo sapiens OX=9606 GN=CFB PE=1 SV=2	CFAB_HUMAN	86 kDa	0.999872	14	100%	NA	P00751	CFB	Complement factor B	24.0868	23.597	23.5863	22.837	24.2191	24.9273	24.2215	23.3379	24.5713	24.1741	24.0836	23.2162	23.4849	23.8466	25.4555	25.3781	23.67	24.7487	23.969	25.2754	25.5198	24.2976	25.4947	24.4689	25.2951	23.5531	23.4589	23.5648	23.7603	23.5962	23.1524	23.4569	24.4723	24.5442	24.0863	23.5611	23.5833	23.891	24.3549
103	sp|P05155|IC1_HUMAN Plasma protease C1 inhibitor OS=Homo sapiens OX=9606 GN=SERPING1 PE=1 SV=2	IC1_HUMAN	55 kDa	0.999813	14	100%	NA	P05155	SERPING1	Plasma protease C1 inhibitor	27.7293	26.4751	26.8273	26.9613	26.9185	28.0595	27.3601	26.3159	25.8798	27.2055	26.9315	26.5242	26.2914	26.602	26.3288	28.0082	26.5073	27.621	25.6795	28.193	28.2797	27.2859	27.7199	26.607	27.8758	25.9414	25.8414	26.1736	27.2723	26.4141	26.0654	26.8349	26.4749	26.0805	26.7285	26.1348	26.6343	26.3664	27.1221
104	sp|P02790|HEMO_HUMAN Hemopexin OS=Homo sapiens OX=9606 GN=HPX PE=1 SV=2	HEMO_HUMAN	52 kDa	0.999746	14	100%	NA	P02790	HPX	Hemopexin	26.1206	25.1179	24.8992	25.0173	26.9571	26.8147	25.1865	26.0035	26.8189	25.8766	26.164	25.7903	25.3859	26.6609	27.5059	27.74	26.011	26.7693	26.2784	27.7461	26.7691	26.1172	24.8801	26.7624	27.163	29.1925	25.1287	26.1726	26.3954	25.124	25.1005	24.1973	28.252	26.5251	25.7561	25.4803	26.1385	26.3663	26.369
105	sp|P01876|IGHA1_HUMAN Immunoglobulin heavy constant alpha 1 OS=Homo sapiens OX=9606 GN=IGHA1 PE=1 SV=2	IGHA1_HUMAN	38 kDa	0.9996	14	64%	NA	P01876	IGHA1	Immunoglobulin heavy constant alpha 1	29.7417	29.1643	30.1359	29.0653	30.1467	30.867	29.5922	30.5881	29.6407	28.5405	29.7451	30.412	29.419	31.3891	30.0849	29.0392	29.0004	29.8862	29.3627	24.2829	30.3282	30.5829	30.466	29.4759	30.338	29.2615	29.697	30.4911	30.155	30.2508	28.861	31.4219	29.9069	29.3369	30.1011	29.2075	30.484	30.7818	30.288
106	sp|P04406|G3P_HUMAN Glyceraldehyde-3-phosphate dehydrogenase OS=Homo sapiens OX=9606 GN=GAPDH PE=1 SV=3	G3P_HUMAN	36 kDa	0.999536	14	100%	NA	P04406	GAPDH	Glyceraldehyde-3-phosphate dehydrogenase	24.1433	24.3976	23.6745	25.6108	25.4089	24.6099	24.5493	25.2752	25.6612	24.1923	24.7796	24.811	26.2474	24.9963	24.7184	24.9374	25.6423	25.6177	25.2494	25.8207	23.8964	24.4789	25.576	24.0108	25.6382	25.4615	25.8207	24.878	26.4492	25.6775	26.5504	23.2313	26.5525	25.1434	24.8408	24.3103	27.0797	25.7587	26.0936
107	sp|P10909|CLUS_HUMAN Clusterin OS=Homo sapiens OX=9606 GN=CLU PE=1 SV=1	CLUS_HUMAN	52 kDa	0.999491	14	100%	NA	P10909	CLU	Clusterin	29.0584	28.5186	28.8223	27.9322	27.4001	28.433	28.6695	27.6057	26.9356	27.3503	27.8264	27.8158	29.0585	27.9088	27.2182	27.3582	28.376	27.9155	26.6748	28.3602	27.8711	27.6126	29.0784	28.3699	27.3475	27.4026	27.5855	28.3641	28.0259	27.7458	26.5848	28.4321	27.9066	28.1779	29.0124	27.9018	27.4263	27.7322	26.6907
108	sp|Q14624|ITIH4_HUMAN Inter-alpha-trypsin inhibitor heavy chain H4 OS=Homo sapiens OX=9606 GN=ITIH4 PE=1 SV=4	ITIH4_HUMAN	103 kDa	0.999469	14	100%	NA	Q14624	ITIH4	Inter-alpha-trypsin inhibitor heavy chain H4	24.3932	22.8038	23.7724	22.8382	24.0276	24.5349	23.7305	23.1173	23.305	24.466	23.4724	23.2286	23.7093	23.0964	24.0143	25.0255	22.9751	24.2328	23.0041	25.4167	25.431	23.7797	23.1654	24.0461	25.4653	23.0131	22.5364	23.3614	23.6927	23.208	22.9473	23.5913	23.9536	23.9165	23.4283	22.9745	23.2039	23.2514	23.5494
109	sp|P07942|LAMB1_HUMAN Laminin subunit beta-1 OS=Homo sapiens OX=9606 GN=LAMB1 PE=1 SV=2	LAMB1_HUMAN	198 kDa	0.999458	14	100%	NA	P07942	LAMB1	Laminin subunit beta-1	23.5853	21.5736	23.2872	21.8191	22.1789	20.8029	23.9849	23.3775	22.2187	21.3627	24.5055	23.3911	24.4438	22.8735	23.6595	22.2385	21.1692	21.1167	23.0512	20.7784	21.0707	21.3106	22.4687	21.7458	21.773	21.5942	22.5525	25.1381	22.8701	23.3702	20.7762	22.8258	23.9837	21.8974	22.9938	21.8216	22.1024	23.909	21.7953
110	sp|P55072|TERA_HUMAN Transitional endoplasmic reticulum ATPase OS=Homo sapiens OX=9606 GN=VCP PE=1 SV=4	TERA_HUMAN	89 kDa	0.999351	14	100%	NA	P55072	VCP	Transitional endoplasmic reticulum ATPase	22.5066	21.878	23.2977	22.9334	23.5949	23.4314	22.3401	22.2211	24.8255	22.5166	23.8117	22.8277	24.3287	23.186	23.934	23.5369	23.8608	23.6434	23.3526	23.1067	22.0131	22.6344	25.5588	23.7942	22.0186	24.3694	24.2716	22.9776	23.6943	23.4044	24.2784	22.637	25.201	23.5786	22.8475	23.1337	24.505	23.2728	23.9609
111	sp|O43707|ACTN4_HUMAN Alpha-actinin-4 OS=Homo sapiens OX=9606 GN=ACTN4 PE=1 SV=2	ACTN4_HUMAN	105 kDa	0.998365	14	14%	NA	O43707	ACTN4	Alpha-actinin-4	12.1641	14.0821	14.473	15.8607	15.373	14.5278	16.215	17.6282	15.6743	16.0068	15.0528	13.9339	NA	16.0509	15.9568	14.3843	12.4896	18.5945	15.6391	18.0368	15.4951	13.9795	13.0204	15.2159	15.4036	NA	15.138	15.592	13.2291	14.0094	13.9001	16.4613	11.212	13.7993	15.3917	17.6404	14.348	17.5136	14.0753
112	sp|P48740|MASP1_HUMAN Mannan-binding lectin serine protease 1 OS=Homo sapiens OX=9606 GN=MASP1 PE=1 SV=3	MASP1_HUMAN	79 kDa	0.999692	13	100%	NA	P48740	MASP1	Mannan-binding lectin serine protease 1	26.4558	26.9399	26.2533	26.3063	26.8686	25.8116	27.026	26.8658	26.5715	26.3666	26.8282	27.3922	25.767	27.2455	25.843	26.3775	25.4402	25.4147	27.0642	25.9837	26.2939	25.917	28.1476	26.1038	25.5504	26.5779	25.4325	27.4439	26.4254	25.9821	26.0966	25.9992	25.2085	25.834	26.2449	26.3411	25.552	26.87	25.839
113	sp|P14543|NID1_HUMAN Nidogen-1 OS=Homo sapiens OX=9606 GN=NID1 PE=1 SV=3	NID1_HUMAN	136 kDa	0.999678	13	100%	NA	P14543	NID1	Nidogen-1	22.4392	22.1536	22.3176	20.9182	21.5573	21.6276	22.2774	21.8763	20.8015	20.9635	22.2037	22.1136	20.9736	21.2811	22.6368	21.4692	20.8551	21.2547	21.7869	20.9367	21.2853	21.5217	22.8373	21.036	21.7526	20.6916	20.0662	21.9125	20.9628	21.683	21.1573	22.5139	22.1059	21.3833	22.3553	22.1317	21.2156	21.8048	20.8142
114	sp|P02774|VTDB_HUMAN Vitamin D-binding protein OS=Homo sapiens OX=9606 GN=GC PE=1 SV=2	VTDB_HUMAN	53 kDa	0.999661	13	100%	NA	P02774	GC	Vitamin D-binding protein	23.2932	22.7114	22.2929	22.86	25.1285	23.9712	23.2829	23.6217	24.9204	23.6959	24.0603	24.3446	23.5613	24.4354	25.8944	25.3903	23.8297	24.1006	24.4656	25.7513	24.5665	23.8209	22.4626	25.0288	23.8678	24.0906	23.2085	24.8181	23.8223	23.0971	22.9836	22.7199	25.3879	25.2042	24.5037	24.0822	22.9837	24.5631	24.064
115	sp|P09871|C1S_HUMAN Complement C1s subcomponent OS=Homo sapiens OX=9606 GN=C1S PE=1 SV=1	C1S_HUMAN	77 kDa	0.999582	13	100%	NA	P09871	C1S	Complement C1s subcomponent	25.6206	25.2965	25.7576	24.7153	24.2342	26.0119	25.9984	24.8746	24.2734	25.1478	24.4009	24.7411	24.9544	24.8986	24.0488	25.2306	24.5039	25.3989	23.8704	25.8732	26.3138	25.4637	26.6818	25.0887	26.1411	24.3682	24.2817	24.0441	24.7768	24.4968	23.695	25.6076	23.8593	24.6883	25.5261	24.5207	23.711	24.7094	24.0628
116	sp|P01008|ANT3_HUMAN Antithrombin-III OS=Homo sapiens OX=9606 GN=SERPINC1 PE=1 SV=1	ANT3_HUMAN	53 kDa	0.999501	13	100%	NA	P01008	SERPINC1	Antithrombin-III	24.4243	22.5827	22.997	22.6351	23.9107	23.806	23.3764	23.2759	23.8035	23.5686	23.6056	23.1308	22.5387	23.9363	24.5987	25.0039	22.9087	23.7233	23.4624	24.5974	24.6776	23.5305	25.1135	24.6771	23.7312	23.5162	23.0454	23.8523	23.5808	22.9528	22.7036	23.175	24.6199	23.3144	23.5404	23.6308	22.5785	24.025	23.4499
117	sp|Q13509|TBB3_HUMAN Tubulin beta-3 chain OS=Homo sapiens OX=9606 GN=TUBB3 PE=1 SV=2	TBB3_HUMAN	50 kDa	0.999381	13	8%	NA	Q13509	TUBB3	Tubulin beta-3 chain	18.2418	18.444	NA	18.744	22.1871	17.6133	21.3016	22.8939	19.8845	20.6636	18.5684	17.3488	15.1121	20.3807	21.7588	16.8081	14.6369	23.3811	21.6236	23.2881	19.9749	14.1376	18.9091	15.4275	20.0961	15.0149	14.3672	18.9457	16.337	19.8836	14.4795	17.2087	12.0409	20.2073	17.8213	18.0853	15.2732	23.7621	12.9114
118	sp|Q9H4B7|TBB1_HUMAN Tubulin beta-1 chain OS=Homo sapiens OX=9606 GN=TUBB1 PE=1 SV=1	TBB1_HUMAN	50 kDa	0.999304	13	69%	NA	Q9H4B7	TUBB1	Tubulin beta-1 chain	23.1334	23.139	22.5234	24.1778	19.5473	24.2707	22.7114	22.7693	24.8359	23.3158	22.8734	23.6976	25.1529	22.6441	21.4522	23.3896	24.5402	23.0199	22.5369	24.02	22.8424	23.6016	22.8224	21.8486	20.8685	24.8257	25.638	22.9275	25.5373	25.0202	25.3911	22.638	24.0824	23.0665	24.0889	22.8169	25.9597	21.5146	24.5448
119	sp|Q13418|ILK_HUMAN Integrin-linked protein kinase OS=Homo sapiens OX=9606 GN=ILK PE=1 SV=2	ILK_HUMAN	51 kDa	0.999067	13	100%	NA	Q13418	ILK	Integrin-linked protein kinase	22.1696	22.9097	22.7905	23.9763	21.6004	23.2489	21.6824	21.4115	23.432	22.5764	22.9586	22.3622	23.9419	21.9318	21.3954	23.007	23.8042	22.5024	22.0164	23.0227	22.2732	22.9449	23.4669	21.4151	20.5997	23.4697	24.3833	22.264	24.2753	23.4088	24.7273	21.2513	23.3127	22.7746	23.2947	21.8156	24.5996	21.4668	23.51
120	sp|P22314|UBA1_HUMAN Ubiquitin-like modifier-activating enzyme 1 OS=Homo sapiens OX=9606 GN=UBA1 PE=1 SV=3	UBA1_HUMAN	118 kDa	0.999058	13	100%	NA	P22314	UBA1	Ubiquitin-like modifier-activating enzyme 1	21.1353	19.1034	20.2292	20.3608	22.2577	21.1028	20.893	23.2814	21.3765	20.3708	20.3065	20.4325	21.0712	20.2436	23.2334	20.35	20.8428	23.4927	21.5606	24.0214	20.6918	20.4305	22.9065	20.3779	20.8848	20.4527	20.8807	20.6111	20.716	21.7006	20.9144	21.0947	21.1607	21.0775	20.5967	19.3741	21.57	23.7772	20.6422
121	sp|P12109|CO6A1_HUMAN Collagen alpha-1(VI) chain OS=Homo sapiens OX=9606 GN=COL6A1 PE=1 SV=3	CO6A1_HUMAN	109 kDa	0.999929	12	100%	NA	P12109	COL6A1	Collagen alpha-1(VI) chain	23.4865	24.7295	23.1301	23.0275	23.949	22.7487	24.3855	23.9421	22.8055	22.2647	24.2278	24.1748	23.9229	24.465	22.9824	23.4184	22.8798	23.2418	23.0312	22.0089	23.1877	23.5954	26.3812	23.7739	22.4276	23.3557	22.3304	25.9524	23.521	22.8831	22.3445	24.4669	23.2937	23.7817	23.4938	24.1725	22.3805	25.269	22.3033
122	sp|P01861|IGHG4_HUMAN Immunoglobulin heavy constant gamma 4 OS=Homo sapiens OX=9606 GN=IGHG4 PE=1 SV=1	IGHG4_HUMAN	36 kDa	0.999819	12	33%	NA	P01861	IGHG4	Immunoglobulin heavy constant gamma 4	21.5643	23.2331	24.7451	20.8769	22.8534	22.9907	23.7231	24.7156	20.1631	24.7084	24.3663	23.0266	23.682	22.9453	23.438	23.5145	19.7008	23.7531	21.7192	25.3677	25.2743	24.9238	22.5069	19.4495	25.1549	23.227	22.977	23.2471	23.6072	24.7994	20.9349	24.0397	23.0615	23.4689	21.5864	21.5974	23.9955	24.4154	22.3343
123	sp|P01042|KNG1_HUMAN Kininogen-1 OS=Homo sapiens OX=9606 GN=KNG1 PE=1 SV=2	KNG1_HUMAN	72 kDa	0.999779	12	100%	NA	P01042	KNG1	Kininogen-1	23.656	23.8389	23.6195	22.9795	24.1366	24.9877	23.1541	23.4689	23.5264	24.0853	23.2452	23.5205	23.3733	23.2379	23.0824	24.5985	22.9932	24.3865	22.2676	25.5009	24.9085	23.785	25.3007	23.7463	25.389	22.9546	22.5755	23.4376	23.1558	22.7966	24.1496	23.3107	23.083	23.6229	23.743	23.4547	22.5413	23.2286	22.8264
124	sp|P63104|1433Z_HUMAN 14-3-3 protein zeta/delta OS=Homo sapiens OX=9606 GN=YWHAZ PE=1 SV=1	1433Z_HUMAN	28 kDa	0.999618	12	75%	NA	P63104	YWHAZ	14-3-3 protein zeta/delta	25.0375	25.2141	24.9873	26.7038	25.2103	25.5395	25.6605	24.6633	27.5678	25.306	26.2461	26.0901	28.0809	25.8783	25.5767	26.1021	26.7952	24.9958	26.0174	25.6749	24.6533	25.5065	22.9	24.2581	21.8326	27.1315	27.0805	26.3659	27.8707	27.0873	28.1862	22.689	27.6689	25.8494	25.6159	24.5719	28.5251	24.6837	27.807
125	sp|P43652|AFAM_HUMAN Afamin OS=Homo sapiens OX=9606 GN=AFM PE=1 SV=1	AFAM_HUMAN	69 kDa	0.99959	12	100%	NA	P43652	AFM	Afamin	21.932	21.7683	19.847	19.8872	22.6868	22.5845	21.4884	21.3019	21.4931	21.9463	22.5669	21.6899	19.4298	21.8425	22.3345	22.8973	20.6223	22.598	21.0952	23.0661	23.3297	22.1323	21.2775	21.8221	23.0687	21.0883	19.6692	22.7342	21.0115	20.2354	19.876	21.7781	22.0499	22.0387	21.4129	21.2597	19.2657	22.1611	21.6857
126	sp|P06733|ENOA_HUMAN Alpha-enolase OS=Homo sapiens OX=9606 GN=ENO1 PE=1 SV=2	ENOA_HUMAN	47 kDa	0.999521	12	92%	NA	P06733	ENO1	Alpha-enolase	25.678	26.2067	23.855	25.5561	26.2761	25.2343	26.433	25.4214	25.6073	25.2921	25.7918	24.5151	26.2936	25.9335	25.9777	26.318	24.7006	26.307	24.7286	26.3806	25.5127	25.5823	23.9994	25.5791	23.6937	25.3564	25.1036	26.7651	25.5076	25.8586	25.5505	24.9662	25.09	26.022	26.304	25.244	26.2585	26.5245	25.4252
127	sp|Q9Y623|MYH4_HUMAN Myosin-4 OS=Homo sapiens OX=9606 GN=MYH4 PE=2 SV=2	MYH4_HUMAN	223 kDa	0.999432	12	25%	NA	Q9Y623	MYH4	Myosin-4	16.8904	16.6171	17.3944	17.1528	15.0686	18.3357	16.6997	15.4685	14.3869	16.1308	13.7741	12.2838	18.8401	18.1761	11.8852	17.6917	16.2321	14.3508	18.0302	13.6922	18.0483	17.8353	18.6538	16.7673	20.0322	15.5808	19.651	17.854	15.3208	19.7507	19.5005	19.4779	18.5434	17.0627	16.2737	16.5833	16.2196	13.4863	18.2427
128	sp|P61224|RAP1B_HUMAN Ras-related protein Rap-1b OS=Homo sapiens OX=9606 GN=RAP1B PE=1 SV=1	RAP1B_HUMAN	21 kDa	0.999297	12	25%	NA	P61224	RAP1B	Ras-related protein Rap-1b	21.4005	22.3108	20.8172	22.8933	20.42	22.585	21.3079	21.023	23.0429	21.9954	22.1431	22.3355	23.5602	21.6334	21.1281	22.4175	22.5652	21.7136	21.7807	21.8075	21.1199	22.0415	26.7519	21.1625	19.2187	23.0195	23.2566	21.9588	23.6429	23.0904	24.0374	19.1971	22.5075	22.0968	21.5018	21.2587	23.9338	20.522	23.4553
129	sp|P11171|EPB41_HUMAN Protein 4.1 OS=Homo sapiens OX=9606 GN=EPB41 PE=1 SV=4	EPB41_HUMAN	97 kDa	0.999112	12	100%	NA	P11171	EPB41	Protein 4.1	21.8767	20.5987	22.153	20.1063	23.3954	20.2759	20.7629	22.8239	23.5411	21.1599	22.777	21.9102	20.886	23.3628	24.3577	23.179	23.024	21.4439	23.1144	20.803	21.4068	21.6025	21.5267	24.7329	21.9247	22.5547	22.3928	23.1309	20.8167	20.7625	22.3362	19.8688	25.2665	23.7414	22.0076	23.0272	20.7512	23.5878	22.811
130	sp|Q9NZN3|EHD3_HUMAN EH domain-containing protein 3 OS=Homo sapiens OX=9606 GN=EHD3 PE=1 SV=2	EHD3_HUMAN	61 kDa	0.998864	12	42%	NA	Q9NZN3	EHD3	EH domain-containing protein 3	17.5543	19.2439	18.5664	19.8237	17.0687	18.9232	19.05	17.4681	19.0089	18.1074	19.2999	18.8805	20.5542	18.5233	16.2352	19.9127	20.3218	18.3186	14.3196	17.0246	14.2701	19.7976	22.5285	19.3522	17.2871	19.6868	19.972	16.4899	20.8962	19.6557	20.9164	17.8651	19.8543	16.5677	18.4334	17.5188	20.8757	17.0432	20.3313
131	sp|Q8WXI7|MUC16_HUMAN Mucin-16 OS=Homo sapiens OX=9606 GN=MUC16 PE=1 SV=3	MUC16_HUMAN	1519 kDa	0.998845	12	92%	NA	Q8WXI7	MUC16	Mucin-16	25.7738	20.7928	22.9456	20.651	26.9388	20.417	23.1575	20.6811	21.4556	21.5003	24.6355	21.6778	23.6341	21.8083	28.0729	20.4198	24.1334	20.8372	24.7799	20.439	20.9346	20.476	23.191	21.7236	21.1822	19.0718	18.8183	23.0013	20.8173	19.5753	22.6572	21.3907	24.6586	19.977	24.9308	20.5539	24.6971	21.3572	24.2968
132	sp|Q9NY65|TBA8_HUMAN Tubulin alpha-8 chain OS=Homo sapiens OX=9606 GN=TUBA8 PE=1 SV=1	TBA8_HUMAN	50 kDa	0.998593	12	17%	NA	Q9NY65	TUBA8	Tubulin alpha-8 chain	17.5583	18.4895	19.5789	17.3894	16.2916	18.0361	16.6464	18.5576	18.0081	17.7117	16.9698	18.203	18.7245	17.368	13.9677	17.3984	17.6881	18.6354	14.7937	19.314	18.2547	19.8396	21.1147	20.2257	19.7631	18.0826	18.987	16.5002	19.0298	18.0221	18.7498	18.6155	17.8438	17.1766	20.4022	17.5578	20.2802	18.8767	17.7574
133	sp|P07951|TPM2_HUMAN Tropomyosin beta chain OS=Homo sapiens OX=9606 GN=TPM2 PE=1 SV=1	TPM2_HUMAN	33 kDa	0.99803	12	17%	NA	P07951	TPM2	Tropomyosin beta chain	16.0873	16.6854	16.833	14.1477	12.9944	16.2238	15.7429	12.139	15.5781	15.2983	15.2929	15.4812	16.0444	14.4386	14.145	16.5228	17.8212	11.6313	13.5387	10.5855	16.4028	16.9882	NA	18.0707	14.8581	15.9832	18.4911	16.6629	17.3186	17.2862	19.4967	13.8806	16.837	13.2788	14.1287	14.7594	19.2738	12.5114	17.0548
134	sp|O14672|ADA10_HUMAN Disintegrin and metalloproteinase domain-containing protein 10 OS=Homo sapiens OX=9606 GN=ADAM10 PE=1 SV=1	ADA10_HUMAN	84 kDa	0.999952	11	100%	NA	O14672	ADAM10	Disintegrin and metalloproteinase domain-containing protein 10	22.3888	23.0982	22.1477	23.4393	22.4355	22.8384	22.0264	21.3765	22.998	21.5012	22.7024	22.7198	24.1908	22.4929	22.0397	22.2862	22.8617	21.7212	22.2836	22.6717	21.8309	21.7928	23.014	21.348	20.0982	23.6629	23.2506	22.8039	23.8058	23.3325	23.468	22.2451	22.7	21.8519	22.4153	21.6366	23.8012	21.636	23.4214
135	sp|O75636|FCN3_HUMAN Ficolin-3 OS=Homo sapiens OX=9606 GN=FCN3 PE=1 SV=2	FCN3_HUMAN	33 kDa	0.999888	11	100%	NA	O75636	FCN3	Ficolin-3	28.3222	28.1808	28.737	30.1998	30.8185	28.2095	30.4015	30.0331	30.8563	27.8594	28.3635	30.8961	29.4997	31.5965	30.9861	26.92	29.7978	28.3324	31.4075	30.1146	29.1842	30.213	31.826	28.5887	27.3216	30.5474	30.4425	30.6094	29.2739	30.3672	29.9029	28.2362	29.8566	28.9938	26.1417	28.439	29.5516	31.6297	29.2801
136	sp|P16452|EPB42_HUMAN Protein 4.2 OS=Homo sapiens OX=9606 GN=EPB42 PE=1 SV=3	EPB42_HUMAN	77 kDa	0.999786	11	100%	NA	P16452	EPB42	Protein 4.2	22.8348	21.7274	23.0135	21.3616	24.449	21.3906	22.0416	23.3771	24.5214	22.426	24.3816	22.8337	21.8012	23.7837	25.3984	24.3968	23.7856	21.9649	24.6956	21.2939	22.5654	22.6076	23.4996	25.411	22.1198	23.504	22.9826	24.1492	21.5096	21.3852	23.4491	21.8676	26.1942	24.9668	22.6273	23.8467	20.94	24.0292	23.7789
137	sp|O75083|WDR1_HUMAN WD repeat-containing protein 1 OS=Homo sapiens OX=9606 GN=WDR1 PE=1 SV=4	WDR1_HUMAN	66 kDa	0.999637	11	100%	NA	O75083	WDR1	WD repeat-containing protein 1	24.8243	22.5368	22.8482	24.261	23.0869	23.3319	22.9117	23.2377	24.6977	22.8416	23.2302	23.7051	25.3612	23.4641	22.7831	24.1299	24.3003	23.9802	23.478	24.2473	22.3718	23.145	28.9975	22.2495	21.7959	24.51	24.9198	24.3524	25.0091	24.6552	25.4492	22.6009	24.9706	23.3821	23.0413	22.4773	26.1809	24.0318	24.8913
138	sp|P62834|RAP1A_HUMAN Ras-related protein Rap-1A OS=Homo sapiens OX=9606 GN=RAP1A PE=1 SV=1	RAP1A_HUMAN	21 kDa	0.999597	11	18%	NA	P62834	RAP1A	Ras-related protein Rap-1A	14.6872	16.0324	14.7458	15.4289	NA	15.0254	NA	10.1954	16.5534	NA	17.1435	16.1928	16.2681	14.2665	NA	15.8105	15.4736	10.5473	13.2996	NA	14.5267	15.4216	14.8071	14.4554	16.2425	16.8805	14.856	14.5982	17.5962	14.1841	16.8841	14.7851	17.2846	13.4934	15.7331	16.5956	17.6832	12.2947	16.5631
139	sp|Q9ULI3|HEG1_HUMAN Protein HEG homolog 1 OS=Homo sapiens OX=9606 GN=HEG1 PE=1 SV=3	HEG1_HUMAN	147 kDa	0.999592	11	100%	NA	Q9ULI3	HEG1	Protein HEG homolog 1	22.8442	22.5935	22.5262	21.4425	22.0645	20.171	21.939	21.5986	20.9911	21.3996	21.5056	21.1119	21.1595	21.8472	21.287	21.797	20.5999	21.739	21.8107	21.5279	21.9606	21.3498	23.6549	23.3674	23.223	20.873	21.8773	22.3019	21.26	20.9735	19.8178	22.7622	21.7458	23.6733	22.8078	22.3711	20.3596	22.5108	23.273
140	sp|P00558|PGK1_HUMAN Phosphoglycerate kinase 1 OS=Homo sapiens OX=9606 GN=PGK1 PE=1 SV=3	PGK1_HUMAN	45 kDa	0.999584	11	100%	NA	P00558	PGK1	Phosphoglycerate kinase 1	21.8496	21.6325	21.4528	22.6215	23.2272	22.3348	22.7045	23.4991	23.3107	22.0162	22.1474	22.0599	23.3929	22.4312	22.4599	21.7312	23.0312	24.6943	22.5545	24.3656	21.412	22.1339	26.5104	20.8381	23.8677	22.6664	23.592	21.8251	23.5945	23.2087	23.5689	19.8696	23.373	22.0658	22.1293	23.9223	24.7205	24.0809	22.8467
141	sp|P12110|CO6A2_HUMAN Collagen alpha-2(VI) chain OS=Homo sapiens OX=9606 GN=COL6A2 PE=1 SV=4	CO6A2_HUMAN	109 kDa	0.999579	11	100%	NA	P12110	COL6A2	Collagen alpha-2(VI) chain	22.986	24.1251	23.0398	22.6747	24.0296	21.9333	24.0012	23.5962	22.4314	22.0057	23.6616	23.6004	23.4099	23.8636	22.4813	22.9927	22.1128	22.5219	23.0584	22.1343	22.7095	23.0343	23.8979	23.4915	23.5125	23.1213	21.9054	25.4696	23.0325	22.3027	22.2101	24.042	22.6718	23.4054	22.9234	23.7823	22.0055	24.7314	22.4531
142	sp|O00187|MASP2_HUMAN Mannan-binding lectin serine protease 2 OS=Homo sapiens OX=9606 GN=MASP2 PE=1 SV=4	MASP2_HUMAN	76 kDa	0.999511	11	100%	NA	O00187	MASP2	Mannan-binding lectin serine protease 2	24.9221	24.3861	24.5176	24.7375	24.4923	24.4648	24.7477	24.4314	24.3563	23.2171	24.689	25.2588	24.1023	24.7828	24.024	23.6863	24.4001	23.0658	25.4984	24.4722	24.5867	23.774	25.4775	23.9472	23.9893	24.7737	23.9251	24.9426	24.3578	24.3733	23.8679	24.4137	22.8011	23.6576	23.714	23.9716	23.9975	25.5601	23.6048
143	sp|Q04917|1433F_HUMAN 14-3-3 protein eta OS=Homo sapiens OX=9606 GN=YWHAH PE=1 SV=4	1433F_HUMAN	28 kDa	0.999489	11	64%	NA	Q04917	YWHAH	14-3-3 protein eta	21.7799	20.7717	21.1975	22.5044	21.9982	22.301	22.2044	20.2805	22.6793	22.5731	22.1417	21.5891	22.7925	21.6684	22.0068	22.7558	22.0714	21.9433	21.0311	21.8706	23.217	22.2023	19.0456	20.4259	20.4835	21.8998	21.6162	22.3193	22.1987	22.8989	22.5869	20.3145	22.156	21.8443	22.0633	20.6668	23.1218	20.4023	22.8024
144	sp|P17301|ITA2_HUMAN Integrin alpha-2 OS=Homo sapiens OX=9606 GN=ITGA2 PE=1 SV=2	ITA2_HUMAN	129 kDa	0.999466	11	100%	NA	P17301	ITGA2	Integrin alpha-2	19.7412	20.082	25.2084	20.6548	18.9209	20.095	20.3945	19.344	20.6627	20.5664	20.3291	20.5159	20.5575	20.3918	18.7009	20.2173	19.8176	19.2927	18.8543	19.7231	20.7764	20.3087	21.673	20.1856	21.1989	20.0653	20.5769	19.2294	21.6229	20.6295	20.9375	20.1846	20.4303	18.584	19.4207	20.5549	21.4109	19.4778	20.9582
145	sp|P04075|ALDOA_HUMAN Fructose-bisphosphate aldolase A OS=Homo sapiens OX=9606 GN=ALDOA PE=1 SV=2	ALDOA_HUMAN	39 kDa	0.999417	11	100%	NA	P04075	ALDOA	Fructose-bisphosphate aldolase A	23.6478	22.8778	23.2425	24.6417	23.6597	23.9036	23.6609	22.8533	24.9094	23.1621	23.8827	23.3126	25.2496	23.5203	23.9563	23.6923	24.5386	23.0066	23.9656	23.4452	27.5257	23.4056	25.5344	23.1089	23.0393	24.4705	25.1182	23.8378	25.2025	24.6401	25.7429	21.9912	25.3384	23.9185	23.7189	22.6728	26.2801	22.911	24.9479
146	sp|P30101|PDIA3_HUMAN Protein disulfide-isomerase A3 OS=Homo sapiens OX=9606 GN=PDIA3 PE=1 SV=4	PDIA3_HUMAN	57 kDa	0.999414	11	100%	NA	P30101	PDIA3	Protein disulfide-isomerase A3	21.9166	20.6113	22.1562	20.9603	21.475	21.1369	21.9405	20.8321	23.0494	21.5588	21.8537	21.9215	22.5052	20.9832	21.2127	22.2541	23.4162	21.6777	21.8938	21.9607	21.6784	22.2538	22.7034	21.2597	20.8815	21.97	23.4257	22.47	21.9851	22.5551	23.8999	20.6681	23.0074	21.7849	22.4618	20.3679	23.9793	21.8249	20.7441
147	sp|Q9H4M9|EHD1_HUMAN EH domain-containing protein 1 OS=Homo sapiens OX=9606 GN=EHD1 PE=1 SV=2	EHD1_HUMAN	61 kDa	0.999393	11	45%	NA	Q9H4M9	EHD1	EH domain-containing protein 1	24.2788	20.9072	26.4374	22.5916	25.5053	22.405	23.9133	22.291	21.3878	23.2873	23.8367	21.4015	23.7073	21.3811	26.079	21.7371	24.3898	20.0735	23.5583	21.7272	22.894	20.4899	19.1545	22.3309	22.1607	20.9802	20.8797	24.0412	22.708	21.4561	21.5863	22.7944	22.2442	22.3073	22.0176	21.3361	23.1259	19.9202	23.7516
148	sp|P08238|HS90B_HUMAN Heat shock protein HSP 90-beta OS=Homo sapiens OX=9606 GN=HSP90AB1 PE=1 SV=4	HS90B_HUMAN	83 kDa	0.999249	11	55%	NA	P08238	HSP90AB1	Heat shock protein HSP 90-beta	23.8571	25.3304	25.6984	24.3294	24.5056	23.3669	23.3218	25.5186	24.1255	26.4269	22.9449	24.4926	23.0944	24.4978	24.3869	22.9486	24.1361	25.8981	25.6196	24.0313	24.1398	24.3822	21.9888	24.3324	25.0652	23.558	23.862	23.3332	23.1355	24.2069	24.0798	25.0122	23.4308	24.2661	24.6178	25.7322	23.5684	24.9968	23.7624
149	sp|P09493|TPM1_HUMAN Tropomyosin alpha-1 chain OS=Homo sapiens OX=9606 GN=TPM1 PE=1 SV=2	TPM1_HUMAN	33 kDa	0.999214	11	36%	NA	P09493	TPM1	Tropomyosin alpha-1 chain	19.394	19.3026	19.5198	19.9794	19.4114	19.8793	19.0766	20.0192	21.2211	20.5375	20.0224	20.665	21.0784	20.0068	18.783	20.558	21.1445	18.6031	20.5718	19.8931	20.5144	19.5723	20.3103	21.4029	19.3234	20.673	20.9637	19.2962	20.8709	20.376	21.2407	19.2183	20.9248	20.5846	19.0792	20.1035	21.9029	19.2246	21.2348
150	sp|Q14644|RASA3_HUMAN Ras GTPase-activating protein 3 OS=Homo sapiens OX=9606 GN=RASA3 PE=1 SV=3	RASA3_HUMAN	96 kDa	0.999192	11	100%	NA	Q14644	RASA3	Ras GTPase-activating protein 3	24.9265	25.1816	22.9978	24.2889	21.8372	24.9998	23.7301	24.8245	23.3865	23.8048	24.699	25.0956	24.7156	24.4512	21.2995	23.342	23.5893	24.6139	21.6715	24.7416	23.2187	24.6516	22.1969	24.6841	24.7711	23.5127	23.5004	22.2054	24.339	23.8067	22.3338	25.3179	21.2488	22.6578	25.3749	24.7171	24.0897	25.1801	21.8982
151	sp|P07384|CAN1_HUMAN Calpain-1 catalytic subunit OS=Homo sapiens OX=9606 GN=CAPN1 PE=1 SV=1	CAN1_HUMAN	82 kDa	0.999174	11	100%	NA	P07384	CAPN1	Calpain-1 catalytic subunit	20.519	20.3125	20.382	21.3928	19.8166	21.1786	20.8229	19.8306	22.4155	21.6733	20.5936	21.4691	22.4249	20.891	20.5944	20.8285	22.0695	20.0312	19.7478	21.0145	20.0025	21.1596	20.9104	21.3655	21.8569	22.0273	22.2563	20.24	22.5017	21.9038	22.2632	20.1001	22.1183	21.3234	21.0819	20.5242	22.6922	20.3116	22.3575
152	sp|Q8WWZ8|OIT3_HUMAN Oncoprotein-induced transcript 3 protein OS=Homo sapiens OX=9606 GN=OIT3 PE=1 SV=2	OIT3_HUMAN	60 kDa	0.999136	11	100%	NA	Q8WWZ8	OIT3	Oncoprotein-induced transcript 3 protein	22.9801	23.1358	26.6464	22.8107	24.5445	23.0684	23.6015	25.4386	24.5688	23.3349	25.4087	25.0183	25.5307	24.9956	25.7966	24.9435	25.2908	23.5146	24.4939	23.1052	23.7225	24.7227	24.7364	24.9553	22.6127	24.9863	24.5176	26.3382	25.1118	24.4573	22.9501	24.7833	24.8268	22.1729	24.8173	22.6539	22.8078	24.9828	24.0173
153	sp|Q12913|PTPRJ_HUMAN Receptor-type tyrosine-protein phosphatase eta OS=Homo sapiens OX=9606 GN=PTPRJ PE=1 SV=3	PTPRJ_HUMAN	146 kDa	0.99894	11	100%	NA	Q12913	PTPRJ	Receptor-type tyrosine-protein phosphatase eta	20.9891	21.1511	20.2281	20.7756	24.296	21.3377	22.3821	21.8108	21.1404	22.6021	22.2454	21.2835	22.8371	23.1049	22.0944	23.924	19.6472	21.5237	20.0308	20.8474	22.4988	20.7187	20.4972	21.9066	20.4796	21.4302	20.5033	25.7224	20.5994	22.2557	21.3118	21.3966	21.7363	23.2623	21.9847	20.9456	21.305	22.5607	22.1508
154	sp|P05546|HEP2_HUMAN Heparin cofactor 2 OS=Homo sapiens OX=9606 GN=SERPIND1 PE=1 SV=3	HEP2_HUMAN	57 kDa	0.998413	11	91%	NA	P05546	SERPIND1	Heparin cofactor 2	24.2379	24.9686	23.7208	24.0892	24.0458	23.6556	24.1039	24.4039	23.4921	23.9183	24.3397	24.2571	24.2638	23.5206	23.4747	24.7342	23.1661	23.9411	23.6399	24.2955	24.1298	24.1625	27.2398	24.3845	23.56	23.688	23.1296	24.6646	24.0888	23.2127	23.1477	24.2951	22.7066	23.9349	24.3426	24.6049	22.8417	23.9428	23.6174
155	sp|Q04695|K1C17_HUMAN Keratin, type I cytoskeletal 17 OS=Homo sapiens OX=9606 GN=KRT17 PE=1 SV=2	K1C17_HUMAN	48 kDa	0.996858	11	9%	NA	Q04695	KRT17	Keratin, type I cytoskeletal 17	16.7465	14.4354	15.2095	17.2208	NA	14.8328	NA	16.1569	14.7724	NA	16.3922	12.7092	15.0722	14.3484	11.257	13.6533	14.2521	11.2614	13.5013	12.0312	17.8671	17.1824	16.1708	19.3586	20.5306	16.2789	17.0569	NA	15.6411	13.1396	13.9335	19.437	12.5191	12.6644	18.7765	16.7115	20.84	12.6369	13.2273
156	sp|Q01518|CAP1_HUMAN Adenylyl cyclase-associated protein 1 OS=Homo sapiens OX=9606 GN=CAP1 PE=1 SV=5	CAP1_HUMAN	52 kDa	0.999895	10	100%	NA	Q01518	CAP1	Adenylyl cyclase-associated protein 1	22.2811	21.733	21.6622	23.4645	22.8721	23.4853	22.7388	22.0136	23.6381	22.0708	22.5984	22.6489	23.7123	22.1659	21.7258	22.4901	23.3624	23.2277	22.2635	23.2868	21.9235	22.5511	20.0079	21.0684	20.9678	23.1828	23.7616	22.1674	23.928	23.2674	24.0841	20.3579	23.5025	22.3768	22.9351	21.72	25.0193	22.5163	23.3379
157	sp|O14791|APOL1_HUMAN Apolipoprotein L1 OS=Homo sapiens OX=9606 GN=APOL1 PE=1 SV=5	APOL1_HUMAN	44 kDa	0.999877	10	100%	NA	O14791	APOL1	Apolipoprotein L1	27.7373	28.7537	28.4567	29.4387	27.0293	27.7296	28.3823	28.3517	28.1309	28.3218	27.9232	29.698	27.3056	28.4937	27.4683	27.7787	26.9832	29.1252	29.3996	28.3191	28.7114	28.6888	30.2986	28.634	27.7602	27.9311	29.7773	27.8506	27.2033	28.5973	28.424	29.2297	27.5661	28.1602	28.7357	29.9638	27.2875	28.5406	28.8088
158	sp|P40197|GPV_HUMAN Platelet glycoprotein V OS=Homo sapiens OX=9606 GN=GP5 PE=1 SV=1	GPV_HUMAN	61 kDa	0.999849	10	100%	NA	P40197	GP5	Platelet glycoprotein V	22.0092	21.3044	21.0566	23.4767	20.4228	22.4021	21.3216	20.7107	23.8697	21.8169	22.5883	22.5287	24.6038	22.0371	20.4815	22.5592	22.3527	21.0516	22.1124	22.3888	21.5988	22.0135	23.5321	20.4739	21.3696	23.3014	23.3051	22.0471	24.2843	23.311	24.3949	21.803	23.394	22.2389	22.3866	20.8078	24.2721	19.5169	24.2462
159	sp|P02748|CO9_HUMAN Complement component C9 OS=Homo sapiens OX=9606 GN=C9 PE=1 SV=2	CO9_HUMAN	63 kDa	0.999768	10	100%	NA	P02748	C9	Complement component C9	24.8492	23.2114	25.2639	21.9598	24.3969	23.9721	24.3893	23.2383	22.6731	21.4959	25.0276	21.8402	23.3275	21.9292	24.5643	24.3768	24.3346	22.6186	23.342	24.1102	23.9952	23.3858	21.4815	23.999	24.5005	21.578	22.6271	24.1625	22.6185	22.0139	22.0306	22.9656	23.5849	24.6432	24.5166	23.0362	23.4631	22.4963	22.935
160	sp|Q14204|DYHC1_HUMAN Cytoplasmic dynein 1 heavy chain 1 OS=Homo sapiens OX=9606 GN=DYNC1H1 PE=1 SV=5	DYHC1_HUMAN	532 kDa	0.999762	10	100%	NA	Q14204	DYNC1H1	Cytoplasmic dynein 1 heavy chain 1	19.3364	16.8824	16.3394	19.8543	22.989	17.4282	22.6986	23.9966	20.6441	21.8913	18.311	20.7493	15.9388	20.9055	22.8849	17.8596	20.3163	24.2382	22.2824	24.6801	20.5622	17.083	18.9953	15.4892	22.3767	14.2254	19.4129	20.1022	16.6703	19.6994	15.7629	22.3552	14.4181	20.4227	21.7429	18.3397	15.3522	23.7442	13.7245
161	sp|P19827|ITIH1_HUMAN Inter-alpha-trypsin inhibitor heavy chain H1 OS=Homo sapiens OX=9606 GN=ITIH1 PE=1 SV=3	ITIH1_HUMAN	101 kDa	0.999641	10	100%	NA	P19827	ITIH1	Inter-alpha-trypsin inhibitor heavy chain H1	26.5936	24.788	24.2282	25.1046	26.1482	26.7105	25.3921	25.3184	24.7746	26.158	26.0156	26.1161	24.9466	25.3445	23.6802	26.3938	24.0392	26.5301	24.5627	27.0124	27.1547	25.6713	28.5866	24.9234	27.0722	24.5703	24.2485	25.6661	25.5949	25.4142	24.8443	26.0433	24.3548	25.0384	24.4443	24.9351	25.013	25.493	25.4088
162	sp|P07359|GP1BA_HUMAN Platelet glycoprotein Ib alpha chain OS=Homo sapiens OX=9606 GN=GP1BA PE=1 SV=2	GP1BA_HUMAN	72 kDa	0.999547	10	100%	NA	P07359	GP1BA	Platelet glycoprotein Ib alpha chain	22.7497	22.4037	22.5603	23.6964	22.7513	22.9058	22.8194	21.4258	24.2904	22.3162	23.8218	23.6547	25.0158	23.6067	21.7459	23.0648	23.6466	22.1253	22.8624	23.0857	22.1305	22.7217	22.9886	21.6229	21.2235	23.9878	24.0147	23.1604	25.1159	23.9155	24.8699	21.3803	24.6132	22.5571	23.2445	21.4595	25.3071	21.8908	24.7271
163	sp|P54652|HSP72_HUMAN Heat shock-related 70 kDa protein 2 OS=Homo sapiens OX=9606 GN=HSPA2 PE=1 SV=1	HSP72_HUMAN	70 kDa	0.999436	10	10%	NA	P54652	HSPA2	Heat shock-related 70 kDa protein 2	17.1482	18.269	NA	19.9402	23.0616	16.2844	22.7958	24.0438	20.2264	21.5183	19.4084	12.9625	NA	21.4761	21.1246	17.6157	11.6706	24.2766	23.2585	23.9168	21.0722	17.2719	19.5086	NA	20.1782	NA	NA	20.8726	12.6818	19.2199	11.8757	13.4469	11.3199	20.9727	19.7827	18.4683	10.3211	24.617	NA
164	sp|Q9UKX2|MYH2_HUMAN Myosin-2 OS=Homo sapiens OX=9606 GN=MYH2 PE=1 SV=1	MYH2_HUMAN	223 kDa	0.999432	10	10%	NA	Q9UKX2	MYH2	Myosin-2	15.9897	15.8145	17.2709	16.9922	14.5434	17.683	15.5383	14.2793	13.6966	15.9039	12.6321	10.1415	18.6525	17.7241	11.6536	16.6644	15.3284	12.4763	17.8063	12.6385	17.6654	16.5524	18.3338	15.2637	19.3299	15.5228	19.4793	17.7241	15.3855	19.0419	19.023	19.0907	18.1404	16.3453	15.3458	15.785	16.0899	12.9471	18.3107
165	sp|P12882|MYH1_HUMAN Myosin-1 OS=Homo sapiens OX=9606 GN=MYH1 PE=1 SV=3	MYH1_HUMAN	223 kDa	0.999432	10	10%	NA	P12882	MYH1	Myosin-1	15.9897	15.8145	17.2709	16.9922	14.5434	17.683	15.5383	14.2793	13.6966	15.9039	12.6321	10.1415	18.6525	17.7241	11.6536	16.6644	15.3284	12.4763	17.8063	12.6385	17.6654	16.5524	18.3338	15.2637	19.3299	15.5228	19.4793	17.7241	15.3855	19.0419	19.023	19.0907	18.1404	16.3453	15.3458	15.785	16.0899	12.9471	18.3107
166	sp|P13611|CSPG2_HUMAN Versican core protein OS=Homo sapiens OX=9606 GN=VCAN PE=1 SV=3	CSPG2_HUMAN	373 kDa	0.999274	10	100%	NA	P13611	VCAN	Versican core protein	22.6466	22.5406	23.6171	22.2118	23.5773	20.8769	23.1356	22.1517	21.2503	21.4259	24.2106	23.1416	22.89	24.2167	22.6316	21.8521	20.9408	21.0206	22.8117	20.9064	20.7849	21.8368	24.6136	21.6197	20.9456	21.4068	21.2734	24.5737	21.6421	21.8018	21.0808	22.0421	22.9316	22.2618	22.033	22.9075	22.1568	23.4792	22.326
167	sp|P68871|HBB_HUMAN Hemoglobin subunit beta OS=Homo sapiens OX=9606 GN=HBB PE=1 SV=2	HBB_HUMAN	16 kDa	0.999199	10	40%	NA	P68871	HBB	Hemoglobin subunit beta	25.7949	24.6785	26.0426	23.1571	28.2952	24.4998	25.429	27.0366	27.492	25.2718	26.9776	26.5662	25.6956	26.7929	28.7412	26.9651	26.3511	23.9142	27.2335	24.758	24.7215	25.0791	26.3611	27.641	26.512	26.6275	24.7479	27.4713	25.0555	24.4056	26.6967	23.3249	28.6342	27.2709	24.5138	24.7604	24.2842	26.5226	27.2294
168	sp|P01011|AACT_HUMAN Alpha-1-antichymotrypsin OS=Homo sapiens OX=9606 GN=SERPINA3 PE=1 SV=2	AACT_HUMAN	48 kDa	0.999081	10	100%	NA	P01011	SERPINA3	Alpha-1-antichymotrypsin	26.8923	24.9669	27.1787	26.3438	26.8638	25.6143	26.9758	25.3471	25.9001	25.9216	25.9811	24.9884	25.8438	25.5965	27.9625	27.089	26.4252	25.6285	26.3505	26.6768	26.4741	25.8118	25.6613	26.157	26.1664	25.6181	25.3847	26.1162	26.4953	25.4534	25.1405	25.1617	26.9383	26.1835	26.6353	25.7412	26.277	25.736	26.4476
169	sp|Q9Y4G6|TLN2_HUMAN Talin-2 OS=Homo sapiens OX=9606 GN=TLN2 PE=1 SV=4	TLN2_HUMAN	272 kDa	0.998946	10	10%	NA	Q9Y4G6	TLN2	Talin-2	18.1148	19.0478	17.3326	18.5378	14.5594	19.2197	17.9546	16.3118	19.3101	18.241	18.5635	19.1928	19.154	16.9325	16.7467	19.7905	19.3675	17.5601	17.112	16.8972	18.5053	19.101	17.3084	17.6477	17.9467	18.641	19.524	16.7798	19.5748	19.1009	20.3349	17.0017	18.8582	18.8132	18.8301	18.1076	20.0023	14.6764	20.0615
170	sp|Q8WUM4|PDC6I_HUMAN Programmed cell death 6-interacting protein OS=Homo sapiens OX=9606 GN=PDCD6IP PE=1 SV=1	PDC6I_HUMAN	96 kDa	0.998885	10	100%	NA	Q8WUM4	PDCD6IP	Programmed cell death 6-interacting protein	31.2899	30.3302	30.5172	29.951	27.942	30.7255	30.9599	31.2	29.0886	30.248	28.9424	28.2945	30.5287	28.4877	27.2615	29.844	30.603	30.9585	27.4321	31.0182	29.7709	30.3983	28.1688	29.9209	31.0936	29.6234	30.6091	28.0751	30.0463	30.3254	28.9505	31.1915	28.4027	28.7627	30.7767	29.6119	30.4067	30.0425	28.1695
171	sp|P80108|PHLD_HUMAN Phosphatidylinositol-glycan-specific phospholipase D OS=Homo sapiens OX=9606 GN=GPLD1 PE=1 SV=3	PHLD_HUMAN	92 kDa	0.998779	10	100%	NA	P80108	GPLD1	Phosphatidylinositol-glycan-specific phospholipase D	23.3502	22.8655	24.1426	22.4428	22.9443	23.2192	23.1507	23.0043	23.3486	23.1853	21.3729	23.525	22.2622	23.4742	23.4237	24.3645	22.5454	23.9179	23.4804	24.5727	24.8729	23.3582	22.4894	24.0374	23.7635	23.3821	23.3191	23.4166	23.0882	22.4795	22.3693	23.6237	24.5144	24.034	23.6375	23.56	21.7982	23.5382	23.2105
173	sp|P35580|MYH10_HUMAN Myosin-10 OS=Homo sapiens OX=9606 GN=MYH10 PE=1 SV=3	MYH10_HUMAN	229 kDa	0.995467	10	10%	NA	P35580	MYH10	Myosin-10	19.2031	18.1471	18.7718	19.5448	17.7593	20.1166	19.6434	18.3104	20.472	19.1043	19.4753	18.5827	20.0157	18.7978	16.0454	18.7687	20.1047	18.5955	18.5619	19.1779	19.8737	20.8744	17.5425	19.0917	17.6833	19.6729	21.2677	19.7838	19.5665	20.1834	22.1666	18.7751	20.5286	19.8486	20.3268	19.5575	20.6904	17.9789	19.7311
174	sp|P01877|IGHA2_HUMAN Immunoglobulin heavy constant alpha 2 OS=Homo sapiens OX=9606 GN=IGHA2 PE=1 SV=4	IGHA2_HUMAN	37 kDa	0.99987	9	44%	NA	P01877	IGHA2	Immunoglobulin heavy constant alpha 2	25.5483	25.4013	26.2661	24.3091	24.8099	26.7817	25.4489	27.0558	26.039	24.7072	25.3154	26.7021	24.9379	26.6055	24.6762	25.2087	22.7374	25.8328	26.2667	20.5094	27.1682	25.7054	27.2168	25.3874	25.4257	24.6304	27.3946	26.1759	25.8142	25.6737	24.7714	26.7058	24.5701	26.3821	23.4529	25.2009	25.5753	26.664	25.8973
175	sp|P48059|LIMS1_HUMAN LIM and senescent cell antigen-like-containing domain protein 1 OS=Homo sapiens OX=9606 GN=LIMS1 PE=1 SV=4	LIMS1_HUMAN	37 kDa	0.999805	9	100%	NA	P48059	LIMS1	LIM and senescent cell antigen-like-containing domain protein 1	21.1849	21.2791	21.6147	22.2066	20.3721	22.3719	21.0642	19.6125	23.4658	20.9362	22.1145	22.3325	23.211	21.4707	21.3036	22.2877	22.9256	21.2593	21.8123	21.988	21.4943	21.8017	25.5864	20.4354	18.6587	23.5611	23.727	21.9925	24.2718	23.5165	24.101	20.0842	23.1222	22.2561	22.4644	21.0326	24.4837	20.2283	23.8165
176	sp|P02749|APOH_HUMAN Beta-2-glycoprotein 1 OS=Homo sapiens OX=9606 GN=APOH PE=1 SV=3	APOH_HUMAN	38 kDa	0.999753	9	100%	NA	P02749	APOH	Beta-2-glycoprotein 1	24.8665	24.8616	23.3717	24.4428	25.3991	25.5391	23.4618	24.7656	25.8478	24.6239	25.3052	24.4059	25.6591	24.1162	25.7615	26.0324	24.484	25.5679	23.9638	26.0879	25.7077	25.3106	26.9672	26.0592	25.2426	25.147	24.5433	26.3619	25.257	24.667	24.1537	23.6902	26.526	25.2511	25.175	24.475	24.5289	25.4652	24.1074
177	sp|P16284|PECA1_HUMAN Platelet endothelial cell adhesion molecule OS=Homo sapiens OX=9606 GN=PECAM1 PE=1 SV=2	PECA1_HUMAN	83 kDa	0.99974	9	100%	NA	P16284	PECAM1	Platelet endothelial cell adhesion molecule	21.5989	21.4114	20.6153	21.7275	21.1958	20.7982	21.92	19.6219	22.5321	21.2657	21.3799	21.9892	22.7123	22.6753	21.6535	21.8394	20.9509	21.3371	21.9068	21.7568	20.218	20.9678	22.291	21.6329	18.4577	22.3921	21.6841	22.0136	22.8683	22.3661	21.9712	20.7297	22.3456	22.336	21.7442	22.2575	23.2982	19.7655	22.3624
178	sp|P31146|COR1A_HUMAN Coronin-1A OS=Homo sapiens OX=9606 GN=CORO1A PE=1 SV=4	COR1A_HUMAN	51 kDa	0.999714	9	100%	NA	P31146	CORO1A	Coronin-1A	21.7829	21.5266	21.9002	22.8457	22.4709	22.0873	22.2348	21.1638	23.6059	21.8682	22.2533	22.0345	23.2177	21.8657	22.0691	22.1714	22.6844	21.7886	22.5941	22.0052	21.2532	22.0674	22.0134	21.1686	20.9277	23.1187	23.5768	22.288	23.5151	23.2356	23.9337	20.3531	23.6933	22.398	22.383	21.5717	24.1778	21.9055	23.2972
179	sp|P02760|AMBP_HUMAN Protein AMBP OS=Homo sapiens OX=9606 GN=AMBP PE=1 SV=1	AMBP_HUMAN	39 kDa	0.999683	9	100%	NA	P02760	AMBP	Protein AMBP	27.4655	26.7206	26.3978	26.1171	26.6423	27.2165	27.064	26.5027	26.0339	26.6431	26.6372	26.4682	26.593	26.2262	25.9961	27.3793	26.1784	27.0546	25.3724	27.4266	27.9274	26.8434	26.949	25.9557	27.6522	25.6675	25.605	26.7236	26.5484	26.0734	25.8836	26.6388	25.4138	26.4821	25.9509	26.1048	25.8402	26.3442	26.2368
[truncated: 572 more rows]
[truncated: 31 more columns]

## Sheet: Lib 3-FT-HGSOC EV DIA Library
Protein Annotation											Log2 Cyclic Loess Normalized Exclusive Intensities- FT-HGSOC EV DIA Library (Library 3)
[truncated: 634 more rows]
[truncated: 31 more columns]

## Sheet: Lib 4-FT-HGSOC EV DDA Library
Protein Annotation											Log2 Cyclic Loess Normalized Exclusive Intensities-FT-HGSOC EV DDA Library (Library 4)
[truncated: 607 more rows]
[truncated: 31 more columns]
