# Supplementary material for: Circulating Extracellular Vesicle Protein Biomarkers for the Early Detection of High-Grade Serous Ovarian Cancer
Source: Mol Cell Proteomics. 2026 Jan 8;25(2):101508. doi: 10.1016/j.mcpro.2026.101508 (PMC12891884; doi:10.1016/j.mcpro.2026.101508)
Supplement: Supplemental Table S5 [file mmc4.xlsx]

## Sheet: Lib2_DDA_RAW_MQ_evidence
Sequence	Length	Modifications	Modified sequence	Oxidation (M) Probabilities	Phospho (STY) Probabilities	Oxidation (M) Score Diffs	Phospho (STY) Score Diffs	Acetyl (Protein N-term)	Oxidation (M)	Phospho (STY)	Missed cleavages	Proteins	Leading proteins	Leading razor protein	Gene names	Protein names	Type	Raw file	MS/MS m/z	Charge	m/z	Mass	Uncalibrated - Calibrated m/z [ppm]	Uncalibrated - Calibrated m/z [Da]	Mass error [ppm]	Mass error [Da]	Uncalibrated mass error [ppm]	Uncalibrated mass error [Da]	Max intensity m/z 0	Retention time	Retention length	Calibrated retention time	Calibrated retention time start	Calibrated retention time finish	Retention time calibration	Match time difference	Match m/z difference	Match q-value	Match score	Number of data points	Number of scans	Number of isotopic peaks	PIF	Fraction of total spectrum	Base peak fraction	PEP	MS/MS count	MS/MS scan number	Score
AAAAAAGAASGLPGPVAQGLK	21	Acetyl (Protein N-term)	_(Acetyl (Protein N-term))AAAAAAGAASGLPGPVAQGLK_					1	0	0	0	Q96P70	Q96P70	Q96P70	IPO9	Importin-9	MULTI-MSMS	GodwinAK_022123_EV_SF07	895.992	2	895.992	1789.97	0.80786	0.00072384	-0.2051	-0.00018377	0.60276	0.00054007	895.991	49.69	0.41497	49.69	49.468	49.883	0					23	7	4	0	0	0	5.2478e-21	1	13294	150.68
AAAAAAGAGPEMVR	14	Acetyl (Protein N-term),Oxidation (M)	_(Acetyl (Protein N-term))AAAAAAGAGPEM(Oxidation (M))VR_	AAAAAAGAGPEM(1)VR		AAAAAAGAGPEM(160)VR		1	1	0	0	P28482	P28482	P28482	MAPK1	Mitogen-activated protein kinase 1	MULTI-MSMS	GodwinAK_022123_EV_SF10	650.819	2	650.819	1299.62	-0.0015831	-1.0303e-06	0.052094	3.3904e-05	0.050511	3.2873e-05	650.82	25.245	0.51937	25.245	24.935	25.454	0					34	9	5	0	0	0	6.3474e-10	1	6011	159.11
AAAAAAGEAR	10	Acetyl (Protein N-term)	_(Acetyl (Protein N-term))AAAAAAGEAR_					1	0	0	0	P09417	P09417	P09417	QDPR	Dihydropteridine reductase	MULTI-MSMS	GodwinAK_022123_EV_SF15	450.73	2	450.73	899.446	-0.34784	-0.00015678	-0.22624	-0.00010197	-0.57407	-0.00025875	450.73	16.828	0.36406	16.828	16.594	16.958	0					18	6	4	0	0	0	2.9268e-05	1	3642	160.11
AAAAPAAAAASSEAPAASATAEPEAGDQDSR	31	Acetyl (Protein N-term)	_(Acetyl (Protein N-term))AAAAPAAAAASSEAPAASATAEPEAGDQDSR_					1	0	0	0	Q15283	Q15283	Q15283	RASA2	Ras GTPase-activating protein 2	MULTI-MSMS	GodwinAK_022123_EV_SF12	942.765	3	942.432	2824.27	0.45294	0.00042687	-1.7197	-0.0016207	-1.2668	-0.0011939	942.765	34.603	0.41744	34.603	34.316	34.733	0					21	7	3	0	0	0	0.00016578	1	8895	57.803
AAAATGTIFTFR	12	Unmodified	_AAAATGTIFTFR_					0	0	0	0	P05154	P05154	P05154	SERPINA5	Plasma serine protease inhibitor	MULTI-MSMS	GodwinAK_022123_EV_SF10	613.83	2	613.83	1225.65	0.45699	0.00028052	-0.67112	-0.00041195	-0.21412	-0.00013143	613.829	40.961	0.41264	40.961	40.733	41.146	0					22	7	4	0	0	0	0.0010873	2	10578	135.55
AAAAVVEFQR	10	Acetyl (Protein N-term)	_(Acetyl (Protein N-term))AAAAVVEFQR_					1	0	0	0	O00231	O00231	O00231	PSMD11	26S proteasome non-ATPase regulatory subunit 11	MULTI-MSMS	GodwinAK_022123_EV_SF03	552.296	2	552.296	1102.58	0.43155	0.00023834	-0.10006	-5.5265e-05	0.33148	0.00018308	552.296	43.078	0.46824	43.078	42.823	43.291	0					25	8	4	0	0	0	0.0023405	1	11553	128.69
AAAEVAGQFVIK	12	Unmodified	_AAAEVAGQFVIK_					0	0	0	0	P02786	P02786	P02786	TFRC	Transferrin receptor protein 1;Transferrin receptor protein 1, serum form	MULTI-MSMS	GodwinAK_022123_EV_SF15	602.34	2	602.34	1202.67	0.31779	0.00019142	-0.10122	-6.0969e-05	0.21657	0.00013045	602.34	32.974	0.31403	32.974	32.796	33.111	0					15	5	4	0	0	0	0.00042331	1	8462	125.7
AAAEVNQDYGLDPK	14	Unmodified	_AAAEVNQDYGLDPK_					0	0	0	0	P07954	P07954	P07954	FH	Fumarate hydratase, mitochondrial	MULTI-MSMS	GodwinAK_022123_EV_SF11	745.859	2	745.86	1489.7	-0.16504	-0.00012309	-0.57023	-0.00042531	-0.73527	-0.00054841	745.859	24.504	0.36414	24.504	24.233	24.597	0					17	6	4	0	0	0	0.0008508	1	5853	109.72
AAAFEEQENETVVVK	15	Unmodified	_AAAFEEQENETVVVK_					0	0	0	0	Q9Y490	Q9Y490	Q9Y490	TLN1	Talin-1	MULTI-MSMS	GodwinAK_022123_EV_SF18	832.412	2	832.412	1662.81	-0.13631	-0.00011346	0.59209	0.00049286	0.45578	0.0003794	832.413	28.293	0.82169	28.293	28.062	28.883	0					63	15	6	0	0	0	3.5855e-08	2	7013	142.97
AAAFEEQENETVVVKEK	17	Unmodified	_AAAFEEQENETVVVKEK_					0	0	0	1	Q9Y490	Q9Y490	Q9Y490	TLN1	Talin-1	MULTI-MSMS	GodwinAK_022123_EV_SF18	641.324	3	640.99	1919.95	-0.50675	-0.00032482	-0.073834	-4.7327e-05	-0.58059	-0.00037215	640.99	23.453	0.87265	23.453	23.156	24.029	0					37	16	4	0	0	0	3.2233e-15	1	5575	160.25
AAAGGGGGGAAAAGR	15	Acetyl (Protein N-term)	_(Acetyl (Protein N-term))AAAGGGGGGAAAAGR_					1	0	0	0	Q9UL25	Q9UL25	Q9UL25	RAB21	Ras-related protein Rab-21	MULTI-MSMS	GodwinAK_022123_EV_SF16	557.273	2	557.273	1112.53	0.03964	2.209e-05	-0.57985	-0.00032314	-0.54021	-0.00030105	557.273	11.581	0.41791	11.581	11.339	11.757	0					21	7	5	0	0	0	2.3006e-13	1	2143	185.6
AAALSLSTLASPK	13	Unmodified	_AAALSLSTLASPK_					0	0	0	0	P98172	P98172	P98172	EFNB1	Ephrin-B1	MULTI-MSMS	GodwinAK_022123_EV_SF10	615.359	2	615.359	1228.7	0.51288	0.0003156	-0.092986	-5.722e-05	0.41989	0.00025838	615.359	37.85	0.4671	37.85	37.565	38.032	0					20	8	3	0	0	0	3.9036e-05	1	9692	146.11
AAAMDVDTPSGTNSGAGK	18	Acetyl (Protein N-term),Oxidation (M)	_(Acetyl (Protein N-term))AAAM(Oxidation (M))DVDTPSGTNSGAGK_	AAAM(1)DVDTPSGTNSGAGK		AAAM(95)DVDTPSGTNSGAGK		1	1	0	0	P62877	P62877	P62877	RBX1	E3 ubiquitin-protein ligase RBX1;E3 ubiquitin-protein ligase RBX1, N-terminally processed	MULTI-MSMS	GodwinAK_022123_EV_SF17	854.379	2	854.378	1706.74	0.046259	3.9522e-05	-1.0149	-0.0008671	-0.96863	-0.00082758	854.376	19.828	0.56395	19.828	19.554	20.118	0					21	10	4	0	0	0	6.3832e-05	1	4587	94.688
AAAPAPVSEAVCR	13	Unmodified	_AAAPAPVSEAVCR_					0	0	0	0	P20810	P20810	P20810	CAST	Calpastatin	MULTI-MSMS	GodwinAK_022123_EV_SF07	649.83	2	649.83	1297.64	0.0098355	6.3914e-06	0.45926	0.00029844	0.4691	0.00030483	649.83	20.293	0.50758	20.293	20.092	20.599	0					21	9	3	0	0	0	1.5964e-06	1	4654	159.79
AAAQLLQSQAQQSGAQQTK	19	Unmodified	_AAAQLLQSQAQQSGAQQTK_					0	0	0	0	Q9NVA2	Q9NVA2	Q9NVA2	2025-09-11	Septin-11	MULTI-MSMS	GodwinAK_022123_EV_SF13	653.008	3	653.008	1956	-0.038456	-2.5112e-05	-0.68431	-0.00044686	-0.72277	-0.00047197	653.341	20.614	0.19028	20.614	20.493	20.683	0					6	3	2	0	0	0	0.00097668	1	4740	67.645
AAARLSLTDPLVAER	15	Phospho (STY)	_AAARLS(Phospho (STY))LTDPLVAER_		AAARLS(0.9)LT(0.1)DPLVAER		AAARLS(9.5)LT(-9.5)DPLVAER	0	0	1	1	P13224	P13224	P13224	GP1BB	Platelet glycoprotein Ib beta chain	MULTI-MSMS	GodwinAK_022123_EV_SF03	554.957	3	554.957	1661.85	0.4361	0.00024202	-0.25299	-0.0001404	0.18312	0.00010162	554.957	43.578	0.46907	43.578	43.291	43.76	0					25	8	4	0	0	0	0.0029105	1	11674	93.776
AAARLSLTDPLVAER	15	Phospho (STY)	_AAARLS(Phospho (STY))LTDPLVAER_		AAARLS(0.999)LT(0.001)DPLVAER		AAARLS(29)LT(-29)DPLVAER	0	0	1	1	P13224	P13224	P13224	GP1BB	Platelet glycoprotein Ib beta chain	MULTI-MSMS	GodwinAK_022123_EV_SF03	831.934	2	831.932	1661.85	0.54411	0.00045267	0.9195	0.00076496	1.4636	0.0012176	831.933	43.578	0.41698	43.578	43.343	43.76	0					14	7	2	0	0	0	7.7891e-06	1	11685	128.06
AAARLSLTDPLVAER	15	Phospho (STY)	_AAARLS(Phospho (STY))LTDPLVAER_		AAARLS(1)LTDPLVAER		AAARLS(35)LT(-35)DPLVAER	0	0	1	1	P13224	P13224	P13224	GP1BB	Platelet glycoprotein Ib beta chain	MULTI-MSMS	GodwinAK_022123_EV_SF04	831.933	2	831.932	1661.85	0.74107	0.00061652	0.017257	1.4357e-05	0.75833	0.00063088	831.932	43.562	0.46996	43.562	43.327	43.797	0					16	8	2	0	0	0	2.3955e-12	1	11581	174.18
AAARLSLTDPLVAER	15	Phospho (STY)	_AAARLS(Phospho (STY))LTDPLVAER_		AAARLS(0.969)LT(0.031)DPLVAER		AAARLS(15)LT(-15)DPLVAER	0	0	1	1	P13224	P13224	P13224	GP1BB	Platelet glycoprotein Ib beta chain	MULTI-MSMS	GodwinAK_022123_EV_SF04	554.958	3	554.957	1661.85	0.60403	0.00033521	-0.1578	-8.7571e-05	0.44623	0.00024764	554.958	43.562	0.93976	43.562	43.066	44.005	0					62	17	6	0	0	0	9.0367e-10	1	11589	165.19
AAATLMSER	9	Unmodified	_AAATLMSER_					0	0	0	0	P02730	P02730	P02730	SLC4A1	Band 3 anion transport protein	MULTI-MSMS	GodwinAK_022123_EV_SF08	475.243	2	475.242	948.47	-0.43415	-0.00020633	0.93039	0.00044216	0.49624	0.00023583	475.243	15.57	0.30459	15.57	15.428	15.732	0					8	5	2	0	0	0	0.0050166	1	3314	113.26
AAAVAVAAASRRQSCYLCDLPR	22	Acetyl (Protein N-term),Phospho (STY)	_(Acetyl (Protein N-term))AAAVAVAAASRRQS(Phospho (STY))CYLCDLPR_		AAAVAVAAAS(0.016)RRQS(0.519)CY(0.466)LCDLPR		AAAVAVAAAS(-15)RRQS(0.46)CY(-0.46)LCDLPR	1	0	1	2	Q7Z5L9	Q7Z5L9	Q7Z5L9	IRF2BP2	Interferon regulatory factor 2-binding protein 2	MULTI-MSMS	GodwinAK_022123_EV_SF05	633.055	4	632.803	2527.18	0.48889	0.00030937	1.2364	0.00078241	1.7253	0.0010918	633.054	30.44	0.72256	30.44	30.105	30.827	0					56	13	7	0	0	0	0.00261	1	7775	51.348
AAAVAVAAASRRQSCYLCDLPR	22	Acetyl (Protein N-term),Phospho (STY)	_(Acetyl (Protein N-term))AAAVAVAAAS(Phospho (STY))RRQSCYLCDLPR_		AAAVAVAAAS(0.538)RRQS(0.364)CY(0.098)LCDLPR		AAAVAVAAAS(1.7)RRQS(-1.7)CY(-7.4)LCDLPR	1	0	1	2	Q7Z5L9	Q7Z5L9	Q7Z5L9	IRF2BP2	Interferon regulatory factor 2-binding protein 2	MULTI-MSMS	GodwinAK_022123_EV_SF06	633.054	4	632.803	2527.18	0.47529	0.00030077	0.68627	0.00043427	1.1616	0.00073504	633.054	29.343	0.82827	29.343	28.964	29.793	0					69	15	7	0	0	0	0.009233	1	7330	43.12
AAAVAVAAASRRQSCYLCDLPR	22	Acetyl (Protein N-term),Phospho (STY)	_(Acetyl (Protein N-term))AAAVAVAAAS(Phospho (STY))RRQSCYLCDLPR_		AAAVAVAAAS(0.543)RRQS(0.367)CY(0.09)LCDLPR		AAAVAVAAAS(1.7)RRQS(-1.7)CY(-7.8)LCDLPR	1	0	1	2	Q7Z5L9	Q7Z5L9	Q7Z5L9	IRF2BP2	Interferon regulatory factor 2-binding protein 2	MULTI-MSMS	GodwinAK_022123_EV_SF07	633.054	4	632.803	2527.18	-0.10744	-6.799e-05	0.58203	0.00036831	0.47459	0.00030032	633.054	26.911	1.0282	26.911	26.591	27.619	0					72	19	6	0	0	0	0.00261	2	6710	51.348
AACLLPKLDELRDEGK	16	Unmodified	_AACLLPKLDELRDEGK_					0	0	0	2	CON__P02768-1;P02768	CON__P02768-1	CON__P02768-1	ALB	Serum albumin	MULTI-MSMS	GodwinAK_022123_EV_SF17	457.746	4	457.746	1826.96	0.40214	0.00018408	-1.0632	-0.00048666	-0.66102	-0.00030258	457.997	36.37	0.71886	36.37	35.936	36.654	0					62	13	7	0	0	0	3.2125e-13	1	9395	121.13
AACLLPKLDELRDEGK	16	Unmodified	_AACLLPKLDELRDEGK_					0	0	0	2	CON__P02768-1;P02768	CON__P02768-1	CON__P02768-1	ALB	Serum albumin	MULTI-MSMS	GodwinAK_022123_EV_SF17	610.327	3	609.993	1826.96	0.19417	0.00011844	0.16942	0.00010334	0.36359	0.00022179	609.993	36.363	0.61593	36.363	35.987	36.603	0					30	11	3	0	0	0	1.4326e-10	1	9400	121.79
AACLPLPGYR	10	Unmodified	_AACLPLPGYR_					0	0	0	0	P13796	P13796	P13796	LCP1	Plastin-2	MULTI-MSMS	GodwinAK_022123_EV_SF07	559.296	2	559.295	1116.58	0.6764	0.00037831	-0.085079	-4.7584e-05	0.59133	0.00033073	559.295	34.108	0.91818	34.108	33.701	34.619	0					47	17	4	0	0	0	0.032479	1	8775	85.265
AADAEAEVASLNR	13	Unmodified	_AADAEAEVASLNR_					0	0	0	0	P06753	P06753	P06753	TPM3	Tropomyosin alpha-3 chain	MULTI-MSMS	GodwinAK_022123_EV_SF17	439.553	3	439.553	1315.64	0.017637	7.7523e-06	-1.0441	-0.00045893	-1.0265	-0.00045118	439.552	22.052	0.51352	22.052	21.875	22.388	0					33	9	6	0	0	0	1.478e-23	1	5210	174.42
AADAEAEVASLNRR	14	Unmodified	_AADAEAEVASLNRR_					0	0	0	1	P06753	P06753	P06753	TPM3	Tropomyosin alpha-3 chain	MULTI-MSMS	GodwinAK_022123_EV_SF12	736.877	2	736.876	1471.74	0.33883	0.00024968	0.71403	0.00052615	1.0529	0.00077583	736.877	18.382	0.36126	18.382	18.204	18.565	0					17	6	4	0	0	0	3.5451e-17	1	4194	196.88
AADAVEDLR	9	Unmodified	_AADAVEDLR_					0	0	0	0	Q9UNF0	Q9UNF0	Q9UNF0	PACSIN2	Protein kinase C and casein kinase substrate in neurons protein 2	MULTI-MSMS	GodwinAK_022123_EV_SF15	480.243	2	480.243	958.472	-0.20952	-0.00010062	1.7415	0.00083633	1.5319	0.0007357	480.244	18.748	0.41411	18.748	18.465	18.879	0					23	7	4	0	0	0	5.2894e-10	1	4177	179.21
AADDTWEPFASGK	13	Unmodified	_AADDTWEPFASGK_					0	0	0	0	P02766	P02766	P02766	TTR	Transthyretin	MULTI-MSMS	GodwinAK_022123_EV_SF07	697.815	2	697.815	1393.62	0.25788	0.00017996	0.52952	0.00036951	0.7874	0.00054946	697.815	37.795	0.41457	37.795	37.562	37.976	0					17	7	3	0	0	0	4.9067e-05	1	9873	166.97
AADFIDQALAQK	12	Unmodified	_AADFIDQALAQK_					0	0	0	0	P51452	P51452	P51452	DUSP3	Dual specificity protein phosphatase 3	MULTI-MSMS	GodwinAK_022123_EV_SF14	645.838	2	645.838	1289.66	0.19388	0.00012521	0.73848	0.00047694	0.93235	0.00060215	645.839	42.711	0.46841	42.711	42.478	42.946	0					26	8	4	0	0	0	2.6954e-09	1	11318	183.22
AADGSPCNVLLCSVVPSR	18	Unmodified	_AADGSPCNVLLCSVVPSR_					0	0	0	0	Q5SQ64	Q5SQ64	Q5SQ64	LY6G6F	Lymphocyte antigen 6 complex locus protein G6f	MULTI-MSMS	GodwinAK_022123_EV_SF09	951.968	2	951.464	1900.91	0.40931	0.00038944	0.67024	0.00063771	1.0795	0.0010271	951.966	46.538	0.99048	46.538	45.994	46.984	0					79	18	7	0	0	0	0.042654	1	12498	62.042
AADGSPCNVLLCSVVPSRR	19	Unmodified	_AADGSPCNVLLCSVVPSRR_					0	0	0	1	Q5SQ64	Q5SQ64	Q5SQ64	LY6G6F	Lymphocyte antigen 6 complex locus protein G6f	MULTI-MSMS	GodwinAK_022123_EV_SF11	687.014	3	686.679	2057.01	-0.050454	-3.4645e-05	-0.063503	-4.3606e-05	-0.11396	-7.8252e-05	687.013	39.75	0.70647	39.75	39.388	40.095	0					41	13	4	0	0	0	0.0011257	1	10236	61.477
AADIDQEVKER	11	Unmodified	_AADIDQEVKER_					0	0	0	1	Q86VP6	Q86VP6	Q86VP6	CAND1	Cullin-associated NEDD8-dissociated protein 1	MULTI-MSMS	GodwinAK_022123_EV_SF13	425.217	3	425.218	1272.63	-0.52463	-0.00022308	0.12191	5.1838e-05	-0.40272	-0.00017124	425.218	13.414	0.72221	13.414	12.993	13.715	0					44	13	6	0	0	0	6.9744e-06	1	2657	137.89
AAEAAAAPAESAAPAAGEEPSKEEGEPK	28	Unmodified	_AAEAAAAPAESAAPAAGEEPSKEEGEPK_					0	0	0	1	P80723	P80723	P80723	BASP1	Brain acid soluble protein 1	MULTI-MSMS	GodwinAK_022123_EV_SF14	879.75	3	879.416	2635.22	-0.10265	-9.0274e-05	-0.032177	-2.8297e-05	-0.13483	-0.00011857	879.75	18.42	0.6174	18.42	18.137	18.754	0					65	11	8	0	0	0	5.2817e-26	2	4057	136.53
AAEAAAAPAESAAPAAGEEPSKEEGEPK	28	Unmodified	_AAEAAAAPAESAAPAAGEEPSKEEGEPK_					0	0	0	1	P80723	P80723	P80723	BASP1	Brain acid soluble protein 1	MULTI-MSMS	GodwinAK_022123_EV_SF15	879.751	3	879.416	2635.22	0.066228	5.8242e-05	0.45769	0.0004025	0.52392	0.00046074	879.75	18.373	0.52074	18.373	18.151	18.672	0					35	9	5	0	0	0	0.0013221	1	4098	61.488
AAFGQGSGPIMLDEVQCTGTEASLADCK	28	Oxidation (M)	_AAFGQGSGPIM(Oxidation (M))LDEVQCTGTEASLADCK_	AAFGQGSGPIM(1)LDEVQCTGTEASLADCK		AAFGQGSGPIM(110)LDEVQCTGTEASLADCK		0	1	0	0	Q08380	Q08380	Q08380	LGALS3BP	Galectin-3-binding protein	MULTI-MSMS	GodwinAK_022123_EV_SF01	977.775	3	977.105	2928.29	0.29654	0.00028975	0.25312	0.00024732	0.54965	0.00053707	977.44	46.217	1.4557	46.217	45.565	47.021	0					126	27	7	0	0	0	2.582e-12	1	12267	111.4
AAFGQGSGPIMLDEVQCTGTEASLADCK	28	Unmodified	_AAFGQGSGPIMLDEVQCTGTEASLADCK_					0	0	0	0	Q08380	Q08380	Q08380	LGALS3BP	Galectin-3-binding protein	MULTI-MSMS	GodwinAK_022123_EV_SF01	972.109	3	971.774	2912.3	0.33869	0.00032913	0.076892	7.4722e-05	0.41558	0.00040385	972.109	50.353	0.73114	50.353	50.013	50.745	0					41	13	8	0	0	0	2.0175e-12	1	13509	113.68
AAFQLTAVNEVFTR	14	Phospho (STY)	_AAFQLTAVNEVFT(Phospho (STY))R_		AAFQLTAVNEVFT(1)R		AAFQLT(-82)AVNEVFT(82)R	0	0	1	0		REV__Q8WZ42	REV__Q8WZ42			MULTI-MSMS	GodwinAK_022123_EV_SF09	823.902	2	823.901	1645.79	0.52554	0.00043299	1.7294	0.0014248	2.2549	0.0018578	823.902	36.392	0.36212	36.392	36.211	36.573	0					19	6	4	0	0	0	0.060958	1	9643	88.681
AAFTECCQAADK	12	Unmodified	_AAFTECCQAADK_					0	0	0	0	CON__P02768-1;P02768	CON__P02768-1	CON__P02768-1	ALB	Serum albumin	MULTI-MSMS	GodwinAK_022123_EV_SF01	686.287	2	686.287	1370.56	-0.077555	-5.3225e-05	-0.30259	-0.00020766	-0.38014	-0.00026089	686.287	15.017	0.50638	15.017	14.818	15.324	0					26	10	5	0	0	0	1.0788e-08	1	3045	172.88
AAFTECCQAADK	12	Unmodified	_AAFTECCQAADK_					0	0	0	0	CON__P02768-1;P02768	CON__P02768-1	CON__P02768-1	ALB	Serum albumin	MULTI-MSMS	GodwinAK_022123_EV_SF02	686.287	2	686.287	1370.56	0.38044	0.00026109	-0.6272	-0.00043044	-0.24676	-0.00016935	686.287	14.994	0.46809	14.994	14.654	15.122	0					28	8	6	0	0	0	0.00030393	1	3191	145.25
AAFTECCQAADK	12	Unmodified	_AAFTECCQAADK_					0	0	0	0	CON__P02768-1;P02768	CON__P02768-1	CON__P02768-1	ALB	Serum albumin	MULTI-MSMS	GodwinAK_022123_EV_SF03	686.287	2	686.287	1370.56	0.27577	0.00018925	-0.13155	-9.0284e-05	0.14421	9.897e-05	686.287	14.855	0.82621	14.855	14.573	15.399	0					27	15	5	0	0	0	1.0788e-08	1	3097	172.88
AAFTECCQAADK	12	Unmodified	_AAFTECCQAADK_					0	0	0	0	CON__P02768-1;P02768	CON__P02768-1	CON__P02768-1	ALB	Serum albumin	MULTI-MSMS	GodwinAK_022123_EV_SF04	686.287	2	686.287	1370.56	0.44014	0.00030206	-1.0631	-0.00072962	-0.62301	-0.00042756	686.287	14.874	0.31082	14.874	14.692	15.002	0					17	5	5	0	0	0	8.585e-06	1	3023	163.64
AAFTECCQAADK	12	Unmodified	_AAFTECCQAADK_					0	0	0	0	CON__P02768-1;P02768	CON__P02768-1	CON__P02768-1	ALB	Serum albumin	MULTI-MSMS	GodwinAK_022123_EV_SF05	686.287	2	686.287	1370.56	-0.067566	-4.637e-05	0.013544	9.2948e-06	-0.054023	-3.7075e-05	686.287	14.757	0.51912	14.757	14.576	15.095	0					22	9	5	0	0	0	9.1447e-09	1	2975	174.98
AAFTECCQAADK	12	Unmodified	_AAFTECCQAADK_					0	0	0	0	CON__P02768-1;P02768	CON__P02768-1	CON__P02768-1	ALB	Serum albumin	MULTI-MSMS	GodwinAK_022123_EV_SF07	686.286	2	686.287	1370.56	-0.38487	-0.00026413	0.31435	0.00021574	-0.070518	-4.8396e-05	686.287	14.595	0.31049	14.595	14.414	14.725	0					9	5	2	0	0	0	1.2386e-09	1	2962	185.08
AAFTECCQAADK	12	Unmodified	_AAFTECCQAADK_					0	0	0	0	CON__P02768-1;P02768	CON__P02768-1	CON__P02768-1	ALB	Serum albumin	MULTI-MSMS	GodwinAK_022123_EV_SF10	686.287	2	686.287	1370.56	-0.047439	-3.2557e-05	-0.59486	-0.00040825	-0.6423	-0.0004408	686.287	14.734	0.41254	14.734	14.451	14.863	0					33	7	7	0	0	0	0.00023066	1	2999	148.56
AAFTECCQAADK	12	Unmodified	_AAFTECCQAADK_					0	0	0	0	CON__P02768-1;P02768	CON__P02768-1	CON__P02768-1	ALB	Serum albumin	MULTI-MSMS	GodwinAK_022123_EV_SF10	686.287	2	686.287	1370.56	-0.16871	-0.00011579	-0.6254	-0.00042921	-0.79412	-0.00054499	686.287	18.149	0.47147	18.149	17.86	18.331	0					31	8	5	0	0	0	0.00039589	1	3980	133.23
AAFTECCQAADK	12	Unmodified	_AAFTECCQAADK_					0	0	0	0	CON__P02768-1;P02768	CON__P02768-1	CON__P02768-1	ALB	Serum albumin	MULTI-MSMS	GodwinAK_022123_EV_SF11	686.287	2	686.287	1370.56	-0.3075	-0.00021103	0.086343	5.9256e-05	-0.22115	-0.00015178	686.288	14.615	0.8309	14.615	14.069	14.9	0					44	15	6	0	0	0	3.0927e-14	1	2965	198.25
AAFTECCQAADK	12	Unmodified	_AAFTECCQAADK_					0	0	0	0	CON__P02768-1;P02768	CON__P02768-1	CON__P02768-1	ALB	Serum albumin	MULTI-MSMS	GodwinAK_022123_EV_SF11	686.287	2	686.287	1370.56	-0.13071	-8.9704e-05	0.031463	2.1593e-05	-0.099245	-6.8111e-05	686.287	18.038	0.36265	18.038	17.754	18.117	0					11	6	2	0	0	0	0.00039589	1	3954	133.23
AAFTECCQAADK	12	Unmodified	_AAFTECCQAADK_					0	0	0	0	CON__P02768-1;P02768	CON__P02768-1	CON__P02768-1	ALB	Serum albumin	MULTI-MSMS	GodwinAK_022123_EV_SF12	686.287	2	686.287	1370.56	0.045357	3.1128e-05	-0.57787	-0.00039659	-0.53251	-0.00036546	686.288	14.83	1.0883	14.83	14.182	15.27	0					89	20	6	0	0	0	1.9107e-28	2	3062	219.03
AAFTECCQAADK	12	Unmodified	_AAFTECCQAADK_					0	0	0	0	CON__P02768-1;P02768	CON__P02768-1	CON__P02768-1	ALB	Serum albumin	MULTI-MSMS	GodwinAK_022123_EV_SF13	686.287	2	686.287	1370.56	-0.075598	-5.1882e-05	-0.035778	-2.4554e-05	-0.11138	-7.6436e-05	686.287	14.645	0.38659	14.645	14.388	14.774	0					12	7	2	0	0	0	0.00030393	1	2997	145.25
AAFTECCQAADK	12	Unmodified	_AAFTECCQAADK_					0	0	0	0	CON__P02768-1;P02768	CON__P02768-1	CON__P02768-1	ALB	Serum albumin	MULTI-MSMS	GodwinAK_022123_EV_SF14	686.287	2	686.287	1370.56	-0.40612	-0.00027872	0.78486	0.00053864	0.37874	0.00025992	686.288	14.631	0.46994	14.631	14.449	14.919	0					24	8	5	0	0	0	0.00041929	1	2989	128.03
AAFTECCQAADK	12	Unmodified	_AAFTECCQAADK_					0	0	0	0	CON__P02768-1;P02768	CON__P02768-1	CON__P02768-1	ALB	Serum albumin	MULTI-MSMS	GodwinAK_022123_EV_SF16	686.287	2	686.287	1370.56	-0.23853	-0.0001637	0.074857	5.1373e-05	-0.16367	-0.00011232	686.287	14.845	0.72501	14.845	14.612	15.337	0					27	13	3	0	0	0	0.00041616	1	3107	129.85
AAFTECCQAADK	12	Unmodified	_AAFTECCQAADK_					0	0	0	0	CON__P02768-1;P02768	CON__P02768-1	CON__P02768-1	ALB	Serum albumin	MULTI-MSMS	GodwinAK_022123_EV_SF17	686.287	2	686.287	1370.56	-0.079021	-5.4231e-05	-0.27223	-0.00018683	-0.35126	-0.00024106	686.287	14.236	0.41387	14.236	13.898	14.312	0					19	7	4	0	0	0	0.007464	1	2918	91.658
AAFTECCQAADK	12	Unmodified	_AAFTECCQAADK_					0	0	0	0	CON__P02768-1;P02768	CON__P02768-1	CON__P02768-1	ALB	Serum albumin	MULTI-MSMS	GodwinAK_022123_EV_SF17	686.287	2	686.287	1370.56	-0.080621	-5.5329e-05	0.36729	0.00025206	0.28667	0.00019673	686.288	14.646	0.46058	14.646	14.364	14.825	0					20	8	4	0	0	0	0.0025052	1	3051	103.26
AAFTECCQAADK	12	Unmodified	_AAFTECCQAADK_					0	0	0	0	CON__P02768-1;P02768	CON__P02768-1	CON__P02768-1	ALB	Serum albumin	MULTI-MSMS	GodwinAK_022123_EV_SF18	686.288	2	686.287	1370.56	-0.0064387	-4.4188e-06	0.043685	2.998e-05	0.037246	2.5561e-05	686.29	14.598	2.3236	14.598	13.902	16.225	0					181	44	7	0	0	0	1.0159e-13	4	2966	192.38
AAFTECCQAADKAACLLPK	19	Unmodified	_AAFTECCQAADKAACLLPK_					0	0	0	1	CON__P02768-1;P02768	CON__P02768-1	CON__P02768-1	ALB	Serum albumin	MULTI-MSMS	GodwinAK_022123_EV_SF16	709.335	3	709.001	2123.98	0.43662	0.00030956	0.66152	0.00046902	1.0981	0.00077858	709.336	39.438	0.9853	39.438	38.783	39.769	0					73	18	6	0	0	0	1.3768e-10	1	10390	127.78
AAFTECCQAADKAACLLPK	19	Unmodified	_AAFTECCQAADKAACLLPK_					0	0	0	1	CON__P02768-1;P02768	CON__P02768-1	CON__P02768-1	ALB	Serum albumin	MULTI-MSMS	GodwinAK_022123_EV_SF17	709.335	3	709.001	2123.98	0.16953	0.0001202	0.042538	3.016e-05	0.21207	0.00015036	709.335	39.338	0.8837	39.338	38.674	39.558	0					59	16	5	0	0	0	0.00095354	1	10271	66.779
AAGCNIPVASVAAGFPAGQTHLK	23	Unmodified	_AAGCNIPVASVAAGFPAGQTHLK_					0	0	0	0	Q9Y315	Q9Y315	Q9Y315	DERA	Deoxyribose-phosphate aldolase	MULTI-MSMS	GodwinAK_022123_EV_SF11	746.723	3	746.388	2236.14	0.10066	7.513e-05	0.79985	0.000597	0.9005	0.00067213	746.723	40.124	0.66429	40.124	39.69	40.355	0					46	12	6	0	0	0	3.1403e-08	1	10361	95.138
AAGGAVCEQPLGLECR	16	Unmodified	_AAGGAVCEQPLGLECR_					0	0	0	0	Q9HC84	Q9HC84	Q9HC84	MUC5B	Mucin-5B	MULTI-MSMS	GodwinAK_022123_EV_SF06	844.399	2	844.398	1686.78	0.60319	0.00050934	-0.70243	-0.00059313	-0.099241	-8.3799e-05	844.4	29.401	0.67378	29.401	29.119	29.793	0					59	12	8	0	0	0	1.0252e-22	1	7316	199.43
AAGGAVCEQPLGLECR	16	Unmodified	_AAGGAVCEQPLGLECR_					0	0	0	0	Q9HC84	Q9HC84	Q9HC84	MUC5B	Mucin-5B	MULTI-MSMS	GodwinAK_022123_EV_SF06	563.268	3	563.268	1686.78	0.40558	0.00022845	-0.50483	-0.00028436	-0.099255	-5.5907e-05	563.268	29.403	0.51805	29.403	29.17	29.688	0					35	9	6	0	0	0	7.4939e-29	1	7337	162.37
AAGGDHGSPDSYR	13	Acetyl (Protein N-term)	_(Acetyl (Protein N-term))AAGGDHGSPDSYR_					1	0	0	0	P30566	P30566	P30566	ADSL	Adenylosuccinate lyase	MULTI-MSMS	GodwinAK_022123_EV_SF16	666.284	2	666.284	1330.55	-0.15526	-0.00010345	-0.24267	-0.00016168	-0.39793	-0.00026513	666.284	13.083	0.62452	13.083	12.587	13.212	0					24	11	5	0	0	0	4.9071e-29	1	2578	220.82
AAGNECPELQPPVHGK	16	Unmodified	_AAGNECPELQPPVHGK_					0	0	0	0	P48740	P48740	P48740	MASP1	Mannan-binding lectin serine protease 1;Mannan-binding lectin serine protease 1 heavy chain;Mannan-binding lectin serine protease 1 light chain	MULTI-MSMS	GodwinAK_022123_EV_SF08	852.412	2	852.412	1702.81	0.33146	0.00028254	-0.052804	-4.501e-05	0.27865	0.00023753	852.412	18.814	1.2781	18.814	17.736	19.014	0					62	24	4	0	0	0	1.0289e-13	1	4281	158.3
AAGNECPELQPPVHGK	16	Unmodified	_AAGNECPELQPPVHGK_					0	0	0	0	P48740	P48740	P48740	MASP1	Mannan-binding lectin serine protease 1;Mannan-binding lectin serine protease 1 heavy chain;Mannan-binding lectin serine protease 1 light chain	MULTI-MSMS	GodwinAK_022123_EV_SF09	568.612	3	568.611	1702.81	0.46678	0.00026541	1.0538	0.00059917	1.5205	0.00086459	568.611	18.831	1.7971	18.831	17.311	19.108	0					139	34	6	0	0	0	3.382e-29	3	4328	164.15
AAGNECPELQPPVHGK	16	Unmodified	_AAGNECPELQPPVHGK_					0	0	0	0	P48740	P48740	P48740	MASP1	Mannan-binding lectin serine protease 1;Mannan-binding lectin serine protease 1 heavy chain;Mannan-binding lectin serine protease 1 light chain	MULTI-MSMS	GodwinAK_022123_EV_SF09	852.415	2	852.412	1702.81	0.47286	0.00040308	0.94089	0.00080202	1.4138	0.0012051	852.413	18.852	1.2328	18.852	17.875	19.108	0					78	23	5	0	0	0	1.0313e-18	1	4297	186.46
AAIPSALDTNSSK	13	Unmodified	_AAIPSALDTNSSK_					0	0	0	0	Q08380	Q08380	Q08380	LGALS3BP	Galectin-3-binding protein	MULTI-MSMS	GodwinAK_022123_EV_SF04	637.834	2	637.833	1273.65	0.27565	0.00017582	0.91867	0.00058596	1.1943	0.00076178	637.834	22.86	0.36001	22.86	22.578	22.938	0					21	6	5	0	0	0	1.0248e-05	1	5411	155.57
AAISGENAGLVR	12	Unmodified	_AAISGENAGLVR_					0	0	0	0	P19827;CON__Q0VCM5	P19827	P19827	ITIH1	Inter-alpha-trypsin inhibitor heavy chain H1	MULTI-MSMS	GodwinAK_022123_EV_SF06	579.317	2	579.317	1156.62	0.14021	8.1227e-05	-0.35616	-0.00020633	-0.21594	-0.0001251	579.317	20.291	0.46078	20.291	20.059	20.52	0					29	8	5	0	0	0	5.0988e-09	1	4620	180.15
AALNEIESR	9	Unmodified	_AALNEIESR_					0	0	0	0	O75558	O75558	O75558	STX11	Syntaxin-11	MULTI-MSMS	GodwinAK_022123_EV_SF18	501.765	2	501.764	1001.51	0.12838	6.4416e-05	0.42842	0.00021496	0.5568	0.00027938	501.765	18.73	0.46654	18.73	18.496	18.963	0					25	8	4	0	0	0	1.8191e-07	1	4186	171.75
AALPAQELEEYNK	13	Unmodified	_AALPAQELEEYNK_					0	0	0	0	P12821	P12821	P12821	ACE	Angiotensin-converting enzyme;Angiotensin-converting enzyme, soluble form	MULTI-MSMS	GodwinAK_022123_EV_SF09	738.874	2	738.372	1474.73	0.60597	0.00044743	-0.081758	-6.0368e-05	0.52421	0.00038706	738.372	33.412	0.41099	33.412	33.13	33.541	0					18	7	4	0	0	0	0.0022857	1	8749	116.52
AAMEPIVISAK	11	Unmodified	_AAMEPIVISAK_					0	0	0	0	Q9Y490	Q9Y490	Q9Y490	TLN1	Talin-1	MULTI-MSMS	GodwinAK_022123_EV_SF01	565.318	2	565.318	1128.62	0.56833	0.00032129	0.99446	0.00056219	1.5628	0.00088347	565.319	31.32	0.66594	31.32	30.994	31.66	0					47	12	6	0	0	0	0.036355	1	7911	77.379
AAMEPIVISAK	11	Oxidation (M)	_AAM(Oxidation (M))EPIVISAK_	AAM(1)EPIVISAK		AAM(91)EPIVISAK		0	1	0	0	Q9Y490	Q9Y490	Q9Y490	TLN1	Talin-1	MULTI-MSMS	GodwinAK_022123_EV_SF06	573.316	2	573.315	1144.62	0.11796	6.7629e-05	0.52997	0.00030384	0.64793	0.00037147	573.317	23.012	0.77059	23.012	22.679	23.45	0					53	14	6	0	0	0	0.0028934	1	5438	90.827
AAMIVNQLSK	10	Oxidation (M)	_AAM(Oxidation (M))IVNQLSK_	AAM(1)IVNQLSK		AAM(100)IVNQLSK		0	1	0	0	P14923	P14923	P14923	JUP	Junction plakoglobin	MULTI-MSMS	GodwinAK_022123_EV_SF13	545.8	2	545.8	1089.59	0.0064689	3.5307e-06	-0.016175	-8.8285e-06	-0.0097064	-5.2978e-06	545.8	18.959	0.51903	18.959	18.631	19.15	0					31	9	4	0	0	0	0.001573	1	4226	104.01
AAMPPQIIQFPEDQK	15	Oxidation (M)	_AAM(Oxidation (M))PPQIIQFPEDQK_	AAM(1)PPQIIQFPEDQK		AAM(86)PPQIIQFPEDQK		0	1	0	0	Q15746	Q15746	Q15746	MYLK	Myosin light chain kinase, smooth muscle;Myosin light chain kinase, smooth muscle, deglutamylated form	MULTI-MSMS	GodwinAK_022123_EV_SF13	865.437	2	864.935	1727.86	0.41576	0.00035961	0.25394	0.00021964	0.6697	0.00057925	865.437	40.194	0.41428	40.194	39.932	40.347	0					30	7	5	0	0	0	0.0011096	1	10620	85.813
AANILVGENLVCK	13	Unmodified	_AANILVGENLVCK_					0	0	0	0	P07947;P12931	P07947;P12931	P12931	YES1;SRC	Tyrosine-protein kinase Yes;Proto-oncogene tyrosine-protein kinase Src	MULTI-MSMS	GodwinAK_022123_EV_SF17	700.882	2	700.882	1399.75	0.14296	0.00010019	0.17245	0.00012087	0.3154	0.00022106	700.882	38.844	0.41527	38.844	38.622	39.037	0					28	7	5	0	0	0	2.6488e-29	1	10126	215.83
AANVLLSEHGEVK	13	Unmodified	_AANVLLSEHGEVK_					0	0	0	0	Q9Y6E0	Q9Y6E0	Q9Y6E0	STK24	Serine/threonine-protein kinase 24;Serine/threonine-protein kinase 24 36 kDa subunit;Serine/threonine-protein kinase 24 12 kDa subunit	MULTI-MSMS	GodwinAK_022123_EV_SF05	456.248	3	456.249	1365.73	-0.16723	-7.63e-05	-1.2982	-0.0005923	-1.4654	-0.0006686	456.248	19.564	0.5158	19.564	19.33	19.846	0					30	9	5	0	0	0	0.045764	1	4475	53.001
AAPEASGTPSSDAVSR	16	Unmodified	_AAPEASGTPSSDAVSR_					0	0	0	0	P31146	P31146	P31146	CORO1A	Coronin-1A	MULTI-MSMS	GodwinAK_022123_EV_SF18	751.857	2	751.858	1501.7	-0.024703	-1.8573e-05	-1.2463	-0.00093703	-1.271	-0.0009556	751.857	13.304	0.413	13.304	13.125	13.538	0					28	7	5	0	0	0	1.6835e-12	1	2610	175.51
AAPEASGTPSSDAVSRLEEEMR	22	Unmodified	_AAPEASGTPSSDAVSRLEEEMR_					0	0	0	1	P31146	P31146	P31146	CORO1A	Coronin-1A	MULTI-MSMS	GodwinAK_022123_EV_SF09	764.362	3	764.025	2289.05	0.5288	0.00040402	2.1311	0.0016282	2.6599	0.0020322	764.362	41.654	0.57376	41.654	41.401	41.975	0					30	10	5	0	0	0	0.042473	1	11179	36.253
AAPEASGTPSSDAVSRLEEEMR	22	Oxidation (M)	_AAPEASGTPSSDAVSRLEEEM(Oxidation (M))R_	AAPEASGTPSSDAVSRLEEEM(1)R		AAPEASGTPSSDAVSRLEEEM(60)R		0	1	0	1	P31146	P31146	P31146	CORO1A	Coronin-1A	MULTI-MSMS	GodwinAK_022123_EV_SF11	769.691	3	769.357	2305.05	-0.023684	-1.8221e-05	0.010678	8.2151e-06	-0.013006	-1.0006e-05	769.357	29.296	0.57281	29.296	29.011	29.584	0					42	10	6	0	0	0	0.00030755	1	7213	60.133
AAPEASGTPSSDAVSRLEEEMR	22	Oxidation (M)	_AAPEASGTPSSDAVSRLEEEM(Oxidation (M))R_	AAPEASGTPSSDAVSRLEEEM(1)R		AAPEASGTPSSDAVSRLEEEM(58)R		0	1	0	1	P31146	P31146	P31146	CORO1A	Coronin-1A	MULTI-MSMS	GodwinAK_022123_EV_SF12	769.691	3	769.357	2305.05	0.18619	0.00014325	0.1048	8.0631e-05	0.291	0.00022388	769.691	29.415	0.57273	29.415	29.228	29.801	0					41	10	5	0	0	0	0.00085396	1	7420	57.806
AAPEGSGLGEDAR	13	Acetyl (Protein N-term)	_(Acetyl (Protein N-term))AAPEGSGLGEDAR_					1	0	0	0	Q96G03	Q96G03	Q96G03	PGM2	Phosphoglucomutase-2	MULTI-MSMS	GodwinAK_022123_EV_SF15	636.297	2	636.297	1270.58	0.16066	0.00010223	0.11643	7.4086e-05	0.27709	0.00017631	636.297	23.743	0.30903	23.743	23.565	23.874	0					18	5	4	0	0	0	0.024728	1	5693	87.363
AAPSVTLFPPSSEELQANK	19	Unmodified	_AAPSVTLFPPSSEELQANK_					0	0	0	0	P0DOY3;P0DOY2;P0CF74;A0M8Q6	P0DOY3	P0DOY3	IGLC6;IGLC7	Ig lambda-6 chain C region;Ig lambda-7 chain C region	MULTI-MSMS	GodwinAK_022123_EV_SF16	662.678	3	662.677	1985.01	0.60188	0.00039885	0.81217	0.00053821	1.4141	0.00093706	663.012	43.819	6.6199	43.819	41.314	47.934	0					720	127	7	0	0	0	2.6496e-21	16	12689	119.46
AAPSVTLFPPSSEELQANK	19	Unmodified	_AAPSVTLFPPSSEELQANK_					0	0	0	0	P0DOY3;P0DOY2;P0CF74;A0M8Q6	P0DOY3	P0DOY3	IGLC6;IGLC7	Ig lambda-6 chain C region;Ig lambda-7 chain C region	MSMS	GodwinAK_022123_EV_SF16	993.513	2	993.513	1985.01	NaN	NaN	NaN	NaN	NaN	NaN	NaN	47.04	1	47.04	46.54	47.54	0								0	0	0	1.7803e-05	1	12599	83.455
AAPSVTLFPPSSEELQANK	19	Unmodified	_AAPSVTLFPPSSEELQANK_					0	0	0	0	P0DOY3;P0DOY2;P0CF74;A0M8Q6	P0DOY3	P0DOY3	IGLC6;IGLC7	Ig lambda-6 chain C region;Ig lambda-7 chain C region	MSMS	GodwinAK_022123_EV_SF16	993.513	2	993.513	1985.01	NaN	NaN	NaN	NaN	NaN	NaN	NaN	47.348	1	47.348	46.848	47.848	0								0	0	0	1.8316e-13	1	12690	120.57
AAPSVTLFPPSSEELQANK	19	Unmodified	_AAPSVTLFPPSSEELQANK_					0	0	0	0	P0DOY3;P0DOY2;P0CF74;A0M8Q6	P0DOY3	P0DOY3	IGLC6;IGLC7	Ig lambda-6 chain C region;Ig lambda-7 chain C region	MSMS	GodwinAK_022123_EV_SF16	993.513	2	993.513	1985.01	NaN	NaN	NaN	NaN	NaN	NaN	NaN	47.708	1	47.708	47.208	48.208	0								0	0	0	1.1523e-18	1	12794	138.42
AAPSVTLFPPSSEELQANK	19	Unmodified	_AAPSVTLFPPSSEELQANK_					0	0	0	0	P0DOY3;P0DOY2;P0CF74;A0M8Q6	P0DOY3	P0DOY3	IGLC6;IGLC7	Ig lambda-6 chain C region;Ig lambda-7 chain C region	MULTI-MSMS	GodwinAK_022123_EV_SF17	663.012	3	662.677	1985.01	0.28544	0.00018915	0.9971	0.00066075	1.2825	0.00084991	663.012	43.722	3.3142	43.722	42.049	45.363	0					370	63	7	0	0	0	5.7628e-10	8	11478	84.829
AAPSVTLFPPSSEELQANK	19	Unmodified	_AAPSVTLFPPSSEELQANK_					0	0	0	0	P0DOY3;P0DOY2;P0CF74;A0M8Q6	P0DOY3	P0DOY3	IGLC6;IGLC7	Ig lambda-6 chain C region;Ig lambda-7 chain C region	MULTI-MSMS	GodwinAK_022123_EV_SF17	663.012	3	662.677	1985.01	0.36964	0.00024495	0.23554	0.00015609	0.60518	0.00040104	663.012	45.955	2.8527	45.955	45.312	48.165	0					311	54	7	0	0	0	1.4225e-13	8	12471	100.77
AAPSVTLFPPSSEELQANK	19	Unmodified	_AAPSVTLFPPSSEELQANK_					0	0	0	0	P0DOY3;P0DOY2;P0CF74;A0M8Q6	P0DOY3	P0DOY3	IGLC6;IGLC7	Ig lambda-6 chain C region;Ig lambda-7 chain C region	MSMS	GodwinAK_022123_EV_SF17	993.513	2	993.513	1985.01	NaN	NaN	NaN	NaN	NaN	NaN	NaN	45.528	1	45.528	45.028	46.028	0								0	0	0	1.2039e-05	1	12072	85.554
AAPSVTLFPPSSEELQANK	19	Unmodified	_AAPSVTLFPPSSEELQANK_					0	0	0	0	P0DOY3;P0DOY2;P0CF74;A0M8Q6	P0DOY3	P0DOY3	IGLC6;IGLC7	Ig lambda-6 chain C region;Ig lambda-7 chain C region	MSMS	GodwinAK_022123_EV_SF17	993.514	2	993.513	1985.01	NaN	NaN	NaN	NaN	NaN	NaN	NaN	46.007	1	46.007	45.507	46.507	0								0	0	0	1.1788e-18	1	12213	138.24
AAPSVTLFPPSSEELQANK	19	Unmodified	_AAPSVTLFPPSSEELQANK_					0	0	0	0	P0DOY3;P0DOY2;P0CF74;A0M8Q6	P0DOY3	P0DOY3	IGLC6;IGLC7	Ig lambda-6 chain C region;Ig lambda-7 chain C region	MSMS	GodwinAK_022123_EV_SF17	993.514	2	993.513	1985.01	NaN	NaN	NaN	NaN	NaN	NaN	NaN	47.06	1	47.06	46.56	47.56	0								0	0	0	1.1788e-18	1	12519	138.24
AAPSVTLFPPSSEELQANK	19	Unmodified	_AAPSVTLFPPSSEELQANK_					0	0	0	0	P0DOY3;P0DOY2;P0CF74;A0M8Q6	P0DOY3	P0DOY3	IGLC6;IGLC7	Ig lambda-6 chain C region;Ig lambda-7 chain C region	MSMS	GodwinAK_022123_EV_SF17	993.514	2	993.513	1985.01	NaN	NaN	NaN	NaN	NaN	NaN	NaN	47.385	1	47.385	46.885	47.885	0								0	0	0	1.0644e-10	1	12613	111.53
AAPSVTLFPPSSEELQANK	19	Unmodified	_AAPSVTLFPPSSEELQANK_					0	0	0	0	P0DOY3;P0DOY2;P0CF74;A0M8Q6	P0DOY3	P0DOY3	IGLC6;IGLC7	Ig lambda-6 chain C region;Ig lambda-7 chain C region	MULTI-MSMS	GodwinAK_022123_EV_SF18	663.012	3	662.677	1985.01	0.33046	0.00021899	0.22455	0.00014881	0.55501	0.00036779	663.012	44.737	3.4847	44.737	44.05	47.535	0					186	66	4	0	0	0	2.5254e-05	2	11756	69.522
AAQGEPQVQFK	11	Acetyl (Protein N-term)	_(Acetyl (Protein N-term))AAQGEPQVQFK_					1	0	0	0	P62826	P62826	P62826	RAN	GTP-binding nuclear protein Ran	MULTI-MSMS	GodwinAK_022123_EV_SF08	622.817	2	622.817	1243.62	0.68339	0.00042562	-0.6116	-0.00038092	0.071783	4.4708e-05	622.817	30.994	0.87414	30.994	30.66	31.534	0					57	16	5	0	0	0	0.0028993	1	7924	134.26
AAQLDGLEAR	10	Unmodified	_AAQLDGLEAR_					0	0	0	0	P55268	P55268	P55268	LAMB2	Laminin subunit beta-2	MULTI-MSMS	GodwinAK_022123_EV_SF10	522.278	2	522.278	1042.54	-0.1804	-9.422e-05	0.051621	2.696e-05	-0.12878	-6.726e-05	522.278	21.315	0.67699	21.315	20.821	21.498	0					20	11	2	0	0	0	0.00016666	1	4898	149.94
AAQNSGEAEYIEK	13	Unmodified	_AAQNSGEAEYIEK_					0	0	0	0	P07942	P07942	P07942	LAMB1	Laminin subunit beta-1	MULTI-MSMS	GodwinAK_022123_EV_SF03	705.331	2	705.331	1408.65	0.6698	0.00047243	-0.74576	-0.000526	-0.075957	-5.3575e-05	705.33	15.89	0.31224	15.89	15.656	15.969	0					20	5	5	0	0	0	9.2064e-05	1	3381	120.96
AAQVTIQSSGTFSSK	15	Unmodified	_AAQVTIQSSGTFSSK_					0	0	0	0	P01023	P01023	P01023	A2M	Alpha-2-macroglobulin	MULTI-MSMS	GodwinAK_022123_EV_SF01	756.389	2	756.389	1510.76	0.10304	7.794e-05	0.17169	0.00012986	0.27473	0.0002078	756.389	23.22	1.0279	23.22	22.94	23.968	0					69	19	5	0	0	0	1.3888e-42	2	5436	231.83
AAQVTIQSSGTFSSK	15	Unmodified	_AAQVTIQSSGTFSSK_					0	0	0	0	P01023	P01023	P01023	A2M	Alpha-2-macroglobulin	MULTI-MSMS	GodwinAK_022123_EV_SF01	756.389	2	756.389	1510.76	0.12444	9.4122e-05	0.27593	0.00020871	0.40037	0.00030283	756.389	23.89	0.46818	23.89	23.657	24.125	0					28	8	4	0	0	0	8.7615e-33	1	5622	222.49
AAQVTIQSSGTFSSK	15	Unmodified	_AAQVTIQSSGTFSSK_					0	0	0	0	P01023	P01023	P01023	A2M	Alpha-2-macroglobulin	MULTI-MSMS	GodwinAK_022123_EV_SF01	756.389	2	756.389	1510.76	0.14436	0.00010919	0.30019	0.00022706	0.44454	0.00033625	756.389	24.411	1.0256	24.411	24.125	25.151	0					61	19	6	0	0	0	1.7008e-67	2	5819	260.33
AAQVTIQSSGTFSSK	15	Unmodified	_AAQVTIQSSGTFSSK_					0	0	0	0	P01023	P01023	P01023	A2M	Alpha-2-macroglobulin	MULTI-MSMS	GodwinAK_022123_EV_SF02	756.389	2	756.389	1510.76	0.37742	0.00028548	-0.10585	-8.0064e-05	0.27157	0.00020541	756.389	21.658	0.40847	21.658	21.375	21.784	0					22	7	4	0	0	0	9.9766e-13	1	5122	172.92
AAQVTIQSSGTFSSK	15	Unmodified	_AAQVTIQSSGTFSSK_					0	0	0	0	P01023	P01023	P01023	A2M	Alpha-2-macroglobulin	MULTI-MSMS	GodwinAK_022123_EV_SF07	756.389	2	756.389	1510.76	-0.18776	-0.00014202	0.49868	0.0003772	0.31092	0.00023518	756.389	23.129	0.61185	23.129	22.753	23.365	0					28	11	3	0	0	0	0.0018649	1	5518	95.477
AAQVTIQSSGTFSSK	15	Unmodified	_AAQVTIQSSGTFSSK_					0	0	0	0	P01023	P01023	P01023	A2M	Alpha-2-macroglobulin	MULTI-MSMS	GodwinAK_022123_EV_SF08	756.389	2	756.389	1510.76	0.53165	0.00040213	-0.28774	-0.00021765	0.2439	0.00018449	756.388	23.445	0.7218	23.445	23.058	23.78	0					35	13	4	0	0	0	9.607e-09	1	5703	154.66
AAQVTIQSSGTFSSK	15	Unmodified	_AAQVTIQSSGTFSSK_					0	0	0	0	P01023	P01023	P01023	A2M	Alpha-2-macroglobulin	MULTI-MSMS	GodwinAK_022123_EV_SF10	756.388	2	756.389	1510.76	-0.020917	-1.5821e-05	-0.11973	-9.0562e-05	-0.14065	-0.00010638	756.389	23.414	0.98906	23.414	22.956	23.945	0					52	18	4	0	0	0	7.1607e-13	1	5470	176.8
AAQVTIQSSGTFSSK	15	Unmodified	_AAQVTIQSSGTFSSK_					0	0	0	0	P01023	P01023	P01023	A2M	Alpha-2-macroglobulin	MULTI-MSMS	GodwinAK_022123_EV_SF11	756.389	2	756.389	1510.76	-0.16192	-0.00012247	0.68651	0.00051927	0.5246	0.0003968	756.389	23.17	0.98782	23.17	22.833	23.821	0					45	18	4	0	0	0	1.0636e-17	1	5477	190.15
AAQVTIQSSGTFSSK	15	Unmodified	_AAQVTIQSSGTFSSK_					0	0	0	0	P01023	P01023	P01023	A2M	Alpha-2-macroglobulin	MULTI-MSMS	GodwinAK_022123_EV_SF13	756.389	2	756.389	1510.76	-0.11051	-8.3588e-05	0.0055665	4.2105e-06	-0.10494	-7.9377e-05	756.389	23.144	1.1339	23.144	22.757	23.891	0					80	21	5	0	0	0	1.6988e-24	2	5560	208.72
AAQVTIQSSGTFSSK	15	Unmodified	_AAQVTIQSSGTFSSK_					0	0	0	0	P01023	P01023	P01023	A2M	Alpha-2-macroglobulin	MULTI-MSMS	GodwinAK_022123_EV_SF13	756.389	2	756.389	1510.76	-0.12927	-9.7779e-05	0.45757	0.0003461	0.3283	0.00024832	756.389	24.12	0.87421	24.12	23.891	24.765	0					34	16	3	0	0	0	7.1607e-13	1	5836	176.8
AAQVTIQSSGTFSSK	15	Unmodified	_AAQVTIQSSGTFSSK_					0	0	0	0	P01023	P01023	P01023	A2M	Alpha-2-macroglobulin	MULTI-MSMS	GodwinAK_022123_EV_SF13	756.388	2	756.389	1510.76	-0.15122	-0.00011438	-0.0038479	-2.9105e-06	-0.15507	-0.00011729	756.388	25.255	0.25623	25.255	25.075	25.331	0					14	4	4	0	0	0	3.7517e-11	1	6136	172.11
AAQVTIQSSGTFSSK	15	Unmodified	_AAQVTIQSSGTFSSK_					0	0	0	0	P01023	P01023	P01023	A2M	Alpha-2-macroglobulin	MULTI-MSMS	GodwinAK_022123_EV_SF14	756.389	2	756.389	1510.76	-0.0045187	-3.4179e-06	0.57883	0.00043782	0.57431	0.0004344	756.389	23.113	0.92421	23.113	22.728	23.652	0					53	17	6	0	0	0	1.3888e-42	1	5456	231.83
AAQVTIQSSGTFSSK	15	Unmodified	_AAQVTIQSSGTFSSK_					0	0	0	0	P01023	P01023	P01023	A2M	Alpha-2-macroglobulin	MULTI-MSMS	GodwinAK_022123_EV_SF15	756.389	2	756.389	1510.76	0.13875	0.00010495	0.43603	0.00032981	0.57478	0.00043476	756.389	23.065	1.0825	23.065	22.69	23.772	0					60	20	5	0	0	0	8.1415e-43	1	5485	236.57
AAQVTIQSSGTFSSK	15	Unmodified	_AAQVTIQSSGTFSSK_					0	0	0	0	P01023	P01023	P01023	A2M	Alpha-2-macroglobulin	MULTI-MSMS	GodwinAK_022123_EV_SF16	756.389	2	756.389	1510.76	-0.14835	-0.00011221	0.55879	0.00042266	0.41044	0.00031045	756.389	23.357	1.0339	23.357	22.97	24.004	0					69	19	5	0	0	0	7.1607e-13	2	5558	176.8
AAQVTIQSSGTFSSK	15	Unmodified	_AAQVTIQSSGTFSSK_					0	0	0	0	P01023	P01023	P01023	A2M	Alpha-2-macroglobulin	MULTI-MSMS	GodwinAK_022123_EV_SF17	756.389	2	756.389	1510.76	-0.14364	-0.00010865	0.75748	0.00057295	0.61384	0.0004643	756.389	23.183	1.0844	23.183	22.8	23.885	0					59	20	5	0	0	0	8.1415e-43	2	5521	236.57
AAQVTIQSSGTFSSK	15	Unmodified	_AAQVTIQSSGTFSSK_					0	0	0	0	P01023	P01023	P01023	A2M	Alpha-2-macroglobulin	MULTI-MSMS	GodwinAK_022123_EV_SF18	756.389	2	756.389	1510.76	-0.34882	-0.00026384	0.41771	0.00031595	0.068887	5.2106e-05	756.389	23.028	0.92557	23.028	22.689	23.615	0					51	17	5	0	0	0	7.1607e-13	2	5422	176.8
AASCVLLHTGQK	12	Acetyl (Protein N-term)	_(Acetyl (Protein N-term))AASCVLLHTGQK_					1	0	0	0	P14550	P14550	P14550	AKR1A1	Alcohol dehydrogenase [NADP(+)]	MULTI-MSMS	GodwinAK_022123_EV_SF15	664.35	2	663.845	1325.68	0.24997	0.00016594	2.3043	0.0015297	2.5543	0.0016956	663.846	29.319	0.40823	29.319	29.051	29.459	0					24	7	6	0	0	0	0.017125	1	7360	117.02
AASCVLLHTGQK	12	Acetyl (Protein N-term)	_(Acetyl (Protein N-term))AASCVLLHTGQK_					1	0	0	0	P14550	P14550	P14550	AKR1A1	Alcohol dehydrogenase [NADP(+)]	MSMS	GodwinAK_022123_EV_SF15	663.846	2	663.845	1325.68	NaN	NaN	NaN	NaN	NaN	NaN	NaN	29.466	1	29.466	28.966	29.966	0								0	0	0	1.566e-26	1	7393	179.8
AASDIAMTELPPTHPIR	17	Oxidation (M)	_AASDIAM(Oxidation (M))TELPPTHPIR_	AASDIAM(1)TELPPTHPIR		AASDIAM(120)TELPPTHPIR		0	1	0	0	P62258	P62258	P62258	YWHAE	14-3-3 protein epsilon	MULTI-MSMS	GodwinAK_022123_EV_SF02	612.649	3	612.649	1834.92	0.48668	0.00029817	-0.41068	-0.0002516	0.076005	4.6564e-05	612.649	28.265	3.0213	28.265	27.616	30.638	0					170	58	5	0	0	0	6.2637e-08	4	7384	120.77
AASGFNAMEDAQTLR	15	Unmodified	_AASGFNAMEDAQTLR_					0	0	0	0	P09525	P09525	P09525	ANXA4	Annexin A4	MULTI-MSMS	GodwinAK_022123_EV_SF05	791.371	2	791.37	1580.73	0.57698	0.0004566	0.38555	0.00030511	0.96253	0.00076172	791.371	35.776	0.77815	35.776	35.103	35.881	0					35	14	5	0	0	0	0.0040045	1	9375	110.31
AASGFNAMEDAQTLR	15	Oxidation (M)	_AASGFNAM(Oxidation (M))EDAQTLR_	AASGFNAM(1)EDAQTLR		AASGFNAM(120)EDAQTLR		0	1	0	0	P09525	P09525	P09525	ANXA4	Annexin A4	MULTI-MSMS	GodwinAK_022123_EV_SF09	799.368	2	799.367	1596.72	0.31156	0.00024905	-0.12353	-9.8743e-05	0.18804	0.00015031	799.368	26.09	0.40099	26.09	25.817	26.218	0					22	7	4	0	0	0	4.3852e-06	1	6542	117.86
AASGFNAMEDAQTLRK	16	Oxidation (M)	_AASGFNAM(Oxidation (M))EDAQTLRK_	AASGFNAM(1)EDAQTLRK		AASGFNAM(57)EDAQTLRK		0	1	0	1	P09525	P09525	P09525	ANXA4	Annexin A4	MSMS	GodwinAK_022123_EV_SF08	575.945	3	575.946	1724.82	NaN	NaN	NaN	NaN	NaN	NaN	NaN	20.028	1	20.028	19.528	20.528	0								0	0	0	0.01029	1	4633	57.197
AASGTTGTYQEWK	13	Unmodified	_AASGTTGTYQEWK_					0	0	0	0	P04114	P04114	P04114	APOB	Apolipoprotein B-100;Apolipoprotein B-48	MULTI-MSMS	GodwinAK_022123_EV_SF08	700.328	2	700.328	1398.64	0.26252	0.00018385	0.61568	0.00043118	0.8782	0.00061503	700.328	20.119	0.77195	20.119	19.783	20.555	0					31	14	4	0	0	0	1.3977e-09	1	4664	172.56
AASGTTGTYQEWK	13	Unmodified	_AASGTTGTYQEWK_					0	0	0	0	P04114	P04114	P04114	APOB	Apolipoprotein B-100;Apolipoprotein B-48	MULTI-MSMS	GodwinAK_022123_EV_SF09	700.328	2	700.328	1398.64	0.59703	0.00041812	-0.49053	-0.00034353	0.1065	7.4584e-05	700.328	20.113	0.61633	20.113	19.779	20.395	0					47	11	6	0	0	0	1.0907e-09	1	4686	175.66
AASGTTGTYQEWK	13	Unmodified	_AASGTTGTYQEWK_					0	0	0	0	P04114	P04114	P04114	APOB	Apolipoprotein B-100;Apolipoprotein B-48	MULTI-MSMS	GodwinAK_022123_EV_SF12	700.328	2	700.328	1398.64	0.3146	0.00022032	0.25285	0.00017708	0.56744	0.0003974	700.328	20.06	0.4147	20.06	19.847	20.262	0					24	7	4	0	0	0	9.6279e-10	1	4684	176.95
AASGTTGTYQEWK	13	Unmodified	_AASGTTGTYQEWK_					0	0	0	0	P04114	P04114	P04114	APOB	Apolipoprotein B-100;Apolipoprotein B-48	MULTI-MSMS	GodwinAK_022123_EV_SF18	700.328	2	700.328	1398.64	-0.096534	-6.7606e-05	0.12892	9.0288e-05	0.032388	2.2682e-05	700.328	19.922	0.31262	19.922	19.74	20.053	0					19	5	4	0	0	0	1.0154e-06	1	4550	164.43
AASGTTGTYQEWKDK	15	Unmodified	_AASGTTGTYQEWKDK_					0	0	0	1	P04114	P04114	P04114	APOB	Apolipoprotein B-100;Apolipoprotein B-48	MULTI-MSMS	GodwinAK_022123_EV_SF09	548.263	3	548.262	1641.76	0.19649	0.00010773	1.7873	0.00097989	1.9838	0.0010876	548.263	15.905	0.77127	15.905	15.57	16.341	0					33	10	5	0	0	0	1.4801e-08	1	3414	131.86
AASGTTGTYQEWKDK	15	Unmodified	_AASGTTGTYQEWKDK_					0	0	0	1	P04114	P04114	P04114	APOB	Apolipoprotein B-100;Apolipoprotein B-48	MULTI-MSMS	GodwinAK_022123_EV_SF09	821.89	2	821.889	1641.76	0.29245	0.00024036	0.2696	0.00022158	0.56205	0.00046194	821.889	15.904	0.41264	15.904	15.673	16.085	0					29	7	6	0	0	0	3.4384e-09	1	3417	164.54
AASSQTPTMCTTTVTVK	17	Oxidation (M)	_AASSQTPTM(Oxidation (M))CTTTVTVK_	AASSQTPTM(1)CTTTVTVK		AASSQTPTM(66)CTTTVTVK		0	1	0	0	Q08554	Q08554	Q08554	DSC1	Desmocollin-1	MULTI-MSMS	GodwinAK_022123_EV_SF07	900.428	2	900.429	1798.84	0.14538	0.0001309	-1.9823	-0.001785	-1.837	-0.001654	900.428	16.248	0.46399	16.248	15.911	16.375	0					17	8	4	0	0	0	0.0037096	1	3458	66.267
AATDFVQEMR	10	Acetyl (Protein N-term)	_(Acetyl (Protein N-term))AATDFVQEMR_					1	0	0	0	Q71RC9	Q71RC9	Q71RC9	SMIM5	Small integral membrane protein 5	MULTI-MSMS	GodwinAK_022123_EV_SF06	605.282	2	605.282	1208.55	0.42358	0.00025638	-0.12269	-7.4261e-05	0.30089	0.00018212	605.282	47.602	0.36495	47.602	47.369	47.734	0					19	6	4	0	0	0	6.8295e-07	1	12617	172.23
AATDFVQEMR	10	Acetyl (Protein N-term),Oxidation (M)	_(Acetyl (Protein N-term))AATDFVQEM(Oxidation (M))R_	AATDFVQEM(1)R		AATDFVQEM(180)R		1	1	0	0	Q71RC9	Q71RC9	Q71RC9	SMIM5	Small integral membrane protein 5	MULTI-MSMS	GodwinAK_022123_EV_SF10	613.28	2	613.28	1224.54	0.45978	0.00028197	-0.084291	-5.1694e-05	0.37549	0.00023028	613.28	33.093	0.52133	33.093	32.858	33.38	0					38	9	6	0	0	0	9.0152e-10	1	8290	177.7
AATVGSLAGQPLQER	15	Unmodified	_AATVGSLAGQPLQER_					0	0	0	0	P02649	P02649	P02649	APOE	Apolipoprotein E	MULTI-MSMS	GodwinAK_022123_EV_SF01	749.405	2	749.405	1496.79	0.32228	0.00024151	-0.40812	-0.00030585	-0.085847	-6.4335e-05	749.405	28.567	0.77166	28.567	28.078	28.85	0					44	14	6	0	0	0	1.3771e-68	1	7112	270.67
AATVGSLAGQPLQER	15	Unmodified	_AATVGSLAGQPLQER_					0	0	0	0	P02649	P02649	P02649	APOE	Apolipoprotein E	MULTI-MSMS	GodwinAK_022123_EV_SF01	499.939	3	499.939	1496.79	0.4106	0.00020527	0.31347	0.00015672	0.72407	0.00036199	499.939	28.566	0.31134	28.566	28.437	28.748	0					14	5	4	0	0	0	0.0042808	1	7115	53.168
AATVGSLAGQPLQER	15	Unmodified	_AATVGSLAGQPLQER_					0	0	0	0	P02649	P02649	P02649	APOE	Apolipoprotein E	MULTI-MSMS	GodwinAK_022123_EV_SF02	749.404	2	749.405	1496.79	0.40201	0.00030127	-0.5978	-0.000448	-0.1958	-0.00014673	749.404	27.84	0.25865	27.84	27.711	27.97	0					12	4	3	0	0	0	0.020876	1	7059	69.815
AATVGSLAGQPLQER	15	Unmodified	_AATVGSLAGQPLQER_					0	0	0	0	P02649	P02649	P02649	APOE	Apolipoprotein E	MULTI-MSMS	GodwinAK_022123_EV_SF02	499.939	3	499.939	1496.79	0.0044783	2.2389e-06	0.12443	6.2208e-05	0.12891	6.4447e-05	499.939	28.399	0.66558	28.399	28.179	28.845	0					60	12	7	0	0	0	3.8554e-55	2	7193	199.38
AATVGSLAGQPLQER	15	Unmodified	_AATVGSLAGQPLQER_					0	0	0	0	P02649	P02649	P02649	APOE	Apolipoprotein E	MULTI-MSMS	GodwinAK_022123_EV_SF02	749.404	2	749.405	1496.79	0.47686	0.00035736	-0.97133	-0.00072792	-0.49447	-0.00037056	749.404	29.334	0.87331	29.334	28.794	29.667	0					55	16	4	0	0	0	1.5668e-67	2	7491	261.22
AATVGSLAGQPLQER	15	Unmodified	_AATVGSLAGQPLQER_					0	0	0	0	P02649	P02649	P02649	APOE	Apolipoprotein E	MULTI-MSMS	GodwinAK_022123_EV_SF03	749.405	2	749.405	1496.79	-0.13362	-0.00010014	-0.76038	-0.00056983	-0.894	-0.00066997	749.404	26.848	0.56785	26.848	26.482	27.05	0					44	10	6	0	0	0	2.2932e-43	1	6659	241.39
AATVGSLAGQPLQER	15	Unmodified	_AATVGSLAGQPLQER_					0	0	0	0	P02649	P02649	P02649	APOE	Apolipoprotein E	MULTI-MSMS	GodwinAK_022123_EV_SF03	499.939	3	499.939	1496.79	-0.21843	-0.0001092	-0.049798	-2.4896e-05	-0.26822	-0.0001341	499.939	26.766	0.41491	26.766	26.584	26.999	0					18	7	3	0	0	0	3.6163e-06	1	6702	101.36
AATVGSLAGQPLQER	15	Unmodified	_AATVGSLAGQPLQER_					0	0	0	0	P02649	P02649	P02649	APOE	Apolipoprotein E	MULTI-MSMS	GodwinAK_022123_EV_SF03	749.404	2	749.405	1496.79	-0.018496	-1.3861e-05	-0.23836	-0.00017862	-0.25685	-0.00019249	749.404	28.586	0.40876	28.586	28.386	28.795	0					24	7	5	0	0	0	2.2932e-43	1	7227	241.39
AATVGSLAGQPLQER	15	Unmodified	_AATVGSLAGQPLQER_					0	0	0	0	P02649	P02649	P02649	APOE	Apolipoprotein E	MULTI-MSMS	GodwinAK_022123_EV_SF05	749.405	2	749.405	1496.79	0.44733	0.00033523	-0.87905	-0.00065877	-0.43172	-0.00032354	749.404	28.541	0.30869	28.541	28.362	28.671	0					17	5	4	0	0	0	3.761e-08	1	7205	142.19
AATVGSLAGQPLQER	15	Unmodified	_AATVGSLAGQPLQER_					0	0	0	0	P02649	P02649	P02649	APOE	Apolipoprotein E	MULTI-MSMS	GodwinAK_022123_EV_SF06	749.405	2	749.405	1496.79	0.46697	0.00034995	-0.37675	-0.00028234	0.09022	6.7612e-05	749.404	28.425	0.3053	28.425	28.248	28.553	0					16	5	4	0	0	0	0.0062183	1	7076	83.182
AATVGSLAGQPLQER	15	Unmodified	_AATVGSLAGQPLQER_					0	0	0	0	P02649	P02649	P02649	APOE	Apolipoprotein E	MULTI-MSMS	GodwinAK_022123_EV_SF07	749.405	2	749.405	1496.79	-0.24778	-0.00018569	0.47673	0.00035726	0.22895	0.00017157	749.405	28.365	0.30648	28.365	28.182	28.488	0					18	5	4	0	0	0	3.8272e-43	1	7093	240.12
AATVGSLAGQPLQER	15	Unmodified	_AATVGSLAGQPLQER_					0	0	0	0	P02649	P02649	P02649	APOE	Apolipoprotein E	MULTI-MSMS	GodwinAK_022123_EV_SF08	749.405	2	749.405	1496.79	0.83803	0.00062802	-0.55418	-0.00041531	0.28385	0.00021272	749.404	28.578	0.3062	28.578	28.4	28.706	0					15	5	4	0	0	0	1.8049e-24	1	7238	208.33
AATVGSLAGQPLQER	15	Unmodified	_AATVGSLAGQPLQER_					0	0	0	0	P02649	P02649	P02649	APOE	Apolipoprotein E	MULTI-MSMS	GodwinAK_022123_EV_SF09	749.405	2	749.405	1496.79	0.52466	0.00039318	-0.088444	-6.628e-05	0.43621	0.0003269	749.405	28.606	0.30835	28.606	28.433	28.742	0					17	5	4	0	0	0	7.0652e-18	1	7344	193.73
AATVGSLAGQPLQER	15	Unmodified	_AATVGSLAGQPLQER_					0	0	0	0	P02649	P02649	P02649	APOE	Apolipoprotein E	MULTI-MSMS	GodwinAK_022123_EV_SF11	749.405	2	749.405	1496.79	-0.087806	-6.5802e-05	0.19115	0.00014325	0.10334	7.7444e-05	749.405	28.381	0.36491	28.381	28.177	28.542	0					18	6	4	0	0	0	1.9101e-13	1	6988	184.03
AATVGSLAGQPLQER	15	Unmodified	_AATVGSLAGQPLQER_					0	0	0	0	P02649	P02649	P02649	APOE	Apolipoprotein E	MULTI-MSMS	GodwinAK_022123_EV_SF12	749.405	2	749.405	1496.79	0.18911	0.00014172	0.24929	0.00018682	0.4384	0.00032854	749.405	28.624	0.31263	28.624	28.449	28.761	0					17	5	4	0	0	0	9.5015e-18	1	7176	191.29
AATVGSLAGQPLQER	15	Unmodified	_AATVGSLAGQPLQER_					0	0	0	0	P02649	P02649	P02649	APOE	Apolipoprotein E	MULTI-MSMS	GodwinAK_022123_EV_SF13	749.405	2	749.405	1496.79	-0.003116	-2.3351e-06	0.44557	0.00033392	0.44246	0.00033158	749.405	28.386	0.3579	28.386	28.16	28.517	0					23	6	5	0	0	0	3.4637e-82	1	7063	284.1
AATVGSLAGQPLQER	15	Unmodified	_AATVGSLAGQPLQER_					0	0	0	0	P02649	P02649	P02649	APOE	Apolipoprotein E	MULTI-MSMS	GodwinAK_022123_EV_SF14	749.405	2	749.405	1496.79	0.22254	0.00016677	-0.19819	-0.00014853	0.024346	1.8245e-05	749.404	28.246	0.3049	28.246	28.07	28.374	0					20	5	5	0	0	0	1.2465e-113	1	7035	307.55
AATVGSLAGQPLQER	15	Unmodified	_AATVGSLAGQPLQER_					0	0	0	0	P02649	P02649	P02649	APOE	Apolipoprotein E	MULTI-MSMS	GodwinAK_022123_EV_SF15	749.404	2	749.405	1496.79	0.24144	0.00018093	-0.32155	-0.00024097	-0.080119	-6.0042e-05	749.404	28.302	0.31286	28.302	28.12	28.433	0					21	5	5	0	0	0	2.122e-67	1	7036	257.54
AATVGSLAGQPLQER	15	Unmodified	_AATVGSLAGQPLQER_					0	0	0	0	P02649	P02649	P02649	APOE	Apolipoprotein E	MULTI-MSMS	GodwinAK_022123_EV_SF16	749.405	2	749.405	1496.79	0.098439	7.3771e-05	0.81247	0.00060887	0.91091	0.00068264	749.405	28.613	0.35979	28.613	28.392	28.752	0					24	6	5	0	0	0	3.1534e-54	1	7163	244.71
AATVGSLAGQPLQER	15	Unmodified	_AATVGSLAGQPLQER_					0	0	0	0	P02649	P02649	P02649	APOE	Apolipoprotein E	MULTI-MSMS	GodwinAK_022123_EV_SF17	749.405	2	749.405	1496.79	-0.11816	-8.8546e-05	0.73885	0.0005537	0.6207	0.00046515	749.405	28.392	0.30871	28.392	28.212	28.521	0					18	5	4	0	0	0	1.6846e-96	1	7061	288.15
AATVGSLAGQPLQER	15	Unmodified	_AATVGSLAGQPLQER_					0	0	0	0	P02649	P02649	P02649	APOE	Apolipoprotein E	MULTI-MSMS	GodwinAK_022123_EV_SF18	749.404	2	749.405	1496.79	-0.22932	-0.00017185	0.29041	0.00021764	0.061091	4.5782e-05	749.405	28.241	0.30882	28.241	28.062	28.37	0					17	5	4	0	0	0	8.5641e-55	1	7016	253.97
AAVFHEKDYDSLAQPGFFDR	20	Unmodified	_AAVFHEKDYDSLAQPGFFDR_					0	0	0	1	P12110	P12110	P12110	COL6A2	Collagen alpha-2(VI) chain	MULTI-MSMS	GodwinAK_022123_EV_SF16	579.28	4	579.029	2312.09	0.71611	0.00041465	-0.34306	-0.00019864	0.37305	0.00021601	579.28	41.031	0.7219	41.031	40.851	41.573	0					34	13	5	0	0	0	2.9704e-17	1	10872	143.46
AAVGQEEIQLR	11	Unmodified	_AAVGQEEIQLR_					0	0	0	0	P02549	P02549	P02549	SPTA1	Spectrin alpha chain, erythrocytic 1	MULTI-MSMS	GodwinAK_022123_EV_SF09	607.332	2	607.33	1212.65	0.32914	0.0001999	1.7634	0.0010709	2.0925	0.0012708	607.331	25.584	0.20515	25.584	25.456	25.661	0					9	3	4	0	0	0	0.0025283	1	6432	108.81
AAVLEAMTAFR	11	Oxidation (M)	_AAVLEAM(Oxidation (M))TAFR_	AAVLEAM(1)TAFR		AAVLEAM(73)TAFR		0	1	0	0	P13716	P13716	P13716	ALAD	Delta-aminolevulinic acid dehydratase	MULTI-MSMS	GodwinAK_022123_EV_SF11	598.311	2	598.311	1194.61	0.028882	1.728e-05	-0.11115	-6.6505e-05	-0.082273	-4.9225e-05	598.311	29.454	0.36485	29.454	29.219	29.584	0					11	6	2	0	0	0	0.012636	1	7292	72.643
AAVLEAMTAFR	11	Oxidation (M)	_AAVLEAM(Oxidation (M))TAFR_	AAVLEAM(1)TAFR		AAVLEAM(100)TAFR		0	1	0	0	P13716	P13716	P13716	ALAD	Delta-aminolevulinic acid dehydratase	MULTI-MSMS	GodwinAK_022123_EV_SF11	598.311	2	598.311	1194.61	0.033455	2.0016e-05	0.26198	0.00015675	0.29544	0.00017676	598.311	29.724	0.67755	29.724	29.271	29.949	0					26	12	4	0	0	0	0.0011986	1	7395	100.25
AAVLEAMTAFR	11	Oxidation (M)	_AAVLEAM(Oxidation (M))TAFR_	AAVLEAM(1)TAFR		AAVLEAM(100)TAFR		0	1	0	0	P13716	P13716	P13716	ALAD	Delta-aminolevulinic acid dehydratase	MULTI-MSMS	GodwinAK_022123_EV_SF13	598.311	2	598.311	1194.61	0.1462	8.7471e-05	-0.10243	-6.1284e-05	0.043768	2.6187e-05	598.311	29.734	0.30862	29.734	29.555	29.864	0					18	5	4	0	0	0	0.00084473	1	7519	103.7
AAVLEAMTAFR	11	Unmodified	_AAVLEAMTAFR_					0	0	0	0	P13716	P13716	P13716	ALAD	Delta-aminolevulinic acid dehydratase	MULTI-MSMS	GodwinAK_022123_EV_SF11	590.314	2	590.313	1178.61	0.34895	0.00020599	0.5486	0.00032384	0.89754	0.00052983	590.314	45.915	0.65302	45.915	45.494	46.147	0					29	12	5	0	0	0	0.0020414	1	12028	111.61
AAVPSGASTGIYEALELR	18	Unmodified	_AAVPSGASTGIYEALELR_					0	0	0	0	P06733;P13929;P09104	P06733;P09104	P06733	ENO1;ENO3;ENO2	Alpha-enolase;Beta-enolase;Gamma-enolase	MULTI-MSMS	GodwinAK_022123_EV_SF16	902.976	2	902.976	1803.94	0.72359	0.00065338	0.37756	0.00034093	1.1012	0.00099431	902.976	50.667	0.36493	50.667	50.432	50.797	0					10	6	2	0	0	0	0.037429	1	13668	59.898
AAVPSGASTGIYEALELRDNDK	22	Unmodified	_AAVPSGASTGIYEALELRDNDK_					0	0	0	1	P06733	P06733	P06733	ENO1	Alpha-enolase	MULTI-MSMS	GodwinAK_022123_EV_SF13	760.051	3	759.717	2276.13	0.45308	0.00034421	-0.24852	-0.0001888	0.20456	0.00015541	760.051	43.32	0.41572	43.32	43.139	43.554	0					13	7	2	0	0	0	0.00020311	1	11555	67.251
AAVVTSPPPTTAPHK	15	Unmodified	_AAVVTSPPPTTAPHK_					0	0	0	0	P35611	P35611	P35611	ADD1	Alpha-adducin	MULTI-MSMS	GodwinAK_022123_EV_SF04	491.94	3	491.94	1472.8	-0.40232	-0.00019792	0.52783	0.00025966	0.12552	6.1746e-05	491.94	13.779	1.3472	13.779	13.084	14.431	0					86	25	5	0	0	0	1.0713e-06	2	2719	110.51
AAVVTSPPPTTAPHK	15	Unmodified	_AAVVTSPPPTTAPHK_					0	0	0	0	P35611	P35611	P35611	ADD1	Alpha-adducin	MULTI-MSMS	GodwinAK_022123_EV_SF04	737.407	2	737.407	1472.8	0.19839	0.00014629	0.071307	5.2582e-05	0.2697	0.00019888	737.406	13.707	0.72388	13.707	13.342	14.066	0					30	13	3	0	0	0	0.015446	1	2700	72.2
AAVYHHFISDGVR	13	Unmodified	_AAVYHHFISDGVR_					0	0	0	0	P01024	P01024	P01024	C3	Complement C3;Complement C3 beta chain;C3-beta-c;Complement C3 alpha chain;C3a anaphylatoxin;Acylation stimulating protein;Complement C3b alpha chain;Complement C3c alpha chain fragment 1;Complement C3dg fragment;Complement C3g fragment;Complement C3d fragment;Complement C3f fragment;Complement C3c alpha chain fragment 2	MULTI-MSMS	GodwinAK_022123_EV_SF16	491.253	3	491.253	1470.74	-0.23103	-0.00011349	0.11567	5.6824e-05	-0.11536	-5.6671e-05	491.253	19.839	0.41317	19.839	19.634	20.047	0					23	7	5	0	0	0	1.5598e-05	1	4551	112.51
AAVYHHFISDGVR	13	Unmodified	_AAVYHHFISDGVR_					0	0	0	0	P01024	P01024	P01024	C3	Complement C3;Complement C3 beta chain;C3-beta-c;Complement C3 alpha chain;C3a anaphylatoxin;Acylation stimulating protein;Complement C3b alpha chain;Complement C3c alpha chain fragment 1;Complement C3dg fragment;Complement C3g fragment;Complement C3d fragment;Complement C3f fragment;Complement C3c alpha chain fragment 2	MULTI-MSMS	GodwinAK_022123_EV_SF17	491.253	3	491.253	1470.74	0.37978	0.00018657	-0.10806	-5.3087e-05	0.27172	0.00013348	491.254	18.748	0.93026	18.748	18.208	19.139	0					67	17	6	0	0	0	4.6517e-07	1	4215	121.04
AAVYHHFISDGVR	13	Unmodified	_AAVYHHFISDGVR_					0	0	0	0	P01024	P01024	P01024	C3	Complement C3;Complement C3 beta chain;C3-beta-c;Complement C3 alpha chain;C3a anaphylatoxin;Acylation stimulating protein;Complement C3b alpha chain;Complement C3c alpha chain fragment 1;Complement C3dg fragment;Complement C3g fragment;Complement C3d fragment;Complement C3f fragment;Complement C3c alpha chain fragment 2	MULTI-SECPEP	GodwinAK_022123_EV_SF17	736.68	2	736.376	1470.74	-0.078337	-5.7685e-05	-0.29456	-0.00021691	-0.3729	-0.00027459	736.375	18.748	0.31194	18.748	18.566	18.878	0					21	5	5	0	0	0	1.144e-05	1	4218	129.7
AAYEDFNVQLR	11	Unmodified	_AAYEDFNVQLR_					0	0	0	0	Q9HC84	Q9HC84	Q9HC84	MUC5B	Mucin-5B	MULTI-MSMS	GodwinAK_022123_EV_SF01	663.828	2	663.328	1324.64	0.70765	0.0004694	-1.3085	-0.00086794	-0.60082	-0.00039854	663.327	38.288	0.25872	38.288	38.154	38.413	0					10	4	3	0	0	0	0.0038304	1	10019	101.64
AAYLTSLNSADLLK	14	Unmodified	_AAYLTSLNSADLLK_					0	0	0	0	Q9Y623	Q9Y623	Q9Y623	MYH4	Myosin-4	MULTI-MSMS	GodwinAK_022123_EV_SF09	740.407	2	740.406	1478.8	0.4986	0.00036916	-0.082753	-6.1271e-05	0.41584	0.00030789	740.406	48.107	0.36499	48.107	47.872	48.237	0					20	6	4	0	0	0	1.3037e-07	1	13017	141.88
AAYNLVR	7	Unmodified	_AAYNLVR_					0	0	0	0	Q14019	Q14019	Q14019	COTL1	Coactosin-like protein	MULTI-MSMS	GodwinAK_022123_EV_SF03	403.729	2	403.73	805.445	0.15107	6.0992e-05	-1.2419	-0.0005014	-1.0908	-0.00044041	403.729	18.122	0.3607	18.122	17.944	18.304	0					18	6	3	0	0	0	0.057622	1	4060	83.229
ACACAHGMLAEDGASCR	17	Oxidation (M)	_ACACAHGM(Oxidation (M))LAEDGASCR_	ACACAHGM(1)LAEDGASCR		ACACAHGM(68)LAEDGASCR		0	1	0	0	Q07954	Q07954	Q07954	LRP1	Prolow-density lipoprotein receptor-related protein 1;Low-density lipoprotein receptor-related protein 1 85 kDa subunit;Low-density lipoprotein receptor-related protein 1 515 kDa subunit;Low-density lipoprotein receptor-related protein 1 intracellular domain	MULTI-MSMS	GodwinAK_022123_EV_SF18	618.245	3	618.245	1851.71	-0.29674	-0.00018346	-0.59315	-0.00036671	-0.88989	-0.00055017	618.579	11.232	0.25862	11.232	11.053	11.312	0					13	4	5	0	0	0	0.002218	1	2008	68.413
ACADATLSQITNNIDPVGR	19	Unmodified	_ACADATLSQITNNIDPVGR_					0	0	0	0	P62873	P62873	P62873	GNB1	Guanine nucleotide-binding protein G(I)/G(S)/G(T) subunit beta-1	MULTI-MSMS	GodwinAK_022123_EV_SF15	673	3	672.665	2014.97	0.384	0.0002583	-0.20477	-0.00013774	0.17923	0.00012056	673	48.997	0.36225	48.997	48.765	49.128	0					26	6	5	0	0	0	5.6419e-05	1	13170	86.455
ACANPAAGSVILLENLR	17	Unmodified	_ACANPAAGSVILLENLR_					0	0	0	0	P00558	P00558	P00558	PGK1	Phosphoglycerate kinase 1	MULTI-MSMS	GodwinAK_022123_EV_SF09	884.973	2	884.972	1767.93	0.37303	0.00033012	0.22983	0.0002034	0.60287	0.00053352	884.973	51.623	0.30735	51.623	51.341	51.649	0					21	5	6	0	0	0	1.1771e-119	1	14022	313.52
ACEAFEAQECER	12	Unmodified	_ACEAFEAQECER_					0	0	0	0	Q9H939	Q9H939	Q9H939	PSTPIP2	Proline-serine-threonine phosphatase-interacting protein 2	MULTI-MSMS	GodwinAK_022123_EV_SF03	750.3	2	750.298	1498.58	1.0132	0.00076018	1.2252	0.0009193	2.2384	0.0016795	750.299	17.919	0.30532	17.919	17.741	18.047	0					19	5	5	0	0	0	3.1298e-64	1	4010	270.19
ACEAFEAQECER	12	Unmodified	_ACEAFEAQECER_					0	0	0	0	Q9H939	Q9H939	Q9H939	PSTPIP2	Proline-serine-threonine phosphatase-interacting protein 2	MULTI-MSMS	GodwinAK_022123_EV_SF04	750.301	2	750.298	1498.58	1.028	0.00077128	1.872	0.0014046	2.9	0.0021759	750.3	17.932	0.25457	17.932	17.798	18.053	0					14	4	4	0	0	0	0.00013289	1	3974	152.97
ACEFAGFQCQIQFGPHNEQK	20	Unmodified	_ACEFAGFQCQIQFGPHNEQK_					0	0	0	0	Q9Y490	Q9Y490	Q9Y490	TLN1	Talin-1	MULTI-MSMS	GodwinAK_022123_EV_SF18	799.691	3	799.356	2395.05	0.45416	0.00036303	0.1247	9.9676e-05	0.57885	0.00046271	799.691	41.245	0.41505	41.245	40.98	41.395	0					27	7	5	0	0	0	2.3377e-08	1	10859	110.74
ACEPGVDYVYK	11	Unmodified	_ACEPGVDYVYK_					0	0	0	0	P01024	P01024	P01024	C3	Complement C3;Complement C3 beta chain;C3-beta-c;Complement C3 alpha chain;C3a anaphylatoxin;Acylation stimulating protein;Complement C3b alpha chain;Complement C3c alpha chain fragment 1;Complement C3dg fragment;Complement C3g fragment;Complement C3d fragment;Complement C3f fragment;Complement C3c alpha chain fragment 2	MULTI-MSMS	GodwinAK_022123_EV_SF08	650.798	2	650.798	1299.58	0.68694	0.00044706	0.33228	0.00021625	1.0192	0.00066331	650.798	26.988	0.76759	26.988	26.761	27.529	0					46	14	4	0	0	0	0.01812	1	6761	85.731
ACEPGVDYVYK	11	Unmodified	_ACEPGVDYVYK_					0	0	0	0	P01024	P01024	P01024	C3	Complement C3;Complement C3 beta chain;C3-beta-c;Complement C3 alpha chain;C3a anaphylatoxin;Acylation stimulating protein;Complement C3b alpha chain;Complement C3c alpha chain fragment 1;Complement C3dg fragment;Complement C3g fragment;Complement C3d fragment;Complement C3f fragment;Complement C3c alpha chain fragment 2	MULTI-MSMS	GodwinAK_022123_EV_SF09	650.799	2	650.798	1299.58	0.4836	0.00031472	0.26822	0.00017455	0.75181	0.00048928	650.799	27.014	0.72343	27.014	26.782	27.506	0					53	13	6	0	0	0	0.0011956	1	6852	121.64
ACGCAAAPDVK	11	Unmodified	_ACGCAAAPDVK_					0	0	0	0	P24821	P24821	P24821	TNC	Tenascin	MULTI-MSMS	GodwinAK_022123_EV_SF18	560.25	2	560.25	1118.48	-0.24268	-0.00013596	0.12011	6.7293e-05	-0.12256	-6.8665e-05	560.25	11.645	0.36039	11.645	11.465	11.826	0					10	6	2	0	0	0	0.00072435	1	2142	145.72
ACGNFGIPCELR	12	Unmodified	_ACGNFGIPCELR_					0	0	0	0	P22234	P22234	P22234	PAICS	Multifunctional protein ADE2;Phosphoribosylaminoimidazole-succinocarboxamide synthase;Phosphoribosylaminoimidazole carboxylase	MULTI-MSMS	GodwinAK_022123_EV_SF14	697.321	2	697.321	1392.63	0.44239	0.00030849	-0.5609	-0.00039113	-0.11851	-8.2638e-05	697.321	37.838	0.51345	37.838	37.559	38.072	0					34	9	5	0	0	0	2.6683e-06	1	9911	169.76
ACIDSNEDGDLSK	13	Unmodified	_ACIDSNEDGDLSK_					0	0	0	0	P29144	P29144	P29144	TPP2	Tripeptidyl-peptidase 2	MULTI-MSMS	GodwinAK_022123_EV_SF03	712.304	2	712.304	1422.59	1.0638	0.00075778	-0.6237	-0.00044426	0.44015	0.00031352	712.304	16.806	0.30366	16.806	16.662	16.966	0					18	5	5	0	0	0	1.1236e-09	1	3674	175.33
ACTSQGCGKPITEESSTLGEGSK	23	Unmodified	_ACTSQGCGKPITEESSTLGEGSK_					0	0	0	1	O00533	O00533	O00533	CHL1	Neural cell adhesion molecule L1-like protein;Processed neural cell adhesion molecule L1-like protein	MULTI-MSMS	GodwinAK_022123_EV_SF11	795.696	3	795.362	2383.06	0.16615	0.00013215	-0.085039	-6.7637e-05	0.081107	6.451e-05	795.696	17.308	0.31267	17.308	17.128	17.44	0					24	5	5	0	0	0	1.315e-05	1	3772	81.373
ACVGADLQAEMCNTQACEK	19	Oxidation (M)	_ACVGADLQAEM(Oxidation (M))CNTQACEK_	ACVGADLQAEM(1)CNTQACEK		ACVGADLQAEM(150)CNTQACEK		0	1	0	0	Q76LX8	Q76LX8	Q76LX8	ADAMTS13	A disintegrin and metalloproteinase with thrombospondin motifs 13	MULTI-MSMS	GodwinAK_022123_EV_SF12	724.967	3	724.632	2170.88	0.43516	0.00031533	-0.86127	-0.00062411	-0.42611	-0.00030878	724.967	22.976	0.61636	22.976	22.488	23.105	0					30	11	7	0	0	0	2.487e-18	2	5447	145.69
ADAAPDEKVLDSGFR	15	Unmodified	_ADAAPDEKVLDSGFR_					0	0	0	1	P01833	P01833	P01833	PIGR	Polymeric immunoglobulin receptor;Secretory component	MULTI-MSMS	GodwinAK_022123_EV_SF09	530.93	3	530.93	1589.77	0.41572	0.00022072	0.095104	5.0494e-05	0.51082	0.00027121	530.93	30.057	0.41228	30.057	29.77	30.182	0					22	7	4	0	0	0	1.2022e-08	1	7760	136.92
ADAAPDEKVLDSGFR	15	Unmodified	_ADAAPDEKVLDSGFR_					0	0	0	1	P01833	P01833	P01833	PIGR	Polymeric immunoglobulin receptor;Secretory component	MULTI-SECPEP	GodwinAK_022123_EV_SF09	530.707	3	530.93	1589.77	0.41251	0.00021901	-0.45452	-0.00024132	-0.042018	-2.2309e-05	531.264	30.467	0.36242	30.467	30.234	30.596	0					11	6	2	0	0	0	0.030336	1	7887	79.614
ADAAPDEKVLDSGFREIENK	20	Unmodified	_ADAAPDEKVLDSGFREIENK_					0	0	0	2	P01833	P01833	P01833	PIGR	Polymeric immunoglobulin receptor;Secretory component	MULTI-MSMS	GodwinAK_022123_EV_SF08	735.366	3	735.366	2203.08	0.699	0.00051402	-0.61601	-0.00045299	0.082997	6.1033e-05	735.365	38.277	0.25703	38.277	38.128	38.385	0					16	4	4	0	0	0	6.5198e-05	1	10109	77.39
ADAAPDEKVLDSGFREIENK	20	Unmodified	_ADAAPDEKVLDSGFREIENK_					0	0	0	2	P01833	P01833	P01833	PIGR	Polymeric immunoglobulin receptor;Secretory component	MULTI-MSMS	GodwinAK_022123_EV_SF08	552.027	4	551.776	2203.08	0.58692	0.00032385	-0.35671	-0.00019682	0.23021	0.00012703	552.027	38.309	0.41104	38.309	38.077	38.488	0					22	7	4	0	0	0	0.043051	1	10126	32.797
ADAEGESDLENSR	13	Unmodified	_ADAEGESDLENSR_					0	0	0	0	Q9Y490	Q9Y490	Q9Y490	TLN1	Talin-1	MULTI-MSMS	GodwinAK_022123_EV_SF01	696.797	2	696.797	1391.58	-0.087867	-6.1225e-05	-0.26257	-0.00018296	-0.35043	-0.00024418	696.797	14.571	0.3202	14.571	14.378	14.698	0					25	7	5	0	0	0	1.6548e-29	1	2922	220.82
ADAEGESDLENSR	13	Unmodified	_ADAEGESDLENSR_					0	0	0	0	Q9Y490	Q9Y490	Q9Y490	TLN1	Talin-1	MULTI-MSMS	GodwinAK_022123_EV_SF02	696.797	2	696.797	1391.58	0.36779	0.00025627	-0.55853	-0.00038919	-0.19075	-0.00013291	696.798	14.523	0.62608	14.523	14.08	14.706	0					38	11	6	0	0	0	5.4704e-129	1	3034	318.59
ADAEGESDLENSRK	14	Unmodified	_ADAEGESDLENSRK_					0	0	0	1	Q9Y490	Q9Y490	Q9Y490	TLN1	Talin-1	MULTI-MSMS	GodwinAK_022123_EV_SF01	507.565	3	507.566	1519.68	-0.018487	-9.3832e-06	-0.16239	-8.2423e-05	-0.18087	-9.1806e-05	507.566	10.991	0.16649	10.991	10.916	11.083	0					27	7	5	0	0	0	0.034179	1	1887	79.466
ADAEGESDLENSRK	14	Unmodified	_ADAEGESDLENSRK_					0	0	0	1	Q9Y490	Q9Y490	Q9Y490	TLN1	Talin-1	MULTI-MSMS	GodwinAK_022123_EV_SF02	507.567	3	507.566	1519.68	-0.099222	-5.0362e-05	0.7401	0.00037565	0.64087	0.00032529	507.567	11.007	0.4136	11.007	10.723	11.136	0					26	7	6	0	0	0	1.0151e-13	1	2020	145.52
ADAEGESDLENSRK	14	Unmodified	_ADAEGESDLENSRK_					0	0	0	1	Q9Y490	Q9Y490	Q9Y490	TLN1	Talin-1	MULTI-MSMS	GodwinAK_022123_EV_SF02	760.845	2	760.845	1519.68	0.2946	0.00022415	-0.52644	-0.00040054	-0.23184	-0.0001764	760.845	11.007	0.25798	11.007	10.878	11.136	0					14	4	5	0	0	0	7.7836e-96	1	2021	293.88
ADDKETCFAEEGK	13	Unmodified	_ADDKETCFAEEGK_					0	0	0	1	CON__P02768-1;P02768	CON__P02768-1	CON__P02768-1	ALB	Serum albumin	MULTI-MSMS	GodwinAK_022123_EV_SF01	500.548	3	500.549	1498.62	-0.061392	-3.073e-05	-0.56423	-0.00028243	-0.62563	-0.00031316	500.549	13.081	0.35476	13.081	12.909	13.263	0					23	6	5	0	0	0	2.3463e-07	1	2493	164.81
ADDKETCFAEEGK	13	Unmodified	_ADDKETCFAEEGK_					0	0	0	1	CON__P02768-1;P02768	CON__P02768-1	CON__P02768-1	ALB	Serum albumin	MULTI-MSMS	GodwinAK_022123_EV_SF02	500.549	3	500.549	1498.62	-0.097664	-4.8885e-05	0.44175	0.00022112	0.34409	0.00017223	500.551	13.016	1.0298	13.016	12.738	13.768	0					84	19	7	0	0	0	3.1512e-15	2	2600	191.49
ADDKETCFAEEGK	13	Unmodified	_ADDKETCFAEEGK_					0	0	0	1	CON__P02768-1;P02768	CON__P02768-1	CON__P02768-1	ALB	Serum albumin	MULTI-MSMS	GodwinAK_022123_EV_SF02	750.32	2	750.32	1498.62	0.32716	0.00024548	-0.76535	-0.00057426	-0.43819	-0.00032878	750.321	13.016	0.76959	13.016	12.738	13.507	0					53	13	7	0	0	0	1.3964e-50	1	2603	260.22
ADDKETCFAEEGK	13	Unmodified	_ADDKETCFAEEGK_					0	0	0	1	CON__P02768-1;P02768	CON__P02768-1	CON__P02768-1	ALB	Serum albumin	MULTI-MSMS	GodwinAK_022123_EV_SF02	500.549	3	500.549	1498.62	-0.083053	-4.1572e-05	0.15285	7.6507e-05	0.069793	3.4935e-05	500.549	14.002	1.4591	14.002	13.611	15.07	0					50	27	3	0	0	0	3.1792e-10	1	2912	173.44
ADDKETCFAEEGK	13	Unmodified	_ADDKETCFAEEGK_					0	0	0	1	CON__P02768-1;P02768	CON__P02768-1	CON__P02768-1	ALB	Serum albumin	MULTI-MSMS	GodwinAK_022123_EV_SF02	750.32	2	750.32	1498.62	0.34168	0.00025637	-0.35011	-0.00026269	-0.0084304	-6.3255e-06	750.319	14.002	0.83202	14.002	13.456	14.288	0					25	15	4	0	0	0	0.0002627	1	2922	111.52
ADDKETCFAEEGK	13	Unmodified	_ADDKETCFAEEGK_					0	0	0	1	CON__P02768-1;P02768	CON__P02768-1	CON__P02768-1	ALB	Serum albumin	MULTI-MSMS	GodwinAK_022123_EV_SF03	500.549	3	500.549	1498.62	-0.55204	-0.00027632	0.81761	0.00040925	0.26557	0.00013293	500.549	12.994	0.36336	12.994	12.761	13.124	0					11	6	2	0	0	0	3.1792e-10	1	2554	173.44
ADDKETCFAEEGK	13	Unmodified	_ADDKETCFAEEGK_					0	0	0	1	CON__P02768-1;P02768	CON__P02768-1	CON__P02768-1	ALB	Serum albumin	MULTI-MSMS	GodwinAK_022123_EV_SF03	750.32	2	750.32	1498.62	-0.46684	-0.00035028	0.43241	0.00032444	-0.034434	-2.5836e-05	750.32	12.994	0.31206	12.994	12.812	13.124	0					15	5	4	0	0	0	8.6135e-30	1	2563	226.04
ADDKETCFAEEGKK	14	Unmodified	_ADDKETCFAEEGKK_					0	0	0	2	CON__P02768-1;P02768	CON__P02768-1	CON__P02768-1	ALB	Serum albumin	MULTI-MSMS	GodwinAK_022123_EV_SF01	543.247	3	543.247	1626.72	0.015952	8.6659e-06	-0.5494	-0.00029846	-0.53345	-0.0002898	543.247	10.49	0.12733	10.49	10.413	10.54	0					24	7	4	0	0	0	0.039982	1	1732	58.831
ADDKETCFAEEGKK	14	Unmodified	_ADDKETCFAEEGKK_					0	0	0	2	CON__P02768-1;P02768	CON__P02768-1	CON__P02768-1	ALB	Serum albumin	MULTI-MSMS	GodwinAK_022123_EV_SF02	407.687	4	407.687	1626.72	-0.39684	-0.00016179	0.042784	1.7443e-05	-0.35406	-0.00014434	407.689	10.491	1.2496	10.491	9.991	11.241	0					102	24	7	0	0	0	0.027979	2	1829	40.025
ADDKETCFAEEGKK	14	Unmodified	_ADDKETCFAEEGKK_					0	0	0	2	CON__P02768-1;P02768	CON__P02768-1	CON__P02768-1	ALB	Serum albumin	MULTI-MSMS	GodwinAK_022123_EV_SF02	814.367	2	814.367	1626.72	0.27726	0.00022579	-0.96561	-0.00078636	-0.68835	-0.00056057	814.367	10.491	1.1683	10.491	10.02	11.189	0					64	22	6	0	0	0	4.4761e-23	1	1882	206.69
ADDKETCFAEEGKK	14	Unmodified	_ADDKETCFAEEGKK_					0	0	0	2	CON__P02768-1;P02768	CON__P02768-1	CON__P02768-1	ALB	Serum albumin	MULTI-SECPEP	GodwinAK_022123_EV_SF02	407.933	4	407.687	1626.72	-0.37462	-0.00015273	-0.28903	-0.00011784	-0.66365	-0.00027056	407.687	11.92	0.88443	11.92	11.602	12.486	0					42	16	6	0	0	0	0.021571	1	2219	49.31
ADDKETCFAEEGKK	14	Unmodified	_ADDKETCFAEEGKK_					0	0	0	2	CON__P02768-1;P02768	CON__P02768-1	CON__P02768-1	ALB	Serum albumin	MULTI-MSMS	GodwinAK_022123_EV_SF03	543.247	3	543.247	1626.72	-1.5103	-0.00082047	0.094644	5.1415e-05	-1.4157	-0.00076905	543.249	10.463	1.393	10.463	9.9596	11.353	0					91	34	4	0	0	0	2.8971e-13	3	1906	186.56
ADDKETCFAEEGKK	14	Unmodified	_ADDKETCFAEEGKK_					0	0	0	2	CON__P02768-1;P02768	CON__P02768-1	CON__P02768-1	ALB	Serum albumin	MULTI-MSMS	GodwinAK_022123_EV_SF03	407.685	4	407.687	1626.72	-2.3269	-0.00094865	-1.2149	-0.0004953	-3.5418	-0.001444	407.688	10.463	3.5272	10.463	10.118	13.645	0					195	68	7	0	0	0	7.8839e-07	2	1826	99.566
ADDKETCFAEEGKK	14	Unmodified	_ADDKETCFAEEGKK_					0	0	0	2	CON__P02768-1;P02768	CON__P02768-1	CON__P02768-1	ALB	Serum albumin	MULTI-MSMS	GodwinAK_022123_EV_SF03	814.364	2	814.367	1626.72	-1.4103	-0.0011485	-2.2864	-0.0018619	-3.6967	-0.0030104	814.366	10.463	1.1306	10.463	10.118	11.248	0					58	22	4	0	0	0	2.8005e-41	1	1832	231.67
ADDKETCFAEEGKK	14	Unmodified	_ADDKETCFAEEGKK_					0	0	0	2	CON__P02768-1;P02768	CON__P02768-1	CON__P02768-1	ALB	Serum albumin	MULTI-MSMS	GodwinAK_022123_EV_SF03	543.247	3	543.247	1626.72	-0.79402	-0.00043135	0.31614	0.00017174	-0.47788	-0.00025961	543.247	11.536	2.6506	11.536	11.3	13.951	0					103	50	3	0	0	0	0.0010682	1	2219	94.717
ADDKETCFAEEGKK	14	Unmodified	_ADDKETCFAEEGKK_					0	0	0	2	CON__P02768-1;P02768	CON__P02768-1	CON__P02768-1	ALB	Serum albumin	MULTI-MSMS	GodwinAK_022123_EV_SF04	543.247	3	543.247	1626.72	-0.80633	-0.00043804	0.15159	8.2349e-05	-0.65474	-0.00035569	543.248	10.442	0.86576	10.442	10.163	11.028	0					66	19	6	0	0	0	2.4598e-05	1	1751	117.2
ADDKETCFAEEGKK	14	Unmodified	_ADDKETCFAEEGKK_					0	0	0	2	CON__P02768-1;P02768	CON__P02768-1	CON__P02768-1	ALB	Serum albumin	MULTI-MSMS	GodwinAK_022123_EV_SF04	407.687	4	407.687	1626.72	-1.2456	-0.00050782	0.27416	0.00011177	-0.97145	-0.00039605	407.687	10.442	0.72921	10.442	10.146	10.875	0					34	17	3	0	0	0	0.042686	1	1752	32.734
ADDKETCFAEEGKK	14	Unmodified	_ADDKETCFAEEGKK_					0	0	0	2	CON__P02768-1;P02768	CON__P02768-1	CON__P02768-1	ALB	Serum albumin	MULTI-MSMS	GodwinAK_022123_EV_SF13	543.247	3	543.247	1626.72	-0.38488	-0.00020908	-0.74937	-0.00040709	-1.1342	-0.00061617	543.247	10.348	0.51646	10.348	10.081	10.597	0					24	12	4	0	0	0	3.6502e-24	1	1768	182.02
ADDKETCFAEEGKK	14	Unmodified	_ADDKETCFAEEGKK_					0	0	0	2	CON__P02768-1;P02768	CON__P02768-1	CON__P02768-1	ALB	Serum albumin	MULTI-MSMS	GodwinAK_022123_EV_SF13	407.686	4	407.687	1626.72	-0.84568	-0.00034477	-1.2664	-0.00051628	-2.112	-0.00086106	407.687	10.348	0.38692	10.348	10.21	10.597	0					22	8	5	0	0	0	0.027963	1	1769	38.189
ADDKIYFGGLPTLR	14	Unmodified	_ADDKIYFGGLPTLR_					0	0	0	1	P24043	P24043	P24043	LAMA2	Laminin subunit alpha-2	MULTI-MSMS	GodwinAK_022123_EV_SF09	522.616	3	522.616	1564.82	0.27095	0.0001416	-0.183	-9.5637e-05	0.087955	4.5967e-05	522.616	46.072	0.52175	46.072	45.785	46.307	0					17	9	2	0	0	0	9.5275e-06	1	12416	120.7
ADEGISFR	8	Unmodified	_ADEGISFR_					0	0	0	0	Q06830	Q06830	Q06830	PRDX1	Peroxiredoxin-1	MULTI-MSMS	GodwinAK_022123_EV_SF11	447.719	2	447.719	893.424	-0.60765	-0.00027206	0.41843	0.00018734	-0.18922	-8.4718e-05	447.72	21.73	0.98348	21.73	21.016	22	0					32	18	3	0	0	0	4.7635e-05	1	5048	158.12
ADFCIIHYAGK	11	Unmodified	_ADFCIIHYAGK_					0	0	0	0	P35579;P35580	P35579	P35579	MYH9;MYH10	Myosin-9;Myosin-10	MULTI-MSMS	GodwinAK_022123_EV_SF17	432.213	3	432.213	1293.62	0.073196	3.1636e-05	-0.41897	-0.00018108	-0.34577	-0.00014945	432.213	32.967	1.1281	32.967	32.221	33.349	0					43	21	5	0	0	0	0.052587	1	8419	56.404
ADFCIIHYAGK	11	Unmodified	_ADFCIIHYAGK_					0	0	0	0	P35579;P35580	P35579	P35579	MYH9;MYH10	Myosin-9;Myosin-10	MULTI-MSMS	GodwinAK_022123_EV_SF18	647.816	2	647.816	1293.62	0.082198	5.3249e-05	-0.14455	-9.364e-05	-0.062349	-4.0391e-05	647.816	32.69	0.46429	32.69	32.458	32.923	0					29	8	5	0	0	0	0.00037769	1	8362	136.57
ADFDDRVSDEEK	12	Acetyl (Protein N-term)	_(Acetyl (Protein N-term))ADFDDRVSDEEK_					1	0	0	1	P52907	P52907	P52907	CAPZA1	F-actin-capping protein subunit alpha-1	MULTI-MSMS	GodwinAK_022123_EV_SF02	734.317	2	734.315	1466.62	0.38283	0.00028112	1.0032	0.00073663	1.386	0.0010177	734.316	26.886	0.71553	26.886	26.5	27.215	0					34	13	5	0	0	0	1.6732e-09	1	6727	185.18
ADFDDRVSDEEKVR	14	Acetyl (Protein N-term)	_(Acetyl (Protein N-term))ADFDDRVSDEEKVR_					1	0	0	2	P52907	P52907	P52907	CAPZA1	F-actin-capping protein subunit alpha-1	MULTI-MSMS	GodwinAK_022123_EV_SF15	574.936	3	574.936	1721.79	0.28555	0.00016417	-0.79978	-0.00045982	-0.51423	-0.00029565	574.935	27.432	0.61416	27.432	27.251	27.865	0					32	11	6	0	0	0	4.5061e-13	1	6768	174.47
ADFDDRVSDEEKVR	14	Acetyl (Protein N-term)	_(Acetyl (Protein N-term))ADFDDRVSDEEKVR_					1	0	0	2	P52907	P52907	P52907	CAPZA1	F-actin-capping protein subunit alpha-1	MULTI-SECPEP	GodwinAK_022123_EV_SF15	861.841	2	861.9	1721.79	0.22892	0.00019731	0.018992	1.6369e-05	0.24791	0.00021367	861.9	27.461	0.41001	27.461	27.303	27.713	0					24	7	5	0	0	0	0.0066297	1	6767	66.617
ADGESCSASMMYQEGK	16	2 Oxidation (M)	_ADGESCSASM(Oxidation (M))M(Oxidation (M))YQEGK_	ADGESCSASM(1)M(1)YQEGK		ADGESCSASM(110)M(110)YQEGK		0	2	0	0	P01008	P01008	P01008	SERPINC1	Antithrombin-III	MULTI-MSMS	GodwinAK_022123_EV_SF02	891.835	2	891.834	1781.65	0.27901	0.00024884	-0.14655	-0.0001307	0.13247	0.00011814	891.835	11.576	0.31042	11.576	11.394	11.704	0					25	5	6	0	0	0	9.1039e-06	1	2194	113.61
ADGESCSASMMYQEGK	16	2 Oxidation (M)	_ADGESCSASM(Oxidation (M))M(Oxidation (M))YQEGK_	ADGESCSASM(1)M(1)YQEGK		ADGESCSASM(180)M(180)YQEGK		0	2	0	0	P01008	P01008	P01008	SERPINC1	Antithrombin-III	MULTI-MSMS	GodwinAK_022123_EV_SF03	891.835	2	891.834	1781.65	-0.80533	-0.00071822	0.55159	0.00049193	-0.25374	-0.00022629	891.836	11.536	0.77624	11.536	11.047	11.823	0					52	14	7	0	0	0	4.2639e-18	1	2132	184.03
ADGESCSASMMYQEGK	16	2 Oxidation (M)	_ADGESCSASM(Oxidation (M))M(Oxidation (M))YQEGK_	ADGESCSASM(1)M(1)YQEGK		ADGESCSASM(120)M(120)YQEGK		0	2	0	0	P01008	P01008	P01008	SERPINC1	Antithrombin-III	MULTI-MSMS	GodwinAK_022123_EV_SF15	891.834	2	891.834	1781.65	0.10722	9.5625e-05	-0.64877	-0.00057859	-0.54154	-0.00048297	891.834	11.389	0.41251	11.389	11.226	11.639	0					25	7	5	0	0	0	5.35e-07	1	2075	122.33
ADGESCSASMMYQEGK	16	2 Oxidation (M)	_ADGESCSASM(Oxidation (M))M(Oxidation (M))YQEGK_	ADGESCSASM(1)M(1)YQEGK		ADGESCSASM(58)M(58)YQEGK		0	2	0	0	P01008	P01008	P01008	SERPINC1	Antithrombin-III	MULTI-MSMS	GodwinAK_022123_EV_SF16	891.835	2	891.834	1781.65	-0.11787	-0.00010512	-0.71572	-0.00063831	-0.83359	-0.00074343	891.834	11.574	0.26103	11.574	11.392	11.653	0					24	4	7	0	0	0	0.01254	1	2147	58.172
ADGESCSASMMYQEGK	16	Oxidation (M)	_ADGESCSASMM(Oxidation (M))YQEGK_	ADGESCSASM(0.183)M(0.817)YQEGK		ADGESCSASM(-6.5)M(6.5)YQEGK		0	1	0	0	P01008	P01008	P01008	SERPINC1	Antithrombin-III	MULTI-MSMS	GodwinAK_022123_EV_SF15	883.837	2	883.837	1765.66	0.050382	4.453e-05	-2.1503	-0.0019006	-2.1	-0.001856	883.837	15.294	0.51718	15.294	15.144	15.662	0					38	9	5	0	0	0	1.1963e-13	1	3207	155.99
ADGESCSASMMYQEGK	16	Oxidation (M)	_ADGESCSASM(Oxidation (M))MYQEGK_	ADGESCSASM(0.855)M(0.145)YQEGK		ADGESCSASM(7.7)M(-7.7)YQEGK		0	1	0	0	P01008	P01008	P01008	SERPINC1	Antithrombin-III	MULTI-MSMS	GodwinAK_022123_EV_SF15	883.838	2	883.837	1765.66	0.044525	3.9353e-05	0.19431	0.00017174	0.23884	0.00021109	883.838	16.983	0.30928	16.983	16.854	17.164	0					24	5	5	0	0	0	6.6909e-07	1	3709	117.79
ADGILVPGGFGIR	13	Unmodified	_ADGILVPGGFGIR_					0	0	0	0	Q9NRF8	Q9NRF8	Q9NRF8	CTPS2	CTP synthase 2	MULTI-MSMS	GodwinAK_022123_EV_SF10	636.358	2	636.359	1270.7	0.36273	0.00023082	-0.1419	-9.0302e-05	0.22082	0.00014052	636.359	48.868	0.27617	48.868	48.707	48.984	0					15	7	3	0	0	0	0.054151	1	12860	66.435
ADGLAVIGVLMK	12	Oxidation (M)	_ADGLAVIGVLM(Oxidation (M))K_	ADGLAVIGVLM(1)K		ADGLAVIGVLM(75)K		0	1	0	0	P00915	P00915	P00915	CA1	Carbonic anhydrase 1	MULTI-MSMS	GodwinAK_022123_EV_SF05	601.844	2	601.844	1201.67	0.65805	0.00039604	-0.90507	-0.00054471	-0.24702	-0.00014866	601.844	46.225	0.40061	46.225	46.043	46.444	0					14	5	3	0	0	0	0.006718	1	12394	74.92
ADGLAVIGVLMK	12	Oxidation (M)	_ADGLAVIGVLM(Oxidation (M))K_	ADGLAVIGVLM(1)K		ADGLAVIGVLM(73)K		0	1	0	0	P00915	P00915	P00915	CA1	Carbonic anhydrase 1	MULTI-MSMS	GodwinAK_022123_EV_SF05	601.845	2	601.844	1201.67	0.65951	0.00039692	-0.40008	-0.00024079	0.25943	0.00015613	601.844	46.608	0.36452	46.608	46.399	46.763	0					18	7	3	0	0	0	0.0075515	1	12498	73.233
ADGLAVIGVLMK	12	Oxidation (M)	_ADGLAVIGVLM(Oxidation (M))K_	ADGLAVIGVLM(1)K		ADGLAVIGVLM(110)K		0	1	0	0	P00915	P00915	P00915	CA1	Carbonic anhydrase 1	MULTI-MSMS	GodwinAK_022123_EV_SF09	601.845	2	601.844	1201.67	0.50799	0.00030573	-0.054195	-3.2617e-05	0.45379	0.00027311	601.845	46.228	0.73043	46.228	45.628	46.359	0					35	13	6	0	0	0	0.00029415	1	12475	111.31
ADGLAVIGVLMK	12	Oxidation (M)	_ADGLAVIGVLM(Oxidation (M))K_	ADGLAVIGVLM(1)K		ADGLAVIGVLM(120)K		0	1	0	0	P00915	P00915	P00915	CA1	Carbonic anhydrase 1	MULTI-MSMS	GodwinAK_022123_EV_SF09	601.845	2	601.844	1201.67	0.50532	0.00030412	-0.041665	-2.5076e-05	0.46366	0.00027905	601.845	46.594	0.4171	46.594	46.359	46.776	0					33	7	6	0	0	0	0.00010824	1	12568	117.3
ADGLAVIGVLMK	12	Oxidation (M)	_ADGLAVIGVLM(Oxidation (M))K_	ADGLAVIGVLM(1)K		ADGLAVIGVLM(65)K		0	1	0	0	P00915	P00915	P00915	CA1	Carbonic anhydrase 1	MULTI-MSMS	GodwinAK_022123_EV_SF09	601.845	2	601.844	1201.67	0.49159	0.00029586	-0.43432	-0.00026139	0.057265	3.4465e-05	601.844	48.419	0.57323	48.419	48.028	48.601	0					14	10	2	0	0	0	0.020882	1	13113	64.654
ADGLAVIGVLMK	12	Oxidation (M)	_ADGLAVIGVLM(Oxidation (M))K_	ADGLAVIGVLM(1)K		ADGLAVIGVLM(57)K		0	1	0	0	P00915	P00915	P00915	CA1	Carbonic anhydrase 1	MULTI-SECPEP	GodwinAK_022123_EV_SF09	601.77	2	601.844	1201.67	0.48891	0.00029425	0.19158	0.0001153	0.68049	0.00040955	601.844	48.825	0.45135	48.825	48.549	49.001	0					18	7	3	0	0	0	0.042319	1	13219	56.916
ADHSFSDGVPSDSVEAAK	18	Acetyl (Protein N-term)	_(Acetyl (Protein N-term))ADHSFSDGVPSDSVEAAK_					1	0	0	0	Q99733	Q99733	Q99733	NAP1L4	Nucleosome assembly protein 1-like 4	MULTI-MSMS	GodwinAK_022123_EV_SF11	930.917	2	930.916	1859.82	0.38284	0.00035639	0.82926	0.00077197	1.2121	0.0011284	930.917	30.42	0.62428	30.42	30.106	30.73	0					32	11	5	0	0	0	1.6156e-19	1	7579	161.48
ADHSFSDGVPSDSVEAAK	18	Acetyl (Protein N-term)	_(Acetyl (Protein N-term))ADHSFSDGVPSDSVEAAK_					1	0	0	0	Q99733	Q99733	Q99733	NAP1L4	Nucleosome assembly protein 1-like 4	MULTI-MSMS	GodwinAK_022123_EV_SF12	931.419	2	930.916	1859.82	0.46945	0.00043702	0.77815	0.00072439	1.2476	0.0011614	930.917	30.61	0.67532	30.61	30.274	30.949	0					34	12	4	0	0	0	2.8907e-08	1	7748	123.95
ADIGCTPGSGK	11	Unmodified	_ADIGCTPGSGK_					0	0	0	0	P01024	P01024	P01024	C3	Complement C3;Complement C3 beta chain;C3-beta-c;Complement C3 alpha chain;C3a anaphylatoxin;Acylation stimulating protein;Complement C3b alpha chain;Complement C3c alpha chain fragment 1;Complement C3dg fragment;Complement C3g fragment;Complement C3d fragment;Complement C3f fragment;Complement C3c alpha chain fragment 2	MSMS	GodwinAK_022123_EV_SF12	531.748	2	531.748	1061.48	NaN	NaN	NaN	NaN	NaN	NaN	NaN	11.086	1	11.086	10.586	11.586	0								0	0	0	5.215e-10	1	1990	136.63
ADINTQADPYTTTK	14	Unmodified	_ADINTQADPYTTTK_					0	0	0	0	Q9UIB8	Q9UIB8	Q9UIB8	CD84	SLAM family member 5	MULTI-MSMS	GodwinAK_022123_EV_SF10	769.871	2	769.87	1537.73	-0.084037	-6.4697e-05	0.45852	0.000353	0.37449	0.00028831	769.871	21.264	0.3646	21.264	21.081	21.446	0					21	6	4	0	0	0	0.0034587	1	4903	110.66
ADKPLSIHPQGIR	13	Unmodified	_ADKPLSIHPQGIR_					0	0	0	1	P12259	P12259	P12259	F5	Coagulation factor V;Coagulation factor V heavy chain;Coagulation factor V light chain	MULTI-MSMS	GodwinAK_022123_EV_SF13	477.94	3	477.94	1430.8	-0.07176	-3.4297e-05	-0.089081	-4.2575e-05	-0.16084	-7.6872e-05	477.94	16.912	0.54206	16.912	16.573	17.115	0					33	10	5	0	0	0	0.00050762	1	3619	103.14
ADLAECNIK	9	Acetyl (Protein N-term)	_(Acetyl (Protein N-term))ADLAECNIK_					1	0	0	0	P33176	P33176	P33176	KIF5B	Kinesin-1 heavy chain	MULTI-MSMS	GodwinAK_022123_EV_SF11	538.258	2	538.258	1074.5	0.24627	0.00013255	0.3714	0.00019991	0.61766	0.00033246	538.258	31.743	0.57216	31.743	31.458	32.03	0					24	10	3	0	0	0	0.048651	1	7939	98.933
ADLEEQLSDEEKVR	14	Acetyl (Protein N-term)	_(Acetyl (Protein N-term))ADLEEQLSDEEKVR_					1	0	0	1	P47755	P47755	P47755	CAPZA2	F-actin-capping protein subunit alpha-2	MULTI-MSMS	GodwinAK_022123_EV_SF15	851.911	2	851.91	1701.81	0.35033	0.00029845	0.63424	0.00054032	0.98457	0.00083877	851.911	42.542	0.57092	42.542	42.309	42.88	0					31	10	5	0	0	0	2.7899e-33	1	11303	204.17
ADLINNLGTIAK	12	Unmodified	_ADLINNLGTIAK_					0	0	0	0	P07900;Q14568;Q58FF8;P08238	P07900;P08238	P07900	HSP90AA1;HSP90AA2P;HSP90AB2P;HSP90AB1	Heat shock protein HSP 90-alpha;Heat shock protein HSP 90-alpha A2;Putative heat shock protein HSP 90-beta 2;Heat shock protein HSP 90-beta	MULTI-MSMS	GodwinAK_022123_EV_SF07	621.857	2	621.856	1241.7	0.71558	0.00044499	0.091102	5.6653e-05	0.80669	0.00050164	621.857	41.117	0.4679	41.117	40.832	41.3	0					37	8	6	0	0	0	0.00034142	1	10801	141.91
ADLLLSTQPGREEGSPLELER	21	Unmodified	_ADLLLSTQPGREEGSPLELER_					0	0	0	1	P08195	P08195	P08195	SLC3A2	4F2 cell-surface antigen heavy chain	MULTI-MSMS	GodwinAK_022123_EV_SF02	771.07	3	770.736	2309.19	0.68492	0.00052789	-0.12814	-9.8766e-05	0.55678	0.00042913	771.07	43.856	0.3624	43.856	43.676	44.038	0					27	6	6	0	0	0	5.0716e-12	1	11764	121.63
ADLPDQREVNER	12	Unmodified	_ADLPDQREVNER_					0	0	0	1	O00194	O00194	O00194	RAB27B	Ras-related protein Rab-27B	MULTI-MSMS	GodwinAK_022123_EV_SF16	481.239	3	481.239	1440.7	-0.27696	-0.00013328	-0.23583	-0.00011349	-0.51279	-0.00024678	481.239	15.05	0.41306	15.05	14.767	15.18	0					21	7	4	0	0	0	0.021855	1	3167	63.76
ADLQDDTFIGNEPLTPEVR	19	Unmodified	_ADLQDDTFIGNEPLTPEVR_					0	0	0	0	P20701	P20701	P20701	ITGAL	Integrin alpha-L	MULTI-MSMS	GodwinAK_022123_EV_SF07	711.017	3	710.683	2129.03	0.3768	0.00026779	-0.3157	-0.00022436	0.061106	4.3427e-05	711.017	48.507	0.46947	48.507	48.167	48.636	0					24	8	5	0	0	0	0.00063406	1	12963	70.335
ADLSGITGAR	10	Unmodified	_ADLSGITGAR_					0	0	0	0	P01011	P01011	P01011	SERPINA3	Alpha-1-antichymotrypsin;Alpha-1-antichymotrypsin His-Pro-less	MULTI-MSMS	GodwinAK_022123_EV_SF02	480.759	2	480.759	959.504	-0.10344	-4.9729e-05	0.50094	0.00024083	0.3975	0.0001911	480.759	22.421	0.41132	22.421	22.093	22.504	0					17	7	4	0	0	0	0.0023682	1	5380	119.07
ADLSGITGAR	10	Unmodified	_ADLSGITGAR_					0	0	0	0	P01011	P01011	P01011	SERPINA3	Alpha-1-antichymotrypsin;Alpha-1-antichymotrypsin His-Pro-less	MULTI-MSMS	GodwinAK_022123_EV_SF03	480.759	2	480.759	959.504	0.012512	6.015e-06	0.026915	1.294e-05	0.039427	1.8955e-05	480.76	22.391	0.46517	22.391	22.158	22.623	0					27	8	4	0	0	0	4.1278e-06	1	5303	167.33
ADLTGISPSPNLYLSK	16	Unmodified	_ADLTGISPSPNLYLSK_					0	0	0	0	Q96P63	Q96P63	Q96P63	SERPINB12	Serpin B12	MULTI-MSMS	GodwinAK_022123_EV_SF08	838.951	2	838.449	1674.88	0.71246	0.00059736	-0.023749	-1.9912e-05	0.68871	0.00057745	838.449	44.281	0.72943	44.281	43.734	44.463	0					33	13	5	0	0	0	1.6848e-06	1	11829	122.42
ADMGGAATICSAIVSAAK	18	Oxidation (M)	_ADM(Oxidation (M))GGAATICSAIVSAAK_	ADM(1)GGAATICSAIVSAAK		ADM(71)GGAATICSAIVSAAK		0	1	0	0	P28838	P28838	P28838	LAP3	Cytosol aminopeptidase	MULTI-MSMS	GodwinAK_022123_EV_SF16	855.417	2	855.413	1708.81	0.53586	0.00045838	0.1015	8.6829e-05	0.63736	0.00054521	855.414	41.988	1.192	41.988	41.78	42.972	0					43	22	3	0	0	0	0.0013894	1	11123	71.279
ADMQNLVER	9	Acetyl (Protein N-term)	_(Acetyl (Protein N-term))ADMQNLVER_					1	0	0	0	Q01518	Q01518	Q01518	CAP1	Adenylyl cyclase-associated protein 1	MULTI-MSMS	GodwinAK_022123_EV_SF08	559.269	2	559.269	1116.52	0.56815	0.00031775	0.35568	0.00019892	0.92383	0.00051667	559.269	39.447	0.88129	39.447	38.903	39.785	0					33	16	4	0	0	0	6.2197e-06	1	10418	163.69
ADMQNLVER	9	Acetyl (Protein N-term),Oxidation (M)	_(Acetyl (Protein N-term))ADM(Oxidation (M))QNLVER_	ADM(1)QNLVER		ADM(160)QNLVER		1	1	0	0	Q01518	Q01518	Q01518	CAP1	Adenylyl cyclase-associated protein 1	MULTI-MSMS	GodwinAK_022123_EV_SF17	567.267	2	567.266	1132.52	0.071669	4.0656e-05	0.048742	2.765e-05	0.12041	6.8306e-05	567.267	23.498	0.46067	23.498	23.217	23.678	0					31	8	5	0	0	0	3.1337e-07	1	5598	163.69
ADMQNLVER	9	Acetyl (Protein N-term),Oxidation (M)	_(Acetyl (Protein N-term))ADM(Oxidation (M))QNLVER_	ADM(1)QNLVER		ADM(140)QNLVER		1	1	0	0	Q01518	Q01518	Q01518	CAP1	Adenylyl cyclase-associated protein 1	MULTI-MSMS	GodwinAK_022123_EV_SF18	567.266	2	567.266	1132.52	-0.52177	-0.00029598	-0.23562	-0.00013366	-0.75739	-0.00042964	567.266	23.439	0.40664	23.439	23.26	23.666	0					19	7	4	0	0	0	0.00014902	1	5588	137.14
ADNFEYSDPVDGSISR	16	Unmodified	_ADNFEYSDPVDGSISR_					0	0	0	0	P36871	P36871	P36871	PGM1	Phosphoglucomutase-1	MULTI-MSMS	GodwinAK_022123_EV_SF10	886.392	2	886.392	1770.77	0.64049	0.00056772	-0.2233	-0.00019793	0.41718	0.00036979	886.392	36.716	0.40802	36.716	36.538	36.946	0					32	7	5	0	0	0	2.4353e-14	1	9349	168.83
ADPAAGPPPSEGEESTVR	18	Acetyl (Protein N-term)	_(Acetyl (Protein N-term))ADPAAGPPPSEGEESTVR_					1	0	0	0	P05771	P05771	P05771	PRKCB	Protein kinase C beta type	MULTI-MSMS	GodwinAK_022123_EV_SF14	904.919	2	904.918	1807.82	0.26588	0.0002406	0.45553	0.00041222	0.72141	0.00065282	904.919	26.355	1.0788	26.355	26.016	27.095	0					69	20	5	0	0	0	8.2132e-23	1	6458	179.67
ADPEELFTKLEK	12	Unmodified	_ADPEELFTKLEK_					0	0	0	1	Q9Y6E0	Q9Y6E0	Q9Y6E0	STK24	Serine/threonine-protein kinase 24;Serine/threonine-protein kinase 24 36 kDa subunit;Serine/threonine-protein kinase 24 12 kDa subunit	MULTI-MSMS	GodwinAK_022123_EV_SF04	473.917	3	473.917	1418.73	0.046616	2.2092e-05	-0.27568	-0.00013065	-0.22906	-0.00010856	473.917	42.151	0.46922	42.151	41.867	42.336	0					34	8	5	0	0	0	0.0017443	1	11199	92.247
ADPEELFTKLEK	12	Unmodified	_ADPEELFTKLEK_					0	0	0	1	Q9Y6E0	Q9Y6E0	Q9Y6E0	STK24	Serine/threonine-protein kinase 24;Serine/threonine-protein kinase 24 36 kDa subunit;Serine/threonine-protein kinase 24 12 kDa subunit	MULTI-MSMS	GodwinAK_022123_EV_SF04	710.372	2	710.372	1418.73	0.60166	0.00042741	0.098427	6.992e-05	0.70009	0.00049733	710.372	42.131	0.46928	42.131	41.814	42.284	0					20	8	3	0	0	0	0.030355	1	11205	93.096
ADPPKTHVTHHPISDHEATLR	21	Unmodified	_ADPPKTHVTHHPISDHEATLR_					0	0	0	1	P01889	P01889	P01889	HLA-B	HLA class I histocompatibility antigen, B-7 alpha chain	MULTI-MSMS	GodwinAK_022123_EV_SF04	472.844	5	472.644	2358.18	-1.2372	-0.00058474	0.99052	0.00046816	-0.24664	-0.00011657	472.845	10.595	0.68997	10.595	10.185	10.875	0					42	15	6	0	0	0	4.4112e-06	1	1779	81.356
ADPPKTHVTHHPISDHEATLR	21	Unmodified	_ADPPKTHVTHHPISDHEATLR_					0	0	0	1	P01889	P01889	P01889	HLA-B	HLA class I histocompatibility antigen, B-7 alpha chain	MULTI-MSMS	GodwinAK_022123_EV_SF04	590.804	4	590.553	2358.18	-0.47311	-0.0002794	0.26529	0.00015667	-0.20781	-0.00012272	590.804	10.556	0.4212	10.556	10.326	10.747	0					27	8	5	0	0	0	0.035987	1	1784	36.111
ADPPKTHVTHHPISDHEATLR	21	Unmodified	_ADPPKTHVTHHPISDHEATLR_					0	0	0	1	P01889	P01889	P01889	HLA-B	HLA class I histocompatibility antigen, B-7 alpha chain	MULTI-MSMS	GodwinAK_022123_EV_SF05	472.844	5	472.644	2358.18	-0.58864	-0.00027822	0.24263	0.00011468	-0.34601	-0.00016354	472.845	10.429	0.67655	10.429	10.105	10.782	0					57	15	6	0	0	0	3.9462e-12	1	1723	119.87
ADPPKTHVTHHPISDHEATLR	21	Unmodified	_ADPPKTHVTHHPISDHEATLR_					0	0	0	1	P01889	P01889	P01889	HLA-B	HLA class I histocompatibility antigen, B-7 alpha chain	MULTI-MSMS	GodwinAK_022123_EV_SF05	590.804	4	590.553	2358.18	0.020504	1.2109e-05	-0.20087	-0.00011863	-0.18037	-0.00010652	590.804	10.429	0.38835	10.429	10.247	10.636	0					34	7	7	0	0	0	1.5232e-09	1	1724	114.04
ADPSLNPEQLK	11	Unmodified	_ADPSLNPEQLK_					0	0	0	0	Q9UNF0	Q9UNF0	Q9UNF0	PACSIN2	Protein kinase C and casein kinase substrate in neurons protein 2	MULTI-MSMS	GodwinAK_022123_EV_SF09	606.317	2	606.317	1210.62	0.41223	0.00024994	-0.16034	-9.7215e-05	0.25189	0.00015272	606.317	26.801	0.82594	26.801	26.37	27.196	0					40	15	4	0	0	0	0.0012182	1	6786	120.33
ADPSLNPEQLKK	12	Unmodified	_ADPSLNPEQLKK_					0	0	0	1	Q9UNF0	Q9UNF0	Q9UNF0	PACSIN2	Protein kinase C and casein kinase substrate in neurons protein 2	MULTI-MSMS	GodwinAK_022123_EV_SF07	447.245	3	447.245	1338.71	-0.16919	-7.567e-05	0.15666	7.0066e-05	-0.012531	-5.6043e-06	447.245	19.123	0.71486	19.123	18.761	19.476	0					48	13	5	0	0	0	0.0016482	1	4281	87.667
ADQCYEDVR	9	Unmodified	_ADQCYEDVR_					0	0	0	0	P31146	P31146	P31146	CORO1A	Coronin-1A	MULTI-MSMS	GodwinAK_022123_EV_SF02	578.241	2	578.24	1154.47	0.24649	0.00014253	-0.29749	-0.00017202	-0.050999	-2.949e-05	578.24	14.471	0.52171	14.471	14.08	14.602	0					27	9	5	0	0	0	0.00015051	1	3035	152.89
ADQCYEDVR	9	Unmodified	_ADQCYEDVR_					0	0	0	0	P31146	P31146	P31146	CORO1A	Coronin-1A	MULTI-MSMS	GodwinAK_022123_EV_SF03	578.241	2	578.24	1154.47	0.21986	0.00012713	-0.020212	-1.1687e-05	0.19965	0.00011545	578.241	14.391	0.72305	14.391	14.158	14.881	0					27	13	3	0	0	0	0.00067635	1	2953	140.83
ADQIETQQLMR	11	Oxidation (M)	_ADQIETQQLM(Oxidation (M))R_	ADQIETQQLM(1)R		ADQIETQQLM(100)R		0	1	0	0	Q9NZN3;Q9H4M9	Q9NZN3;Q9H4M9	Q9NZN3	EHD3;EHD1	EH domain-containing protein 3;EH domain-containing protein 1	MULTI-MSMS	GodwinAK_022123_EV_SF08	674.831	2	674.83	1347.65	0.15518	0.00010472	-0.17141	-0.00011567	-0.016222	-1.0947e-05	674.83	18.727	0.71259	18.727	18.148	18.861	0					18	13	2	0	0	0	0.00082978	1	4243	104.05
ADQIETQQLMR	11	Oxidation (M)	_ADQIETQQLM(Oxidation (M))R_	ADQIETQQLM(1)R		ADQIETQQLM(130)R		0	1	0	0	Q9NZN3;Q9H4M9	Q9NZN3;Q9H4M9	Q9NZN3	EHD3;EHD1	EH domain-containing protein 3;EH domain-containing protein 1	MULTI-MSMS	GodwinAK_022123_EV_SF12	674.83	2	674.83	1347.65	0.22049	0.00014879	-0.19731	-0.00013315	0.023175	1.5639e-05	674.83	18.695	0.5186	18.695	18.46	18.979	0					32	9	5	0	0	0	0.00027103	1	4259	127.37
ADQLTEEQIAEFK	13	Acetyl (Protein N-term)	_(Acetyl (Protein N-term))ADQLTEEQIAEFK_					1	0	0	0	P0DP25;P0DP24;P0DP23	P0DP25	P0DP25			MULTI-MSMS	GodwinAK_022123_EV_SF09	782.381	2	782.38	1562.75	0.45467	0.00035572	0.096149	7.5225e-05	0.55081	0.00043095	782.381	50.173	0.20824	50.173	50.043	50.251	0					12	3	4	0	0	0	0.011192	1	13627	116.55
ADQVDTQQLMR	11	Oxidation (M)	_ADQVDTQQLM(Oxidation (M))R_	ADQVDTQQLM(1)R		ADQVDTQQLM(120)R		0	1	0	0	Q9H223	Q9H223	Q9H223	EHD4	EH domain-containing protein 4	MULTI-MSMS	GodwinAK_022123_EV_SF12	660.814	2	660.814	1319.61	0.14501	9.5826e-05	-1.1611	-0.00076727	-1.0161	-0.00067144	660.814	16.631	0.72728	16.631	16.345	17.072	0					27	13	3	0	0	0	0.0003013	1	3661	120.31
ADRDQYELLCLDNTR	15	Unmodified	_ADRDQYELLCLDNTR_					0	0	0	1	P02787	P02787	P02787	TF	Serotransferrin	MULTI-MSMS	GodwinAK_022123_EV_SF04	628.298	3	627.964	1880.87	0.6419	0.00040309	-0.10537	-6.6168e-05	0.53653	0.00033692	627.967	37.416	0.93555	37.416	36.817	37.753	0					92	17	8	0	0	0	1.5624e-08	2	9732	112.63
ADRDQYELLCLDNTR	15	Unmodified	_ADRDQYELLCLDNTR_					0	0	0	1	P02787	P02787	P02787	TF	Serotransferrin	MULTI-MSMS	GodwinAK_022123_EV_SF04	941.443	2	941.442	1880.87	0.98759	0.00092975	-0.37501	-0.00035305	0.61258	0.00057671	941.442	37.416	1.195	37.416	36.558	37.753	0					62	22	7	0	0	0	1.8608e-32	1	9818	224.25
ADRDQYELLCLDNTR	15	Unmodified	_ADRDQYELLCLDNTR_					0	0	0	1	P02787	P02787	P02787	TF	Serotransferrin	MULTI-MSMS	GodwinAK_022123_EV_SF04	628.298	3	627.964	1880.87	0.64212	0.00040323	-0.38796	-0.00024362	0.25416	0.0001596	627.964	38.092	0.62302	38.092	37.753	38.376	0					56	11	7	0	0	0	2.2739e-13	1	10029	145.7
ADRDQYELLCLDNTR	15	Unmodified	_ADRDQYELLCLDNTR_					0	0	0	1	P02787	P02787	P02787	TF	Serotransferrin	MULTI-MSMS	GodwinAK_022123_EV_SF04	627.964	3	627.964	1880.87	0.64352	0.00040411	0.038087	2.3917e-05	0.6816	0.00042802	627.963	38.714	0.52084	38.714	38.376	38.897	0					15	9	2	0	0	0	7.651e-09	1	10209	129.94
ADSELQLVEQR	11	Acetyl (Protein N-term)	_(Acetyl (Protein N-term))ADSELQLVEQR_					1	0	0	0	P07741	P07741	P07741	APRT	Adenine phosphoribosyltransferase	MULTI-MSMS	GodwinAK_022123_EV_SF11	665.336	2	665.336	1328.66	-0.018978	-1.2627e-05	0.8016	0.00053334	0.78263	0.00052071	665.336	44.758	0.37685	44.758	44.562	44.939	0					21	7	4	0	0	0	0.0052218	1	11724	113.22
ADSELQLVEQR	11	Acetyl (Protein N-term)	_(Acetyl (Protein N-term))ADSELQLVEQR_					1	0	0	0	P07741	P07741	P07741	APRT	Adenine phosphoribosyltransferase	MULTI-MSMS	GodwinAK_022123_EV_SF12	665.336	2	665.336	1328.66	0.21655	0.00014408	0.36796	0.00024481	0.5845	0.00038889	665.336	44.977	0.49294	44.977	44.717	45.21	0					37	11	5	0	0	0	1.5887e-62	1	11865	262.63
ADSPMDDFFQCVNGK	15	Oxidation (M)	_ADSPM(Oxidation (M))DDFFQCVNGK_	ADSPM(1)DDFFQCVNGK		ADSPM(84)DDFFQCVNGK		0	1	0	0	P05156	P05156	P05156	CFI	Complement factor I;Complement factor I heavy chain;Complement factor I light chain	MULTI-MSMS	GodwinAK_022123_EV_SF04	873.86	2	873.859	1745.7	0.88512	0.00077347	-0.31907	-0.00027882	0.56606	0.00049465	873.859	40.4	0.46841	40.4	40.199	40.667	0					20	8	3	0	0	0	0.0013768	1	10715	84.17
ADSPMDDFFQCVNGK	15	Oxidation (M)	_ADSPM(Oxidation (M))DDFFQCVNGK_	ADSPM(1)DDFFQCVNGK		ADSPM(45)DDFFQCVNGK		0	1	0	0	P05156	P05156	P05156	CFI	Complement factor I;Complement factor I heavy chain;Complement factor I light chain	MULTI-MSMS	GodwinAK_022123_EV_SF05	874.361	2	873.859	1745.7	0.79876	0.000698	0.16715	0.00014606	0.96591	0.00084407	873.859	39.448	0.31245	39.448	39.252	39.565	0					17	5	4	0	0	0	0.042963	1	10433	45.359
ADSSPVKAGVETTTPSK	17	Unmodified	_ADSSPVKAGVETTTPSK_					0	0	0	1	P0DOY3;P0DOY2	P0DOY3	P0DOY3			MULTI-MSMS	GodwinAK_022123_EV_SF09	558.957	3	558.956	1673.85	0.073112	4.0867e-05	0.30479	0.00017036	0.3779	0.00021123	558.956	13.751	0.91969	13.751	13.114	14.034	0					52	17	4	0	0	0	2.3435e-18	1	2766	156.22
ADSVVDLLSYNVQGSGETTYDHK	23	Unmodified	_ADSVVDLLSYNVQGSGETTYDHK_					0	0	0	0	P04114	P04114	P04114	APOB	Apolipoprotein B-100;Apolipoprotein B-48	MULTI-MSMS	GodwinAK_022123_EV_SF15	833.729	3	833.394	2497.16	0.3778	0.00031485	-0.3548	-0.00029569	0.023	1.9168e-05	833.729	47.06	0.46822	47.06	46.837	47.305	0					25	8	5	0	0	0	0.00018794	1	12618	69.03
ADSVVDLLSYNVQGSGETTYDHK	23	Unmodified	_ADSVVDLLSYNVQGSGETTYDHK_					0	0	0	0	P04114	P04114	P04114	APOB	Apolipoprotein B-100;Apolipoprotein B-48	MULTI-MSMS	GodwinAK_022123_EV_SF15	833.729	3	833.394	2497.16	0.38673	0.0003223	-0.082247	-6.8544e-05	0.30449	0.00025376	833.729	48.426	0.62607	48.426	48.191	48.817	0					47	11	5	0	0	0	4.0493e-06	1	13003	85.932
ADTLTDEINFLR	12	Unmodified	_ADTLTDEINFLR_					0	0	0	0	CON__P04259;CON__P48668;P48668;P04259;CON__P02538;P02538	CON__P04259;CON__P48668;P04259;CON__P02538	CON__P04259	KRT6C;KRT6B;KRT6A	Keratin, type II cytoskeletal 6C;Keratin, type II cytoskeletal 6B;Keratin, type II cytoskeletal 6A	MULTI-MSMS	GodwinAK_022123_EV_SF02	704.359	2	704.359	1406.7	0.47151	0.00033212	-0.49728	-0.00035026	-0.025767	-1.8149e-05	704.359	47.905	0.28339	47.905	47.779	48.063	0					21	6	4	0	0	0	0.0085904	1	12945	89.247
ADTLTDEINFLR	12	Unmodified	_ADTLTDEINFLR_					0	0	0	0	CON__P04259;CON__P48668;P48668;P04259;CON__P02538;P02538	CON__P04259;CON__P48668;P04259;CON__P02538	CON__P04259	KRT6C;KRT6B;KRT6A	Keratin, type II cytoskeletal 6C;Keratin, type II cytoskeletal 6B;Keratin, type II cytoskeletal 6A	MULTI-MSMS	GodwinAK_022123_EV_SF13	704.361	2	704.359	1406.7	0.50843	0.00035811	0.86663	0.00061042	1.3751	0.00096854	704.36	51.298	0.26104	51.298	51.167	51.428	0					14	4	5	0	0	0	0.0024326	1	13832	103.7
ADTLTPEECQQFKK	14	Unmodified	_ADTLTPEECQQFKK_					0	0	0	1	Q16181	Q16181	Q16181	2025-09-07	Septin-7	MULTI-MSMS	GodwinAK_022123_EV_SF10	565.607	3	565.607	1693.8	-0.33219	-0.00018789	0.25043	0.00014164	-0.081764	-4.6246e-05	565.607	18.983	0.46795	18.983	18.748	19.216	0					36	8	6	0	0	0	8.9079e-09	1	4211	152.4
ADTPSLGEGPEK	12	Unmodified	_ADTPSLGEGPEK_					0	0	0	0	Q15833	Q15833	Q15833	STXBP2	Syntaxin-binding protein 2	MULTI-MSMS	GodwinAK_022123_EV_SF16	600.791	2	600.791	1199.57	-0.082952	-4.9837e-05	0.40863	0.0002455	0.32568	0.00019566	600.791	17.796	0.77356	17.796	17.461	18.234	0					52	13	5	0	0	0	0.00018525	1	3917	150.61
ADTPSLGEGPEK	12	Unmodified	_ADTPSLGEGPEK_					0	0	0	0	Q15833	Q15833	Q15833	STXBP2	Syntaxin-binding protein 2	MULTI-MSMS	GodwinAK_022123_EV_SF17	600.79	2	600.791	1199.57	0.078131	4.6941e-05	-0.45461	-0.00027313	-0.37648	-0.00022618	600.79	17.576	0.46685	17.576	17.331	17.798	0					22	8	4	0	0	0	0.0014984	1	3895	109.42
ADVFPGNDSTASQDVANR	18	Acetyl (Protein N-term)	_(Acetyl (Protein N-term))ADVFPGNDSTASQDVANR_					1	0	0	0	P17252	P17252	P17252	PRKCA	Protein kinase C alpha type	MULTI-MSMS	GodwinAK_022123_EV_SF09	953.434	2	953.432	1904.85	0.46363	0.00044204	1.0466	0.00099787	1.5102	0.0014399	953.433	38.937	0.62382	38.937	38.701	39.325	0					38	11	5	0	0	0	3.0467e-16	1	10380	175.57
ADVLTTGAGNPVGDK	15	Unmodified	_ADVLTTGAGNPVGDK_					0	0	0	0	P04040	P04040	P04040	CAT	Catalase	MULTI-MSMS	GodwinAK_022123_EV_SF07	707.862	2	707.862	1413.71	-0.3386	-0.00023968	0.52505	0.00037167	0.18645	0.00013198	707.863	24.262	0.45893	24.262	23.981	24.44	0					37	8	6	0	0	0	1.4638e-13	1	5813	184.65
ADVLTTGAGNPVGDKLNVITVGPR	24	Unmodified	_ADVLTTGAGNPVGDKLNVITVGPR_					0	0	0	1	P04040	P04040	P04040	CAT	Catalase	MULTI-MSMS	GodwinAK_022123_EV_SF10	789.103	3	788.768	2363.28	0.51999	0.00041015	0.0067534	5.3268e-06	0.52674	0.00041548	789.102	44.674	0.39917	44.674	44.44	44.839	0					43	7	7	0	0	0	1.457e-49	1	11623	180.63
ADVLTTGAGNPVGDKLNVITVGPR	24	Unmodified	_ADVLTTGAGNPVGDKLNVITVGPR_					0	0	0	1	P04040	P04040	P04040	CAT	Catalase	MULTI-MSMS	GodwinAK_022123_EV_SF11	789.102	3	788.768	2363.28	0.2777	0.00021904	0.16787	0.00013241	0.44557	0.00035145	789.102	44.658	0.35738	44.658	44.425	44.782	0					35	7	6	0	0	0	6.4768e-13	1	11651	113.54
ADVQAHGEGQEFSITCLVDEEEMKK	25	Oxidation (M)	_ADVQAHGEGQEFSITCLVDEEEM(Oxidation (M))KK_	ADVQAHGEGQEFSITCLVDEEEM(1)KK		ADVQAHGEGQEFSITCLVDEEEM(210)KK		0	1	0	1	P19827	P19827	P19827	ITIH1	Inter-alpha-trypsin inhibitor heavy chain H1	MULTI-MSMS	GodwinAK_022123_EV_SF08	717.579	4	717.327	2865.28	0.60688	0.00043533	0.029995	2.1516e-05	0.63688	0.00045685	717.579	43.344	0.52115	43.344	43.057	43.578	0					48	9	7	0	0	0	3.4195e-64	1	11552	208.88
ADVQAHGEGQEFSITCLVDEEEMKK	25	Oxidation (M)	_ADVQAHGEGQEFSITCLVDEEEM(Oxidation (M))KK_	ADVQAHGEGQEFSITCLVDEEEM(1)KK		ADVQAHGEGQEFSITCLVDEEEM(110)KK		0	1	0	1	P19827	P19827	P19827	ITIH1	Inter-alpha-trypsin inhibitor heavy chain H1	MULTI-MSMS	GodwinAK_022123_EV_SF08	956.436	3	956.101	2865.28	0.84247	0.00080549	0.067508	6.4545e-05	0.90998	0.00087003	956.435	43.344	0.41698	43.344	43.109	43.526	0					44	7	8	0	0	0	3.7601e-12	1	11567	107.98
ADYEKHKVYACEVTHQGLSSPVTK	24	Unmodified	_ADYEKHKVYACEVTHQGLSSPVTK_					0	0	0	2	P01834	P01834	P01834	IGKC	Ig kappa chain C region	MULTI-MSMS	GodwinAK_022123_EV_SF13	687.842	4	687.592	2746.34	-0.027586	-1.8968e-05	-0.67621	-0.00046496	-0.7038	-0.00048393	687.842	19.7	0.67615	19.7	19.508	20.184	0					39	12	6	0	0	0	6.8528e-72	2	4463	216.48
ADYEKHKVYACEVTHQGLSSPVTK	24	Unmodified	_ADYEKHKVYACEVTHQGLSSPVTK_					0	0	0	2	P01834	P01834	P01834	IGKC	Ig kappa chain C region	MULTI-MSMS	GodwinAK_022123_EV_SF13	550.476	5	550.275	2746.34	-0.0019662	-1.082e-06	-0.28752	-0.00015821	-0.28948	-0.0001593	550.475	19.705	0.72657	19.705	19.508	20.235	0					51	13	7	0	0	0	4.0931e-25	1	4470	133.95
AEAEALYQTK	10	Unmodified	_AEAEALYQTK_					0	0	0	0	CON__Q3SY84;Q3SY84;CON__P19013;P19013;CON__ENSEMBL:ENSBTAP00000038253;CON__Q7RTT2;CON__Q8N1N4-2;Q8N1N4	CON__Q3SY84;CON__P19013;CON__ENSEMBL:ENSBTAP00000038253;CON__Q7RTT2	CON__Q7RTT2	KRT71;KRT4;KRT78	Keratin, type II cytoskeletal 71;Keratin, type II cytoskeletal 4;Keratin, type II cytoskeletal 78	MULTI-MSMS	GodwinAK_022123_EV_SF12	562.285	2	562.285	1122.56	0.2065	0.00011611	0.2135	0.00012005	0.42	0.00023616	562.285	17.098	0.51368	17.098	16.917	17.431	0					21	9	4	0	0	0	8.431e-14	1	3809	193.1
AEAERPEEQAEASGLKK	17	Unmodified	_AEAERPEEQAEASGLKK_					0	0	0	2	Q02952	Q02952	Q02952	AKAP12	A-kinase anchor protein 12	MULTI-MSMS	GodwinAK_022123_EV_SF16	615.312	3	614.978	1841.91	-0.011675	-7.1799e-06	-0.6413	-0.00039439	-0.65298	-0.00040157	615.312	11.64	0.41797	11.64	11.392	11.81	0					26	7	5	0	0	0	7.8147e-08	1	2168	125.45
AEAESLYQSK	10	Unmodified	_AEAESLYQSK_					0	0	0	0	P04264;CON__P04264	P04264	P04264	KRT1	Keratin, type II cytoskeletal 1	MULTI-MSMS	GodwinAK_022123_EV_SF18	563.276	2	563.275	1124.53	-0.026532	-1.4945e-05	0.38883	0.00021902	0.36229	0.00020407	563.276	15.161	0.40988	15.161	14.933	15.343	0					31	7	6	0	0	0	1.7685e-09	1	3157	184.04
AEAGVPAEFSIWTR	14	Unmodified	_AEAGVPAEFSIWTR_					0	0	0	0	P21333	P21333	P21333	FLNA	Filamin-A	MULTI-MSMS	GodwinAK_022123_EV_SF18	767.389	2	767.388	1532.76	0.46	0.000353	0.098037	7.5232e-05	0.55804	0.00042823	767.389	50.787	0.46807	50.787	50.397	50.865	0					21	8	5	0	0	0	1.0317e-07	1	13612	145.55
AEALPLQR	8	Unmodified	_AEALPLQR_					0	0	0	0	P23229	P23229	P23229	ITGA6	Integrin alpha-6;Integrin alpha-6 heavy chain;Integrin alpha-6 light chain;Processed integrin alpha-6	MULTI-MSMS	GodwinAK_022123_EV_SF07	449.261	2	449.261	896.508	-0.14016	-6.2966e-05	-0.20227	-9.0874e-05	-0.34243	-0.00015384	449.261	19.912	0.61594	19.912	19.476	20.092	0					41	11	5	0	0	0	0.0050684	1	4480	124.89
AEALTEPLNA	10	Unmodified	_AEALTEPLNA_					0	0	0	0	Q9NX76	Q9NX76	Q9NX76	CMTM6	CKLF-like MARVEL transmembrane domain-containing protein 6	MULTI-MSMS	GodwinAK_022123_EV_SF12	514.767	2	514.767	1027.52	-0.18801	-9.6783e-05	2.0001	0.0010296	1.8121	0.00093282	514.768	34.289	0.62502	34.289	33.952	34.577	0					31	11	4	0	0	0	4.3595e-06	1	8792	167.04
AEAQAQYSAAVAK	13	Unmodified	_AEAQAQYSAAVAK_					0	0	0	0	Q14624	Q14624	Q14624	ITIH4	Inter-alpha-trypsin inhibitor heavy chain H4;70 kDa inter-alpha-trypsin inhibitor heavy chain H4;35 kDa inter-alpha-trypsin inhibitor heavy chain H4	MULTI-MSMS	GodwinAK_022123_EV_SF10	654.333	2	654.333	1306.65	-0.098781	-6.4636e-05	0.58166	0.0003806	0.48288	0.00031596	654.334	14.527	0.61951	14.527	14.346	14.966	0					30	11	5	0	0	0	1.4707e-14	1	2929	190.26
AEAQVELR	8	Unmodified	_AEAQVELR_					0	0	0	0	P08514	P08514	P08514	ITGA2B	Integrin alpha-IIb;Integrin alpha-IIb heavy chain;Integrin alpha-IIb light chain, form 1;Integrin alpha-IIb light chain, form 2	MULTI-MSMS	GodwinAK_022123_EV_SF17	458.248	2	458.248	914.482	0.29409	0.00013477	-0.55371	-0.00025374	-0.25962	-0.00011897	458.248	14.491	0.36084	14.491	14.26	14.621	0					25	6	5	0	0	0	0.0015976	1	2974	143.85
AEATEPLKSAK	11	2 Phospho (STY)	_AEAT(Phospho (STY))EPLKS(Phospho (STY))AK_		AEAT(1)EPLKS(1)AK		AEAT(45)EPLKS(45)AK	0	0	2	1	P49848	P49848	P49848	TAF6	Transcription initiation factor TFIID subunit 6	MSMS	GodwinAK_022123_EV_SF11	652.782	2	652.78	1303.55	NaN	NaN	NaN	NaN	NaN	NaN	NaN	18.996	1	18.996	18.496	19.496	0								0	0	0	0.054737	1	4246	44.616
AEATTLHVAPQGTAMAVSTFR	21	Oxidation (M)	_AEATTLHVAPQGTAM(Oxidation (M))AVSTFR_	AEATTLHVAPQGTAM(1)AVSTFR		AEATTLHVAPQGTAM(140)AVSTFR		0	1	0	0	P07360	P07360	P07360	C8G	Complement component C8 gamma chain	MULTI-MSMS	GodwinAK_022123_EV_SF15	725.701	3	725.7	2174.08	0.27337	0.00019839	0.20777	0.00015078	0.48115	0.00034917	726.035	32.215	0.46094	32.215	32.029	32.49	0					29	8	5	0	0	0	6.9287e-17	1	8224	137.47
AECMLQQAER	10	Oxidation (M)	_AECM(Oxidation (M))LQQAER_	AECM(1)LQQAER		AECM(76)LQQAER		0	1	0	0	P13796	P13796	P13796	LCP1	Plastin-2	MULTI-MSMS	GodwinAK_022123_EV_SF15	626.276	2	626.276	1250.54	0.11701	7.3284e-05	-0.62712	-0.00039275	-0.51011	-0.00031947	626.276	11.665	0.36458	11.665	11.378	11.743	0					10	6	2	0	0	0	0.016849	1	2126	76.465
AEDGATPSPSNETPK	15	Unmodified	_AEDGATPSPSNETPK_					0	0	0	0	P29966	P29966	P29966	MARCKS	Myristoylated alanine-rich C-kinase substrate	MULTI-MSMS	GodwinAK_022123_EV_SF03	750.843	2	750.844	1499.67	-0.75084	-0.00056376	0.15181	0.00011398	-0.59903	-0.00044978	750.844	12.317	0.78112	12.317	11.98	12.761	0					49	14	5	0	0	0	6.5654e-09	1	2338	156.01
AEDGSVIDYELIDQDAR	17	Unmodified	_AEDGSVIDYELIDQDAR_					0	0	0	0	P07355	P07355	P07355	ANXA2	Annexin A2	MULTI-MSMS	GodwinAK_022123_EV_SF12	954.945	2	954.945	1907.87	0.81773	0.00078089	-0.039977	-3.8175e-05	0.77776	0.00074272	955.446	46.314	0.39076	46.314	46.072	46.463	0					24	7	5	0	0	0	1.3661e-05	1	12254	111.94
AEDGSVIDYELIDQDAR	17	Unmodified	_AEDGSVIDYELIDQDAR_					0	0	0	0	P07355	P07355	P07355	ANXA2	Annexin A2	MULTI-MSMS	GodwinAK_022123_EV_SF12	954.945	2	954.945	1907.87	0.84163	0.00080371	0.033304	3.1804e-05	0.87493	0.00083551	955.446	47.076	0.2971	47.076	46.912	47.209	0					31	11	3	0	0	0	0.0065545	1	12484	75.045
AEDHFSVIDFNQNIR	15	Unmodified	_AEDHFSVIDFNQNIR_					0	0	0	0	P19823	P19823	P19823	ITIH2	Inter-alpha-trypsin inhibitor heavy chain H2	MULTI-MSMS	GodwinAK_022123_EV_SF14	602.292	3	602.292	1803.85	0.20118	0.00012117	0.63377	0.00038172	0.83495	0.00050288	602.292	41.671	0.62407	41.671	41.177	41.801	0					34	11	5	0	0	0	2.327e-18	1	11013	154.1
AEDHFSVIDFNQNIR	15	Unmodified	_AEDHFSVIDFNQNIR_					0	0	0	0	P19823	P19823	P19823	ITIH2	Inter-alpha-trypsin inhibitor heavy chain H2	MULTI-MSMS	GodwinAK_022123_EV_SF15	602.627	3	602.292	1803.85	0.37964	0.00022865	1.7696	0.0010658	2.1493	0.0012945	602.293	41.712	0.83138	41.712	41.27	42.101	0					44	15	4	0	0	0	4.9567e-33	1	11055	174.39
AEDLFVEFAHK	11	Unmodified	_AEDLFVEFAHK_					0	0	0	0	P02549	P02549	P02549	SPTA1	Spectrin alpha chain, erythrocytic 1	MULTI-MSMS	GodwinAK_022123_EV_SF02	435.887	3	435.887	1304.64	0.27547	0.00012008	-0.70966	-0.00030933	-0.43418	-0.00018925	435.887	40.371	0.51997	40.371	40.138	40.658	0					40	9	6	0	0	0	0.0014276	1	10764	86.313
AEDLFVEFAHK	11	Unmodified	_AEDLFVEFAHK_					0	0	0	0	P02549	P02549	P02549	SPTA1	Spectrin alpha chain, erythrocytic 1	MULTI-MSMS	GodwinAK_022123_EV_SF02	653.338	2	653.327	1304.64	0.9268	0.00060551	-0.0009471	-6.1876e-07	0.92585	0.00060489	653.327	40.371	0.36469	40.371	40.293	40.658	0					13	6	4	0	0	0	0.00091444	2	10765	137.95
AEDLFVEFAHK	11	Unmodified	_AEDLFVEFAHK_					0	0	0	0	P02549	P02549	P02549	SPTA1	Spectrin alpha chain, erythrocytic 1	MULTI-MSMS	GodwinAK_022123_EV_SF03	435.887	3	435.887	1304.64	-0.16879	-7.3572e-05	-0.13623	-5.9379e-05	-0.30501	-0.00013295	435.888	40.317	0.98747	40.317	39.807	40.794	0					52	18	6	0	0	0	0.0017428	1	10738	86.313
AEDLFVEFAHK	11	Unmodified	_AEDLFVEFAHK_					0	0	0	0	P02549	P02549	P02549	SPTA1	Spectrin alpha chain, erythrocytic 1	MULTI-MSMS	GodwinAK_022123_EV_SF03	653.328	2	653.327	1304.64	0.40827	0.00026673	0.80101	0.00052332	1.2093	0.00079005	653.328	40.327	0.67499	40.327	39.807	40.482	0					31	12	5	0	0	0	0.00061341	1	10741	147.75
AEDMAVYYCAR	11	Oxidation (M)	_AEDM(Oxidation (M))AVYYCAR_	AEDM(1)AVYYCAR		AEDM(150)AVYYCAR		0	1	0	0	A0A075B7F0;A0A075B6Q5	A0A075B7F0;A0A075B6Q5	A0A075B7F0	IGHV3OR16-10;IGHV3-64		MULTI-MSMS	GodwinAK_022123_EV_SF07	682.784	2	682.784	1363.55	-0.23642	-0.00016142	0.12692	8.6657e-05	-0.1095	-7.4763e-05	682.784	19.557	0.41208	19.557	19.373	19.785	0					25	7	4	0	0	0	6.0688e-05	1	4422	154.49
AEDMAVYYCAR	11	Oxidation (M)	_AEDM(Oxidation (M))AVYYCAR_	AEDM(1)AVYYCAR		AEDM(180)AVYYCAR		0	1	0	0	A0A075B7F0;A0A075B6Q5	A0A075B7F0;A0A075B6Q5	A0A075B7F0	IGHV3OR16-10;IGHV3-64		MULTI-MSMS	GodwinAK_022123_EV_SF11	682.784	2	682.784	1363.55	-0.20885	-0.0001426	-0.14793	-0.000101	-0.35678	-0.0002436	682.784	19.546	0.52209	19.546	19.353	19.876	0					37	10	5	0	0	0	5.4098e-09	1	4404	175.51
AEDMAVYYCAR	11	Unmodified	_AEDMAVYYCAR_					0	0	0	0	A0A075B7F0;A0A075B6Q5	A0A075B7F0;A0A075B6Q5	A0A075B7F0	IGHV3OR16-10;IGHV3-64		MULTI-MSMS	GodwinAK_022123_EV_SF07	674.787	2	674.787	1347.56	-0.33249	-0.00022436	0.072334	4.881e-05	-0.26015	-0.00017555	674.787	28.157	0.50857	28.157	27.98	28.488	0					28	9	5	0	0	0	1.7055e-08	1	7040	177.97
AEDTALYHCAR	11	Unmodified	_AEDTALYHCAR_					0	0	0	0	A0A0C4DH32	A0A0C4DH32	A0A0C4DH32	IGHV3-20		MULTI-MSMS	GodwinAK_022123_EV_SF11	436.2	3	436.2	1305.58	-1.0808	-0.00047145	1.4218	0.00062018	0.34096	0.00014872	436.2	13.005	0.77312	13.005	12.723	13.496	0					63	14	6	0	0	0	0.00027963	1	2517	132.32
AEDTALYHCAR	11	Unmodified	_AEDTALYHCAR_					0	0	0	0	A0A0C4DH32	A0A0C4DH32	A0A0C4DH32	IGHV3-20		MULTI-MSMS	GodwinAK_022123_EV_SF11	653.796	2	653.796	1305.58	-0.68001	-0.00044459	0.61384	0.00040133	-0.066167	-4.326e-05	653.797	13.034	0.72126	13.034	12.775	13.496	0					19	13	2	0	0	0	2.9945e-109	1	2526	286.87
AEDTALYHCAR	11	Unmodified	_AEDTALYHCAR_					0	0	0	0	A0A0C4DH32	A0A0C4DH32	A0A0C4DH32	IGHV3-20		MULTI-MSMS	GodwinAK_022123_EV_SF12	436.2	3	436.2	1305.58	-0.65748	-0.00028679	1.1351	0.00049511	0.47759	0.00020832	436.2	13.233	0.61351	13.233	12.949	13.563	0					19	11	3	0	0	0	0.027937	1	2671	66.19
AEDTALYYCAK	11	Unmodified	_AEDTALYYCAK_					0	0	0	0	P0DP04;P01782	P0DP04	P0DP04		Ig heavy chain V-III region DOB	MULTI-MSMS	GodwinAK_022123_EV_SF09	652.796	2	652.795	1303.58	0.33728	0.00022017	-0.80832	-0.00052767	-0.47104	-0.00030749	652.795	22.922	1.2253	22.922	22.232	23.457	0					83	19	9	0	0	0	2.2164e-05	1	5531	163.32
AEDTAVYYCAK	11	Unmodified	_AEDTAVYYCAK_					0	0	0	0	P0DP03;A0A0J9YY99;P01768;P01764	P0DP03	P0DP03	IGHV3-23	Ig heavy chain V-III region CAM;Ig heavy chain V-III region 23	MULTI-MSMS	GodwinAK_022123_EV_SF10	645.787	2	645.787	1289.56	-0.21439	-0.00013845	0.36767	0.00023744	0.15329	9.8991e-05	645.787	19.191	0.41539	19.191	19.009	19.424	0					14	7	2	0	0	0	0.00036282	1	4284	152.34
AEDTAVYYCAK	11	Unmodified	_AEDTAVYYCAK_					0	0	0	0	P0DP03;A0A0J9YY99;P01768;P01764	P0DP03	P0DP03	IGHV3-23	Ig heavy chain V-III region CAM;Ig heavy chain V-III region 23	MSMS	GodwinAK_022123_EV_SF10	645.787	2	645.787	1289.56	NaN	NaN	NaN	NaN	NaN	NaN	NaN	22.935	1	22.935	22.435	23.435	0								0	0	0	0.00030441	1	5361	107.15
AEDTAVYYCAK	11	Unmodified	_AEDTAVYYCAK_					0	0	0	0	P0DP03;A0A0J9YY99;P01768;P01764	P0DP03	P0DP03	IGHV3-23	Ig heavy chain V-III region CAM;Ig heavy chain V-III region 23	MULTI-MSMS	GodwinAK_022123_EV_SF11	645.788	2	645.787	1289.56	-0.21453	-0.00013854	0.17545	0.0001133	-0.03908	-2.5237e-05	645.789	19.036	0.47794	19.036	18.789	19.266	0					43	9	8	0	0	0	2.2164e-05	1	4232	163.32
AEDTAVYYCAK	11	Unmodified	_AEDTAVYYCAK_					0	0	0	0	P0DP03;A0A0J9YY99;P01768;P01764	P0DP03	P0DP03	IGHV3-23	Ig heavy chain V-III region CAM;Ig heavy chain V-III region 23	MULTI-MSMS	GodwinAK_022123_EV_SF11	645.787	2	645.787	1289.56	-0.23508	-0.00015181	-0.13788	-8.9044e-05	-0.37296	-0.00024086	645.787	19.473	0.71322	19.473	19.266	19.98	0					31	14	3	0	0	0	0.00057141	1	4383	148.52
AEDTAVYYCAK	11	Unmodified	_AEDTAVYYCAK_					0	0	0	0	P0DP03;A0A0J9YY99;P01768;P01764	P0DP03	P0DP03	IGHV3-23	Ig heavy chain V-III region CAM;Ig heavy chain V-III region 23	MULTI-MSMS	GodwinAK_022123_EV_SF12	645.787	2	645.787	1289.56	0.23831	0.0001539	0.21153	0.0001366	0.44984	0.0002905	645.789	19.36	0.45792	19.36	19.132	19.59	0					41	8	8	0	0	0	2.4808e-08	1	4448	174.02
AEDTAVYYCAR	11	Unmodified	_AEDTAVYYCAR_					0	0	0	0	P01780;A0A0B4J1V1;P01763;P01762;A0A0J9YVY3;P0DP02;P01772;A0A0C4DH42;P01767;A0A0B4J1X5	P01780;P0DP02;A0A0B4J1X5	P01780	IGHV3-21;IGHV3-66;IGHV3-74	Ig heavy chain V-III region JON;Ig heavy chain V-III region WEA;Ig heavy chain V-III region TRO;Ig heavy chain V-III region KOL;Ig heavy chain V-III region BUT	MSMS	GodwinAK_022123_EV_SF09	659.791	2	659.79	1317.57	NaN	NaN	NaN	NaN	NaN	NaN	NaN	24.357	1	24.357	23.857	24.857	0								0	0	0	1.9988e-15	1	6026	152.79
AEDTAVYYCAR	11	Unmodified	_AEDTAVYYCAR_					0	0	0	0	P01780;A0A0B4J1V1;P01763;P01762;A0A0J9YVY3;P0DP02;P01772;A0A0C4DH42;P01767;A0A0B4J1X5	P01780;P0DP02;A0A0B4J1X5	P01780	IGHV3-21;IGHV3-66;IGHV3-74	Ig heavy chain V-III region JON;Ig heavy chain V-III region WEA;Ig heavy chain V-III region TRO;Ig heavy chain V-III region KOL;Ig heavy chain V-III region BUT	MULTI-MSMS	GodwinAK_022123_EV_SF10	659.791	2	659.79	1317.57	-0.14737	-9.7232e-05	0.74729	0.00049305	0.59992	0.00039582	659.794	20.64	1.5602	20.64	20.146	21.706	0					117	29	6	0	0	0	7.3343e-39	4	4668	241.94
AEDTAVYYCAR	11	Unmodified	_AEDTAVYYCAR_					0	0	0	0	P01780;A0A0B4J1V1;P01763;P01762;A0A0J9YVY3;P0DP02;P01772;A0A0C4DH42;P01767;A0A0B4J1X5	P01780;P0DP02;A0A0B4J1X5	P01780	IGHV3-21;IGHV3-66;IGHV3-74	Ig heavy chain V-III region JON;Ig heavy chain V-III region WEA;Ig heavy chain V-III region TRO;Ig heavy chain V-III region KOL;Ig heavy chain V-III region BUT	MULTI-MSMS	GodwinAK_022123_EV_SF10	440.196	3	440.196	1317.57	-0.85173	-0.00037493	0.29842	0.00013136	-0.55331	-0.00024356	440.196	20.633	0.67515	20.633	20.146	20.821	0					34	12	5	0	0	0	0.00014097	1	4685	125.75
AEDTAVYYCAR	11	Unmodified	_AEDTAVYYCAR_					0	0	0	0	P01780;A0A0B4J1V1;P01763;P01762;A0A0J9YVY3;P0DP02;P01772;A0A0C4DH42;P01767;A0A0B4J1X5	P01780;P0DP02;A0A0B4J1X5	P01780	IGHV3-21;IGHV3-66;IGHV3-74	Ig heavy chain V-III region JON;Ig heavy chain V-III region WEA;Ig heavy chain V-III region TRO;Ig heavy chain V-III region KOL;Ig heavy chain V-III region BUT	MULTI-MSMS	GodwinAK_022123_EV_SF10	659.79	2	659.79	1317.57	-0.12193	-8.0448e-05	0.42819	0.00028251	0.30626	0.00020207	659.791	21.316	1.3543	21.316	21.081	22.436	0					36	25	2	0	0	0	7.4323e-07	1	4926	172.21
AEDTAVYYCAR	11	Unmodified	_AEDTAVYYCAR_					0	0	0	0	P01780;A0A0B4J1V1;P01763;P01762;A0A0J9YVY3;P0DP02;P01772;A0A0C4DH42;P01767;A0A0B4J1X5	P01780;P0DP02;A0A0B4J1X5	P01780	IGHV3-21;IGHV3-66;IGHV3-74	Ig heavy chain V-III region JON;Ig heavy chain V-III region WEA;Ig heavy chain V-III region TRO;Ig heavy chain V-III region KOL;Ig heavy chain V-III region BUT	MULTI-MSMS	GodwinAK_022123_EV_SF11	659.791	2	659.79	1317.57	-0.29968	-0.00019772	0.80667	0.00053223	0.507	0.00033451	659.794	20.41	1.0884	20.41	20.031	21.12	0					70	20	7	0	0	0	1.2304e-49	2	4640	246.51
AEDTAVYYCAR	11	Unmodified	_AEDTAVYYCAR_					0	0	0	0	P01780;A0A0B4J1V1;P01763;P01762;A0A0J9YVY3;P0DP02;P01772;A0A0C4DH42;P01767;A0A0B4J1X5	P01780;P0DP02;A0A0B4J1X5	P01780	IGHV3-21;IGHV3-66;IGHV3-74	Ig heavy chain V-III region JON;Ig heavy chain V-III region WEA;Ig heavy chain V-III region TRO;Ig heavy chain V-III region KOL;Ig heavy chain V-III region BUT	MULTI-MSMS	GodwinAK_022123_EV_SF11	440.196	3	440.196	1317.57	-0.65932	-0.00029023	0.47958	0.00021111	-0.17974	-7.9121e-05	440.196	20.42	0.46701	20.42	20.135	20.602	0					22	8	3	0	0	0	7.7558e-06	1	4656	135.86
AEDTAVYYCVK	11	Unmodified	_AEDTAVYYCVK_					0	0	0	0	A0A0B4J2B5;A0A0J9YX35	A0A0B4J2B5;A0A0J9YX35	A0A0B4J2B5	IGHV3OR16-9		MULTI-MSMS	GodwinAK_022123_EV_SF08	659.804	2	659.803	1317.59	0.56454	0.00037248	0.67559	0.00044576	1.2401	0.00081824	659.803	25.243	1.0299	25.243	24.707	25.736	0					38	19	4	0	0	0	0.0012187	1	6238	120.31
AEDTAVYYCVK	11	Unmodified	_AEDTAVYYCVK_					0	0	0	0	A0A0B4J2B5;A0A0J9YX35	A0A0B4J2B5;A0A0J9YX35	A0A0B4J2B5	IGHV3OR16-9		MULTI-MSMS	GodwinAK_022123_EV_SF09	659.803	2	659.803	1317.59	0.35051	0.00023127	-1.0135	-0.00066871	-0.66299	-0.00043744	659.802	25.213	0.25369	25.213	25.047	25.301	0					19	4	6	0	0	0	0.00095285	1	6300	135.71
AEDTAVYYCVR	11	Unmodified	_AEDTAVYYCVR_					0	0	0	0	A0A0C4DH35	A0A0C4DH35	A0A0C4DH35	IGHV3-35		MULTI-MSMS	GodwinAK_022123_EV_SF08	673.806	2	673.806	1345.6	0.67558	0.00045521	-0.82038	-0.00055278	-0.1448	-9.757e-05	673.806	26.531	0.56473	26.531	26.145	26.71	0					36	10	5	0	0	0	8.1539e-63	1	6600	257.96
AEDTAVYYCVR	11	Unmodified	_AEDTAVYYCVR_					0	0	0	0	A0A0C4DH35	A0A0C4DH35	A0A0C4DH35	IGHV3-35		MULTI-MSMS	GodwinAK_022123_EV_SF08	449.539	3	449.54	1345.6	-0.023391	-1.0515e-05	-0.44678	-0.00020084	-0.47017	-0.00021136	449.54	26.58	0.30692	26.58	26.351	26.658	0					17	5	4	0	0	0	0.00018735	1	6609	119.22
AEECYYDENVAR	12	Unmodified	_AEECYYDENVAR_					0	0	0	0	P24043	P24043	P24043	LAMA2	Laminin subunit alpha-2	MULTI-MSMS	GodwinAK_022123_EV_SF14	759.812	2	759.812	1517.61	-0.062558	-4.7532e-05	-0.083375	-6.3349e-05	-0.14593	-0.00011088	759.812	21.734	0.25721	21.734	21.554	21.812	0					11	4	3	0	0	0	9.2507e-07	1	5062	171.56
AEECYYDENVAR	12	Unmodified	_AEECYYDENVAR_					0	0	0	0	P24043	P24043	P24043	LAMA2	Laminin subunit alpha-2	MULTI-MSMS	GodwinAK_022123_EV_SF15	759.812	2	759.812	1517.61	0.11329	8.6078e-05	-0.21075	-0.00016013	-0.097463	-7.4054e-05	759.812	21.689	0.40826	21.689	21.408	21.816	0					24	7	5	0	0	0	4.7856e-21	1	5054	213.53
AEEDEILNR	9	Unmodified	_AEEDEILNR_					0	0	0	0	P27824	P27824	P27824	CANX	Calnexin	MULTI-MSMS	GodwinAK_022123_EV_SF13	544.765	2	544.765	1087.51	-0.039595	-2.157e-05	-0.56802	-0.00030944	-0.60761	-0.000331	544.764	21.126	0.24726	21.126	20.971	21.218	0					7	4	2	0	0	0	4.3951e-07	1	4900	170.66
AEEDKIPLLVVGNK	14	Unmodified	_AEEDKIPLLVVGNK_					0	0	0	1	P11234	P11234	P11234	RALB	Ras-related protein Ral-B	MULTI-MSMS	GodwinAK_022123_EV_SF15	508.959	3	508.959	1523.86	0.23849	0.00012138	-0.50604	-0.00025755	-0.26754	-0.00013617	508.959	37.612	0.77008	37.612	37.253	38.023	0					48	14	5	0	0	0	0.0023342	1	9891	79.614
AEEDVEPECIMEK	13	Oxidation (M)	_AEEDVEPECIM(Oxidation (M))EK_	AEEDVEPECIM(1)EK		AEEDVEPECIM(130)EK		0	1	0	0	Q9UJU6	Q9UJU6	Q9UJU6	DBNL	Drebrin-like protein	MULTI-MSMS	GodwinAK_022123_EV_SF02	797.835	2	797.834	1593.65	0.36987	0.00029509	-0.14251	-0.0001137	0.22735	0.00018139	797.834	22.227	0.46281	22.227	21.938	22.401	0					30	8	5	0	0	0	1.5661e-05	1	5317	128.51
AEEEHLGILGPQLHADVGDK	20	Unmodified	_AEEEHLGILGPQLHADVGDK_					0	0	0	0	P00450	P00450	P00450	CP	Ceruloplasmin	MULTI-MSMS	GodwinAK_022123_EV_SF04	533.023	4	532.772	2127.06	0.43862	0.00023368	-0.082007	-4.3691e-05	0.35661	0.00018999	533.023	34.169	0.46523	34.169	33.922	34.387	0					32	8	5	0	0	0	3.662e-06	1	8894	90.968
AEEEHLGILGPQLHADVGDKVK	22	Unmodified	_AEEEHLGILGPQLHADVGDKVK_					0	0	0	1	P00450	P00450	P00450	CP	Ceruloplasmin	MULTI-MSMS	GodwinAK_022123_EV_SF01	589.815	4	589.563	2354.22	0.60458	0.00035644	0.62841	0.00037049	1.233	0.00072693	589.814	32.218	0.4089	32.218	31.971	32.38	0					28	7	5	0	0	0	5.1048e-34	1	8232	166.27
AEEEMLENVSLVCPK	15	Oxidation (M)	_AEEEM(Oxidation (M))LENVSLVCPK_	AEEEM(1)LENVSLVCPK		AEEEM(49)LENVSLVCPK		0	1	0	0	P04114	P04114	P04114	APOB	Apolipoprotein B-100;Apolipoprotein B-48	MULTI-MSMS	GodwinAK_022123_EV_SF09	882.916	2	882.413	1762.81	0.47555	0.00041963	0.46138	0.00040712	0.93693	0.00082676	882.414	37.753	0.72679	37.753	37.3	38.027	0					34	13	3	0	0	0	0.035222	1	9976	48.741
AEEGTYECTAVSR	13	Unmodified	_AEEGTYECTAVSR_					0	0	0	0	Q8NDA2	Q8NDA2	Q8NDA2	HMCN2	Hemicentin-2	MULTI-MSMS	GodwinAK_022123_EV_SF16	736.82	2	736.82	1471.62	-0.26978	-0.00019878	0.38177	0.00028129	0.11199	8.2515e-05	736.82	16.348	0.41554	16.348	16.166	16.581	0					16	7	4	0	0	0	5.8113e-05	1	3533	129.89
AEELVLER	8	Acetyl (Protein N-term)	_(Acetyl (Protein N-term))AEELVLER_					1	0	0	0	P21980	P21980	P21980	TGM2	Protein-glutamine gamma-glutamyltransferase 2	MULTI-MSMS	GodwinAK_022123_EV_SF12	500.769	2	500.769	999.524	0.083838	4.1983e-05	-0.23982	-0.00012009	-0.15598	-7.8111e-05	500.769	44.142	0.94353	44.142	43.87	44.814	0					49	18	5	0	0	0	6.2359e-05	1	11630	159.04
AEEQPQVELFVK	12	Acetyl (Protein N-term)	_(Acetyl (Protein N-term))AEEQPQVELFVK_					1	0	0	0	O00299	O00299	O00299	CLIC1	Chloride intracellular channel protein 1	MULTI-MSMS	GodwinAK_022123_EV_SF05	729.878	2	729.877	1457.74	0.47292	0.00034518	-0.043893	-3.2037e-05	0.42903	0.00031314	729.878	50.008	0.93677	50.008	49.748	50.685	0					84	21	6	0	0	0	0.00365	1	13431	111.06
AEERAEVSELK	11	Unmodified	_AEERAEVSELK_					0	0	0	1	P67936	P67936	P67936	TPM4	Tropomyosin alpha-4 chain	MULTI-MSMS	GodwinAK_022123_EV_SF13	420.885	3	420.886	1259.64	-0.60361	-0.00025405	-0.20026	-8.4285e-05	-0.80387	-0.00033834	420.886	12.661	0.65065	12.661	12.29	12.941	0					28	12	5	0	0	0	0.00049996	1	2418	92.906
AEERAEVSELK	11	Unmodified	_AEERAEVSELK_					0	0	0	1	P67936	P67936	P67936	TPM4	Tropomyosin alpha-4 chain	MULTI-MSMS	GodwinAK_022123_EV_SF13	630.825	2	630.825	1259.64	-0.21266	-0.00013415	-0.33761	-0.00021297	-0.55026	-0.00034712	630.825	12.66	0.30656	12.66	12.477	12.784	0					18	5	5	0	0	0	0.0026898	1	2433	136.94
AEERAEVSELK	11	Unmodified	_AEERAEVSELK_					0	0	0	1	P67936	P67936	P67936	TPM4	Tropomyosin alpha-4 chain	MULTI-MSMS	GodwinAK_022123_EV_SF14	420.885	3	420.886	1259.64	-0.85782	-0.00036104	-0.069273	-2.9156e-05	-0.92709	-0.0003902	420.886	12.672	0.29422	12.672	12.49	12.784	0					16	5	4	0	0	0	0.0016376	1	2418	79.744
AEERAEVSELK	11	Unmodified	_AEERAEVSELK_					0	0	0	1	P67936	P67936	P67936	TPM4	Tropomyosin alpha-4 chain	MULTI-MSMS	GodwinAK_022123_EV_SF14	630.825	2	630.825	1259.64	-0.51615	-0.0003256	0.1341	8.4591e-05	-0.38205	-0.00024101	630.825	12.672	0.29422	12.672	12.49	12.784	0					14	5	4	0	0	0	0.019855	1	2422	97.456
AEEYEFLTPVEEAPK	15	Unmodified	_AEEYEFLTPVEEAPK_					0	0	0	0	P52565	P52565	P52565	ARHGDIA	Rho GDP-dissociation inhibitor 1	MULTI-MSMS	GodwinAK_022123_EV_SF09	876.423	2	876.422	1750.83	0.42213	0.00036996	0.46134	0.00040433	0.88346	0.00077429	876.423	45.707	0.57362	45.707	45.42	45.994	0					54	10	7	0	0	0	1.8866e-05	1	12298	148.28
AEEYEFLTPVEEAPK	15	Unmodified	_AEEYEFLTPVEEAPK_					0	0	0	0	P52565	P52565	P52565	ARHGDIA	Rho GDP-dissociation inhibitor 1	MULTI-MSMS	GodwinAK_022123_EV_SF09	584.952	3	584.617	1750.83	0.47358	0.00027687	-0.023409	-1.3685e-05	0.45017	0.00026318	584.617	45.689	0.62583	45.689	45.316	45.941	0					36	11	5	0	0	0	0.0023334	1	12321	79.81
AEFAEVSK	8	Unmodified	_AEFAEVSK_					0	0	0	0	CON__P02768-1;P02768	CON__P02768-1	CON__P02768-1	ALB	Serum albumin	MULTI-MSMS	GodwinAK_022123_EV_SF12	440.724	2	440.724	879.434	-0.48754	-0.00021487	0.088237	3.8888e-05	-0.39931	-0.00017598	440.724	14.932	0.4659	14.932	14.7	15.166	0					20	8	4	0	0	0	0.016118	1	3153	109.01
AEFAEVSK	8	Unmodified	_AEFAEVSK_					0	0	0	0	CON__P02768-1;P02768	CON__P02768-1	CON__P02768-1	ALB	Serum albumin	MULTI-MSMS	GodwinAK_022123_EV_SF12	440.724	2	440.724	879.434	-0.27641	-0.00012182	0.34949	0.00015403	0.073078	3.2207e-05	440.724	19.296	0.30374	19.296	19.132	19.436	0					8	5	2	0	0	0	0.016915	1	4470	108.46
AEFAEVSK	8	Unmodified	_AEFAEVSK_					0	0	0	0	CON__P02768-1;P02768	CON__P02768-1	CON__P02768-1	ALB	Serum albumin	MULTI-MSMS	GodwinAK_022123_EV_SF17	440.724	2	440.724	879.434	0.15413	6.7928e-05	1.1156	0.00049166	1.2697	0.00055958	440.725	14.698	1.2927	14.698	14.312	15.605	0					101	24	6	0	0	0	0.005422	2	3033	121.99
AEFAEVSK	8	Unmodified	_AEFAEVSK_					0	0	0	0	CON__P02768-1;P02768	CON__P02768-1	CON__P02768-1	ALB	Serum albumin	MULTI-MSMS	GodwinAK_022123_EV_SF17	440.724	2	440.724	879.434	0.14917	6.5742e-05	-0.24221	-0.00010675	-0.093039	-4.1004e-05	440.724	16.024	0.56924	16.024	15.553	16.122	0					28	10	3	0	0	0	0.005422	1	3376	121.99
AEFAEVSK	8	Unmodified	_AEFAEVSK_					0	0	0	0	CON__P02768-1;P02768	CON__P02768-1	CON__P02768-1	ALB	Serum albumin	MULTI-MSMS	GodwinAK_022123_EV_SF18	440.724	2	440.724	879.434	-0.27645	-0.00012184	0.18953	8.3529e-05	-0.086923	-3.8309e-05	440.724	14.805	0.30835	14.805	14.625	14.933	0					21	5	5	0	0	0	0.005422	1	3049	121.99
AEFAEVSKLVTDLTK	15	Unmodified	_AEFAEVSKLVTDLTK_					0	0	0	1	CON__P02768-1;P02768	CON__P02768-1	CON__P02768-1	ALB	Serum albumin	MULTI-MSMS	GodwinAK_022123_EV_SF08	550.97	3	550.97	1649.89	0.41759	0.00023008	-0.38364	-0.00021137	0.033949	1.8705e-05	550.97	49.799	0.52217	49.799	49.617	50.139	0					18	9	3	0	0	0	0.0083358	1	13441	63.894
AEFQDALEK	9	Unmodified	_AEFQDALEK_					0	0	0	0	P0C0L4;P0C0L5	P0C0L4;P0C0L5	P0C0L5	C4A;C4B	Complement C4-A;Complement C4 beta chain;Complement C4-A alpha chain;C4a anaphylatoxin;C4b-A;C4d-A;Complement C4 gamma chain;Complement C4-B;Complement C4 beta chain;Complement C4-B alpha chain;C4a anaphylatoxin;C4b-B;C4d-B;Complement C4 gamma chain	MULTI-MSMS	GodwinAK_022123_EV_SF18	525.759	2	525.759	1049.5	-0.49576	-0.00026065	0.24776	0.00013026	-0.248	-0.00013039	525.76	24.365	0.51688	24.365	24.132	24.649	0					45	9	6	0	0	0	0.0013446	1	5828	133.13
AEFTVETR	8	Unmodified	_AEFTVETR_					0	0	0	0	P21333	P21333	P21333	FLNA	Filamin-A	MULTI-MSMS	GodwinAK_022123_EV_SF11	476.74	2	476.74	951.466	-0.044287	-2.1113e-05	0.050904	2.4268e-05	0.0066174	3.1548e-06	476.74	18.69	0.31007	18.69	18.478	18.789	0					15	5	3	0	0	0	0.0032619	1	4159	135.77
AEFTVETR	8	Unmodified	_AEFTVETR_					0	0	0	0	P21333	P21333	P21333	FLNA	Filamin-A	MULTI-MSMS	GodwinAK_022123_EV_SF12	476.74	2	476.74	951.466	-0.02621	-1.2496e-05	0.2123	0.00010121	0.18609	8.8717e-05	476.741	19.004	0.51233	19.004	18.722	19.234	0					33	9	6	0	0	0	0.0018464	1	4367	142.64
AEFVEVTK	8	Unmodified	_AEFVEVTK_					0	0	0	0	CON__P02769	CON__P02769	CON__P02769			MULTI-MSMS	GodwinAK_022123_EV_SF03	461.748	2	461.748	921.481	0.24735	0.00011421	0.37587	0.00017356	0.62322	0.00028777	461.748	20.226	0.4662	20.226	19.943	20.409	0					31	8	5	0	0	0	0.041564	1	4659	95.741
AEGDVAALNR	10	Unmodified	_AEGDVAALNR_					0	0	0	0	P67936	P67936	P67936	TPM4	Tropomyosin alpha-4 chain	MULTI-MSMS	GodwinAK_022123_EV_SF18	508.263	2	508.262	1014.51	0.15868	8.0651e-05	0.065407	3.3244e-05	0.22409	0.00011389	508.263	15.625	1.2922	15.625	14.933	16.225	0					69	24	6	0	0	0	2.5243e-38	1	3293	234.91
AEGDVAALNRR	11	Unmodified	_AEGDVAALNRR_					0	0	0	1	P67936	P67936	P67936	TPM4	Tropomyosin alpha-4 chain	MULTI-MSMS	GodwinAK_022123_EV_SF10	586.312	2	586.313	1170.61	-0.14446	-8.4697e-05	-0.23391	-0.00013714	-0.37836	-0.00022184	586.312	12.354	0.2601	12.354	12.172	12.432	0					9	4	3	0	0	0	0.053967	1	2299	84.615
AEGGQCPSLLFDLR	14	Unmodified	_AEGGQCPSLLFDLR_					0	0	0	0	P08514	P08514	P08514	ITGA2B	Integrin alpha-IIb;Integrin alpha-IIb heavy chain;Integrin alpha-IIb light chain, form 1;Integrin alpha-IIb light chain, form 2	MULTI-MSMS	GodwinAK_022123_EV_SF17	781.886	2	781.885	1561.76	0.65869	0.00051502	-0.23536	-0.00018403	0.42333	0.00033099	781.885	49.935	0.93871	49.935	49.418	50.356	0					49	17	5	0	0	0	1.6725e-13	1	13330	185.99
AEGGQCPSLLFDLR	14	Unmodified	_AEGGQCPSLLFDLR_					0	0	0	0	P08514	P08514	P08514	ITGA2B	Integrin alpha-IIb;Integrin alpha-IIb heavy chain;Integrin alpha-IIb light chain, form 1;Integrin alpha-IIb light chain, form 2	MULTI-MSMS	GodwinAK_022123_EV_SF18	781.886	2	781.885	1561.76	0.4717	0.00036882	-0.11932	-9.3293e-05	0.35239	0.00027553	781.886	49.956	0.77966	49.956	49.565	50.345	0					67	14	7	0	0	0	6.4865e-96	2	13338	286.73
AEGGQCPSLLFDLRDETR	18	Unmodified	_AEGGQCPSLLFDLRDETR_					0	0	0	1	P08514	P08514	P08514	ITGA2B	Integrin alpha-IIb;Integrin alpha-IIb heavy chain;Integrin alpha-IIb light chain, form 1;Integrin alpha-IIb light chain, form 2	MULTI-MSMS	GodwinAK_022123_EV_SF01	689	3	688.665	2062.97	0.73474	0.00050599	-0.079178	-5.4527e-05	0.65556	0.00045146	688.999	43.6	0.56668	43.6	43.281	43.848	0					26	10	4	0	0	0	0.00050464	1	11555	82.007
AEGGQCPSLLFDLRDETR	18	Unmodified	_AEGGQCPSLLFDLRDETR_					0	0	0	1	P08514	P08514	P08514	ITGA2B	Integrin alpha-IIb;Integrin alpha-IIb heavy chain;Integrin alpha-IIb light chain, form 1;Integrin alpha-IIb light chain, form 2	MULTI-MSMS	GodwinAK_022123_EV_SF13	688.665	3	688.665	2062.97	0.46582	0.0003208	-0.38487	-0.00026505	0.080952	5.5749e-05	688.665	43.232	0.57113	43.232	42.983	43.554	0					25	10	3	0	0	0	0.00096396	1	11527	73.464
AEGGQCPSLLFDLRDETR	18	Unmodified	_AEGGQCPSLLFDLRDETR_					0	0	0	1	P08514	P08514	P08514	ITGA2B	Integrin alpha-IIb;Integrin alpha-IIb heavy chain;Integrin alpha-IIb light chain, form 1;Integrin alpha-IIb light chain, form 2	MULTI-MSMS	GodwinAK_022123_EV_SF13	689	3	688.665	2062.97	0.47087	0.00032427	0.23692	0.00016316	0.70779	0.00048743	689	44.155	0.93386	44.155	43.711	44.645	0					98	17	7	0	0	0	4.8337e-35	2	11706	204.05
AEGGQCPSLLFDLRDETR	18	Unmodified	_AEGGQCPSLLFDLRDETR_					0	0	0	1	P08514	P08514	P08514	ITGA2B	Integrin alpha-IIb;Integrin alpha-IIb heavy chain;Integrin alpha-IIb light chain, form 1;Integrin alpha-IIb light chain, form 2	MULTI-MSMS	GodwinAK_022123_EV_SF14	689	3	688.665	2062.97	0.17016	0.00011718	0.039643	2.73e-05	0.2098	0.00014448	689	44.142	0.82843	44.142	43.775	44.603	0					82	15	7	0	0	0	7.7285e-29	2	11793	195.27
AEIDMLDIR	9	Unmodified	_AEIDMLDIR_					0	0	0	0	P09525	P09525	P09525	ANXA4	Annexin A4	MULTI-MSMS	GodwinAK_022123_EV_SF05	538.277	2	538.276	1074.54	0.38247	0.00020588	-0.24546	-0.00013212	0.13702	7.3754e-05	538.276	42.914	0.46178	42.914	42.638	43.1	0					14	8	2	0	0	0	0.029565	1	11415	89.698
AEISFEDRK	9	Unmodified	_AEISFEDRK_					0	0	0	1	P21333	P21333	P21333	FLNA	Filamin-A	MULTI-MSMS	GodwinAK_022123_EV_SF11	547.778	2	547.777	1093.54	0.13962	7.648e-05	-0.29095	-0.00015937	-0.15133	-8.2894e-05	547.777	14.718	0.46734	14.718	14.38	14.848	0					24	8	4	0	0	0	3.8788e-06	1	3011	166.3
AEISFEDRK	9	Unmodified	_AEISFEDRK_					0	0	0	1	P21333	P21333	P21333	FLNA	Filamin-A	MULTI-MSMS	GodwinAK_022123_EV_SF12	547.778	2	547.777	1093.54	0.026161	1.433e-05	-0.30041	-0.00016456	-0.27424	-0.00015023	547.778	14.932	0.51803	14.932	14.648	15.166	0					28	9	4	0	0	0	0.014593	1	3152	112.41
AEITDAEGLGLK	12	Unmodified	_AEITDAEGLGLK_					0	0	0	0	Q14203	Q14203	Q14203	DCTN1	Dynactin subunit 1	MULTI-MSMS	GodwinAK_022123_EV_SF08	608.825	2	608.825	1215.63	0.6407	0.00039007	0.11982	7.2951e-05	0.76052	0.00046302	608.825	33.381	0.35729	33.381	33.174	33.531	0					16	6	3	0	0	0	0.014172	1	8680	84.17
AEKENPGLTQDIIMK	15	Oxidation (M)	_AEKENPGLTQDIIM(Oxidation (M))K_	AEKENPGLTQDIIM(1)K		AEKENPGLTQDIIM(140)K		0	1	0	1	Q9BUL8	Q9BUL8	Q9BUL8	PDCD10	Programmed cell death protein 10	MULTI-MSMS	GodwinAK_022123_EV_SF07	568.629	3	568.294	1701.86	0.23952	0.00013612	-0.37303	-0.00021199	-0.13351	-7.5872e-05	568.294	23.511	0.4098	23.511	23.315	23.724	0					33	7	6	0	0	0	9.3382e-09	1	5633	135.47
AELIVQPELK	10	Unmodified	_AELIVQPELK_					0	0	0	0	P15924	P15924	P15924	DSP	Desmoplakin	MULTI-MSMS	GodwinAK_022123_EV_SF03	570.337	2	570.337	1138.66	0.44101	0.00025152	0.72874	0.00041563	1.1697	0.00066715	570.338	34.358	0.51604	34.358	34.073	34.59	0					26	9	3	0	0	0	0.00025458	1	9016	145.17
AELQCPQPAAR	11	Unmodified	_AELQCPQPAAR_					0	0	0	0	P01024	P01024	P01024	C3	Complement C3;Complement C3 beta chain;C3-beta-c;Complement C3 alpha chain;C3a anaphylatoxin;Acylation stimulating protein;Complement C3b alpha chain;Complement C3c alpha chain fragment 1;Complement C3dg fragment;Complement C3g fragment;Complement C3d fragment;Complement C3f fragment;Complement C3c alpha chain fragment 2	MULTI-MSMS	GodwinAK_022123_EV_SF09	620.81	2	620.809	1239.6	0.30007	0.00018628	-0.097618	-6.0602e-05	0.20245	0.00012568	620.809	14.772	0.76337	14.772	14.241	15.004	0					42	14	4	0	0	0	0.02086	1	3136	84.476
AEMADQAAAWLTR	13	Oxidation (M)	_AEM(Oxidation (M))ADQAAAWLTR_	AEM(1)ADQAAAWLTR		AEM(110)ADQAAAWLTR		0	1	0	0	P0C0L5	P0C0L5	P0C0L5	C4B	Complement C4-B;Complement C4 beta chain;Complement C4-B alpha chain;C4a anaphylatoxin;C4b-B;C4d-B;Complement C4 gamma chain	MULTI-MSMS	GodwinAK_022123_EV_SF03	483.898	3	483.898	1448.67	0.23777	0.00011506	-0.65657	-0.00031771	-0.4188	-0.00020266	483.898	36.725	0.56919	36.725	36.286	36.855	0					24	10	3	0	0	0	0.00010324	1	9720	112.82
AEMADQAAAWLTR	13	Unmodified	_AEMADQAAAWLTR_					0	0	0	0	P0C0L5	P0C0L5	P0C0L5	C4B	Complement C4-B;Complement C4 beta chain;Complement C4-B alpha chain;C4a anaphylatoxin;C4b-B;C4d-B;Complement C4 gamma chain	MULTI-MSMS	GodwinAK_022123_EV_SF15	717.346	2	717.346	1432.68	0.36034	0.00025849	-0.18094	-0.0001298	0.1794	0.00012869	717.346	44.934	0.46835	44.934	44.699	45.167	0					15	8	2	0	0	0	0.0025919	1	12014	100.72
AEMADQAAAWLTR	13	Unmodified	_AEMADQAAAWLTR_					0	0	0	0	P0C0L5	P0C0L5	P0C0L5	C4B	Complement C4-B;Complement C4 beta chain;Complement C4-B alpha chain;C4a anaphylatoxin;C4b-B;C4d-B;Complement C4 gamma chain	MULTI-MSMS	GodwinAK_022123_EV_SF16	717.346	2	717.346	1432.68	0.55488	0.00039804	-0.13013	-9.3348e-05	0.42475	0.00030469	717.346	45.116	0.30971	45.116	44.933	45.243	0					10	5	2	0	0	0	0.044766	1	12050	68.355
AEMLLEEAKR	10	Oxidation (M)	_AEM(Oxidation (M))LLEEAKR_	AEM(1)LLEEAKR		AEM(130)LLEEAKR		0	1	0	1	P07942	P07942	P07942	LAMB1	Laminin subunit beta-1	MULTI-MSMS	GodwinAK_022123_EV_SF11	402.544	3	402.545	1204.61	-1.1098	-0.00044676	0.30085	0.00012111	-0.80899	-0.00032565	402.545	15.495	0.41152	15.495	15.264	15.675	0					29	7	5	0	0	0	8.7455e-05	1	3225	130.66
AEMLLEEAKR	10	Oxidation (M)	_AEM(Oxidation (M))LLEEAKR_	AEM(1)LLEEAKR		AEM(99)LLEEAKR		0	1	0	1	P07942	P07942	P07942	LAMB1	Laminin subunit beta-1	MULTI-MSMS	GodwinAK_022123_EV_SF11	603.314	2	603.313	1204.61	0.079498	4.7962e-05	-0.7595	-0.00045822	-0.68	-0.00041025	603.313	15.46	0.51702	15.46	15.315	15.832	0					19	9	4	0	0	0	0.0049814	1	3241	99.442
AEMLLEEAKR	10	Oxidation (M)	_AEM(Oxidation (M))LLEEAKR_	AEM(1)LLEEAKR		AEM(98)LLEEAKR		0	1	0	1	P07942	P07942	P07942	LAMB1	Laminin subunit beta-1	MULTI-MSMS	GodwinAK_022123_EV_SF12	402.544	3	402.545	1204.61	-0.69448	-0.00027956	0.22386	9.0115e-05	-0.47061	-0.00018944	402.545	15.669	0.3545	15.669	15.526	15.881	0					15	6	3	0	0	0	0.0017736	1	3384	98.048
AENFFILR	8	Unmodified	_AENFFILR_					0	0	0	0	P59998	P59998	P59998	ARPC4	Actin-related protein 2/3 complex subunit 4	MULTI-MSMS	GodwinAK_022123_EV_SF08	505.277	2	505.277	1008.54	0.45592	0.00023037	-1.551	-0.00078368	-1.0951	-0.00055331	505.276	45.588	0.67712	45.588	45.353	46.03	0					42	12	5	0	0	0	0.0031905	1	12192	136.11
AENYDIPSADR	11	Unmodified	_AENYDIPSADR_					0	0	0	0	P22314	P22314	P22314	UBA1	Ubiquitin-like modifier-activating enzyme 1	MULTI-MSMS	GodwinAK_022123_EV_SF18	625.785	2	625.786	1249.56	-0.30798	-0.00019273	-0.7247	-0.00045351	-1.0327	-0.00064624	625.786	21.282	0.36035	21.282	21.085	21.446	0					23	6	5	0	0	0	2.6711e-13	1	4951	192.12
AEPEDHYFLLTEPPLNTPENR	21	Unmodified	_AEPEDHYFLLTEPPLNTPENR_					0	0	0	0	P61158	P61158	P61158	ACTR3	Actin-related protein 3	MULTI-MSMS	GodwinAK_022123_EV_SF01	828.403	3	828.068	2481.18	0.54482	0.00045115	0.55091	0.00045619	1.0957	0.00090734	828.403	48.021	1.3887	48.021	47.495	48.883	0					133	26	7	0	0	0	9.1097e-09	3	12856	108.47
AEPLAFTFSHDYK	13	Unmodified	_AEPLAFTFSHDYK_					0	0	0	0	P04114	P04114	P04114	APOB	Apolipoprotein B-100;Apolipoprotein B-48	MULTI-MSMS	GodwinAK_022123_EV_SF07	509.583	3	509.249	1524.72	0.58473	0.00029778	-0.63939	-0.00032561	-0.054652	-2.7831e-05	509.583	37.744	0.41499	37.744	37.51	37.925	0					21	7	4	0	0	0	0.0065759	1	9866	59.607
AEPLAFTFSHDYK	13	Unmodified	_AEPLAFTFSHDYK_					0	0	0	0	P04114	P04114	P04114	APOB	Apolipoprotein B-100;Apolipoprotein B-48	MULTI-MSMS	GodwinAK_022123_EV_SF08	509.249	3	509.249	1524.72	0.60693	0.00030908	-0.59759	-0.00030432	0.0093343	4.7535e-06	509.249	38.013	0.46353	38.013	37.82	38.283	0					21	8	4	0	0	0	0.0028482	1	10041	99.011
AEPLAFTFSHDYK	13	Unmodified	_AEPLAFTFSHDYK_					0	0	0	0	P04114	P04114	P04114	APOB	Apolipoprotein B-100;Apolipoprotein B-48	MULTI-MSMS	GodwinAK_022123_EV_SF09	509.249	3	509.249	1524.72	0.28243	0.00014383	-0.27469	-0.00013989	0.007733	3.938e-06	509.249	38.047	0.51884	38.047	37.768	38.287	0					25	9	4	0	0	0	0.045498	1	10135	63.181
AEPLAFTFSHDYK	13	Unmodified	_AEPLAFTFSHDYK_					0	0	0	0	P04114	P04114	P04114	APOB	Apolipoprotein B-100;Apolipoprotein B-48	MULTI-MSMS	GodwinAK_022123_EV_SF11	509.249	3	509.249	1524.72	0.35087	0.00017868	-0.31826	-0.00016208	0.032607	1.6605e-05	509.249	37.906	0.41712	37.906	37.723	38.14	0					20	7	4	0	0	0	0.041924	1	9741	77.644
AEPLAFTFSHDYK	13	Unmodified	_AEPLAFTFSHDYK_					0	0	0	0	P04114	P04114	P04114	APOB	Apolipoprotein B-100;Apolipoprotein B-48	MULTI-MSMS	GodwinAK_022123_EV_SF16	509.249	3	509.249	1524.72	0.46966	0.00023917	-0.18532	-9.4375e-05	0.28434	0.0001448	509.249	38.032	1.1363	38.032	37.23	38.366	0					91	21	7	0	0	0	1.4973e-05	1	9969	110.38
AEPLAFTFSHDYK	13	Unmodified	_AEPLAFTFSHDYK_					0	0	0	0	P04114	P04114	P04114	APOB	Apolipoprotein B-100;Apolipoprotein B-48	MULTI-MSMS	GodwinAK_022123_EV_SF16	763.371	2	763.37	1524.72	0.42433	0.00032392	0.0073688	5.6251e-06	0.4317	0.00032955	763.37	38.032	0.98077	38.032	37.334	38.315	0					50	18	3	0	0	0	4.9695e-05	1	9973	138.76
AEPLAFTFSHDYK	13	Unmodified	_AEPLAFTFSHDYK_					0	0	0	0	P04114	P04114	P04114	APOB	Apolipoprotein B-100;Apolipoprotein B-48	MULTI-MSMS	GodwinAK_022123_EV_SF16	509.249	3	509.249	1524.72	0.51553	0.00026253	1.2909	0.0006574	1.8064	0.00091993	509.25	40.307	0.56566	40.307	39.923	40.489	0					44	10	5	0	0	0	0.0051105	1	10595	80.469
AEPLAFTFSHDYK	13	Unmodified	_AEPLAFTFSHDYK_					0	0	0	0	P04114	P04114	P04114	APOB	Apolipoprotein B-100;Apolipoprotein B-48	MSMS	GodwinAK_022123_EV_SF16	509.249	3	509.249	1524.72	NaN	NaN	NaN	NaN	NaN	NaN	NaN	35.325	1	35.325	34.825	35.825	0								0	0	0	0.033674	1	9185	37.013
AEPLAFTFSHDYK	13	Unmodified	_AEPLAFTFSHDYK_					0	0	0	0	P04114	P04114	P04114	APOB	Apolipoprotein B-100;Apolipoprotein B-48	MULTI-MSMS	GodwinAK_022123_EV_SF17	509.251	3	509.249	1524.72	0.55941	0.00028488	0.11274	5.7411e-05	0.67214	0.00034229	509.251	37.874	2.333	37.874	37.224	39.558	0					144	44	7	0	0	0	1.5683e-05	3	9839	109.84
AEPLAFTFSHDYK	13	Unmodified	_AEPLAFTFSHDYK_					0	0	0	0	P04114	P04114	P04114	APOB	Apolipoprotein B-100;Apolipoprotein B-48	MULTI-MSMS	GodwinAK_022123_EV_SF17	763.372	2	763.37	1524.72	0.18516	0.00014134	0.89468	0.00068297	1.0798	0.00082432	763.372	37.871	1.2423	37.871	37.224	38.467	0					81	23	5	0	0	0	1.9474e-05	2	9855	152.54
AEPLAFTFSHDYK	13	Unmodified	_AEPLAFTFSHDYK_					0	0	0	0	P04114	P04114	P04114	APOB	Apolipoprotein B-100;Apolipoprotein B-48	MULTI-MSMS	GodwinAK_022123_EV_SF17	509.583	3	509.249	1524.72	0.64313	0.00032752	-0.80426	-0.00040957	-0.16113	-8.2053e-05	509.249	40.15	0.67291	40.15	39.66	40.333	0					40	12	5	0	0	0	2.8153e-05	1	10525	99.011
AEPLAFTFSHDYK	13	Unmodified	_AEPLAFTFSHDYK_					0	0	0	0	P04114	P04114	P04114	APOB	Apolipoprotein B-100;Apolipoprotein B-48	MULTI-MSMS	GodwinAK_022123_EV_SF18	509.249	3	509.249	1524.72	0.42554	0.00021671	-0.20738	-0.00010561	0.21817	0.0001111	509.249	37.898	0.93223	37.898	37.459	38.391	0					44	17	6	0	0	0	1.5673e-05	1	9894	105.65
AEPPKAPEQEQAAPGPAAGGEAPK	24	Unmodified	_AEPPKAPEQEQAAPGPAAGGEAPK_					0	0	0	1	P80723	P80723	P80723	BASP1	Brain acid soluble protein 1	MULTI-MSMS	GodwinAK_022123_EV_SF12	767.051	3	766.717	2297.13	0.35056	0.00026878	0.029064	2.2284e-05	0.37962	0.00029106	767.051	16.682	1.3946	16.682	16.397	17.792	0					101	26	6	0	0	0	5.3973e-05	1	3666	74.123
AEQCCEETASSISLHGK	17	Unmodified	_AEQCCEETASSISLHGK_					0	0	0	0	P02748	P02748	P02748	C9	Complement component C9;Complement component C9a;Complement component C9b	MULTI-MSMS	GodwinAK_022123_EV_SF10	636.281	3	636.281	1905.82	-0.24531	-0.00015608	0.060195	3.8301e-05	-0.18511	-0.00011778	636.281	17.676	0.36642	17.676	17.493	17.86	0					29	6	6	0	0	0	5.7608e-19	1	3844	159.81
AEQDITTLEQSISR	14	Unmodified	_AEQDITTLEQSISR_					0	0	0	0	Q9Y608	Q9Y608	Q9Y608	LRRFIP2	Leucine-rich repeat flightless-interacting protein 2	MULTI-MSMS	GodwinAK_022123_EV_SF07	795.904	2	795.902	1589.79	0.5033	0.00040058	0.9629	0.00076637	1.4662	0.0011669	795.903	40.546	0.36404	40.546	40.312	40.676	0					16	6	3	0	0	0	1.5513e-07	1	10673	138.45
AEQEEYVQEGIR	12	Unmodified	_AEQEEYVQEGIR_					0	0	0	0	O00160;Q12965	O00160	O00160	MYO1F;MYO1E	Unconventional myosin-If;Unconventional myosin-Ie	MULTI-MSMS	GodwinAK_022123_EV_SF15	725.678	2	725.844	1449.67	0.12667	9.1944e-05	0.4192	0.00030428	0.54587	0.00039622	726.346	22.518	0.4103	22.518	22.331	22.741	0					11	7	2	0	0	0	0.0003868	1	5329	134.68
AEQEPTAEQLAQIAAENEEDEHSVNYKPPAQK	32	Acetyl (Protein N-term)	_(Acetyl (Protein N-term))AEQEPTAEQLAQIAAENEEDEHSVNYKPPAQK_					1	0	0	1	P52565	P52565	P52565	ARHGDIA	Rho GDP-dissociation inhibitor 1	MULTI-MSMS	GodwinAK_022123_EV_SF09	902.926	4	902.426	3605.68	0.41808	0.00037729	-0.73935	-0.00066721	-0.32127	-0.00028992	902.927	45.294	0.8856	45.294	44.691	45.576	0					65	16	6	0	0	0	0.00021931	1	12214	48.305
AEQTILPLVDEALQHTTTK	19	Unmodified	_AEQTILPLVDEALQHTTTK_					0	0	0	0	P24043	P24043	P24043	LAMA2	Laminin subunit alpha-2	MULTI-MSMS	GodwinAK_022123_EV_SF08	703.714	3	703.379	2107.12	0.4736	0.00033312	-0.31254	-0.00021984	0.16106	0.00011329	703.713	51.496	0.30851	51.496	51.273	51.581	0					13	5	3	0	0	0	2.7908e-18	1	13920	149.36
AESFFQTK	8	Unmodified	_AESFFQTK_					0	0	0	0	P13798	P13798	P13798	APEH	Acylamino-acid-releasing enzyme	MULTI-MSMS	GodwinAK_022123_EV_SF04	479.237	2	479.237	956.46	-0.32882	-0.00015758	0.27009	0.00012944	-0.058726	-2.8144e-05	479.238	23.734	0.46242	23.734	23.503	23.965	0					24	8	4	0	0	0	0.0017512	1	5681	143.11
AESLQQEVEALK	12	Unmodified	_AESLQQEVEALK_					0	0	0	0	Q14203	Q14203	Q14203	DCTN1	Dynactin subunit 1	MULTI-SECPEP	GodwinAK_022123_EV_SF09	672.781	2	672.854	1343.69	0.59554	0.00040071	0.50742	0.00034142	1.103	0.00074213	672.854	41.119	0.31181	41.119	40.934	41.245	0					13	5	3	0	0	0	0.0065523	1	11029	88.496
AESPEVCFNEESPK	14	Unmodified	_AESPEVCFNEESPK_					0	0	0	0	P43652	P43652	P43652	AFM	Afamin	MULTI-MSMS	GodwinAK_022123_EV_SF17	811.854	2	811.854	1621.69	-0.059613	-4.8397e-05	0.33542	0.00027231	0.27581	0.00022391	811.854	26.753	0.51589	26.753	26.471	26.987	0					25	9	3	0	0	0	2.0261e-12	1	6564	178.54
AESTPEIAEQR	11	Unmodified	_AESTPEIAEQR_					0	0	0	0	Q13098	Q13098	Q13098	GPS1	COP9 signalosome complex subunit 1	MULTI-MSMS	GodwinAK_022123_EV_SF14	615.802	2	615.802	1229.59	-0.45323	-0.0002791	0.2998	0.00018462	-0.15343	-9.4482e-05	615.802	15.049	0.47026	15.049	14.762	15.232	0					28	8	4	0	0	0	0.0011473	1	3096	119.68
AETECQNTEYQQLLDIK	17	Unmodified	_AETECQNTEYQQLLDIK_					0	0	0	0	CON__P13645;P13645	CON__P13645	CON__P13645	KRT10	Keratin, type I cytoskeletal 10	MULTI-MSMS	GodwinAK_022123_EV_SF05	695.327	3	694.993	2081.96	0.36634	0.0002546	0.70653	0.00049103	1.0729	0.00074563	695.328	44.894	0.78073	44.894	44.451	45.231	0					64	14	7	0	0	0	7.1285e-30	2	11966	207.55
AETECQNTEYQQLLDIK	17	Unmodified	_AETECQNTEYQQLLDIK_					0	0	0	0	CON__P13645;P13645	CON__P13645	CON__P13645	KRT10	Keratin, type I cytoskeletal 10	MULTI-MSMS	GodwinAK_022123_EV_SF06	695.328	3	694.993	2081.96	0.5216	0.00036251	0.48495	0.00033704	1.0065	0.00069954	695.328	44.834	0.40267	44.834	44.559	44.961	0					34	7	6	0	0	0	2.1705e-19	1	11790	185.74
AETGDKVYVHLK	12	Unmodified	_AETGDKVYVHLK_					0	0	0	1	P00450;CON__ENSEMBL:ENSBTAP00000031900	P00450	P00450	CP	Ceruloplasmin	MULTI-MSMS	GodwinAK_022123_EV_SF05	453.914	3	453.914	1358.72	-0.52152	-0.00023672	0.50744	0.00023033	-0.014077	-6.3897e-06	453.914	14.08	0.52099	14.08	13.846	14.367	0					21	9	3	0	0	0	0.00078363	1	2764	88.087
AETGDKVYVHLK	12	Unmodified	_AETGDKVYVHLK_					0	0	0	1	P00450;CON__ENSEMBL:ENSBTAP00000031900	P00450	P00450	CP	Ceruloplasmin	MULTI-MSMS	GodwinAK_022123_EV_SF05	680.367	2	680.367	1358.72	-0.090163	-6.1344e-05	-0.1517	-0.00010321	-0.24187	-0.00016456	680.367	14.08	0.26037	14.08	13.898	14.159	0					12	4	4	0	0	0	0.010632	1	2782	99.752
AETGDKVYVHLK	12	Unmodified	_AETGDKVYVHLK_					0	0	0	1	P00450;CON__ENSEMBL:ENSBTAP00000031900	P00450	P00450	CP	Ceruloplasmin	MULTI-MSMS	GodwinAK_022123_EV_SF06	453.914	3	453.914	1358.72	0.008229	3.7353e-06	-0.063148	-2.8664e-05	-0.054919	-2.4928e-05	453.914	14.028	0.36095	14.028	13.744	14.105	0					24	6	5	0	0	0	0.00050448	1	2777	91.914
AEVDDVIQVR	10	Unmodified	_AEVDDVIQVR_					0	0	0	0	CON__Q28107;P12259	CON__Q28107;P12259	P12259	F5	Coagulation factor V;Coagulation factor V heavy chain;Coagulation factor V light chain	MULTI-MSMS	GodwinAK_022123_EV_SF09	572.304	2	572.304	1142.59	0.5558	0.00031808	0.2483	0.00014211	0.8041	0.00046019	572.304	30.52	0.56828	30.52	30.286	30.854	0					39	10	6	0	0	0	2.861e-28	1	7893	215.14
AEVDDVIQVR	10	Unmodified	_AEVDDVIQVR_					0	0	0	0	CON__Q28107;P12259	CON__Q28107;P12259	P12259	F5	Coagulation factor V;Coagulation factor V heavy chain;Coagulation factor V light chain	MULTI-MSMS	GodwinAK_022123_EV_SF11	572.304	2	572.304	1142.59	0.15356	8.7883e-05	-1.1359	-0.00065006	-0.9823	-0.00056218	572.304	27.659	0.52104	27.659	27.397	27.918	0					28	9	4	0	0	0	0.017561	1	6764	92.439
AEVGILTR	8	Unmodified	_AEVGILTR_					0	0	0	0	Q86WI1;Q9UHN6	Q86WI1	Q86WI1	PKHD1L1;TMEM2	Fibrocystin-L;Transmembrane protein 2	MULTI-MSMS	GodwinAK_022123_EV_SF04	429.756	2	429.756	857.497	-0.14285	-6.1389e-05	-0.68959	-0.00029635	-0.83243	-0.00035774	429.756	22.4	0.71572	22.4	22.016	22.732	0					26	13	4	0	0	0	0.005609	1	5293	120.46
AEVSDTGQYVCR	12	Unmodified	_AEVSDTGQYVCR_					0	0	0	0	Q96RW7	Q96RW7	Q96RW7	HMCN1	Hemicentin-1	MULTI-MSMS	GodwinAK_022123_EV_SF10	692.812	2	692.812	1383.61	-0.15684	-0.00010866	0.18743	0.00012985	0.030592	2.1194e-05	692.812	18.354	0.78384	18.354	17.913	18.696	0					35	13	3	0	0	0	0.0011658	1	4083	111.46
AEVSELKCGDLEEELK	16	Unmodified	_AEVSELKCGDLEEELK_					0	0	0	1	P67936	P67936	P67936	TPM4	Tropomyosin alpha-4 chain	MULTI-MSMS	GodwinAK_022123_EV_SF12	616.967	3	616.968	1847.88	-0.076597	-4.7258e-05	-1.1367	-0.00070128	-1.2133	-0.00074854	616.967	34.707	0.4691	34.707	34.472	34.941	0					17	8	3	0	0	0	4.1111e-10	1	8932	108.56
AEYEALAEQNRR	12	Unmodified	_AEYEALAEQNRR_					0	0	0	1	CON__Q7Z3Y8;Q7Z3Y8;CON__Q7Z3Z0;Q7Z3Z0	CON__Q7Z3Y8	CON__Q7Z3Y8	KRT27;KRT25	Keratin, type I cytoskeletal 27;Keratin, type I cytoskeletal 25	MULTI-MSMS	GodwinAK_022123_EV_SF11	483.908	3	483.908	1448.7	0.10455	5.0594e-05	0.16641	8.0528e-05	0.27097	0.00013112	483.908	15.619	0.41262	15.619	15.315	15.727	0					12	7	2	0	0	0	0.00025769	1	3280	90.614
AFAGPSQKPETIELR	15	Unmodified	_AFAGPSQKPETIELR_					0	0	0	1	P35443	P35443	P35443	THBS4	Thrombospondin-4	MULTI-MSMS	GodwinAK_022123_EV_SF01	548.63	3	548.63	1642.87	0.38329	0.00021029	0.02536	1.3913e-05	0.40865	0.0002242	548.63	27.074	0.88002	27.074	26.537	27.417	0					59	16	6	0	0	0	5.2339e-09	1	6617	149.32
AFASPVENPDNYCFCTEK	18	Unmodified	_AFASPVENPDNYCFCTEK_					0	0	0	0	P16671	P16671	P16671	CD36	Platelet glycoprotein 4	MULTI-MSMS	GodwinAK_022123_EV_SF02	717.306	3	716.972	2147.89	0.85997	0.00061657	-0.12075	-8.6578e-05	0.73921	0.00053	717.306	40.996	0.67705	40.996	40.658	41.335	0					54	12	6	0	0	0	1.7583e-09	1	10914	126.07
AFCAENLEEK	10	Unmodified	_AFCAENLEEK_					0	0	0	0	P49407	P49407	P49407	ARRB1	Beta-arrestin-1	MULTI-MSMS	GodwinAK_022123_EV_SF18	605.774	2	605.774	1209.53	-0.52924	-0.0003206	0.68488	0.00041488	0.15564	9.428e-05	605.775	23.335	0.30563	23.335	23.156	23.462	0					17	5	4	0	0	0	0.00041871	1	5541	137.14
AFCDDAVGLR	10	Unmodified	_AFCDDAVGLR_					0	0	0	0	Q684P5	Q684P5	Q684P5	RAP1GAP2	Rap1 GTPase-activating protein 2	MULTI-MSMS	GodwinAK_022123_EV_SF06	562.263	2	562.264	1122.51	0.34957	0.00019655	-0.90586	-0.00050933	-0.55629	-0.00031278	562.263	28.734	0.46262	28.734	28.502	28.964	0					24	8	5	0	0	0	0.00024579	1	7156	145.65
AFDICPLVK	9	Unmodified	_AFDICPLVK_					0	0	0	0	P01031	P01031	P01031	C5	Complement C5;Complement C5 beta chain;Complement C5 alpha chain;C5a anaphylatoxin;Complement C5 alpha chain	MULTI-MSMS	GodwinAK_022123_EV_SF07	531.787	2	531.786	1061.56	0.70786	0.00037643	0.084062	4.4703e-05	0.79192	0.00042113	531.786	41.17	0.67612	41.17	40.676	41.352	0					36	12	5	0	0	0	0.044831	1	10831	84.568
AFDITYVR	8	Unmodified	_AFDITYVR_					0	0	0	0	P11047	P11047	P11047	LAMC1	Laminin subunit gamma-1	MULTI-MSMS	GodwinAK_022123_EV_SF15	492.761	2	492.761	983.508	0.10399	5.1244e-05	0.05317	2.62e-05	0.15716	7.7444e-05	492.761	34.827	0.51105	34.827	34.54	35.051	0					27	9	4	0	0	0	8.0205e-10	1	9006	185.42
AFDSGIIPMEFVNK	14	Oxidation (M)	_AFDSGIIPM(Oxidation (M))EFVNK_	AFDSGIIPM(1)EFVNK		AFDSGIIPM(64)EFVNK		0	1	0	0	P53396	P53396	P53396	ACLY	ATP-citrate synthase	MULTI-MSMS	GodwinAK_022123_EV_SF10	792.393	2	792.392	1582.77	0.46325	0.00036708	-0.03822	-3.0286e-05	0.42503	0.00033679	792.392	47.981	0.37076	47.981	47.726	48.097	0					46	14	4	0	0	0	0.011469	1	12579	64.439
AFEDELR	7	Unmodified	_AFEDELR_					0	0	0	0	P11277	P11277	P11277	SPTB	Spectrin beta chain, erythrocytic	MULTI-MSMS	GodwinAK_022123_EV_SF16	440.214	2	440.214	878.413	-0.079327	-3.4921e-05	-0.15299	-6.735e-05	-0.23232	-0.00010227	440.214	23.978	0.67158	23.978	23.485	24.157	0					18	12	2	0	0	0	0.032312	1	5799	89.673
AFEDELR	7	Unmodified	_AFEDELR_					0	0	0	0	P11277	P11277	P11277	SPTB	Spectrin beta chain, erythrocytic	MULTI-MSMS	GodwinAK_022123_EV_SF17	440.214	2	440.214	878.413	-0.013113	-5.7726e-06	-0.60386	-0.00026583	-0.61697	-0.0002716	440.214	23.807	0.46234	23.807	23.575	24.038	0					15	8	2	0	0	0	0.0082074	1	5694	137.44
AFEESLSTLK	10	Unmodified	_AFEESLSTLK_					0	0	0	0	P42892	P42892	P42892	ECE1	Endothelin-converting enzyme 1	MULTI-MSMS	GodwinAK_022123_EV_SF02	562.796	2	562.795	1123.58	0.48041	0.00027037	-0.41102	-0.00023132	0.069387	3.9051e-05	562.795	32.456	0.56498	32.456	32.019	32.584	0					22	10	4	0	0	0	0.014093	1	8469	95.502
AFFAGSQR	8	Unmodified	_AFFAGSQR_					0	0	0	0	Q14697	Q14697	Q14697	GANAB	Neutral alpha-glucosidase AB	MULTI-MSMS	GodwinAK_022123_EV_SF14	442.225	2	442.225	882.435	-0.60291	-0.00026662	0.81999	0.00036262	0.21707	9.5995e-05	442.225	17.318	0.51635	17.318	17.052	17.568	0					27	9	5	0	0	0	0.0057178	1	3770	119.57
AFFSEVER	8	Unmodified	_AFFSEVER_					0	0	0	0	Q9UQ80	Q9UQ80	Q9UQ80	PA2G4	Proliferation-associated protein 2G4	MULTI-MSMS	GodwinAK_022123_EV_SF05	492.743	2	492.743	983.471	0.12236	6.0291e-05	-0.066597	-3.2815e-05	0.055761	2.7476e-05	492.743	30.491	0.46492	30.491	30.258	30.723	0					22	8	4	0	0	0	0.0025319	1	7788	139.31
AFGGPGAGCISEGR	14	Unmodified	_AFGGPGAGCISEGR_					0	0	0	0	Q9H479	Q9H479	Q9H479	FN3K	Fructosamine-3-kinase	MULTI-MSMS	GodwinAK_022123_EV_SF05	668.308	2	668.309	1334.6	0.36784	0.00024583	-0.43488	-0.00029063	-0.067041	-4.4804e-05	668.309	22.374	0.51437	22.374	22.007	22.521	0					33	9	4	0	0	0	0.0010313	1	5284	108.31
AFGPGLQGGSAGSPAR	16	Unmodified	_AFGPGLQGGSAGSPAR_					0	0	0	0	P21333	P21333	P21333	FLNA	Filamin-A	MULTI-MSMS	GodwinAK_022123_EV_SF13	715.363	2	715.363	1428.71	-0.084082	-6.0149e-05	0.13088	9.3626e-05	0.046797	3.3477e-05	715.364	22.287	0.55336	22.287	22.017	22.57	0					47	10	6	0	0	0	2.0417e-17	2	5205	182.71
AFGPGLQGGSAGSPAR	16	Unmodified	_AFGPGLQGGSAGSPAR_					0	0	0	0	P21333	P21333	P21333	FLNA	Filamin-A	MULTI-MSMS	GodwinAK_022123_EV_SF13	477.579	3	477.244	1428.71	-0.18235	-8.7024e-05	0.4863	0.00023208	0.30396	0.00014506	477.579	22.283	0.24905	22.283	22.169	22.418	0					11	4	3	0	0	0	6.3138e-05	1	5267	77.746
AFGPGLQGGSAGSPAR	16	Unmodified	_AFGPGLQGGSAGSPAR_					0	0	0	0	P21333	P21333	P21333	FLNA	Filamin-A	MULTI-MSMS	GodwinAK_022123_EV_SF14	715.363	2	715.363	1428.71	-0.073983	-5.2925e-05	0.29015	0.00020756	0.21616	0.00015464	715.363	22.343	0.35586	22.343	22.117	22.473	0					19	6	4	0	0	0	3.096e-06	1	5242	116.03
AFGRTSDLIQHQK	13	Unmodified	_AFGRTSDLIQHQK_					0	0	0	1	Q7Z3V5	Q7Z3V5	Q7Z3V5	ZNF571	Zinc finger protein 571	MULTI-MSMS	GodwinAK_022123_EV_SF08	500.935	3	500.935	1499.78	0.51682	0.00025889	-0.46394	-0.0002324	0.052881	2.649e-05	500.935	38.151	0.36146	38.151	37.922	38.283	0					26	6	5	0	0	0	0.0036117	1	10049	63.76
AFGRTSDLIQHQK	13	Unmodified	_AFGRTSDLIQHQK_					0	0	0	1	Q7Z3V5	Q7Z3V5	Q7Z3V5	ZNF571	Zinc finger protein 571	MULTI-MSMS	GodwinAK_022123_EV_SF18	500.935	3	500.935	1499.78	-0.44071	-0.00022077	1.6016	0.00080229	1.1609	0.00058152	500.935	24.571	0.36069	24.571	24.339	24.7	0					26	6	5	0	0	0	0.023343	1	5894	45.28
AFHNEAQVNPER	12	Unmodified	_AFHNEAQVNPER_					0	0	0	0	P17987	P17987	P17987	TCP1	T-complex protein 1 subunit alpha	MULTI-MSMS	GodwinAK_022123_EV_SF10	471.229	3	471.229	1410.66	-0.34415	-0.00016217	-0.01093	-5.1505e-06	-0.35508	-0.00016733	471.229	11.832	0.78205	11.832	11.234	12.016	0					32	14	6	0	0	0	0.0004263	1	2141	109.16
AFIDVTAAAENIR	13	Unmodified	_AFIDVTAAAENIR_					0	0	0	0	P23229	P23229	P23229	ITGA6	Integrin alpha-6;Integrin alpha-6 heavy chain;Integrin alpha-6 light chain;Processed integrin alpha-6	MULTI-MSMS	GodwinAK_022123_EV_SF16	695.87	2	695.87	1389.73	0.56428	0.00039267	-0.12918	-8.9892e-05	0.4351	0.00030277	695.87	46.096	0.67655	46.096	45.914	46.591	0					30	12	5	0	0	0	1.9692e-05	1	12334	182.64
AFIDVTAAAENIR	13	Unmodified	_AFIDVTAAAENIR_					0	0	0	0	P23229	P23229	P23229	ITGA6	Integrin alpha-6;Integrin alpha-6 heavy chain;Integrin alpha-6 light chain;Processed integrin alpha-6	MULTI-MSMS	GodwinAK_022123_EV_SF17	695.87	2	695.87	1389.73	0.4026	0.00028016	-0.27843	-0.00019375	0.12417	8.6405e-05	695.87	45.948	0.62029	45.948	45.569	46.189	0					23	7	4	0	0	0	4.552e-05	1	12204	178.84
AFLLTPR	7	Unmodified	_AFLLTPR_					0	0	0	0	O95445	O95445	O95445	APOM	Apolipoprotein M	MULTI-MSMS	GodwinAK_022123_EV_SF10	409.25	2	409.25	816.486	-0.61384	-0.00025121	-0.17539	-7.178e-05	-0.78924	-0.00032299	409.25	31.547	0.78456	31.547	30.986	31.77	0					30	14	3	0	0	0	0.032312	1	7847	89.673
AFLLTPR	7	Unmodified	_AFLLTPR_					0	0	0	0	O95445	O95445	O95445	APOM	Apolipoprotein M	MULTI-MSMS	GodwinAK_022123_EV_SF11	409.25	2	409.25	816.486	-1.062	-0.00043462	0.75397	0.00030856	-0.30802	-0.00012606	409.251	31.534	0.98852	31.534	31.093	32.082	0					74	18	6	0	0	0	0.011907	2	7828	132.72
AFNFLNEIK	9	Unmodified	_AFNFLNEIK_					0	0	0	0	P51809	P51809	P51809	VAMP7	Vesicle-associated membrane protein 7	MULTI-MSMS	GodwinAK_022123_EV_SF11	548.295	2	548.295	1094.58	0.5333	0.00029241	-0.03033	-1.663e-05	0.50297	0.00027578	548.295	49.32	0.35479	49.32	49.097	49.452	0					15	6	3	0	0	0	0.027612	1	13011	91.069
AFQAVQNLPTKK	12	Unmodified	_AFQAVQNLPTKK_					0	0	0	1	Q8N392	Q8N392	Q8N392	ARHGAP18	Rho GTPase-activating protein 18	MULTI-MSMS	GodwinAK_022123_EV_SF18	448.926	3	448.926	1343.76	-0.24333	-0.00010924	-0.23012	-0.00010331	-0.47345	-0.00021254	448.926	18.989	0.36309	18.989	18.808	19.171	0					24	6	5	0	0	0	0.00023258	1	4275	107.97
AFSDPFVEAEK	11	Unmodified	_AFSDPFVEAEK_					0	0	0	0	P34932	P34932	P34932	HSPA4	Heat shock 70 kDa protein 4	MULTI-MSMS	GodwinAK_022123_EV_SF08	620.298	2	620.298	1238.58	0.56219	0.00034872	-0.98285	-0.00060966	-0.42066	-0.00026094	620.298	39.781	1.2991	39.781	39.16	40.46	0					61	24	5	0	0	0	0.0011979	1	10591	121.5
AFSGYLGTDQSK	12	Unmodified	_AFSGYLGTDQSK_					0	0	0	0	P10768	P10768	P10768	ESD	S-formylglutathione hydrolase	MULTI-MSMS	GodwinAK_022123_EV_SF13	637.307	2	637.307	1272.6	-0.13683	-8.72e-05	-0.35851	-0.00022848	-0.49533	-0.00031568	637.306	25.664	0.77275	25.664	25.382	26.154	0					39	14	4	0	0	0	0.00037249	1	6259	136.96
AFSMDEHNAALR	12	Unmodified	_AFSMDEHNAALR_					0	0	0	0	Q9NZH0	Q9NZH0	Q9NZH0	GPRC5B	G-protein coupled receptor family C group 5 member B	MULTI-MSMS	GodwinAK_022123_EV_SF04	454.547	3	454.547	1360.62	-0.19221	-8.7368e-05	-0.22908	-0.00010413	-0.42128	-0.00019149	454.547	22.748	0.76937	22.748	22.477	23.247	0					21	14	3	0	0	0	0.0021944	1	5401	90.653
AFSMDEPVAAK	11	Oxidation (M)	_AFSM(Oxidation (M))DEPVAAK_	AFSM(1)DEPVAAK		AFSM(120)DEPVAAK		0	1	0	0	Q9NQ84	Q9NQ84	Q9NQ84	GPRC5C	G-protein coupled receptor family C group 5 member C	MULTI-MSMS	GodwinAK_022123_EV_SF12	591.279	2	591.279	1180.54	0.1916	0.00011329	0.1653	9.7737e-05	0.3569	0.00021103	591.279	17.047	0.62319	17.047	16.553	17.176	0					29	11	5	0	0	0	0.00032332	1	3784	115.82
AFSQCSSLIQHHR	13	2 Phospho (STY)	_AFS(Phospho (STY))QCSS(Phospho (STY))LIQHHR_		AFS(0.977)QCS(0.026)S(0.997)LIQHHR		AFS(16)QCS(-16)S(25)LIQHHR	0	0	2	0	B4DU55	B4DU55	B4DU55	ZNF879	Zinc finger protein 879	MSMS	GodwinAK_022123_EV_SF09	865.846	2	865.847	1729.68	NaN	NaN	NaN	NaN	NaN	NaN	NaN	21.379	1	21.379	20.879	21.879	0								0	0	0	0.034366	1	5087	44.318
AFSQCSSLIQHHR	13	2 Phospho (STY)	_AFS(Phospho (STY))QCSS(Phospho (STY))LIQHHR_		AFS(0.997)QCS(0.004)S(0.999)LIQHHR		AFS(25)QCS(-25)S(31)LIQHHR	0	0	2	0	B4DU55	B4DU55	B4DU55	ZNF879	Zinc finger protein 879	MSMS	GodwinAK_022123_EV_SF17	865.847	2	865.847	1729.68	NaN	NaN	NaN	NaN	NaN	NaN	NaN	21.165	1	21.165	20.665	21.665	0								0	0	0	0.025462	1	4935	50.834
AFTECCVVASQLR	13	Unmodified	_AFTECCVVASQLR_					0	0	0	0	P01031	P01031	P01031	C5	Complement C5;Complement C5 beta chain;Complement C5 alpha chain;C5a anaphylatoxin;Complement C5 alpha chain	MULTI-MSMS	GodwinAK_022123_EV_SF14	770.866	2	770.866	1539.72	0.58445	0.00045053	-0.2328	-0.00017946	0.35165	0.00027108	770.866	34.767	0.77586	34.767	34.381	35.157	0					46	14	6	0	0	0	2.8535e-110	1	9004	302.25
AFTYINLDK	9	Unmodified	_AFTYINLDK_					0	0	0	0	P02786	P02786	P02786	TFRC	Transferrin receptor protein 1;Transferrin receptor protein 1, serum form	MULTI-MSMS	GodwinAK_022123_EV_SF17	542.787	2	542.787	1083.56	0.42011	0.00022803	0.053666	2.9129e-05	0.47377	0.00025716	542.787	36.628	1.19	36.628	36.346	37.536	0					52	22	5	0	0	0	0.00062829	1	9483	141.39
AFVLSSVDELEQQR	14	Unmodified	_AFVLSSVDELEQQR_					0	0	0	0	P04275	P04275	P04275	VWF	von Willebrand factor;von Willebrand antigen 2	MULTI-MSMS	GodwinAK_022123_EV_SF01	810.916	2	810.915	1619.82	0.56198	0.00045572	0.1782	0.0001445	0.74018	0.00060022	810.916	46.89	0.46605	46.89	46.66	47.126	0					41	8	6	0	0	0	6.4309e-24	1	12491	265.31
AFVLSSVDELEQQR	14	Unmodified	_AFVLSSVDELEQQR_					0	0	0	0	P04275	P04275	P04275	VWF	von Willebrand factor;von Willebrand antigen 2	MULTI-MSMS	GodwinAK_022123_EV_SF01	540.946	3	540.946	1619.82	0.78305	0.00042359	-0.63428	-0.00034311	0.14877	8.0478e-05	540.946	46.889	0.46605	46.889	46.66	47.126	0					35	8	6	0	0	0	6.2311e-43	1	12499	237.87
AFVLSSVDELEQQR	14	Unmodified	_AFVLSSVDELEQQR_					0	0	0	0	P04275	P04275	P04275	VWF	von Willebrand factor;von Willebrand antigen 2	MULTI-MSMS	GodwinAK_022123_EV_SF02	810.916	2	810.915	1619.82	0.60917	0.00049398	-0.038254	-3.102e-05	0.57092	0.00046296	810.915	45.054	0.41649	45.054	44.768	45.184	0					19	7	4	0	0	0	2.7029e-09	1	12119	171.85
AFVLSSVDELEQQR	14	Unmodified	_AFVLSSVDELEQQR_					0	0	0	0	P04275	P04275	P04275	VWF	von Willebrand factor;von Willebrand antigen 2	MULTI-MSMS	GodwinAK_022123_EV_SF02	540.946	3	540.946	1619.82	0.25616	0.00013857	0.29092	0.00015737	0.54708	0.00029594	540.947	46.927	0.92472	46.927	46.691	47.616	0					74	17	7	0	0	0	1.4747e-81	1	12624	278.41
AFVLSSVDELEQQR	14	Unmodified	_AFVLSSVDELEQQR_					0	0	0	0	P04275	P04275	P04275	VWF	von Willebrand factor;von Willebrand antigen 2	MULTI-MSMS	GodwinAK_022123_EV_SF03	810.915	2	810.915	1619.82	0.51314	0.00041612	0.38677	0.00031364	0.89992	0.00072976	810.915	41.183	0.36252	41.183	40.95	41.313	0					20	6	4	0	0	0	1.7991e-07	1	10990	160.53
AFVLSSVDELEQQR	14	Unmodified	_AFVLSSVDELEQQR_					0	0	0	0	P04275	P04275	P04275	VWF	von Willebrand factor;von Willebrand antigen 2	MULTI-MSMS	GodwinAK_022123_EV_SF03	810.916	2	810.915	1619.82	0.49404	0.00040063	0.43272	0.0003509	0.92677	0.00075153	811.417	46.968	0.36543	46.968	46.681	47.046	0					18	6	4	0	0	0	0.036156	1	12666	81.865
AFVLSSVDELEQQR	14	Unmodified	_AFVLSSVDELEQQR_					0	0	0	0	P04275	P04275	P04275	VWF	von Willebrand factor;von Willebrand antigen 2	MULTI-MSMS	GodwinAK_022123_EV_SF04	811.417	2	810.915	1619.82	0.77283	0.0006267	0.11819	9.5843e-05	0.89102	0.00072254	811.416	41.205	0.36455	41.205	40.98	41.345	0					15	6	3	0	0	0	3.871e-05	1	10922	140.49
AFVLSSVDELEQQR	14	Unmodified	_AFVLSSVDELEQQR_					0	0	0	0	P04275	P04275	P04275	VWF	von Willebrand factor;von Willebrand antigen 2	MULTI-MSMS	GodwinAK_022123_EV_SF13	810.916	2	810.915	1619.82	0.46319	0.00037561	0.91884	0.0007451	1.382	0.0011207	810.916	46.802	0.41766	46.802	46.57	46.988	0					22	7	4	0	0	0	5.4445e-05	1	12540	141.95
AFVVDMMER	9	2 Oxidation (M)	_AFVVDM(Oxidation (M))M(Oxidation (M))ER_	AFVVDM(1)M(1)ER		AFVVDM(82)M(82)ER		0	2	0	0	P04275	P04275	P04275	VWF	von Willebrand factor;von Willebrand antigen 2	MULTI-MSMS	GodwinAK_022123_EV_SF03	565.257	2	565.254	1128.49	0.74221	0.00041954	0.39779	0.00022486	1.14	0.00064439	565.256	19.83	1.1335	19.83	19.171	20.305	0					106	21	7	0	0	0	0.016968	2	4553	82.279
AFVVDMMER	9	2 Oxidation (M)	_AFVVDM(Oxidation (M))M(Oxidation (M))ER_	AFVVDM(1)M(1)ER		AFVVDM(100)M(100)ER		0	2	0	0	P04275	P04275	P04275	VWF	von Willebrand factor;von Willebrand antigen 2	MULTI-MSMS	GodwinAK_022123_EV_SF04	565.256	2	565.254	1128.49	0.87856	0.00049661	1.06	0.00059915	1.9385	0.0010958	565.255	19.722	2.4727	19.722	19.439	21.912	0					93	47	2	0	0	0	0.0035647	1	4522	103.35
AFVVDMMER	9	2 Oxidation (M)	_AFVVDM(Oxidation (M))M(Oxidation (M))ER_	AFVVDM(1)M(1)ER		AFVVDM(68)M(68)ER		0	2	0	0	P04275	P04275	P04275	VWF	von Willebrand factor;von Willebrand antigen 2	MULTI-MSMS	GodwinAK_022123_EV_SF04	565.255	2	565.254	1128.49	0.66621	0.00037658	-0.64346	-0.00036372	0.022742	1.2855e-05	565.254	30.757	2.0019	30.757	29.004	31.006	0					69	38	2	0	0	0	0.042308	1	7867	67.993
AFVVDMMER	9	2 Oxidation (M)	_AFVVDM(Oxidation (M))M(Oxidation (M))ER_	AFVVDM(1)M(1)ER		AFVVDM(99)M(99)ER		0	2	0	0	P04275	P04275	P04275	VWF	von Willebrand factor;von Willebrand antigen 2	MULTI-MSMS	GodwinAK_022123_EV_SF05	565.255	2	565.254	1128.49	0.41332	0.00023363	-0.93614	-0.00052916	-0.52282	-0.00029553	565.255	19.768	1.7478	19.768	19.33	21.078	0					88	33	6	0	0	0	0.0051576	2	4456	98.904
AFVVDMMER	9	2 Oxidation (M)	_AFVVDM(Oxidation (M))M(Oxidation (M))ER_	AFVVDM(1)M(1)ER		AFVVDM(74)M(74)ER		0	2	0	0	P04275	P04275	P04275	VWF	von Willebrand factor;von Willebrand antigen 2	MULTI-MSMS	GodwinAK_022123_EV_SF05	565.254	2	565.254	1128.49	0.46528	0.000263	-0.57839	-0.00032694	-0.11311	-6.3936e-05	565.254	29.208	2.0946	29.208	27.649	29.743	0					112	40	5	0	0	0	0.027114	1	7394	74.301
AFVVDMMER	9	2 Oxidation (M)	_AFVVDM(Oxidation (M))M(Oxidation (M))ER_	AFVVDM(1)M(1)ER		AFVVDM(49)M(49)ER		0	2	0	0	P04275	P04275	P04275	VWF	von Willebrand factor;von Willebrand antigen 2	MULTI-SECPEP	GodwinAK_022123_EV_SF05	565.242	2	565.254	1128.49	0.47461	0.00026827	0.12378	6.9965e-05	0.59838	0.00033824	565.255	22.652	6.7212	22.652	20.928	27.649	0					239	130	4	0	0	0	0.037193	1	6656	49.097
AFVVDMMER	9	2 Oxidation (M)	_AFVVDM(Oxidation (M))M(Oxidation (M))ER_	AFVVDM(1)M(1)ER		AFVVDM(64)M(64)ER		0	2	0	0	P04275	P04275	P04275	VWF	von Willebrand factor;von Willebrand antigen 2	MULTI-MSMS	GodwinAK_022123_EV_SF07	565.255	2	565.254	1128.49	0.33451	0.00018908	-0.013861	-7.835e-06	0.32065	0.00018125	565.255	19.451	0.87042	19.451	19.171	20.041	0					45	16	6	0	0	0	0.051555	1	4383	64.42
AFVVDMMER	9	2 Oxidation (M)	_AFVVDM(Oxidation (M))M(Oxidation (M))ER_	AFVVDM(1)M(1)ER		AFVVDM(110)M(110)ER		0	2	0	0	P04275	P04275	P04275	VWF	von Willebrand factor;von Willebrand antigen 2	MULTI-MSMS	GodwinAK_022123_EV_SF08	565.255	2	565.254	1128.49	0.16721	9.4519e-05	-0.079678	-4.5038e-05	0.087537	4.9481e-05	565.256	19.964	1.0284	19.964	19.27	20.298	0					87	19	7	0	0	0	0.003071	2	4523	105.81
AFVVDMMER	9	2 Oxidation (M)	_AFVVDM(Oxidation (M))M(Oxidation (M))ER_	AFVVDM(1)M(1)ER		AFVVDM(110)M(110)ER		0	2	0	0	P04275	P04275	P04275	VWF	von Willebrand factor;von Willebrand antigen 2	MULTI-MSMS	GodwinAK_022123_EV_SF09	565.256	2	565.254	1128.49	0.50448	0.00028516	-0.81943	-0.00046319	-0.31495	-0.00017803	565.256	19.759	1.494	19.759	19.416	20.91	0					93	28	6	0	0	0	0.0012927	2	4684	114.65
AFVVDMMER	9	2 Oxidation (M)	_AFVVDM(Oxidation (M))M(Oxidation (M))ER_	AFVVDM(1)M(1)ER		AFVVDM(83)M(83)ER		0	2	0	0	P04275	P04275	P04275	VWF	von Willebrand factor;von Willebrand antigen 2	MULTI-MSMS	GodwinAK_022123_EV_SF13	565.255	2	565.254	1128.49	0.0036132	2.0424e-06	0.37618	0.00021264	0.3798	0.00021468	565.255	19.524	0.72393	19.524	19.15	19.874	0					62	13	6	0	0	0	0.016649	2	4376	82.529
AFVVDMMER	9	2 Oxidation (M)	_AFVVDM(Oxidation (M))M(Oxidation (M))ER_	AFVVDM(1)M(1)ER		AFVVDM(80)M(80)ER		0	2	0	0	P04275	P04275	P04275	VWF	von Willebrand factor;von Willebrand antigen 2	MULTI-MSMS	GodwinAK_022123_EV_SF14	565.254	2	565.254	1128.49	-0.30531	-0.00017258	-0.4676	-0.00026431	-0.77291	-0.00043689	565.254	19.592	1.5211	19.592	18.96	20.481	0					72	28	5	0	0	0	0.019985	1	4385	79.906
AFVVDMMER	9	Oxidation (M)	_AFVVDMM(Oxidation (M))ER_	AFVVDM(0.012)M(0.988)ER		AFVVDM(-19)M(19)ER		0	1	0	0	P04275	P04275	P04275	VWF	von Willebrand factor;von Willebrand antigen 2	MULTI-MSMS	GodwinAK_022123_EV_SF03	557.258	2	557.257	1112.5	0.18059	0.00010064	-0.65105	-0.0003628	-0.47046	-0.00026217	557.257	30.867	1.1234	30.867	30.533	31.657	0					59	21	7	0	0	0	8.7374e-05	2	7893	145.34
AFVVDMMER	9	Oxidation (M)	_AFVVDMM(Oxidation (M))ER_	AFVVDM(0.01)M(0.99)ER		AFVVDM(-20)M(20)ER		0	1	0	0	P04275	P04275	P04275	VWF	von Willebrand factor;von Willebrand antigen 2	MULTI-MSMS	GodwinAK_022123_EV_SF04	557.257	2	557.257	1112.5	0.59578	0.000332	-0.77018	-0.00042919	-0.1744	-9.7186e-05	557.258	30.775	0.97166	30.775	30.441	31.413	0					84	18	7	0	0	0	2.2788e-10	2	7853	173.68
AFVVDMMER	9	Oxidation (M)	_AFVVDM(Oxidation (M))MER_	AFVVDM(0.984)M(0.016)ER		AFVVDM(18)M(-18)ER		0	1	0	0	P04275	P04275	P04275	VWF	von Willebrand factor;von Willebrand antigen 2	MULTI-MSMS	GodwinAK_022123_EV_SF05	557.259	2	557.257	1112.5	0.42766	0.00023832	-0.62116	-0.00034615	-0.1935	-0.00010783	557.258	29.208	1.2799	29.208	28.671	29.951	0					72	24	5	0	0	0	0.00029646	2	7470	134.81
AFVVDMMER	9	Oxidation (M)	_AFVVDM(Oxidation (M))MER_	AFVVDM(0.892)M(0.108)ER		AFVVDM(9.2)M(-9.2)ER		0	1	0	0	P04275	P04275	P04275	VWF	von Willebrand factor;von Willebrand antigen 2	MULTI-MSMS	GodwinAK_022123_EV_SF06	557.257	2	557.257	1112.5	0.37387	0.00020834	-0.57819	-0.0003222	-0.20431	-0.00011385	557.257	29.093	0.66791	29.093	28.656	29.324	0					28	12	4	0	0	0	0.014979	1	7270	80.684
AFVVDMMER	9	Oxidation (M)	_AFVVDM(Oxidation (M))MER_	AFVVDM(0.889)M(0.111)ER		AFVVDM(9)M(-9)ER		0	1	0	0	P04275	P04275	P04275	VWF	von Willebrand factor;von Willebrand antigen 2	MULTI-MSMS	GodwinAK_022123_EV_SF07	557.257	2	557.257	1112.5	0.088486	4.931e-05	-2.4112	-0.0013437	-2.3227	-0.0012944	557.256	26.313	0.50869	26.313	26.134	26.643	0					23	9	3	0	0	0	0.01338	1	6469	82.279
AFVVDMMER	9	Oxidation (M)	_AFVVDM(Oxidation (M))MER_	AFVVDM(0.968)M(0.032)ER		AFVVDM(15)M(-15)ER		0	1	0	0	P04275	P04275	P04275	VWF	von Willebrand factor;von Willebrand antigen 2	MULTI-MSMS	GodwinAK_022123_EV_SF13	557.257	2	557.257	1112.5	0.10001	5.5731e-05	-0.2271	-0.00012655	-0.12709	-7.0824e-05	557.257	29.003	0.6637	29.003	28.671	29.335	0					42	12	5	0	0	0	0.0010193	2	7258	114.65
AFVVDMMER	9	Oxidation (M)	_AFVVDMM(Oxidation (M))ER_	AFVVDM(0.014)M(0.986)ER		AFVVDM(-18)M(18)ER		0	1	0	0	P04275	P04275	P04275	VWF	von Willebrand factor;von Willebrand antigen 2	MULTI-MSMS	GodwinAK_022123_EV_SF13	557.257	2	557.257	1112.5	0.23355	0.00013015	-0.76754	-0.00042771	-0.53399	-0.00029757	557.257	30.611	0.92182	30.611	30.22	31.142	0					75	17	6	0	0	0	6.9413e-05	2	7812	148.04
AFVVDMMER	9	Oxidation (M)	_AFVVDM(Oxidation (M))MER_	AFVVDM(0.5)M(0.5)ER		AFVVDM(0)M(0)ER		0	1	0	0	P04275	P04275	P04275	VWF	von Willebrand factor;von Willebrand antigen 2	MULTI-MSMS	GodwinAK_022123_EV_SF13	557.257	2	557.257	1112.5	0.38948	0.00021704	0.053344	2.9726e-05	0.44282	0.00024677	557.257	31.615	4.0539	31.615	31.042	35.096	0					153	78	2	0	0	0	0.006344	2	8039	92.439
AFVVDMMER	9	Oxidation (M)	_AFVVDM(Oxidation (M))MER_	AFVVDM(0.889)M(0.111)ER		AFVVDM(9)M(-9)ER		0	1	0	0	P04275	P04275	P04275	VWF	von Willebrand factor;von Willebrand antigen 2	MULTI-MSMS	GodwinAK_022123_EV_SF14	557.257	2	557.257	1112.5	0.12522	6.978e-05	0.28234	0.00015734	0.40756	0.00022712	557.257	28.86	0.61187	28.86	28.629	29.241	0					19	11	2	0	0	0	0.01338	1	7233	82.279
AFVVDMMER	9	Oxidation (M)	_AFVVDMM(Oxidation (M))ER_	AFVVDM(0.016)M(0.984)ER		AFVVDM(-18)M(18)ER		0	1	0	0	P04275	P04275	P04275	VWF	von Willebrand factor;von Willebrand antigen 2	MULTI-MSMS	GodwinAK_022123_EV_SF14	557.257	2	557.257	1112.5	0.20734	0.00011554	-0.2849	-0.00015876	-0.07756	-4.3221e-05	557.257	30.604	1.081	30.604	29.801	30.882	0					63	20	6	0	0	0	0.00029646	1	7721	134.81
AFVVDMMER	9	Unmodified	_AFVVDMMER_					0	0	0	0	P04275	P04275	P04275	VWF	von Willebrand factor;von Willebrand antigen 2	MULTI-MSMS	GodwinAK_022123_EV_SF13	549.26	2	549.26	1096.5	0.476	0.00026145	-0.5686	-0.00031231	-0.092598	-5.086e-05	549.26	40.683	0.72089	40.683	40.347	41.067	0					52	13	6	0	0	0	4.3951e-07	1	10746	170.66
AFYMEEGVPYCERDYEK	17	Unmodified	_AFYMEEGVPYCERDYEK_					0	0	0	1	Q9NR12	Q9NR12	Q9NR12	PDLIM7	PDZ and LIM domain protein 7	MULTI-MSMS	GodwinAK_022123_EV_SF06	729.648	3	729.312	2184.91	0.64486	0.0004703	2.451	0.0017875	3.0958	0.0022578	729.648	36.736	1.2508	36.736	36.252	37.503	0					72	23	7	0	0	0	0.059397	1	9501	37.092
AFYPEEISSMVLTK	14	Oxidation (M)	_AFYPEEISSM(Oxidation (M))VLTK_	AFYPEEISSM(1)VLTK		AFYPEEISSM(91)VLTK		0	1	0	0	P0DMV9;P0DMV8	P0DMV9	P0DMV9	HSPA1B;HSPA1A	Heat shock 70 kDa protein 1B;Heat shock 70 kDa protein 1A	MULTI-MSMS	GodwinAK_022123_EV_SF17	815.906	2	815.905	1629.8	0.58899	0.00048056	0.40853	0.00033333	0.99753	0.00081389	815.906	46.933	0.78112	46.933	46.448	47.229	0					46	14	5	0	0	0	0.0008752	1	12490	90.913
AFYPEEISSMVLTK	14	Oxidation (M)	_AFYPEEISSM(Oxidation (M))VLTK_	AFYPEEISSM(1)VLTK		AFYPEEISSM(90)VLTK		0	1	0	0	P0DMV9;P0DMV8	P0DMV9	P0DMV9	HSPA1B;HSPA1A	Heat shock 70 kDa protein 1B;Heat shock 70 kDa protein 1A	MULTI-MSMS	GodwinAK_022123_EV_SF18	815.906	2	815.905	1629.8	0.49701	0.00040552	-0.12063	-9.8425e-05	0.37638	0.00030709	815.906	47.639	1.3	47.639	47.121	48.421	0					58	24	5	0	0	0	0.00090802	1	12685	90.05
AFYVNVLNEEQR	12	Unmodified	_AFYVNVLNEEQR_					0	0	0	0	P04040	P04040	P04040	CAT	Catalase	MULTI-MSMS	GodwinAK_022123_EV_SF15	741.373	2	741.373	1480.73	0.33905	0.00025137	0.39849	0.00029543	0.73754	0.0005468	741.373	41.392	0.41557	41.392	41.114	41.529	0					29	7	5	0	0	0	9.6393e-39	1	10965	238.51
AFYVNVLNEEQR	12	Unmodified	_AFYVNVLNEEQR_					0	0	0	0	P04040	P04040	P04040	CAT	Catalase	MULTI-MSMS	GodwinAK_022123_EV_SF16	741.373	2	741.373	1480.73	0.49009	0.00036334	0.095976	7.1154e-05	0.58607	0.00043449	741.373	41.547	0.4141	41.547	41.314	41.728	0					32	7	5	0	0	0	2.5865e-63	1	10993	260.06
AFYVNVLNEEQRK	13	Unmodified	_AFYVNVLNEEQRK_					0	0	0	1	P04040	P04040	P04040	CAT	Catalase	MULTI-MSMS	GodwinAK_022123_EV_SF18	537.282	3	537.283	1608.83	0.26028	0.00013984	-0.5137	-0.000276	-0.25342	-0.00013616	537.282	33.941	0.56731	33.941	33.743	34.31	0					31	10	5	0	0	0	1.7847e-05	1	8721	118.61
AFYYPEEAGLAFGGPGSSR	19	Unmodified	_AFYYPEEAGLAFGGPGSSR_					0	0	0	0	P09172	P09172	P09172	DBH	Dopamine beta-hydroxylase;Soluble dopamine beta-hydroxylase	MULTI-MSMS	GodwinAK_022123_EV_SF07	988.965	2	988.463	1974.91	0.96398	0.00095286	-0.053627	-5.3008e-05	0.91035	0.00089985	988.463	50.014	0.31284	50.014	49.831	50.144	0					22	5	5	0	0	0	0.0017067	1	13400	71.607
AGALNSNDAFVLK	13	Unmodified	_AGALNSNDAFVLK_					0	0	0	0	P06396;CON__Q3SX14	P06396	P06396	GSN	Gelsolin	MULTI-MSMS	GodwinAK_022123_EV_SF13	660.352	2	660.351	1318.69	0.4257	0.00028111	-0.32076	-0.00021181	0.10495	6.9302e-05	660.351	35.24	0.61333	35.24	34.787	35.4	0					39	12	6	0	0	0	5.1708e-05	1	9139	136.52
AGALNSNDAFVLK	13	Unmodified	_AGALNSNDAFVLK_					0	0	0	0	P06396;CON__Q3SX14	P06396	P06396	GSN	Gelsolin	MULTI-MSMS	GodwinAK_022123_EV_SF14	660.352	2	660.351	1318.69	0.51501	0.00034009	0.32463	0.00021437	0.83964	0.00055446	660.352	35.313	0.7243	35.313	34.793	35.517	0					42	13	5	0	0	0	1.0091e-06	1	9168	164.48
AGALQCSPSDAYTK	14	Unmodified	_AGALQCSPSDAYTK_					0	0	0	0	Q9Y490	Q9Y490	Q9Y490	TLN1	Talin-1	MULTI-MSMS	GodwinAK_022123_EV_SF08	734.841	2	734.84	1467.67	0.24759	0.00018194	0.022974	1.6882e-05	0.27056	0.00019882	734.841	19.245	0.6656	19.245	18.911	19.577	0					76	12	8	0	0	0	4.6415e-09	2	4364	158.34
AGALQCSPSDAYTKK	15	Unmodified	_AGALQCSPSDAYTKK_					0	0	0	1	Q9Y490	Q9Y490	Q9Y490	TLN1	Talin-1	MULTI-MSMS	GodwinAK_022123_EV_SF05	532.928	3	532.928	1595.76	-0.063181	-3.3671e-05	-0.10601	-5.6497e-05	-0.16919	-9.0168e-05	532.928	14.519	1.0403	14.519	14.054	15.095	0					68	19	6	0	0	0	1.8252e-18	1	2873	157.68
AGALQCSPSDAYTKK	15	Unmodified	_AGALQCSPSDAYTKK_					0	0	0	1	Q9Y490	Q9Y490	Q9Y490	TLN1	Talin-1	MULTI-MSMS	GodwinAK_022123_EV_SF05	798.888	2	798.888	1595.76	0.2005	0.00016018	-0.18688	-0.0001493	0.013616	1.0877e-05	798.888	14.55	0.62513	14.55	14.054	14.68	0					28	11	4	0	0	0	0.0038041	1	2921	97.734
AGALQCSPSDAYTKK	15	Unmodified	_AGALQCSPSDAYTKK_					0	0	0	1	Q9Y490	Q9Y490	Q9Y490	TLN1	Talin-1	MULTI-MSMS	GodwinAK_022123_EV_SF06	532.928	3	532.928	1595.76	0.2602	0.00013867	-0.28783	-0.00015339	-0.027636	-1.4728e-05	532.928	14.437	0.71897	14.437	14.054	14.773	0					57	13	7	0	0	0	1.3666e-10	1	2855	140.74
AGALQCSPSDAYTKK	15	Unmodified	_AGALQCSPSDAYTKK_					0	0	0	1	Q9Y490	Q9Y490	Q9Y490	TLN1	Talin-1	MULTI-MSMS	GodwinAK_022123_EV_SF06	798.888	2	798.888	1595.76	0.46623	0.00037247	-0.34112	-0.00027252	0.12511	9.9946e-05	798.888	14.437	0.51347	14.437	14.156	14.669	0					36	9	5	0	0	0	7.411e-08	1	2887	146.36
AGCECLNESDEHGFDNCLR	19	Unmodified	_AGCECLNESDEHGFDNCLR_					0	0	0	0	O43396	O43396	O43396	TXNL1	Thioredoxin-like protein 1	MULTI-MSMS	GodwinAK_022123_EV_SF12	761.969	3	761.633	2281.88	0.23289	0.00017738	0.38517	0.00029336	0.61807	0.00047074	761.968	28.266	0.41672	28.266	28.032	28.449	0					25	7	5	0	0	0	9.5287e-22	1	7070	167.82
AGCECLNESDEHGFDNCLRK	20	Unmodified	_AGCECLNESDEHGFDNCLRK_					0	0	0	1	O43396	O43396	O43396	TXNL1	Thioredoxin-like protein 1	MULTI-MSMS	GodwinAK_022123_EV_SF10	603.752	4	603.501	2409.97	-0.17673	-0.00010666	-0.23838	-0.00014387	-0.41511	-0.00025052	603.752	23.191	0.31174	23.191	23.008	23.32	0					23	5	6	0	0	0	1.4632e-06	1	5453	93.269
AGCHFYAVCNQHCDIDR	17	Unmodified	_AGCHFYAVCNQHCDIDR_					0	0	0	0	Q9HC84	Q9HC84	Q9HC84	MUC5B	Mucin-5B	MULTI-MSMS	GodwinAK_022123_EV_SF03	531.722	4	531.471	2121.86	0.739	0.00039276	-0.47377	-0.0002518	0.26523	0.00014096	531.722	19.402	0.35996	19.402	19.223	19.583	0					28	6	7	0	0	0	2.7189e-18	1	4441	176.33
AGCHFYAVCNQHCDIDR	17	Unmodified	_AGCHFYAVCNQHCDIDR_					0	0	0	0	Q9HC84	Q9HC84	Q9HC84	MUC5B	Mucin-5B	MULTI-MSMS	GodwinAK_022123_EV_SF03	708.628	3	708.293	2121.86	0.67584	0.00047869	-0.77876	-0.00055159	-0.10291	-7.2893e-05	708.627	19.402	0.30788	19.402	19.223	19.531	0					18	5	4	0	0	0	0.00018235	1	4455	96.163
AGCQVVAPSDMMDGR	15	2 Oxidation (M)	_AGCQVVAPSDM(Oxidation (M))M(Oxidation (M))DGR_	AGCQVVAPSDM(1)M(1)DGR		AGCQVVAPSDM(67)M(67)DGR		0	2	0	0	P13716	P13716	P13716	ALAD	Delta-aminolevulinic acid dehydratase	MULTI-MSMS	GodwinAK_022123_EV_SF10	813.34	2	813.339	1624.66	-0.063257	-5.145e-05	-0.14616	-0.00011888	-0.20941	-0.00017033	813.34	14.889	0.46229	14.889	14.709	15.171	0					23	8	5	0	0	0	0.0084982	1	3044	67.08
AGCQVVAPSDMMDGR	15	2 Oxidation (M)	_AGCQVVAPSDM(Oxidation (M))M(Oxidation (M))DGR_	AGCQVVAPSDM(1)M(1)DGR		AGCQVVAPSDM(88)M(88)DGR		0	2	0	0	P13716	P13716	P13716	ALAD	Delta-aminolevulinic acid dehydratase	MULTI-MSMS	GodwinAK_022123_EV_SF18	813.339	2	813.339	1624.66	0.13316	0.0001083	-0.084015	-6.8332e-05	0.049142	3.9969e-05	813.34	14.805	0.30835	14.805	14.625	14.933	0					20	5	5	0	0	0	0.0010238	1	3038	87.878
AGCQVVAPSDMMDGR	15	Oxidation (M)	_AGCQVVAPSDM(Oxidation (M))MDGR_	AGCQVVAPSDM(0.5)M(0.5)DGR		AGCQVVAPSDM(0)M(0)DGR		0	1	0	0	P13716	P13716	P13716	ALAD	Delta-aminolevulinic acid dehydratase	MULTI-MSMS	GodwinAK_022123_EV_SF10	805.343	2	805.342	1608.67	-0.097682	-7.8667e-05	0.72251	0.00058187	0.62483	0.0005032	805.343	21.003	0.46902	21.003	20.769	21.238	0					26	8	5	0	0	0	0.0096639	1	4815	61.815
AGCQVVAPSDMMDGRVEAIK	20	Oxidation (M)	_AGCQVVAPSDM(Oxidation (M))MDGRVEAIK_	AGCQVVAPSDM(0.5)M(0.5)DGRVEAIK		AGCQVVAPSDM(0)M(0)DGRVEAIK		0	1	0	1	P13716	P13716	P13716	ALAD	Delta-aminolevulinic acid dehydratase	MULTI-MSMS	GodwinAK_022123_EV_SF05	717.674	3	717.339	2149	0.36752	0.00026364	0.25306	0.00018153	0.62059	0.00044517	717.674	29.003	0.30576	29.003	28.824	29.13	0					15	5	3	0	0	0	1.984e-05	1	7339	80.142
AGCVAESTAVCR	12	Unmodified	_AGCVAESTAVCR_					0	0	0	0	Q9Y6R7	Q9Y6R7	Q9Y6R7	FCGBP	IgGFc-binding protein	MULTI-MSMS	GodwinAK_022123_EV_SF10	640.79	2	640.79	1279.56	-0.085053	-5.4501e-05	-0.35439	-0.00022709	-0.43945	-0.00028159	640.79	13.437	0.46722	13.437	13.307	13.774	0					23	8	4	0	0	0	8.3641e-10	1	2624	185.6
AGCVAESTAVCR	12	Unmodified	_AGCVAESTAVCR_					0	0	0	0	Q9Y6R7	Q9Y6R7	Q9Y6R7	FCGBP	IgGFc-binding protein	MULTI-MSMS	GodwinAK_022123_EV_SF10	640.79	2	640.79	1279.56	-0.12498	-8.0086e-05	0.29824	0.00019111	0.17325	0.00011102	640.79	14.579	0.41459	14.579	14.242	14.657	0					12	7	2	0	0	0	1.6998e-20	1	2945	209.86
AGCVAESTAVCR	12	Unmodified	_AGCVAESTAVCR_					0	0	0	0	Q9Y6R7	Q9Y6R7	Q9Y6R7	FCGBP	IgGFc-binding protein	MULTI-MSMS	GodwinAK_022123_EV_SF11	640.79	2	640.79	1279.56	-0.56235	-0.00036035	0.87986	0.00056381	0.31751	0.00020346	640.793	13.314	0.93248	13.314	12.928	13.86	0					54	17	5	0	0	0	3.6018e-50	1	2588	248.81
AGCVAESTAVCR	12	Unmodified	_AGCVAESTAVCR_					0	0	0	0	Q9Y6R7	Q9Y6R7	Q9Y6R7	FCGBP	IgGFc-binding protein	MULTI-MSMS	GodwinAK_022123_EV_SF11	427.529	3	427.529	1279.56	-1.1624	-0.00049694	-0.060902	-2.6037e-05	-1.2233	-0.00052298	427.529	13.314	0.41493	13.314	13.029	13.444	0					21	7	4	0	0	0	2.8351e-06	1	2606	136.48
AGDFLEANYMNLQR	14	Oxidation (M)	_AGDFLEANYM(Oxidation (M))NLQR_	AGDFLEANYM(1)NLQR		AGDFLEANYM(180)NLQR		0	1	0	0	P01024	P01024	P01024	C3	Complement C3;Complement C3 beta chain;C3-beta-c;Complement C3 alpha chain;C3a anaphylatoxin;Acylation stimulating protein;Complement C3b alpha chain;Complement C3c alpha chain fragment 1;Complement C3dg fragment;Complement C3g fragment;Complement C3d fragment;Complement C3f fragment;Complement C3c alpha chain fragment 2	MULTI-MSMS	GodwinAK_022123_EV_SF01	829.387	2	829.386	1656.76	0.46256	0.00038364	0.41643	0.00034538	0.87899	0.00072902	829.388	40.223	0.77865	40.223	39.749	40.528	0					76	14	7	0	0	0	2.9545e-13	2	10507	181.87
AGDFLEANYMNLQR	14	Oxidation (M)	_AGDFLEANYM(Oxidation (M))NLQR_	AGDFLEANYM(1)NLQR		AGDFLEANYM(150)NLQR		0	1	0	0	P01024	P01024	P01024	C3	Complement C3;Complement C3 beta chain;C3-beta-c;Complement C3 alpha chain;C3a anaphylatoxin;Acylation stimulating protein;Complement C3b alpha chain;Complement C3c alpha chain fragment 1;Complement C3dg fragment;Complement C3g fragment;Complement C3d fragment;Complement C3f fragment;Complement C3c alpha chain fragment 2	MULTI-MSMS	GodwinAK_022123_EV_SF01	553.26	3	553.259	1656.76	0.72362	0.00040035	0.029168	1.6138e-05	0.75279	0.00041649	553.26	40.035	0.62335	40.035	39.8	40.424	0					55	11	7	0	0	0	1.8005e-08	1	10523	145.6
AGDFLEANYMNLQR	14	Oxidation (M)	_AGDFLEANYM(Oxidation (M))NLQR_	AGDFLEANYM(1)NLQR		AGDFLEANYM(64)NLQR		0	1	0	0	P01024	P01024	P01024	C3	Complement C3;Complement C3 beta chain;C3-beta-c;Complement C3 alpha chain;C3a anaphylatoxin;Acylation stimulating protein;Complement C3b alpha chain;Complement C3c alpha chain fragment 1;Complement C3dg fragment;Complement C3g fragment;Complement C3d fragment;Complement C3f fragment;Complement C3c alpha chain fragment 2	MULTI-MSMS	GodwinAK_022123_EV_SF13	829.887	2	829.386	1656.76	0.42123	0.00034937	0.76385	0.00063352	1.1851	0.00098289	829.386	40.008	0.66917	40.008	39.677	40.347	0					41	12	5	0	0	0	0.012132	1	10564	63.694
AGDFLEANYMNLQR	14	Oxidation (M)	_AGDFLEANYM(Oxidation (M))NLQR_	AGDFLEANYM(1)NLQR		AGDFLEANYM(150)NLQR		0	1	0	0	P01024	P01024	P01024	C3	Complement C3;Complement C3 beta chain;C3-beta-c;Complement C3 alpha chain;C3a anaphylatoxin;Acylation stimulating protein;Complement C3b alpha chain;Complement C3c alpha chain fragment 1;Complement C3dg fragment;Complement C3g fragment;Complement C3d fragment;Complement C3f fragment;Complement C3c alpha chain fragment 2	MULTI-MSMS	GodwinAK_022123_EV_SF16	829.887	2	829.386	1656.76	0.48719	0.00040406	0.8749	0.00072563	1.3621	0.0011297	829.387	40.001	1.3914	40.001	39.769	41.16	0					68	26	6	0	0	0	9.3919e-09	2	10553	154.01
AGDFLEANYMNLQR	14	Oxidation (M)	_AGDFLEANYM(Oxidation (M))NLQR_	AGDFLEANYM(1)NLQR		AGDFLEANYM(43)NLQR		0	1	0	0	P01024	P01024	P01024	C3	Complement C3;Complement C3 beta chain;C3-beta-c;Complement C3 alpha chain;C3a anaphylatoxin;Acylation stimulating protein;Complement C3b alpha chain;Complement C3c alpha chain fragment 1;Complement C3dg fragment;Complement C3g fragment;Complement C3d fragment;Complement C3f fragment;Complement C3c alpha chain fragment 2	MULTI-MSMS	GodwinAK_022123_EV_SF16	553.26	3	553.259	1656.76	0.65121	0.00036029	0.067444	3.7314e-05	0.71865	0.0003976	553.259	40	0.61613	40	39.821	40.437	0					36	11	4	0	0	0	0.04347	1	10579	43.03
AGDFLEANYMNLQR	14	Unmodified	_AGDFLEANYMNLQR_					0	0	0	0	P01024	P01024	P01024	C3	Complement C3;Complement C3 beta chain;C3-beta-c;Complement C3 alpha chain;C3a anaphylatoxin;Acylation stimulating protein;Complement C3b alpha chain;Complement C3c alpha chain fragment 1;Complement C3dg fragment;Complement C3g fragment;Complement C3d fragment;Complement C3f fragment;Complement C3c alpha chain fragment 2	MULTI-MSMS	GodwinAK_022123_EV_SF16	821.389	2	821.388	1640.76	0.6252	0.00051353	0.41318	0.00033938	1.0384	0.00085292	821.389	47.032	0.82695	47.032	46.434	47.261	0					59	15	8	0	0	0	4.696e-17	1	12569	229.53
AGDFLEANYMNLQR	14	Unmodified	_AGDFLEANYMNLQR_					0	0	0	0	P01024	P01024	P01024	C3	Complement C3;Complement C3 beta chain;C3-beta-c;Complement C3 alpha chain;C3a anaphylatoxin;Acylation stimulating protein;Complement C3b alpha chain;Complement C3c alpha chain fragment 1;Complement C3dg fragment;Complement C3g fragment;Complement C3d fragment;Complement C3f fragment;Complement C3c alpha chain fragment 2	MULTI-MSMS	GodwinAK_022123_EV_SF16	548.263	3	547.928	1640.76	0.77427	0.00042424	2.0067	0.0010995	2.781	0.0015238	547.929	47.003	0.41397	47.003	46.747	47.161	0					17	7	3	0	0	0	1.8024e-08	1	12584	150.49
AGDISCNADINPLK	14	Unmodified	_AGDISCNADINPLK_					0	0	0	0	P17301	P17301	P17301	ITGA2	Integrin alpha-2	MULTI-MSMS	GodwinAK_022123_EV_SF03	744.362	2	744.362	1486.71	0.14537	0.0001082	0.097821	7.2814e-05	0.24319	0.00018102	744.362	31.275	0.56379	31.275	30.943	31.506	0					27	10	4	0	0	0	1.4982e-17	1	8083	196.44
AGDISCNADINPLK	14	Unmodified	_AGDISCNADINPLK_					0	0	0	0	P17301	P17301	P17301	ITGA2	Integrin alpha-2	MULTI-MSMS	GodwinAK_022123_EV_SF04	744.363	2	744.362	1486.71	0.61395	0.000457	0.57514	0.00042811	1.1891	0.00088511	744.362	31.285	0.35578	31.285	31.057	31.413	0					16	6	3	0	0	0	1.4218e-07	1	8054	140.24
AGDKDDITEPAVCALR	16	Unmodified	_AGDKDDITEPAVCALR_					0	0	0	1	P14923	P14923	P14923	JUP	Junction plakoglobin	MULTI-MSMS	GodwinAK_022123_EV_SF08	577.617	3	577.617	1729.83	0.69876	0.00040361	-1.8293	-0.0010567	-1.1306	-0.00065305	577.617	29.065	0.35922	29.065	28.912	29.271	0					10	6	2	0	0	0	0.0027544	1	7378	56.215
AGDTAVYYCAR	11	Unmodified	_AGDTAVYYCAR_					0	0	0	0	P01766	P01766	P01766		Ig heavy chain V-III region BRO	MULTI-MSMS	GodwinAK_022123_EV_SF08	623.78	2	623.78	1245.54	0.11935	7.4448e-05	-0.12562	-7.8357e-05	-0.0062669	-3.9091e-06	623.78	18.936	0.65732	18.936	18.561	19.218	0					38	12	5	0	0	0	5.2373e-63	1	4293	262.83
AGDTTKFDVEVLK	13	Unmodified	_AGDTTKFDVEVLK_					0	0	0	1	Q27J81	Q27J81	Q27J81	INF2	Inverted formin-2	MULTI-MSMS	GodwinAK_022123_EV_SF03	474.921	3	474.921	1421.74	-0.06056	-2.8761e-05	-0.046343	-2.2009e-05	-0.1069	-5.0771e-05	474.921	31.757	0.35602	31.757	31.557	31.913	0					21	6	4	0	0	0	0.0010131	1	8229	82.102
AGDTVIPLYIPQCGECK	17	Unmodified	_AGDTVIPLYIPQCGECK_					0	0	0	0	P11766	P11766	P11766	ADH5	Alcohol dehydrogenase class-3	MULTI-MSMS	GodwinAK_022123_EV_SF18	961.466	2	960.963	1919.91	0.56353	0.00054153	0.2985	0.00028684	0.86203	0.00082838	960.964	47.2	0.46709	47.2	46.913	47.38	0					38	8	7	0	0	0	8.6748e-05	1	12575	130.56
AGELTPEEEAQYKK	14	Acetyl (Protein N-term)	_(Acetyl (Protein N-term))AGELTPEEEAQYKK_					1	0	0	1	Q9NZT1	Q9NZT1	Q9NZT1	CALML5	Calmodulin-like protein 5	MULTI-MSMS	GodwinAK_022123_EV_SF16	817.9	2	817.899	1633.78	-0.029438	-2.4077e-05	0.52366	0.0004283	0.49423	0.00040423	817.899	25.91	0.46249	25.91	25.584	26.046	0					25	8	5	0	0	0	1.6616e-08	1	6352	152.54
AGEQVTYTCATYYK	14	Unmodified	_AGEQVTYTCATYYK_					0	0	0	0	P08603	P08603	P08603	CFH	Complement factor H	MULTI-MSMS	GodwinAK_022123_EV_SF05	827.874	2	827.875	1653.73	0.63952	0.00052944	-0.23029	-0.00019065	0.40923	0.00033879	827.874	26.043	0.30596	26.043	25.865	26.171	0					12	5	3	0	0	0	7.4243e-08	1	6421	149.31
AGEQVTYTCATYYK	14	Unmodified	_AGEQVTYTCATYYK_					0	0	0	0	P08603	P08603	P08603	CFH	Complement factor H	MULTI-MSMS	GodwinAK_022123_EV_SF05	827.872	2	827.875	1653.73	0.63985	0.00052972	-0.39298	-0.00032533	0.24688	0.00020438	827.876	26.613	0.97504	26.613	26.171	27.146	0					74	18	9	0	0	0	3.9849e-09	2	6545	159.94
AGEQVTYTCATYYK	14	Unmodified	_AGEQVTYTCATYYK_					0	0	0	0	P08603	P08603	P08603	CFH	Complement factor H	MULTI-MSMS	GodwinAK_022123_EV_SF05	552.252	3	552.252	1653.73	0.39456	0.0002179	0.10671	5.8932e-05	0.50127	0.00027683	552.252	26.622	0.31092	26.622	26.429	26.74	0					17	5	4	0	0	0	4.8083e-05	1	6610	87.863
AGEVINQPMMMAAR	14	2 Oxidation (M)	_AGEVINQPMM(Oxidation (M))M(Oxidation (M))AAR_	AGEVINQPM(0.267)M(0.866)M(0.866)AAR		AGEVINQPM(-7.4)M(7.4)M(7.4)AAR		0	2	0	0	P18206	P18206	P18206	VCL	Vinculin	MULTI-MSMS	GodwinAK_022123_EV_SF05	775.86	2	775.86	1549.71	0.53736	0.00041691	0.14196	0.00011014	0.67932	0.00052705	776.362	21.058	0.3026	21.058	20.928	21.23	0					12	5	3	0	0	0	0.0014256	1	4960	86.882
AGEVINQPMMMAAR	14	2 Oxidation (M)	_AGEVINQPM(Oxidation (M))M(Oxidation (M))MAAR_	AGEVINQPM(0.939)M(0.637)M(0.424)AAR		AGEVINQPM(9.8)M(2)M(-2)AAR		0	2	0	0	P18206	P18206	P18206	VCL	Vinculin	MULTI-MSMS	GodwinAK_022123_EV_SF06	775.86	2	775.86	1549.71	0.27526	0.00021356	-0.38925	-0.00030201	-0.11399	-8.8443e-05	775.86	21.548	0.4649	21.548	21.343	21.808	0					30	8	4	0	0	0	0.00097705	1	5019	93.667
AGEVINQPMMMAAR	14	3 Oxidation (M)	_AGEVINQPM(Oxidation (M))M(Oxidation (M))M(Oxidation (M))AAR_	AGEVINQPM(1)M(1)M(1)AAR		AGEVINQPM(79)M(79)M(79)AAR		0	3	0	0	P18206	P18206	P18206	VCL	Vinculin	MSMS	GodwinAK_022123_EV_SF05	783.857	2	783.857	1565.7	NaN	NaN	NaN	NaN	NaN	NaN	NaN	14.486	1	14.486	13.986	14.986	0								0	0	0	0.0019423	1	2891	78.932
AGEVINQPMMMAAR	14	3 Oxidation (M)	_AGEVINQPM(Oxidation (M))M(Oxidation (M))M(Oxidation (M))AAR_	AGEVINQPM(1)M(1)M(1)AAR		AGEVINQPM(100)M(100)M(100)AAR		0	3	0	0	P18206	P18206	P18206	VCL	Vinculin	MULTI-MSMS	GodwinAK_022123_EV_SF06	783.857	2	783.857	1565.7	0.45761	0.0003587	2.205	0.0017284	2.6626	0.0020871	784.364	14.459	0.5133	14.459	14.208	14.721	0					36	9	5	0	0	0	0.00023389	1	2885	104.05
AGEVQEPELR	10	Unmodified	_AGEVQEPELR_					0	0	0	0	P25311	P25311	P25311	AZGP1	Zinc-alpha-2-glycoprotein	MULTI-MSMS	GodwinAK_022123_EV_SF16	564.288	2	564.288	1126.56	-0.0043077	-2.4308e-06	-0.21553	-0.00012162	-0.21983	-0.00012405	564.288	19.658	0.67119	19.658	19.272	19.943	0					35	12	4	0	0	0	2.6515e-20	1	4504	207.29
AGFAGDDAPR	10	Unmodified	_AGFAGDDAPR_					0	0	0	0	P60709;P63261;A5A3E0;P68133;P68032;P62736;P63267;Q6S8J3;P0CG38;P0CG39	P60709;P68133;Q6S8J3	P60709	ACTB;ACTG1;POTEF;ACTA1;ACTC1;ACTA2;ACTG2;POTEE;POTEI;POTEJ	Actin, cytoplasmic 1;Actin, cytoplasmic 1, N-terminally processed;Actin, cytoplasmic 2;Actin, cytoplasmic 2, N-terminally processed;POTE ankyrin domain family member F;Actin, alpha skeletal muscle;Actin, alpha cardiac muscle 1;Actin, aortic smooth muscle;Actin, gamma-enteric smooth muscle;POTE ankyrin domain family member E;POTE ankyrin domain family member I;POTE ankyrin domain family member J	MULTI-MSMS	GodwinAK_022123_EV_SF16	488.729	2	488.728	975.441	-0.23721	-0.00011593	0.18602	9.0912e-05	-0.051193	-2.502e-05	488.729	14.326	1.0364	14.326	13.576	14.612	0					77	19	7	0	0	0	4.3195e-20	3	2920	202.45
AGFAGDDAPR	10	Unmodified	_AGFAGDDAPR_					0	0	0	0	P60709;P63261;A5A3E0;P68133;P68032;P62736;P63267;Q6S8J3;P0CG38;P0CG39	P60709;P68133;Q6S8J3	P60709	ACTB;ACTG1;POTEF;ACTA1;ACTC1;ACTA2;ACTG2;POTEE;POTEI;POTEJ	Actin, cytoplasmic 1;Actin, cytoplasmic 1, N-terminally processed;Actin, cytoplasmic 2;Actin, cytoplasmic 2, N-terminally processed;POTE ankyrin domain family member F;Actin, alpha skeletal muscle;Actin, alpha cardiac muscle 1;Actin, aortic smooth muscle;Actin, gamma-enteric smooth muscle;POTE ankyrin domain family member E;POTE ankyrin domain family member I;POTE ankyrin domain family member J	MULTI-MSMS	GodwinAK_022123_EV_SF16	488.728	2	488.728	975.441	-0.25	-0.00012218	0.71177	0.00034786	0.46177	0.00022568	488.728	14.846	1.9688	14.846	14.56	16.529	0					82	37	5	0	0	0	5.0179e-09	2	3102	179.21
AGFAGDDAPR	10	Unmodified	_AGFAGDDAPR_					0	0	0	0	P60709;P63261;A5A3E0;P68133;P68032;P62736;P63267;Q6S8J3;P0CG38;P0CG39	P60709;P68133;Q6S8J3	P60709	ACTB;ACTG1;POTEF;ACTA1;ACTC1;ACTA2;ACTG2;POTEE;POTEI;POTEJ	Actin, cytoplasmic 1;Actin, cytoplasmic 1, N-terminally processed;Actin, cytoplasmic 2;Actin, cytoplasmic 2, N-terminally processed;POTE ankyrin domain family member F;Actin, alpha skeletal muscle;Actin, alpha cardiac muscle 1;Actin, aortic smooth muscle;Actin, gamma-enteric smooth muscle;POTE ankyrin domain family member E;POTE ankyrin domain family member I;POTE ankyrin domain family member J	MULTI-MSMS	GodwinAK_022123_EV_SF17	488.728	2	488.728	975.441	0.45333	0.00022155	0.27135	0.00013262	0.72468	0.00035417	488.728	14.132	0.56989	14.132	13.794	14.364	0					29	10	4	0	0	0	8.1637e-06	1	2898	162.25
AGFFGDAMK	9	Oxidation (M)	_AGFFGDAM(Oxidation (M))K_	AGFFGDAM(1)K		AGFFGDAM(80)K		0	1	0	0	P98160	P98160	P98160	HSPG2	Basement membrane-specific heparan sulfate proteoglycan core protein;Endorepellin;LG3 peptide	MULTI-MSMS	GodwinAK_022123_EV_SF03	480.218	2	480.218	958.422	-0.28982	-0.00013918	0.3744	0.00017979	0.084579	4.0616e-05	480.218	24.078	0.51904	24.078	23.759	24.278	0					23	9	3	0	0	0	0.015759	1	5798	79.906
AGGADAVQTVTGGLR	15	Unmodified	_AGGADAVQTVTGGLR_					0	0	0	0	Q9H223	Q9H223	Q9H223	EHD4	EH domain-containing protein 4	MULTI-MSMS	GodwinAK_022123_EV_SF01	686.863	2	686.863	1371.71	0.56093	0.00038528	-0.53408	-0.00036684	0.02685	1.8442e-05	686.862	31.837	0.31063	31.837	31.66	31.971	0					13	5	3	0	0	0	3.6331e-24	1	8107	201.6
AGGANYDAQTE	11	Unmodified	_AGGANYDAQTE_					0	0	0	0	Q14019	Q14019	Q14019	COTL1	Coactosin-like protein	MULTI-MSMS	GodwinAK_022123_EV_SF02	548.731	2	548.731	1095.45	0.10498	5.7605e-05	0.40015	0.00021958	0.50513	0.00027718	548.731	13.222	0.51693	13.222	13.042	13.559	0					18	9	3	0	0	0	0.002267	1	2690	110.31
AGGEDRGDGEPVSVVTVR	18	Unmodified	_AGGEDRGDGEPVSVVTVR_					0	0	0	1	Q9Y613	Q9Y613	Q9Y613	FHOD1	FH1/FH2 domain-containing protein 1	MULTI-MSMS	GodwinAK_022123_EV_SF10	600.635	3	600.634	1798.88	-0.20385	-0.00012244	0.62567	0.0003758	0.42182	0.00025336	600.635	22.461	0.46924	22.461	22.174	22.644	0					36	8	6	0	0	0	2.6951e-09	1	5222	99.011
AGGIETIANEFSDR	14	Unmodified	_AGGIETIANEFSDR_					0	0	0	0	Q92598	Q92598	Q92598	HSPH1	Heat shock protein 105 kDa	MULTI-MSMS	GodwinAK_022123_EV_SF04	740.358	2	740.357	1478.7	0.57315	0.00042434	0.55656	0.00041205	1.1297	0.00083639	740.358	44.904	0.57315	44.904	44.679	45.252	0					19	10	4	0	0	0	0.003009	1	11995	94.363
AGGIETIANEYSDR	14	Unmodified	_AGGIETIANEYSDR_					0	0	0	0	P34932	P34932	P34932	HSPA4	Heat shock 70 kDa protein 4	MULTI-MSMS	GodwinAK_022123_EV_SF08	748.355	2	748.355	1494.7	0.76397	0.00057172	0.07014	5.249e-05	0.83411	0.00062421	748.355	34.491	0.3646	34.491	34.309	34.673	0					21	6	4	0	0	0	4.0279e-32	1	8990	220.25
AGGSASAMLQPLLDNQVGFK	20	Oxidation (M)	_AGGSASAM(Oxidation (M))LQPLLDNQVGFK_	AGGSASAM(1)LQPLLDNQVGFK		AGGSASAM(88)LQPLLDNQVGFK		0	1	0	0	P20618	P20618	P20618	PSMB1	Proteasome subunit beta type-1	MULTI-MSMS	GodwinAK_022123_EV_SF07	674.345	3	674.01	2019.01	0.3859	0.0002601	-0.51511	-0.00034719	-0.12922	-8.7093e-05	674.344	46.623	0.41686	46.623	46.342	46.758	0					28	7	6	0	0	0	2.6868e-06	1	12408	87.676
AGISEAQLTDAETSK	15	Unmodified	_AGISEAQLTDAETSK_					0	0	0	0	P42768	P42768	P42768	WAS	Wiskott-Aldrich syndrome protein	MULTI-MSMS	GodwinAK_022123_EV_SF12	760.875	2	760.876	1519.74	0.29593	0.00022516	-1.9914	-0.0015152	-1.6954	-0.00129	760.874	27.022	0.31136	27.022	26.84	27.151	0					20	5	5	0	0	0	5.2666e-55	1	6711	255.3
AGKEESGVSVSNSQPTNESHSIK	23	Unmodified	_AGKEESGVSVSNSQPTNESHSIK_					0	0	0	1	Q99808	Q99808	Q99808	SLC29A1	Equilibrative nucleoside transporter 1	MULTI-MSMS	GodwinAK_022123_EV_SF11	594.039	4	593.789	2371.13	-0.50384	-0.00029917	0.20322	0.00012067	-0.30063	-0.00017851	594.039	12.076	0.46631	12.076	11.842	12.308	0					34	8	7	0	0	0	5.0485e-16	1	2258	127.92
AGKEESGVSVSNSQPTNESHSIK	23	Unmodified	_AGKEESGVSVSNSQPTNESHSIK_					0	0	0	1	Q99808	Q99808	Q99808	SLC29A1	Equilibrative nucleoside transporter 1	MULTI-MSMS	GodwinAK_022123_EV_SF11	791.716	3	791.382	2371.13	-0.52603	-0.00041629	0.32715	0.0002589	-0.19888	-0.00015739	791.717	12.082	0.31069	12.082	11.894	12.205	0					16	5	4	0	0	0	3.7325e-08	1	2259	92.792
AGKEPGLQIWR	11	Unmodified	_AGKEPGLQIWR_					0	0	0	1	P06396;CON__Q3SX14	P06396	P06396	GSN	Gelsolin	MULTI-MSMS	GodwinAK_022123_EV_SF16	419.238	3	418.903	1253.69	0.18357	7.6899e-05	-0.75535	-0.00031642	-0.57178	-0.00023952	418.903	28.06	0.50952	28.06	27.833	28.342	0					19	9	3	0	0	0	0.00013864	1	7012	124.67
AGKPVICATQMLESMIK	17	2 Oxidation (M)	_AGKPVICATQM(Oxidation (M))LESM(Oxidation (M))IK_	AGKPVICATQM(1)LESM(1)IK		AGKPVICATQM(110)LESM(110)IK		0	2	0	1	P14618	P14618	P14618	PKM	Pyruvate kinase PKM	MULTI-MSMS	GodwinAK_022123_EV_SF15	636.99	3	636.991	1907.95	0.2972	0.00018932	-1.1202	-0.00071353	-0.82296	-0.00052422	636.991	34.124	0.9674	34.124	33.624	34.591	0					62	18	4	0	0	0	2.4914e-06	2	8792	111.7
AGLECSDIEK	10	Unmodified	_AGLECSDIEK_					0	0	0	0	O60229	O60229	O60229	KALRN	Kalirin	MULTI-MSMS	GodwinAK_022123_EV_SF15	561.261	2	561.261	1120.51	0.12499	7.0152e-05	1.3696	0.00076868	1.4945	0.00083883	561.262	17.812	0.52245	17.812	17.524	18.047	0					27	9	5	0	0	0	0.0043913	1	3923	110.76
AGLENTVAETECR	13	Unmodified	_AGLENTVAETECR_					0	0	0	0	CON__ENSEMBL:ENSP00000377550;P13646	CON__ENSEMBL:ENSP00000377550	CON__ENSEMBL:ENSP00000377550	KRT13	Keratin, type I cytoskeletal 13	MULTI-MSMS	GodwinAK_022123_EV_SF18	725.335	2	725.336	1448.66	-0.40373	-0.00029284	-0.099135	-7.1906e-05	-0.50287	-0.00036475	725.335	23.286	0.25405	23.286	23.156	23.411	0					8	4	2	0	0	0	2.4904e-21	1	5542	208.6
AGLKEEETELK	11	Unmodified	_AGLKEEETELK_					0	0	0	1	Q9NP59	Q9NP59	Q9NP59	SLC40A1	Solute carrier family 40 member 1	MULTI-MSMS	GodwinAK_022123_EV_SF13	416.222	3	416.222	1245.65	-0.42596	-0.00017729	1.3469	0.0005606	0.92093	0.00038331	416.223	15.353	0.51995	15.353	15.17	15.69	0					24	9	3	0	0	0	0.00040413	1	3195	113.77
AGLKEEETELK	11	Unmodified	_AGLKEEETELK_					0	0	0	1	Q9NP59	Q9NP59	Q9NP59	SLC40A1	Solute carrier family 40 member 1	MULTI-MSMS	GodwinAK_022123_EV_SF13	623.83	2	623.83	1245.65	-0.0091552	-5.7113e-06	1.1381	0.00070997	1.1289	0.00070426	623.831	15.353	0.31167	15.353	15.17	15.482	0					13	5	3	0	0	0	3.2524e-05	1	3200	152.54
AGLLGTLEEMRDEK	14	Oxidation (M)	_AGLLGTLEEM(Oxidation (M))RDEK_	AGLLGTLEEM(1)RDEK		AGLLGTLEEM(93)RDEK		0	1	0	1	Q9Y623	Q9Y623	Q9Y623	MYH4	Myosin-4	MULTI-MSMS	GodwinAK_022123_EV_SF06	526.6	3	526.6	1576.78	0.56562	0.00029786	-0.6308	-0.00033218	-0.065175	-3.4321e-05	526.599	31.775	0.56924	31.775	31.543	32.112	0					33	10	4	0	0	0	0.00057837	1	8057	92.65
AGLNSLEAVK	10	Acetyl (Protein N-term)	_(Acetyl (Protein N-term))AGLNSLEAVK_					1	0	0	0	P67936	P67936	P67936	TPM4	Tropomyosin alpha-4 chain	MULTI-SECPEP	GodwinAK_022123_EV_SF03	522.212	2	522.29	1042.57	0.36364	0.00018992	-0.10809	-5.6456e-05	0.25554	0.00013347	522.29	42.015	0.36475	42.015	41.782	42.147	0					19	6	4	0	0	0	0.018499	1	11207	62.823
AGLNSLEAVK	10	Acetyl (Protein N-term)	_(Acetyl (Protein N-term))AGLNSLEAVK_					1	0	0	0	P67936	P67936	P67936	TPM4	Tropomyosin alpha-4 chain	MULTI-MSMS	GodwinAK_022123_EV_SF04	522.29	2	522.29	1042.57	0.29833	0.00015582	0.22312	0.00011653	0.52145	0.00027235	522.292	41.109	0.99074	41.109	40.824	41.814	0					57	18	6	0	0	0	5.3287e-05	1	10867	157.99
AGLNSLEAVKR	11	Acetyl (Protein N-term)	_(Acetyl (Protein N-term))AGLNSLEAVKR_					1	0	0	1	P67936	P67936	P67936	TPM4	Tropomyosin alpha-4 chain	MULTI-MSMS	GodwinAK_022123_EV_SF01	600.341	2	600.341	1198.67	0.59556	0.00035754	-0.056176	-3.3725e-05	0.53938	0.00032381	600.341	31.997	0.56465	31.997	31.764	32.329	0					34	10	5	0	0	0	2.5058e-20	1	8124	206.23
AGLQFPVGR	9	Unmodified	_AGLQFPVGR_					0	0	0	0	Q99878;Q96KK5;Q71UI9;P0C0S5;Q9BTM1;Q16777;Q93077;Q8IUE6;Q7L7L0;Q6FI13;P20671;P0C0S8;P04908;Q96QV6;P16104	Q99878	Q99878	HIST1H2AJ;HIST1H2AH;H2AFV;H2AFZ;H2AFJ;HIST2H2AC;HIST1H2AC;HIST2H2AB;HIST3H2A;HIST2H2AA3;HIST1H2AD;HIST1H2AG;HIST1H2AB;HIST1H2AA;H2AFX	Histone H2A type 1-J;Histone H2A type 1-H;Histone H2A.V;Histone H2A.Z;Histone H2A.J;Histone H2A type 2-C;Histone H2A type 1-C;Histone H2A type 2-B;Histone H2A type 3;Histone H2A type 2-A;Histone H2A type 1-D;Histone H2A type 1;Histone H2A type 1-B/E;Histone H2A type 1-A;Histone H2AX	MULTI-MSMS	GodwinAK_022123_EV_SF18	472.769	2	472.769	943.524	0.031173	1.4738e-05	0.039863	1.8846e-05	0.071037	3.3584e-05	472.769	32.364	0.33313	32.364	32.175	32.508	0					15	6	3	0	0	0	0.0015266	1	8240	131.04
AGMQTPFLIMDR	12	2 Oxidation (M)	_AGM(Oxidation (M))QTPFLIM(Oxidation (M))DR_	AGM(1)QTPFLIM(1)DR		AGM(100)QTPFLIM(100)DR		0	2	0	0	P12259	P12259	P12259	F5	Coagulation factor V;Coagulation factor V heavy chain;Coagulation factor V light chain	MULTI-MSMS	GodwinAK_022123_EV_SF13	706.34	2	706.339	1410.66	0.40548	0.00028641	-0.015152	-1.0702e-05	0.39033	0.00027571	706.339	33.166	1.3896	33.166	32.677	34.067	0					129	26	8	0	0	0	0.00075389	2	8508	103.87
AGMQTPFLIMDR	12	2 Oxidation (M)	_AGM(Oxidation (M))QTPFLIM(Oxidation (M))DR_	AGM(1)QTPFLIM(1)DR		AGM(92)QTPFLIM(92)DR		0	2	0	0	P12259	P12259	P12259	F5	Coagulation factor V;Coagulation factor V heavy chain;Coagulation factor V light chain	MULTI-MSMS	GodwinAK_022123_EV_SF17	706.34	2	706.339	1410.66	-0.060115	-4.2461e-05	0.097961	6.9194e-05	0.037846	2.6732e-05	706.34	33.213	0.56707	33.213	32.834	33.401	0					34	10	5	0	0	0	0.0022553	1	8478	92.239
AGMQTPFLIMDR	12	2 Oxidation (M)	_AGM(Oxidation (M))QTPFLIM(Oxidation (M))DR_	AGM(1)QTPFLIM(1)DR		AGM(76)QTPFLIM(76)DR		0	2	0	0	P12259	P12259	P12259	F5	Coagulation factor V;Coagulation factor V heavy chain;Coagulation factor V light chain	MULTI-MSMS	GodwinAK_022123_EV_SF18	706.339	2	706.339	1410.66	0.15822	0.00011176	-0.19049	-0.00013455	-0.032273	-2.2796e-05	706.339	32.915	0.41437	32.915	32.611	33.025	0					24	7	4	0	0	0	0.0079809	1	8394	76.143
AGMQTPFLIMDR	12	Oxidation (M)	_AGM(Oxidation (M))QTPFLIMDR_	AGM(1)QTPFLIMDR		AGM(120)QTPFLIM(-120)DR		0	1	0	0	P12259	P12259	P12259	F5	Coagulation factor V;Coagulation factor V heavy chain;Coagulation factor V light chain	MULTI-MSMS	GodwinAK_022123_EV_SF17	698.342	2	698.342	1394.67	0.28485	0.00019892	-0.0063167	-4.4112e-06	0.27853	0.00019451	698.342	42.753	0.57313	42.753	42.362	42.935	0					38	10	5	0	0	0	0.00010628	1	11258	121.9
AGMQTPFLIMDR	12	Oxidation (M)	_AGMQTPFLIM(Oxidation (M))DR_	AGMQTPFLIM(1)DR		AGM(-70)QTPFLIM(70)DR		0	1	0	0	P12259	P12259	P12259	F5	Coagulation factor V;Coagulation factor V heavy chain;Coagulation factor V light chain	MULTI-MSMS	GodwinAK_022123_EV_SF18	698.342	2	698.342	1394.67	0.35151	0.00024547	-0.36873	-0.0002575	-0.017223	-1.2027e-05	698.341	41.342	0.62366	41.342	40.98	41.604	0					43	11	5	0	0	0	0.012607	1	10891	69.979
AGMQTPFLIMDRDCR	15	2 Oxidation (M)	_AGM(Oxidation (M))QTPFLIM(Oxidation (M))DRDCR_	AGM(1)QTPFLIM(1)DRDCR		AGM(62)QTPFLIM(62)DRDCR		0	2	0	1	P12259	P12259	P12259	F5	Coagulation factor V;Coagulation factor V heavy chain;Coagulation factor V light chain	MSMS	GodwinAK_022123_EV_SF01	614.948	3	614.948	1841.82	NaN	NaN	NaN	NaN	NaN	NaN	NaN	27.414	1	27.414	26.914	27.914	0								0	0	0	0.01246	1	6729	62.077
AGMQTPFLIMDRDCR	15	Oxidation (M)	_AGM(Oxidation (M))QTPFLIMDRDCR_	AGM(1)QTPFLIMDRDCR		AGM(54)QTPFLIM(-54)DRDCR		0	1	0	1	P12259	P12259	P12259	F5	Coagulation factor V;Coagulation factor V heavy chain;Coagulation factor V light chain	MULTI-MSMS	GodwinAK_022123_EV_SF16	609.617	3	609.616	1825.83	0.53647	0.00032704	-0.84252	-0.00051361	-0.30605	-0.00018657	609.95	35.707	0.41389	35.707	35.475	35.889	0					24	7	4	0	0	0	0.0072615	1	9309	60.937
AGNNMLLVGVHGPR	14	Oxidation (M)	_AGNNM(Oxidation (M))LLVGVHGPR_	AGNNM(1)LLVGVHGPR		AGNNM(110)LLVGVHGPR		0	1	0	0	P21333	P21333	P21333	FLNA	Filamin-A	MULTI-MSMS	GodwinAK_022123_EV_SF15	484.258	3	484.258	1449.75	-0.13385	-6.4818e-05	0.31909	0.00015452	0.18524	8.9702e-05	484.258	21.976	0.97451	21.976	21.408	22.383	0					65	18	6	0	0	0	0.00016162	1	5112	109.16
AGNNMLLVGVHGPR	14	Oxidation (M)	_AGNNM(Oxidation (M))LLVGVHGPR_	AGNNM(1)LLVGVHGPR		AGNNM(90)LLVGVHGPR		0	1	0	0	P21333	P21333	P21333	FLNA	Filamin-A	MULTI-MSMS	GodwinAK_022123_EV_SF15	725.883	2	725.883	1449.75	0.11754	8.5318e-05	0.066635	4.8369e-05	0.18417	0.00013369	725.883	22.016	0.56654	22.016	21.714	22.28	0					24	10	3	0	0	0	0.00089995	1	5177	90.263
AGNNMLLVGVHGPR	14	Oxidation (M)	_AGNNM(Oxidation (M))LLVGVHGPR_	AGNNM(1)LLVGVHGPR		AGNNM(100)LLVGVHGPR		0	1	0	0	P21333	P21333	P21333	FLNA	Filamin-A	MULTI-MSMS	GodwinAK_022123_EV_SF16	484.258	3	484.258	1449.75	-0.20063	-9.7155e-05	-0.24613	-0.00011919	-0.44675	-0.00021634	484.258	22.432	0.66774	22.432	22.05	22.717	0					46	12	5	0	0	0	0.00026408	1	5341	104.59
AGNSLAASTAEETAGSAQGR	20	Unmodified	_AGNSLAASTAEETAGSAQGR_					0	0	0	0	P55268	P55268	P55268	LAMB2	Laminin subunit beta-2	MULTI-MSMS	GodwinAK_022123_EV_SF10	924.938	2	924.938	1847.86	-0.092579	-8.563e-05	0.50703	0.00046897	0.41445	0.00038334	924.938	21.888	0.31231	21.888	21.706	22.018	0					20	5	5	0	0	0	1.3845e-06	1	5063	118.51
AGNSLAASTAEETAGSAQGR	20	Unmodified	_AGNSLAASTAEETAGSAQGR_					0	0	0	0	P55268	P55268	P55268	LAMB2	Laminin subunit beta-2	MULTI-MSMS	GodwinAK_022123_EV_SF11	924.939	2	924.938	1847.86	0.27042	0.00025012	-1.2514	-0.0011574	-0.98096	-0.00090732	924.939	21.817	0.36164	21.817	21.638	22	0					23	6	4	0	0	0	0.033277	1	5095	66.285
AGPHCPTAQLIATLK	15	Unmodified	_AGPHCPTAQLIATLK_					0	0	0	0	P02776;P10720	P02776	P02776	PF4;PF4V1	Platelet factor 4;Platelet factor 4, short form;Platelet factor 4 variant;Platelet factor 4 variant(4-74);Platelet factor 4 variant(5-74);Platelet factor 4 variant(6-74)	MULTI-MSMS	GodwinAK_022123_EV_SF09	526.62	3	526.62	1576.84	0.37022	0.00019496	-0.24657	-0.00012985	0.12365	6.5117e-05	526.62	34.38	0.81903	34.38	33.849	34.668	0					48	15	5	0	0	0	0.00012483	1	9039	102.52
AGQAATLALGDFDR	14	Unmodified	_AGQAATLALGDFDR_					0	0	0	0	Q9BX10	Q9BX10	Q9BX10	GTPBP2	GTP-binding protein 2	MULTI-MSMS	GodwinAK_022123_EV_SF02	703.358	2	703.357	1404.7	0.90553	0.00063691	-1.4398	-0.0010127	-0.53424	-0.00037576	703.357	40.319	0.46784	40.319	40.086	40.554	0					25	8	4	0	0	0	1.0977e-07	1	10734	144.7
AGQAVDDFIEK	11	Unmodified	_AGQAVDDFIEK_					0	0	0	0	P52209	P52209	P52209	PGD	6-phosphogluconate dehydrogenase, decarboxylating	MULTI-MSMS	GodwinAK_022123_EV_SF11	596.796	2	596.796	1191.58	0.025215	1.5048e-05	0.24256	0.00014476	0.26778	0.00015981	596.796	28.769	0.52169	28.769	28.438	28.959	0					35	9	6	0	0	0	1.4861e-08	1	7074	179.09
AGQAVDDFIEK	11	Unmodified	_AGQAVDDFIEK_					0	0	0	0	P52209	P52209	P52209	PGD	6-phosphogluconate dehydrogenase, decarboxylating	MULTI-MSMS	GodwinAK_022123_EV_SF12	596.796	2	596.796	1191.58	0.037003	2.2084e-05	0.85939	0.00051288	0.89639	0.00053496	596.796	28.957	0.67544	28.957	28.605	29.281	0					34	10	5	0	0	0	1.29e-08	1	7278	180.09
AGQSAAGAAPGGGVDTR	17	Unmodified	_AGQSAAGAAPGGGVDTR_					0	0	0	0	P21333	P21333	P21333	FLNA	Filamin-A	MULTI-MSMS	GodwinAK_022123_EV_SF12	721.852	2	721.853	1441.69	-0.13092	-9.4505e-05	-0.32696	-0.00023602	-0.45788	-0.00033053	721.855	11.843	0.35999	11.843	11.614	11.974	0					25	6	7	0	0	0	2.5507e-119	1	2212	312.92
AGQSAAGAAPGGGVDTR	17	Unmodified	_AGQSAAGAAPGGGVDTR_					0	0	0	0	P21333	P21333	P21333	FLNA	Filamin-A	MULTI-MSMS	GodwinAK_022123_EV_SF12	481.571	3	481.571	1441.69	-0.44984	-0.00021663	0.37671	0.00018141	-0.073125	-3.5215e-05	481.571	11.843	0.35858	11.843	11.563	11.922	0					12	6	3	0	0	0	5.8105e-14	1	2230	111.11
AGQSAAGAAPGGGVDTR	17	Unmodified	_AGQSAAGAAPGGGVDTR_					0	0	0	0	P21333	P21333	P21333	FLNA	Filamin-A	MULTI-MSMS	GodwinAK_022123_EV_SF18	721.853	2	721.853	1441.69	-0.15051	-0.00010865	0.48646	0.00035115	0.33595	0.00024251	721.853	11.852	0.41571	11.852	11.567	11.983	0					25	7	5	0	0	0	7.9886e-87	1	2185	282.91
AGQVFLEELGNHK	13	Unmodified	_AGQVFLEELGNHK_					0	0	0	0	P09543	P09543	P09543	CNP	2,3-cyclic-nucleotide 3-phosphodiesterase	MULTI-MSMS	GodwinAK_022123_EV_SF13	481.253	3	481.253	1440.74	0.31492	0.00015156	-0.29065	-0.00013988	0.024268	1.1679e-05	481.252	33.319	0.41397	33.319	33.14	33.554	0					27	7	5	0	0	0	2.2859e-10	1	8593	178.32
AGSPTAPVHDESLVGPVDPSSGQQSR	26	Unmodified	_AGSPTAPVHDESLVGPVDPSSGQQSR_					0	0	0	0	Q12913	Q12913	Q12913	PTPRJ	Receptor-type tyrosine-protein phosphatase eta	MULTI-MSMS	GodwinAK_022123_EV_SF06	859.752	3	859.084	2574.23	0.56552	0.00048583	-0.41735	-0.00035854	0.14817	0.00012729	859.418	28.837	0.46291	28.837	28.553	29.016	0					43	8	7	0	0	0	4.4014e-07	1	7169	90.778
AGTFGLQSAR	10	Unmodified	_AGTFGLQSAR_					0	0	0	0	P24043	P24043	P24043	LAMA2	Laminin subunit alpha-2	MULTI-MSMS	GodwinAK_022123_EV_SF02	504.267	2	504.267	1006.52	-0.03125	-1.5758e-05	0.33397	0.00016841	0.30272	0.00015265	504.267	20.476	0.51123	20.476	20.245	20.756	0					21	9	4	0	0	0	0.0244	1	4779	87.258
AGTLDLDK	8	Acetyl (Protein N-term)	_(Acetyl (Protein N-term))AGTLDLDK_					1	0	0	0	Q7LDG7	Q7LDG7	Q7LDG7	RASGRP2	RAS guanyl-releasing protein 2	MULTI-MSMS	GodwinAK_022123_EV_SF11	874.452	1	874.452	873.444	0.29224	0.00025555	1.407	0.0012303	1.6992	0.0014859	874.452	32.86	0.47378	32.86	32.551	33.024	0					17	8	3	0	0	0	0.00047816	1	8262	134.81
AGTPYTVTLHGEVR	14	Unmodified	_AGTPYTVTLHGEVR_					0	0	0	0	P24821	P24821	P24821	TNC	Tenascin	MULTI-MSMS	GodwinAK_022123_EV_SF01	500.932	3	500.932	1499.77	0.25387	0.00012717	0.24343	0.00012194	0.4973	0.00024911	500.932	24.664	0.613	24.664	24.385	24.998	0					29	11	4	0	0	0	3.9658e-06	1	5901	107.14
AGTPYTVTLHGEVR	14	Unmodified	_AGTPYTVTLHGEVR_					0	0	0	0	P24821	P24821	P24821	TNC	Tenascin	MULTI-MSMS	GodwinAK_022123_EV_SF01	750.894	2	750.894	1499.77	0.16255	0.00012206	0.10747	8.0696e-05	0.27002	0.00020275	750.894	24.697	0.35769	24.697	24.485	24.843	0					17	6	4	0	0	0	0.039809	1	5935	66.262
AGTQIENIDEDFRDGLK	17	Unmodified	_AGTQIENIDEDFRDGLK_					0	0	0	1	O43707	O43707	O43707	ACTN4	Alpha-actinin-4	MULTI-MSMS	GodwinAK_022123_EV_SF08	640.982	3	640.981	1919.92	0.55027	0.00035271	0.087569	5.613e-05	0.63784	0.00040884	640.982	42.095	0.52019	42.095	41.861	42.381	0					29	9	5	0	0	0	2.8147e-18	1	11207	141.97
AGTQIENIEEDFR	13	Unmodified	_AGTQIENIEEDFR_					0	0	0	0	P12814;P35609;Q08043	P12814	P12814	ACTN1;ACTN2;ACTN3	Alpha-actinin-1;Alpha-actinin-2;Alpha-actinin-3	MULTI-MSMS	GodwinAK_022123_EV_SF12	761.363	2	761.363	1520.71	0.3472	0.00026435	0.067097	5.1085e-05	0.4143	0.00031543	761.363	42.951	0.40747	42.951	42.779	43.187	0					32	7	5	0	0	0	3.1562e-07	1	11295	213.81
AGTQIENIEEDFRDGLK	17	Unmodified	_AGTQIENIEEDFRDGLK_					0	0	0	1	P12814	P12814	P12814	ACTN1	Alpha-actinin-1	MULTI-MSMS	GodwinAK_022123_EV_SF06	645.653	3	645.653	1933.94	0.44952	0.00029023	-0.47183	-0.00030464	-0.022305	-1.4402e-05	645.987	49.223	0.37027	49.223	49.026	49.396	0					85	20	5	0	0	0	7.2202e-06	1	13059	107.07
AGTQIENIEEDFRDGLK	17	Unmodified	_AGTQIENIEEDFRDGLK_					0	0	0	1	P12814	P12814	P12814	ACTN1	Alpha-actinin-1	MULTI-MSMS	GodwinAK_022123_EV_SF07	645.987	3	645.653	1933.94	0.6122	0.00039527	-0.3915	-0.00025277	0.2207	0.0001425	645.653	49.183	0.41538	49.183	48.949	49.365	0					30	7	5	0	0	0	1.5919e-14	1	13139	156.5
AGTQIENIEEDFRDGLK	17	Unmodified	_AGTQIENIEEDFRDGLK_					0	0	0	1	P12814	P12814	P12814	ACTN1	Alpha-actinin-1	MULTI-MSMS	GodwinAK_022123_EV_SF09	645.653	3	645.653	1933.94	0.59306	0.00038291	-0.18637	-0.00012033	0.40669	0.00026258	645.653	44.115	0.5777	44.115	43.956	44.534	0					22	12	3	0	0	0	0.0039143	1	11864	65.231
AGTQYLLR	8	Unmodified	_AGTQYLLR_					0	0	0	0	P50453	P50453	P50453	SERPINB9	Serpin B9	MULTI-MSMS	GodwinAK_022123_EV_SF01	461.261	2	461.261	920.508	0.0013869	6.3973e-07	1.4369	0.0006628	1.4383	0.00066344	461.261	22.125	0.67071	22.125	21.607	22.278	0					35	12	5	0	0	0	0.0057779	1	5138	119.07
AGVAPLQVK	9	Unmodified	_AGVAPLQVK_					0	0	0	0	P21333	P21333	P21333	FLNA	Filamin-A	MULTI-MSMS	GodwinAK_022123_EV_SF02	441.774	2	441.774	881.533	-0.21538	-9.5149e-05	0.73162	0.00032321	0.51624	0.00022806	441.775	19.807	0.82433	19.807	19.472	20.296	0					61	15	6	0	0	0	0.0067128	2	4541	110.61
AGVETTTPSK	10	Unmodified	_AGVETTTPSK_					0	0	0	0	P0DOY3;P0DOY2	P0DOY3	P0DOY3			MULTI-MSMS	GodwinAK_022123_EV_SF16	495.759	2	495.759	989.503	-0.10687	-5.2982e-05	0.47734	0.00023664	0.37047	0.00018366	495.76	9.2813	1.2248	9.2813	8.8454	10.07	0					522	108	6	0	0	0	0.00083904	4	1575	128.38
AGVETTTPSK	10	Unmodified	_AGVETTTPSK_					0	0	0	0	P0DOY3;P0DOY2	P0DOY3	P0DOY3			MULTI-MSMS	GodwinAK_022123_EV_SF16	495.759	2	495.759	989.503	-0.13021	-6.4552e-05	0.089053	4.4149e-05	-0.041156	-2.0403e-05	495.759	10.273	1.8963	10.273	10.07	11.966	0					74	37	2	0	0	0	0.0028108	1	1703	116.37
AGVETTTPSK	10	Unmodified	_AGVETTTPSK_					0	0	0	0	P0DOY3;P0DOY2	P0DOY3	P0DOY3			MULTI-MSMS	GodwinAK_022123_EV_SF17	495.759	2	495.759	989.503	0.44789	0.00022204	-0.51937	-0.00025748	-0.071484	-3.5439e-05	495.759	9.0166	0.8192	9.0166	8.789	9.6082	0					454	87	6	0	0	0	0.00055086	4	1435	130.75
AGVETTTPSK	10	Unmodified	_AGVETTTPSK_					0	0	0	0	P0DOY3;P0DOY2	P0DOY3	P0DOY3			MULTI-MSMS	GodwinAK_022123_EV_SF17	495.76	2	495.759	989.503	0.44559	0.0002209	0.23403	0.00011602	0.67962	0.00033693	495.76	9.9179	0.91003	9.9179	9.5725	10.483	0					176	38	6	0	0	0	0.00084266	2	1603	128.36
AGVETTTPSK	10	Unmodified	_AGVETTTPSK_					0	0	0	0	P0DOY3;P0DOY2	P0DOY3	P0DOY3			MULTI-MSMS	GodwinAK_022123_EV_SF18	495.759	2	495.759	989.503	-0.14108	-6.9943e-05	-0.2453	-0.00012161	-0.38639	-0.00019155	495.759	9.0233	0.86893	9.0233	8.7567	9.6256	0					214	99	4	0	0	0	0.011227	1	1429	98.033
AGVLAHLEEER	11	Unmodified	_AGVLAHLEEER_					0	0	0	0	P35579;P35580	P35579	P35579	MYH9;MYH10	Myosin-9;Myosin-10	MULTI-MSMS	GodwinAK_022123_EV_SF08	408.551	3	408.551	1222.63	-0.59151	-0.00024166	1.8423	0.00075266	1.2508	0.000511	408.552	25.091	0.41029	25.091	24.859	25.269	0					26	7	5	0	0	0	0.00021888	1	6176	115.39
AGVLAHLEEERDLK	14	Unmodified	_AGVLAHLEEERDLK_					0	0	0	1	P35579;P35580	P35579	P35579	MYH9;MYH10	Myosin-9;Myosin-10	MULTI-MSMS	GodwinAK_022123_EV_SF06	527.286	3	527.286	1578.84	0.21332	0.00011248	0.19419	0.0001024	0.40752	0.00021488	527.286	27.602	0.46716	27.602	27.368	27.835	0					26	8	5	0	0	0	7.5762e-06	1	6815	122.63
AGVLAHLEEERDLK	14	Unmodified	_AGVLAHLEEERDLK_					0	0	0	1	P35579;P35580	P35579	P35579	MYH9;MYH10	Myosin-9;Myosin-10	MULTI-MSMS	GodwinAK_022123_EV_SF07	527.286	3	527.286	1578.84	-0.033939	-1.7896e-05	0.021108	1.113e-05	-0.012831	-6.7658e-06	527.286	27.541	0.46489	27.541	27.31	27.774	0					29	8	5	0	0	0	4.8122e-06	1	6831	125.36
AHICSHEEDAGVVCAGQR	18	Unmodified	_AHICSHEEDAGVVCAGQR_					0	0	0	0	A1L4H1	A1L4H1	A1L4H1	SSC5D	Soluble scavenger receptor cysteine-rich domain-containing protein SSC5D	MULTI-MSMS	GodwinAK_022123_EV_SF11	666.298	3	665.964	1994.87	-0.72108	-0.00048021	-0.39284	-0.00026162	-1.1139	-0.00074183	665.963	12.693	0.25829	12.693	12.517	12.775	0					20	4	6	0	0	0	3.757e-24	1	2423	183.23
AHICSHEEDAGVVCAGQR	18	Unmodified	_AHICSHEEDAGVVCAGQR_					0	0	0	0	A1L4H1	A1L4H1	A1L4H1	SSC5D	Soluble scavenger receptor cysteine-rich domain-containing protein SSC5D	MULTI-MSMS	GodwinAK_022123_EV_SF11	499.725	4	499.724	1994.87	-0.23273	-0.0001163	0.44393	0.00022184	0.2112	0.00010554	499.725	12.674	0.5183	12.674	12.308	12.827	0					24	9	5	0	0	0	6.4233e-09	1	2425	117.08
AHICSHEEDAGVVCAGQR	18	Unmodified	_AHICSHEEDAGVVCAGQR_					0	0	0	0	A1L4H1	A1L4H1	A1L4H1	SSC5D	Soluble scavenger receptor cysteine-rich domain-containing protein SSC5D	MULTI-MSMS	GodwinAK_022123_EV_SF12	499.975	4	499.724	1994.87	-0.26122	-0.00013054	-0.24797	-0.00012392	-0.5092	-0.00025446	499.975	12.924	0.66287	12.924	12.745	13.407	0					51	12	7	0	0	0	1.7681e-09	1	2562	126.48
AHICSHEEDAGVVCAGQR	18	Unmodified	_AHICSHEEDAGVVCAGQR_					0	0	0	0	A1L4H1	A1L4H1	A1L4H1	SSC5D	Soluble scavenger receptor cysteine-rich domain-containing protein SSC5D	MSMS	GodwinAK_022123_EV_SF12	665.963	3	665.964	1994.87	NaN	NaN	NaN	NaN	NaN	NaN	NaN	12.939	1	12.939	12.439	13.439	0								0	0	0	8.8429e-98	1	2564	238.64
AHICSHEEDAGVVCAGQR	18	Unmodified	_AHICSHEEDAGVVCAGQR_					0	0	0	0	A1L4H1	A1L4H1	A1L4H1	SSC5D	Soluble scavenger receptor cysteine-rich domain-containing protein SSC5D	MULTI-MSMS	GodwinAK_022123_EV_SF18	499.975	4	499.724	1994.87	0.003805	1.9014e-06	0.18612	9.3007e-05	0.18992	9.4908e-05	499.726	12.84	0.8274	12.84	12.503	13.33	0					47	15	6	0	0	0	1.9866e-12	1	2469	133.48
AHLDIAGSLEGHLR	14	Unmodified	_AHLDIAGSLEGHLR_					0	0	0	0	P04114	P04114	P04114	APOB	Apolipoprotein B-100;Apolipoprotein B-48	MULTI-MSMS	GodwinAK_022123_EV_SF15	496.936	3	496.935	1487.78	0.12322	6.1233e-05	0.020567	1.022e-05	0.14379	7.1453e-05	496.935	33.464	0.46362	33.464	33.211	33.675	0					19	8	4	0	0	0	2.6695e-06	1	8625	127.79
AHLDIAGSLEGHLR	14	Unmodified	_AHLDIAGSLEGHLR_					0	0	0	0	P04114	P04114	P04114	APOB	Apolipoprotein B-100;Apolipoprotein B-48	MULTI-MSMS	GodwinAK_022123_EV_SF16	496.935	3	496.935	1487.78	0.34252	0.00017021	-0.20547	-0.00010211	0.13705	6.8105e-05	496.935	33.681	0.3061	33.681	33.524	33.831	0					15	5	4	0	0	0	5.1678e-10	1	8708	166.62
AHLLSLVDVMQR	12	Oxidation (M)	_AHLLSLVDVM(Oxidation (M))QR_	AHLLSLVDVM(1)QR		AHLLSLVDVM(86)QR		0	1	0	0	P04275	P04275	P04275	VWF	von Willebrand factor;von Willebrand antigen 2	MULTI-MSMS	GodwinAK_022123_EV_SF01	466.59	3	466.591	1396.75	0.5187	0.00024202	-0.82255	-0.0003838	-0.30385	-0.00014177	466.59	35.336	0.46838	35.336	35.056	35.524	0					27	8	4	0	0	0	0.002028	1	9157	86.014
AHLLSLVDVMQR	12	Oxidation (M)	_AHLLSLVDVM(Oxidation (M))QR_	AHLLSLVDVM(1)QR		AHLLSLVDVM(99)QR		0	1	0	0	P04275	P04275	P04275	VWF	von Willebrand factor;von Willebrand antigen 2	MULTI-MSMS	GodwinAK_022123_EV_SF02	466.59	3	466.591	1396.75	0.27678	0.00012914	-0.74214	-0.00034628	-0.46536	-0.00021713	466.59	35.342	0.41299	35.342	35.063	35.476	0					24	7	4	0	0	0	0.00068336	1	9297	99.283
AHLLSLVDVMQR	12	Oxidation (M)	_AHLLSLVDVM(Oxidation (M))QR_	AHLLSLVDVM(1)QR		AHLLSLVDVM(110)QR		0	1	0	0	P04275	P04275	P04275	VWF	von Willebrand factor;von Willebrand antigen 2	MULTI-MSMS	GodwinAK_022123_EV_SF03	466.59	3	466.591	1396.75	0.097616	4.5547e-05	-0.54763	-0.00025552	-0.45001	-0.00020997	466.59	35.288	0.40921	35.288	35.003	35.412	0					26	7	4	0	0	0	0.00014725	1	9272	113.44
AHLLSLVDVMQR	12	Oxidation (M)	_AHLLSLVDVM(Oxidation (M))QR_	AHLLSLVDVM(1)QR		AHLLSLVDVM(140)QR		0	1	0	0	P04275	P04275	P04275	VWF	von Willebrand factor;von Willebrand antigen 2	MULTI-MSMS	GodwinAK_022123_EV_SF04	466.59	3	466.591	1396.75	0.098341	4.5885e-05	-0.59798	-0.00027901	-0.49964	-0.00023313	466.591	35.249	0.67307	35.249	34.904	35.577	0					48	12	6	0	0	0	5.7307e-05	1	9189	144.17
AHLLSLVDVMQR	12	Oxidation (M)	_AHLLSLVDVM(Oxidation (M))QR_	AHLLSLVDVM(1)QR		AHLLSLVDVM(190)QR		0	1	0	0	P04275	P04275	P04275	VWF	von Willebrand factor;von Willebrand antigen 2	MULTI-MSMS	GodwinAK_022123_EV_SF04	699.383	2	699.382	1396.75	0.63432	0.00044363	-0.083593	-5.8464e-05	0.55073	0.00038517	699.382	35.284	0.62199	35.284	34.852	35.474	0					30	11	4	0	0	0	1.6454e-10	1	9204	185.81
AHLLSLVDVMQR	12	Oxidation (M)	_AHLLSLVDVM(Oxidation (M))QR_	AHLLSLVDVM(1)QR		AHLLSLVDVM(150)QR		0	1	0	0	P04275	P04275	P04275	VWF	von Willebrand factor;von Willebrand antigen 2	MULTI-MSMS	GodwinAK_022123_EV_SF05	466.59	3	466.591	1396.75	-0.023284	-1.0864e-05	-0.42896	-0.00020015	-0.45224	-0.00021101	466.591	35.232	1.1896	35.232	34.691	35.881	0					69	22	7	0	0	0	4.4015e-05	2	9178	147.62
AHLLSLVDVMQR	12	Oxidation (M)	_AHLLSLVDVM(Oxidation (M))QR_	AHLLSLVDVM(1)QR		AHLLSLVDVM(160)QR		0	1	0	0	P04275	P04275	P04275	VWF	von Willebrand factor;von Willebrand antigen 2	MULTI-MSMS	GodwinAK_022123_EV_SF05	699.383	2	699.382	1396.75	0.34254	0.00023957	0.30135	0.00021076	0.64389	0.00045033	699.382	35.232	0.5687	35.232	34.947	35.516	0					37	10	5	0	0	0	3.0414e-06	1	9197	159.79
AHLLSLVDVMQR	12	Oxidation (M)	_AHLLSLVDVM(Oxidation (M))QR_	AHLLSLVDVM(1)QR		AHLLSLVDVM(150)QR		0	1	0	0	P04275	P04275	P04275	VWF	von Willebrand factor;von Willebrand antigen 2	MULTI-MSMS	GodwinAK_022123_EV_SF06	466.591	3	466.591	1396.75	0.32765	0.00015288	-1.5728	-0.00073383	-1.2451	-0.00058095	466.59	35.14	0.77693	35.14	34.852	35.629	0					59	14	6	0	0	0	4.2908e-05	2	8988	147.91
AHLLSLVDVMQR	12	Oxidation (M)	_AHLLSLVDVM(Oxidation (M))QR_	AHLLSLVDVM(1)QR		AHLLSLVDVM(190)QR		0	1	0	0	P04275	P04275	P04275	VWF	von Willebrand factor;von Willebrand antigen 2	MULTI-MSMS	GodwinAK_022123_EV_SF06	699.384	2	699.382	1396.75	0.66097	0.00046227	-0.36923	-0.00025824	0.29173	0.00020403	699.382	35.087	0.67256	35.087	34.748	35.421	0					49	12	5	0	0	0	1.6454e-10	1	9002	185.81
AHLLSLVDVMQR	12	Oxidation (M)	_AHLLSLVDVM(Oxidation (M))QR_	AHLLSLVDVM(1)QR		AHLLSLVDVM(130)QR		0	1	0	0	P04275	P04275	P04275	VWF	von Willebrand factor;von Willebrand antigen 2	MULTI-MSMS	GodwinAK_022123_EV_SF08	466.59	3	466.591	1396.75	0.17527	8.1777e-05	-0.69357	-0.00032361	-0.5183	-0.00024184	466.59	35.03	0.61517	35.03	34.724	35.339	0					42	11	5	0	0	0	6.9118e-05	1	9127	133.42
AHLLSLVDVMQR	12	Oxidation (M)	_AHLLSLVDVM(Oxidation (M))QR_	AHLLSLVDVM(1)QR		AHLLSLVDVM(94)QR		0	1	0	0	P04275	P04275	P04275	VWF	von Willebrand factor;von Willebrand antigen 2	MULTI-MSMS	GodwinAK_022123_EV_SF08	699.383	2	699.382	1396.75	0.70933	0.00049609	0.073793	5.1609e-05	0.78312	0.0005477	699.382	35	0.46091	35	34.775	35.236	0					24	8	4	0	0	0	0.0015277	1	9143	94.409
AHLLSLVDVMQR	12	Oxidation (M)	_AHLLSLVDVM(Oxidation (M))QR_	AHLLSLVDVM(1)QR		AHLLSLVDVM(150)QR		0	1	0	0	P04275	P04275	P04275	VWF	von Willebrand factor;von Willebrand antigen 2	MULTI-MSMS	GodwinAK_022123_EV_SF09	466.59	3	466.591	1396.75	0.038687	1.8051e-05	-0.57576	-0.00026864	-0.53707	-0.00025059	466.59	35.289	0.51471	35.289	34.977	35.492	0					42	9	6	0	0	0	2.4346e-05	1	9277	152.7
AHLLSLVDVMQR	12	Oxidation (M)	_AHLLSLVDVM(Oxidation (M))QR_	AHLLSLVDVM(1)QR		AHLLSLVDVM(140)QR		0	1	0	0	P04275	P04275	P04275	VWF	von Willebrand factor;von Willebrand antigen 2	MULTI-MSMS	GodwinAK_022123_EV_SF10	466.591	3	466.591	1396.75	0.23527	0.00010978	-0.31693	-0.00014787	-0.081653	-3.8099e-05	466.591	35.154	0.72727	35.154	34.836	35.563	0					47	13	5	0	0	0	5.7307e-05	2	8874	144.17
AHLLSLVDVMQR	12	Oxidation (M)	_AHLLSLVDVM(Oxidation (M))QR_	AHLLSLVDVM(1)QR		AHLLSLVDVM(190)QR		0	1	0	0	P04275	P04275	P04275	VWF	von Willebrand factor;von Willebrand antigen 2	MULTI-MSMS	GodwinAK_022123_EV_SF10	699.383	2	699.382	1396.75	0.69693	0.00048742	-0.60174	-0.00042084	0.095197	6.6579e-05	699.382	35.129	0.51917	35.129	34.836	35.355	0					32	9	4	0	0	0	1.6454e-10	1	8876	185.81
AHLLSLVDVMQR	12	Oxidation (M)	_AHLLSLVDVM(Oxidation (M))QR_	AHLLSLVDVM(1)QR		AHLLSLVDVM(90)QR		0	1	0	0	P04275	P04275	P04275	VWF	von Willebrand factor;von Willebrand antigen 2	MULTI-MSMS	GodwinAK_022123_EV_SF11	466.59	3	466.591	1396.75	-0.1757	-8.1981e-05	1.2326	0.00057511	1.0569	0.00049313	466.591	34.163	0.5731	34.163	33.899	34.472	0					31	10	4	0	0	0	0.0014387	1	8643	90.05
AHLLSLVDVMQR	12	Oxidation (M)	_AHLLSLVDVM(Oxidation (M))QR_	AHLLSLVDVM(1)QR		AHLLSLVDVM(140)QR		0	1	0	0	P04275	P04275	P04275	VWF	von Willebrand factor;von Willebrand antigen 2	MULTI-MSMS	GodwinAK_022123_EV_SF11	466.59	3	466.591	1396.75	-0.15888	-7.4131e-05	-0.12516	-5.8399e-05	-0.28404	-0.00013253	466.592	35.174	0.91423	35.174	34.836	35.75	0					81	17	7	0	0	0	6.0699e-05	2	8889	141.08
AHLLSLVDVMQR	12	Oxidation (M)	_AHLLSLVDVM(Oxidation (M))QR_	AHLLSLVDVM(1)QR		AHLLSLVDVM(160)QR		0	1	0	0	P04275	P04275	P04275	VWF	von Willebrand factor;von Willebrand antigen 2	MULTI-MSMS	GodwinAK_022123_EV_SF11	699.383	2	699.382	1396.75	-0.094483	-6.608e-05	-0.16969	-0.00011868	-0.26417	-0.00018476	699.382	35.174	0.66079	35.174	34.888	35.549	0					51	12	6	0	0	0	3.0414e-06	2	8896	159.79
AHLLSLVDVMQR	12	Oxidation (M)	_AHLLSLVDVM(Oxidation (M))QR_	AHLLSLVDVM(1)QR		AHLLSLVDVM(99)QR		0	1	0	0	P04275	P04275	P04275	VWF	von Willebrand factor;von Willebrand antigen 2	MULTI-MSMS	GodwinAK_022123_EV_SF16	466.59	3	466.591	1396.75	0.35623	0.00016622	-1.0336	-0.00048228	-0.6774	-0.00031607	466.59	35.259	0.41292	35.259	34.96	35.373	0					20	7	4	0	0	0	0.00068336	1	9171	99.283
AHLLSLVDVMQR	12	Oxidation (M)	_AHLLSLVDVM(Oxidation (M))QR_	AHLLSLVDVM(1)QR		AHLLSLVDVM(100)QR		0	1	0	0	P04275	P04275	P04275	VWF	von Willebrand factor;von Willebrand antigen 2	MULTI-MSMS	GodwinAK_022123_EV_SF17	466.59	3	466.591	1396.75	0.42574	0.00019865	-0.75477	-0.00035217	-0.32902	-0.00015352	466.59	35.108	0.46579	35.108	34.85	35.316	0					27	8	4	0	0	0	0.00039468	1	9036	104.79
AHNAFGGEGVYAIAR	15	Unmodified	_AHNAFGGEGVYAIAR_					0	0	0	0	Q8NBP7	Q8NBP7	Q8NBP7	PCSK9	Proprotein convertase subtilisin/kexin type 9	MULTI-MSMS	GodwinAK_022123_EV_SF16	511.592	3	511.592	1531.75	0.18484	9.4562e-05	-0.27724	-0.00014184	-0.092405	-4.7274e-05	511.591	29.15	0.41065	29.15	28.856	29.267	0					20	7	4	0	0	0	1.6234e-05	1	7337	115.12
AHQTGIHATEELKEFFAK	18	Acetyl (Protein N-term)	_(Acetyl (Protein N-term))AHQTGIHATEELKEFFAK_					1	0	0	1	Q6IBS0	Q6IBS0	Q6IBS0	TWF2	Twinfilin-2	MULTI-MSMS	GodwinAK_022123_EV_SF18	525.77	4	525.519	2098.05	0.39972	0.00021006	-0.31377	-0.00016489	0.085947	4.5167e-05	525.519	42.953	0.46836	42.953	42.697	43.165	0					25	8	4	0	0	0	0.0052037	1	11372	55.267
AHSSMVGVNLPQK	13	Oxidation (M)	_AHSSM(Oxidation (M))VGVNLPQK_	AHSSM(1)VGVNLPQK		AHSSM(110)VGVNLPQK		0	1	0	0	P00558	P00558	P00558	PGK1	Phosphoglycerate kinase 1	MULTI-MSMS	GodwinAK_022123_EV_SF02	461.906	3	461.906	1382.7	-0.17375	-8.0257e-05	-0.089551	-4.1364e-05	-0.2633	-0.00012162	461.907	15.459	0.62272	15.459	15.018	15.641	0					44	11	5	0	0	0	8.1701e-05	1	3290	113.61
AHSSMVGVNLPQK	13	Oxidation (M)	_AHSSM(Oxidation (M))VGVNLPQK_	AHSSM(1)VGVNLPQK		AHSSM(110)VGVNLPQK		0	1	0	0	P00558	P00558	P00558	PGK1	Phosphoglycerate kinase 1	MULTI-MSMS	GodwinAK_022123_EV_SF03	461.906	3	461.906	1382.7	0.078051	3.6052e-05	-0.93713	-0.00043287	-0.85908	-0.00039681	461.906	15.163	0.72284	15.163	14.676	15.399	0					56	13	6	0	0	0	0.00010247	1	3158	112.84
AHSSMVGVNLPQK	13	Oxidation (M)	_AHSSM(Oxidation (M))VGVNLPQK_	AHSSM(1)VGVNLPQK		AHSSM(55)VGVNLPQK		0	1	0	0	P00558	P00558	P00558	PGK1	Phosphoglycerate kinase 1	MULTI-SECPEP	GodwinAK_022123_EV_SF15	461.723	3	461.906	1382.7	-0.29136	-0.00013458	0.47371	0.00021881	0.18235	8.4231e-05	461.907	14.877	0.5202	14.877	14.52	15.041	0					21	9	3	0	0	0	0.021975	1	3063	54.683
AHVSFKPTVAQQR	13	Unmodified	_AHVSFKPTVAQQR_					0	0	0	1	P19823	P19823	P19823	ITIH2	Inter-alpha-trypsin inhibitor heavy chain H2	MSMS	GodwinAK_022123_EV_SF01	490.272	3	490.272	1467.79	NaN	NaN	NaN	NaN	NaN	NaN	NaN	12.612	1	12.612	12.112	13.112	0								0	0	0	2.2835e-14	1	2350	146.5
AHVSFKPTVAQQR	13	Unmodified	_AHVSFKPTVAQQR_					0	0	0	1	P19823	P19823	P19823	ITIH2	Inter-alpha-trypsin inhibitor heavy chain H2	MULTI-MSMS	GodwinAK_022123_EV_SF03	490.272	3	490.272	1467.79	-0.78028	-0.00038255	0.5896	0.00028906	-0.19068	-9.3486e-05	490.272	12.527	0.31318	12.527	12.344	12.657	0					19	5	5	0	0	0	1.6749e-05	1	2426	127.02
AHVSFKPTVAQQR	13	Unmodified	_AHVSFKPTVAQQR_					0	0	0	1	P19823	P19823	P19823	ITIH2	Inter-alpha-trypsin inhibitor heavy chain H2	MULTI-MSMS	GodwinAK_022123_EV_SF04	490.272	3	490.272	1467.79	-0.72341	-0.00035467	0.26453	0.00012969	-0.45887	-0.00022497	490.272	12.539	0.51548	12.539	12.103	12.619	0					22	9	4	0	0	0	0.03043	1	2348	56.295
AHVSFKPTVAQQR	13	Unmodified	_AHVSFKPTVAQQR_					0	0	0	1	P19823	P19823	P19823	ITIH2	Inter-alpha-trypsin inhibitor heavy chain H2	MULTI-MSMS	GodwinAK_022123_EV_SF05	490.272	3	490.272	1467.79	-0.39575	-0.00019403	0.094205	4.6186e-05	-0.30155	-0.00014784	490.272	12.466	0.57305	12.466	12.231	12.805	0					27	10	4	0	0	0	6.8618e-07	1	2317	158.01
AHVSFKPTVAQQR	13	Unmodified	_AHVSFKPTVAQQR_					0	0	0	1	P19823	P19823	P19823	ITIH2	Inter-alpha-trypsin inhibitor heavy chain H2	MULTI-MSMS	GodwinAK_022123_EV_SF06	490.272	3	490.272	1467.79	0.27117	0.00013295	-0.58033	-0.00028452	-0.30917	-0.00015158	490.272	12.472	0.36157	12.472	12.29	12.652	0					17	6	4	0	0	0	1.0603e-05	1	2328	144.57
AHVSFKPTVAQQR	13	Unmodified	_AHVSFKPTVAQQR_					0	0	0	1	P19823	P19823	P19823	ITIH2	Inter-alpha-trypsin inhibitor heavy chain H2	MULTI-MSMS	GodwinAK_022123_EV_SF13	490.272	3	490.272	1467.79	-0.32716	-0.0001604	0.2338	0.00011462	-0.093364	-4.5774e-05	490.272	12.365	0.41925	12.365	12.058	12.477	0					22	8	4	0	0	0	2.379e-05	1	2337	119.39
AHVSFKPTVAQQR	13	Unmodified	_AHVSFKPTVAQQR_					0	0	0	1	P19823	P19823	P19823	ITIH2	Inter-alpha-trypsin inhibitor heavy chain H2	MULTI-MSMS	GodwinAK_022123_EV_SF15	490.272	3	490.272	1467.79	-0.11637	-5.7054e-05	0.22792	0.00011174	0.11155	5.4689e-05	490.272	12.177	0.25606	12.177	12.099	12.355	0					12	4	4	0	0	0	0.041054	1	2314	52.693
AHVSFKPTVAQQR	13	Unmodified	_AHVSFKPTVAQQR_					0	0	0	1	P19823	P19823	P19823	ITIH2	Inter-alpha-trypsin inhibitor heavy chain H2	MULTI-SECPEP	GodwinAK_022123_EV_SF16	490.233	3	490.272	1467.79	-0.19192	-9.4091e-05	-0.10391	-5.0945e-05	-0.29583	-0.00014504	490.272	12.502	0.26029	12.502	12.327	12.587	0					15	4	4	0	0	0	2.0438e-09	1	2386	124.6
AHVSFKPTVAQQR	13	Unmodified	_AHVSFKPTVAQQR_					0	0	0	1	P19823	P19823	P19823	ITIH2	Inter-alpha-trypsin inhibitor heavy chain H2	MULTI-MSMS	GodwinAK_022123_EV_SF18	490.272	3	490.272	1467.79	-0.086313	-4.2317e-05	0.076264	3.739e-05	-0.010049	-4.9268e-06	490.272	12.477	0.41599	12.477	12.191	12.607	0					20	7	5	0	0	0	1.324e-05	1	2367	133.32
AHVVPCFDASK	11	Unmodified	_AHVVPCFDASK_					0	0	0	0	P21333	P21333	P21333	FLNA	Filamin-A	MULTI-MSMS	GodwinAK_022123_EV_SF01	410.87	3	410.869	1229.59	-0.48429	-0.00019898	0.38249	0.00015715	-0.1018	-4.1827e-05	410.87	19.098	0.6715	19.098	18.66	19.332	0					48	12	7	0	0	0	0.00014097	1	4219	125.75
AHVVPCFDASK	11	Unmodified	_AHVVPCFDASK_					0	0	0	0	P21333	P21333	P21333	FLNA	Filamin-A	MULTI-MSMS	GodwinAK_022123_EV_SF01	615.801	2	615.8	1229.59	0.094135	5.7968e-05	-0.15413	-9.4911e-05	-0.05999	-3.6942e-05	615.801	19.098	0.77236	19.098	18.812	19.585	0					35	14	3	0	0	0	0.00091444	1	4230	137.95
AHVVPCFDASK	11	Unmodified	_AHVVPCFDASK_					0	0	0	0	P21333	P21333	P21333	FLNA	Filamin-A	MULTI-MSMS	GodwinAK_022123_EV_SF02	410.869	3	410.869	1229.59	-0.30668	-0.00012601	-0.44838	-0.00018422	-0.75506	-0.00031023	410.869	19.028	0.36086	19.028	18.751	19.112	0					19	6	4	0	0	0	0.0010438	1	4338	89.679
AHVVPCFDASK	11	Unmodified	_AHVVPCFDASK_					0	0	0	0	P21333	P21333	P21333	FLNA	Filamin-A	MULTI-MSMS	GodwinAK_022123_EV_SF02	615.8	2	615.8	1229.59	0.43413	0.00026734	-0.71676	-0.00044138	-0.28263	-0.00017404	615.8	19.017	0.35968	19.017	18.803	19.163	0					18	6	4	0	0	0	0.00091444	1	4343	137.95
AHVVPCFDASK	11	Unmodified	_AHVVPCFDASK_					0	0	0	0	P21333	P21333	P21333	FLNA	Filamin-A	MULTI-MSMS	GodwinAK_022123_EV_SF13	615.8	2	615.8	1229.59	0.010275	6.3271e-06	-0.053687	-3.306e-05	-0.043412	-2.6733e-05	615.8	18.605	0.30988	18.605	18.425	18.735	0					15	5	3	0	0	0	0.0010614	1	4165	129.38
AHYDGFSLEPESDHYR	16	Unmodified	_AHYDGFSLEPESDHYR_					0	0	0	0	Q8NI99	Q8NI99	Q8NI99	ANGPTL6	Angiopoietin-related protein 6	MULTI-MSMS	GodwinAK_022123_EV_SF07	641.616	3	641.615	1921.82	-0.050952	-3.2692e-05	0.96313	0.00061796	0.91217	0.00058526	641.95	28.672	0.56833	28.672	28.438	29.006	0					36	10	5	0	0	0	8.0627e-23	1	7169	164.88
AHYGGFTVQNEANK	14	Unmodified	_AHYGGFTVQNEANK_					0	0	0	0	P02675	P02675	P02675	FGB	Fibrinogen beta chain;Fibrinopeptide B;Fibrinogen beta chain	MULTI-MSMS	GodwinAK_022123_EV_SF01	512.58	3	512.579	1534.72	0.0046476	2.3823e-06	0.55485	0.0002844	0.5595	0.00028679	512.58	17.552	1.0819	17.552	17.014	18.096	0					54	18	6	0	0	0	2.8396e-81	1	3793	216.68
AHYGGFTVQNEANK	14	Unmodified	_AHYGGFTVQNEANK_					0	0	0	0	P02675	P02675	P02675	FGB	Fibrinogen beta chain;Fibrinopeptide B;Fibrinogen beta chain	MULTI-MSMS	GodwinAK_022123_EV_SF01	768.366	2	768.366	1534.72	-0.12426	-9.5479e-05	0.29754	0.00022862	0.17328	0.00013314	768.366	17.6	0.40828	17.6	17.377	17.785	0					25	7	5	0	0	0	5.5818e-174	1	3797	346.06
AHYGGFTVQNEANK	14	Unmodified	_AHYGGFTVQNEANK_					0	0	0	0	P02675	P02675	P02675	FGB	Fibrinogen beta chain;Fibrinopeptide B;Fibrinogen beta chain	MULTI-MSMS	GodwinAK_022123_EV_SF02	768.366	2	768.366	1534.72	0.37417	0.0002875	-0.25746	-0.00019782	0.11671	8.9678e-05	768.365	17.491	0.46499	17.491	17.309	17.774	0					32	8	6	0	0	0	3.7393e-132	1	3897	325.74
AHYGGFTVQNEANK	14	Unmodified	_AHYGGFTVQNEANK_					0	0	0	0	P02675	P02675	P02675	FGB	Fibrinogen beta chain;Fibrinopeptide B;Fibrinogen beta chain	MULTI-MSMS	GodwinAK_022123_EV_SF03	768.366	2	768.366	1534.72	1.1401	0.00087604	-0.76086	-0.00058462	0.37927	0.00029142	768.365	17.407	1.0275	17.407	17.07	18.098	0					58	19	5	0	0	0	4.5907e-132	1	3831	325.18
AHYGGFTVQNEANK	14	Unmodified	_AHYGGFTVQNEANK_					0	0	0	0	P02675	P02675	P02675	FGB	Fibrinogen beta chain;Fibrinopeptide B;Fibrinogen beta chain	MULTI-MSMS	GodwinAK_022123_EV_SF03	512.58	3	512.579	1534.72	1.0497	0.00053805	-0.25602	-0.00013123	0.79367	0.00040682	512.581	17.407	1.6358	17.407	16.617	18.253	0					113	31	6	0	0	0	5.2718e-55	1	3833	206.32
AHYGGFTVQNEANK	14	Unmodified	_AHYGGFTVQNEANK_					0	0	0	0	P02675	P02675	P02675	FGB	Fibrinogen beta chain;Fibrinopeptide B;Fibrinogen beta chain	MULTI-MSMS	GodwinAK_022123_EV_SF03	512.58	3	512.579	1534.72	0.85178	0.00043661	0.4879	0.00025009	1.3397	0.00068669	512.58	18.537	0.82138	18.537	18.047	18.868	0					36	15	5	0	0	0	5.2128e-08	1	4175	101.39
AHYGGFTVQNEANK	14	Unmodified	_AHYGGFTVQNEANK_					0	0	0	0	P02675	P02675	P02675	FGB	Fibrinogen beta chain;Fibrinopeptide B;Fibrinogen beta chain	MSMS	GodwinAK_022123_EV_SF03	768.366	2	768.366	1534.72	NaN	NaN	NaN	NaN	NaN	NaN	NaN	18.627	1	18.627	18.127	19.127	0								0	0	0	0.012967	1	4200	76.228
AHYGGFTVQNEANK	14	Unmodified	_AHYGGFTVQNEANK_					0	0	0	0	P02675	P02675	P02675	FGB	Fibrinogen beta chain;Fibrinopeptide B;Fibrinogen beta chain	MULTI-MSMS	GodwinAK_022123_EV_SF04	512.58	3	512.579	1534.72	-0.74943	-0.00038414	0.82343	0.00042207	0.073992	3.7927e-05	512.58	12.025	0.77846	12.025	11.531	12.31	0					45	14	5	0	0	0	1.1153e-05	1	2148	89.663
AHYGGFTVQNEANK	14	Unmodified	_AHYGGFTVQNEANK_					0	0	0	0	P02675	P02675	P02675	FGB	Fibrinogen beta chain;Fibrinopeptide B;Fibrinogen beta chain	MULTI-MSMS	GodwinAK_022123_EV_SF04	512.58	3	512.579	1534.72	-0.52119	-0.00026715	-0.2631	-0.00013486	-0.7843	-0.00040201	512.579	12.842	0.51655	12.842	12.567	13.084	0					17	9	3	0	0	0	7.7983e-06	1	2451	93.623
AHYGGFTVQNEANK	14	Unmodified	_AHYGGFTVQNEANK_					0	0	0	0	P02675	P02675	P02675	FGB	Fibrinogen beta chain;Fibrinopeptide B;Fibrinogen beta chain	MULTI-MSMS	GodwinAK_022123_EV_SF04	768.365	2	768.366	1534.72	0.59952	0.00046065	-0.98193	-0.00075448	-0.38241	-0.00029383	768.365	15.026	0.40562	15.026	14.848	15.253	0					23	7	5	0	0	0	1.1056e-131	1	3068	320.94
AHYGGFTVQNEANK	14	Unmodified	_AHYGGFTVQNEANK_					0	0	0	0	P02675	P02675	P02675	FGB	Fibrinogen beta chain;Fibrinopeptide B;Fibrinogen beta chain	MULTI-MSMS	GodwinAK_022123_EV_SF04	512.58	3	512.579	1534.72	0.074276	3.8073e-05	-0.1082	-5.546e-05	-0.033921	-1.7387e-05	512.579	15.028	0.71809	15.028	14.639	15.358	0					38	13	4	0	0	0	4.1335e-13	1	3078	143.42
AHYGGFTVQNEANK	14	Unmodified	_AHYGGFTVQNEANK_					0	0	0	0	P02675	P02675	P02675	FGB	Fibrinogen beta chain;Fibrinopeptide B;Fibrinogen beta chain	MULTI-MSMS	GodwinAK_022123_EV_SF04	512.58	3	512.579	1534.72	0.28338	0.00014525	0.22876	0.00011726	0.51214	0.00026251	512.58	15.795	0.36214	15.795	15.562	15.924	0					11	6	2	0	0	0	7.4039e-13	1	3291	136.93
AHYGGFTVQNEANK	14	Unmodified	_AHYGGFTVQNEANK_					0	0	0	0	P02675	P02675	P02675	FGB	Fibrinogen beta chain;Fibrinopeptide B;Fibrinogen beta chain	MULTI-MSMS	GodwinAK_022123_EV_SF04	768.366	2	768.366	1534.72	0.80969	0.00062214	-0.6393	-0.00049122	0.1704	0.00013093	768.365	15.795	0.30991	15.795	15.614	15.924	0					14	5	4	0	0	0	3.4576e-12	1	3307	172.8
AHYGGFTVQNEANK	14	Unmodified	_AHYGGFTVQNEANK_					0	0	0	0	P02675	P02675	P02675	FGB	Fibrinogen beta chain;Fibrinopeptide B;Fibrinogen beta chain	MULTI-MSMS	GodwinAK_022123_EV_SF04	512.581	3	512.579	1534.72	0.62327	0.00031947	-0.08803	-4.5122e-05	0.53524	0.00027435	512.581	17.163	2.181	17.163	16.902	19.083	0					168	42	7	0	0	0	4.1335e-13	5	3779	143.42
AHYGGFTVQNEANK	14	Unmodified	_AHYGGFTVQNEANK_					0	0	0	0	P02675	P02675	P02675	FGB	Fibrinogen beta chain;Fibrinopeptide B;Fibrinogen beta chain	MULTI-MSMS	GodwinAK_022123_EV_SF04	768.369	2	768.366	1534.72	1.1498	0.00088344	-1.2816	-0.00098472	-0.13182	-0.00010128	768.368	17.135	1.5663	17.135	16.902	18.468	0					114	30	7	0	0	0	5.8904e-152	3	3780	330.69
AHYGGFTVQNEANK	14	Unmodified	_AHYGGFTVQNEANK_					0	0	0	0	P02675	P02675	P02675	FGB	Fibrinogen beta chain;Fibrinopeptide B;Fibrinogen beta chain	MSMS	GodwinAK_022123_EV_SF04	512.579	3	512.579	1534.72	NaN	NaN	NaN	NaN	NaN	NaN	NaN	16.158	1	16.158	15.658	16.658	0								0	0	0	3.3897e-37	1	3401	136.93
AHYGGFTVQNEANK	14	Unmodified	_AHYGGFTVQNEANK_					0	0	0	0	P02675	P02675	P02675	FGB	Fibrinogen beta chain;Fibrinopeptide B;Fibrinogen beta chain	MSMS	GodwinAK_022123_EV_SF04	512.581	3	512.579	1534.72	NaN	NaN	NaN	NaN	NaN	NaN	NaN	20.019	1	20.019	19.519	20.519	0								0	0	0	0.038909	1	4577	22.911
AHYGGFTVQNEANK	14	Unmodified	_AHYGGFTVQNEANK_					0	0	0	0	P02675	P02675	P02675	FGB	Fibrinogen beta chain;Fibrinopeptide B;Fibrinogen beta chain	MULTI-MSMS	GodwinAK_022123_EV_SF05	512.579	3	512.579	1534.72	0.015684	8.0391e-06	-0.46058	-0.00023609	-0.4449	-0.00022805	512.579	17.377	0.50864	17.377	16.992	17.5	0					40	9	5	0	0	0	2.1103e-57	1	3736	216.34
AHYGGFTVQNEANK	14	Unmodified	_AHYGGFTVQNEANK_					0	0	0	0	P02675	P02675	P02675	FGB	Fibrinogen beta chain;Fibrinopeptide B;Fibrinogen beta chain	MULTI-MSMS	GodwinAK_022123_EV_SF05	768.867	2	768.366	1534.72	0.30074	0.00023108	-0.27755	-0.00021326	0.023194	1.7821e-05	768.365	17.361	0.40522	17.361	17.095	17.5	0					33	7	5	0	0	0	6.4265e-96	1	3750	286.86
AHYGGFTVQNEANK	14	Unmodified	_AHYGGFTVQNEANK_					0	0	0	0	P02675	P02675	P02675	FGB	Fibrinogen beta chain;Fibrinopeptide B;Fibrinogen beta chain	MULTI-MSMS	GodwinAK_022123_EV_SF06	512.58	3	512.579	1534.72	0.15983	8.1925e-05	1.2006	0.00061541	1.3604	0.00069733	512.58	17.112	0.56055	17.112	16.824	17.384	0					38	10	7	0	0	0	1.2145e-55	1	3686	204.85
AHYGGFTVQNEANK	14	Unmodified	_AHYGGFTVQNEANK_					0	0	0	0	P02675	P02675	P02675	FGB	Fibrinogen beta chain;Fibrinopeptide B;Fibrinogen beta chain	MULTI-MSMS	GodwinAK_022123_EV_SF06	768.367	2	768.366	1534.72	0.37124	0.00028525	1.2606	0.00096861	1.6318	0.0012539	768.367	17.104	0.30649	17.104	16.926	17.232	0					17	5	4	0	0	0	8.3899e-81	1	3692	274.2
AHYGGFTVQNEANK	14	Unmodified	_AHYGGFTVQNEANK_					0	0	0	0	P02675	P02675	P02675	FGB	Fibrinogen beta chain;Fibrinopeptide B;Fibrinogen beta chain	MULTI-MSMS	GodwinAK_022123_EV_SF07	512.579	3	512.579	1534.72	0.048833	2.5031e-05	0.27166	0.00013925	0.32049	0.00016428	512.58	17.074	0.72836	17.074	16.84	17.569	0					35	13	5	0	0	0	2.0137e-54	1	3679	200.21
AHYGGFTVQNEANK	14	Unmodified	_AHYGGFTVQNEANK_					0	0	0	0	P02675	P02675	P02675	FGB	Fibrinogen beta chain;Fibrinopeptide B;Fibrinogen beta chain	MULTI-MSMS	GodwinAK_022123_EV_SF07	768.365	2	768.366	1534.72	-0.13217	-0.00010155	0.26536	0.00020389	0.13319	0.00010234	768.366	17.074	0.52049	17.074	16.892	17.413	0					26	9	5	0	0	0	3.7269e-96	1	3693	292.33
AHYGGFTVQNEANK	14	Unmodified	_AHYGGFTVQNEANK_					0	0	0	0	P02675	P02675	P02675	FGB	Fibrinogen beta chain;Fibrinopeptide B;Fibrinogen beta chain	MULTI-MSMS	GodwinAK_022123_EV_SF08	512.579	3	512.579	1534.72	0.034336	1.76e-05	1.1777	0.00060365	1.212	0.00062125	512.58	17.35	0.7663	17.35	16.814	17.581	0					42	14	4	0	0	0	1.33e-17	1	3808	147.24
AHYGGFTVQNEANK	14	Unmodified	_AHYGGFTVQNEANK_					0	0	0	0	P02675	P02675	P02675	FGB	Fibrinogen beta chain;Fibrinopeptide B;Fibrinogen beta chain	MULTI-MSMS	GodwinAK_022123_EV_SF08	768.365	2	768.366	1534.72	0.17235	0.00013243	-0.33227	-0.0002553	-0.15992	-0.00012288	768.365	17.352	0.35914	17.352	17.171	17.53	0					19	6	4	0	0	0	2.8392e-81	1	3835	281.83
AHYGGFTVQNEANK	14	Unmodified	_AHYGGFTVQNEANK_					0	0	0	0	P02675	P02675	P02675	FGB	Fibrinogen beta chain;Fibrinopeptide B;Fibrinogen beta chain	MULTI-MSMS	GodwinAK_022123_EV_SF09	512.579	3	512.579	1534.72	0.17987	9.2196e-05	0.25721	0.00013184	0.43708	0.00022404	512.579	17.396	0.51293	17.396	17.207	17.72	0					29	9	5	0	0	0	1.7658e-32	1	3879	172.76
AHYGGFTVQNEANK	14	Unmodified	_AHYGGFTVQNEANK_					0	0	0	0	P02675	P02675	P02675	FGB	Fibrinogen beta chain;Fibrinopeptide B;Fibrinogen beta chain	MULTI-MSMS	GodwinAK_022123_EV_SF09	768.366	2	768.366	1534.72	0.43746	0.00033613	0.50668	0.00038932	0.94414	0.00072545	768.366	17.388	0.30878	17.388	17.259	17.568	0					15	5	4	0	0	0	2.7569e-54	1	3897	254.19
AHYGGFTVQNEANK	14	Unmodified	_AHYGGFTVQNEANK_					0	0	0	0	P02675	P02675	P02675	FGB	Fibrinogen beta chain;Fibrinopeptide B;Fibrinogen beta chain	MULTI-MSMS	GodwinAK_022123_EV_SF13	768.366	2	768.366	1534.72	0.010152	7.8008e-06	0.21386	0.00016433	0.22402	0.00017213	768.366	17.131	0.3024	17.131	16.987	17.289	0					19	6	4	0	0	0	7.9744e-113	1	3704	301.96
AHYGGFTVQNEANK	14	Unmodified	_AHYGGFTVQNEANK_					0	0	0	0	P02675	P02675	P02675	FGB	Fibrinogen beta chain;Fibrinopeptide B;Fibrinogen beta chain	MULTI-MSMS	GodwinAK_022123_EV_SF13	512.579	3	512.579	1534.72	-0.015184	-7.7831e-06	-0.32412	-0.00016614	-0.3393	-0.00017392	512.579	17.131	0.35415	17.131	16.935	17.289	0					27	7	5	0	0	0	7.4039e-13	1	3714	136.93
AHYGGFTVQNEANK	14	Unmodified	_AHYGGFTVQNEANK_					0	0	0	0	P02675	P02675	P02675	FGB	Fibrinogen beta chain;Fibrinopeptide B;Fibrinogen beta chain	MULTI-MSMS	GodwinAK_022123_EV_SF14	512.582	3	512.579	1534.72	-0.37298	-0.00019118	1.6137	0.00082716	1.2407	0.00063598	512.581	17.129	1.4475	17.129	16.74	18.188	0					44	27	3	0	0	0	1.2131e-24	1	3695	172.09
AHYGGFTVQNEANK	14	Unmodified	_AHYGGFTVQNEANK_					0	0	0	0	P02675	P02675	P02675	FGB	Fibrinogen beta chain;Fibrinopeptide B;Fibrinogen beta chain	MULTI-MSMS	GodwinAK_022123_EV_SF15	512.581	3	512.579	1534.72	-0.0087912	-4.5062e-06	0.95643	0.00049025	0.94764	0.00048574	512.58	17.088	0.66968	17.088	16.854	17.524	0					54	12	7	0	0	0	2.8396e-81	1	3717	217.09
AHYGGFTVQNEANK	14	Unmodified	_AHYGGFTVQNEANK_					0	0	0	0	P02675	P02675	P02675	FGB	Fibrinogen beta chain;Fibrinopeptide B;Fibrinogen beta chain	MULTI-MSMS	GodwinAK_022123_EV_SF16	768.366	2	768.366	1534.72	-0.26736	-0.00020543	0.86266	0.00066284	0.5953	0.0004574	768.366	17.385	0.41043	17.385	17.203	17.613	0					25	7	5	0	0	0	1.7252e-131	1	3828	316.87
AHYGGFTVQNEANK	14	Unmodified	_AHYGGFTVQNEANK_					0	0	0	0	P02675	P02675	P02675	FGB	Fibrinogen beta chain;Fibrinopeptide B;Fibrinogen beta chain	MULTI-MSMS	GodwinAK_022123_EV_SF16	512.579	3	512.579	1534.72	-0.21358	-0.00010948	-0.17303	-8.8692e-05	-0.38661	-0.00019817	512.579	17.385	1.0834	17.385	16.581	17.665	0					33	8	5	0	0	0	9.172e-13	1	3838	136.38
AHYGGFTVQNEANK	14	Unmodified	_AHYGGFTVQNEANK_					0	0	0	0	P02675	P02675	P02675	FGB	Fibrinogen beta chain;Fibrinopeptide B;Fibrinogen beta chain	MULTI-MSMS	GodwinAK_022123_EV_SF17	512.579	3	512.579	1534.72	0.35201	0.00018043	-1.8238	-0.00093486	-1.4718	-0.00075443	512.578	17.152	1.4181	17.152	16.275	17.693	0					57	26	4	0	0	0	0.00025061	1	3795	82.85
AHYGGFTVQNEANK	14	Unmodified	_AHYGGFTVQNEANK_					0	0	0	0	P02675	P02675	P02675	FGB	Fibrinogen beta chain;Fibrinopeptide B;Fibrinogen beta chain	MSMS	GodwinAK_022123_EV_SF18	768.365	2	768.366	1534.72	NaN	NaN	NaN	NaN	NaN	NaN	NaN	17.208	1	17.208	16.708	17.708	0								0	0	0	1.7063e-11	1	3749	133.49
AIADMLR	7	Oxidation (M)	_AIADM(Oxidation (M))LR_	AIADM(1)LR		AIADM(79)LR		0	1	0	0	Q9Y490	Q9Y490	Q9Y490	TLN1	Talin-1	MULTI-MSMS	GodwinAK_022123_EV_SF07	403.215	2	403.215	804.416	-0.39085	-0.0001576	-0.22941	-9.25e-05	-0.62026	-0.0002501	403.215	17.904	0.51895	17.904	17.517	18.036	0					25	9	5	0	0	0	0.019402	1	3915	78.994
AIAHYEQSADYYKGEESNSSANK	23	Unmodified	_AIAHYEQSADYYKGEESNSSANK_					0	0	0	1	P54920;Q9H115	P54920	P54920	NAPA;NAPB	Alpha-soluble NSF attachment protein;Beta-soluble NSF attachment protein	MULTI-MSMS	GodwinAK_022123_EV_SF09	641.541	4	641.29	2561.13	0.60484	0.00038788	-0.78475	-0.00050325	-0.17991	-0.00011537	641.54	18.467	0.46165	18.467	18.135	18.597	0					25	8	5	0	0	0	4.7804e-12	1	4226	107.21
AIANECQANFISIK	14	Unmodified	_AIANECQANFISIK_					0	0	0	0	P55072	P55072	P55072	VCP	Transitional endoplasmic reticulum ATPase	MULTI-MSMS	GodwinAK_022123_EV_SF15	789.901	2	789.901	1577.79	0.30539	0.00024123	0.013042	1.0302e-05	0.31843	0.00025153	789.901	36.262	0.35901	36.262	36.071	36.43	0					26	6	5	0	0	0	2.1368e-09	1	9455	165.78
AIANECQANFISIK	14	Unmodified	_AIANECQANFISIK_					0	0	0	0	P55072	P55072	P55072	VCP	Transitional endoplasmic reticulum ATPase	MULTI-MSMS	GodwinAK_022123_EV_SF16	789.901	2	789.901	1577.79	0.40423	0.0003193	-0.64776	-0.00051167	-0.24353	-0.00019237	789.9	36.636	0.5168	36.636	36.405	36.922	0					30	9	5	0	0	0	8.9375e-13	1	9563	183.08
AIASIPTER	9	Unmodified	_AIASIPTER_					0	0	0	0	P17301	P17301	P17301	ITGA2	Integrin alpha-2	MULTI-MSMS	GodwinAK_022123_EV_SF05	479.272	2	479.272	956.529	0.054183	2.5969e-05	-0.36205	-0.00017352	-0.30787	-0.00014755	479.272	20.902	0.56257	20.902	20.515	21.078	0					26	10	3	0	0	0	0.0017865	1	4846	128.61
AIAVTVQEMVTK	12	Oxidation (M)	_AIAVTVQEM(Oxidation (M))VTK_	AIAVTVQEM(1)VTK		AIAVTVQEM(150)VTK		0	1	0	0	Q9Y490	Q9Y490	Q9Y490	TLN1	Talin-1	MULTI-MSMS	GodwinAK_022123_EV_SF02	653.358	2	653.358	1304.7	0.42147	0.00027537	-1.0054	-0.00065687	-0.58391	-0.0003815	653.357	25.706	0.50869	25.706	25.374	25.883	0					33	9	5	0	0	0	7.5142e-05	1	6308	145.25
AIAVTVQEMVTK	12	Oxidation (M)	_AIAVTVQEM(Oxidation (M))VTK_	AIAVTVQEM(1)VTK		AIAVTVQEM(110)VTK		0	1	0	0	Q9Y490	Q9Y490	Q9Y490	TLN1	Talin-1	MULTI-MSMS	GodwinAK_022123_EV_SF17	653.357	2	653.358	1304.7	-0.2286	-0.00014936	-0.40382	-0.00026384	-0.63243	-0.0004132	653.358	25.356	0.83063	25.356	25.073	25.903	0					38	15	4	0	0	0	0.00050955	1	6174	105.98
AIDEDCSQYEPIPGSQK	17	Unmodified	_AIDEDCSQYEPIPGSQK_					0	0	0	0	P07357	P07357	P07357	C8A	Complement component C8 alpha chain	MULTI-MSMS	GodwinAK_022123_EV_SF12	969.436	2	968.933	1935.85	0.59256	0.00057415	0.29438	0.00028523	0.88694	0.00085938	969.435	28.371	0.41703	28.371	28.188	28.605	0					35	7	6	0	0	0	1.1954e-14	1	7102	161.48
AIDEDCSQYEPIPGSQK	17	Unmodified	_AIDEDCSQYEPIPGSQK_					0	0	0	0	P07357	P07357	P07357	C8A	Complement component C8 alpha chain	MULTI-MSMS	GodwinAK_022123_EV_SF12	646.626	3	646.291	1935.85	0.04506	2.9122e-05	0.52836	0.00034147	0.57342	0.00037059	646.626	28.4	0.46914	28.4	28.188	28.657	0					22	8	4	0	0	0	0.00024426	1	7122	71.601
AIDGINQR	8	Unmodified	_AIDGINQR_					0	0	0	0	P49913	P49913	P49913	CAMP	Cathelicidin antimicrobial peptide;Antibacterial protein FALL-39;Antibacterial protein LL-37	MSMS	GodwinAK_022123_EV_SF09	443.741	2	443.741	885.467	NaN	NaN	NaN	NaN	NaN	NaN	NaN	13.094	1	13.094	12.594	13.594	0								0	0	0	0.010543	1	2563	134.44
AIDLFTDAIK	10	Unmodified	_AIDLFTDAIK_					0	0	0	0	Q8IZP2;Q8NFI4;P50502	Q8IZP2	Q8IZP2	ST13P4;ST13P5;ST13	Putative protein FAM10A4;Putative protein FAM10A5;Hsc70-interacting protein	MULTI-MSMS	GodwinAK_022123_EV_SF07	553.808	2	553.808	1105.6	0.8562	0.00047417	-0.62693	-0.0003472	0.22927	0.00012697	553.808	47.88	0.62611	47.88	47.593	48.219	0					40	11	5	0	0	0	0.003529	1	12746	113.71
AIDTIYQTTDFSGIR	15	Unmodified	_AIDTIYQTTDFSGIR_					0	0	0	0	O14672	O14672	O14672	ADAM10	Disintegrin and metalloproteinase domain-containing protein 10	MULTI-MSMS	GodwinAK_022123_EV_SF17	851.429	2	850.928	1699.84	0.58397	0.00049691	-0.06609	-5.6238e-05	0.51788	0.00044068	850.928	45.624	0.36103	45.624	45.414	45.775	0					22	6	5	0	0	0	3.2831e-06	1	12096	127.83
AIDTIYQTTDFSGIR	15	Unmodified	_AIDTIYQTTDFSGIR_					0	0	0	0	O14672	O14672	O14672	ADAM10	Disintegrin and metalloproteinase domain-containing protein 10	MULTI-MSMS	GodwinAK_022123_EV_SF18	850.928	2	850.928	1699.84	0.52453	0.00044634	-0.064274	-5.4692e-05	0.46026	0.00039164	850.928	45.64	0.41577	45.64	45.459	45.875	0					25	7	5	0	0	0	1.7362e-18	1	12126	199.08
AIEDYINEFSVR	12	Unmodified	_AIEDYINEFSVR_					0	0	0	0	P02748;CON__Q3MHN2	P02748	P02748	C9	Complement component C9;Complement component C9a;Complement component C9b	MULTI-MSMS	GodwinAK_022123_EV_SF17	728.36	2	728.359	1454.7	0.62993	0.00045881	0.26583	0.00019362	0.89576	0.00065244	728.36	51.009	0.15667	51.009	50.879	51.035	0					12	2	6	0	0	0	9.1447e-09	1	13658	174.98
AIEEELQEIASEPTNK	16	Unmodified	_AIEEELQEIASEPTNK_					0	0	0	0	O00339	O00339	O00339	MATN2	Matrilin-2	MULTI-MSMS	GodwinAK_022123_EV_SF09	600.967	3	600.967	1799.88	0.51772	0.00031113	-0.14176	-8.5194e-05	0.37595	0.00022594	600.967	44.56	0.46967	44.56	44.273	44.743	0					18	8	3	0	0	0	0.05144	1	12017	29.58
AIEINPDSAQPYK	13	Unmodified	_AIEINPDSAQPYK_					0	0	0	0	Q8IZP2;Q8NFI4;P50502	Q8IZP2	Q8IZP2	ST13P4;ST13P5;ST13	Putative protein FAM10A4;Putative protein FAM10A5;Hsc70-interacting protein	MULTI-MSMS	GodwinAK_022123_EV_SF04	723.367	2	723.367	1444.72	0.42102	0.00030455	0.32973	0.00023851	0.75075	0.00054307	723.367	29.131	0.40032	29.131	28.91	29.31	0					26	7	5	0	0	0	5.67e-05	1	7363	130.94
AIEIYTDMGR	10	Oxidation (M)	_AIEIYTDM(Oxidation (M))GR_	AIEIYTDM(1)GR		AIEIYTDM(56)GR		0	1	0	0	P54920	P54920	P54920	NAPA	Alpha-soluble NSF attachment protein	MULTI-MSMS	GodwinAK_022123_EV_SF06	592.785	2	592.784	1183.55	0.13122	7.7788e-05	0.60361	0.00035781	0.73484	0.0004356	592.785	24.291	0.46557	24.291	24.066	24.532	0					26	8	4	0	0	0	0.056566	1	5883	56.432
AIEPQKEEADENYNSVNTR	19	Unmodified	_AIEPQKEEADENYNSVNTR_					0	0	0	1	Q12846	Q12846	Q12846	STX4	Syntaxin-4	MULTI-MSMS	GodwinAK_022123_EV_SF17	736.68	3	736.345	2206.01	-0.076043	-5.5994e-05	0.052532	3.8682e-05	-0.023511	-1.7312e-05	736.679	18.644	0.3625	18.644	18.411	18.774	0					21	6	4	0	0	0	0.00013544	1	4218	79.461
AIEQADLLQEEAETPR	16	Unmodified	_AIEQADLLQEEAETPR_					0	0	0	0	P56377	P56377	P56377	AP1S2	AP-1 complex subunit sigma-2	MULTI-MSMS	GodwinAK_022123_EV_SF12	906.953	2	906.952	1811.89	0.5018	0.00045511	0.50657	0.00045943	1.0084	0.00091454	906.953	37.88	0.36463	37.88	37.646	38.011	0					22	6	5	0	0	0	7.7254e-14	1	9841	187.44
AIFLADGK	8	Unmodified	_AIFLADGK_					0	0	0	0	Q9BR76	Q9BR76	Q9BR76	CORO1B	Coronin-1B	MULTI-MSMS	GodwinAK_022123_EV_SF14	417.739	2	417.74	833.465	-0.38519	-0.00016091	-0.13425	-5.608e-05	-0.51944	-0.00021699	417.74	25.068	0.41389	25.068	24.78	25.194	0					16	7	3	0	0	0	0.056974	1	6064	89.55
AIFSVGPVSPSR	12	Unmodified	_AIFSVGPVSPSR_					0	0	0	0	Q8N6C8;O75019;Q8NHL6	Q8N6C8	Q8N6C8	LILRA3;LILRA1;LILRB1	Leukocyte immunoglobulin-like receptor subfamily A member 3;Leukocyte immunoglobulin-like receptor subfamily A member 1;Leukocyte immunoglobulin-like receptor subfamily B member 1	MULTI-MSMS	GodwinAK_022123_EV_SF11	608.838	2	608.838	1215.66	0.077358	4.7099e-05	0.42394	0.00025811	0.5013	0.00030521	608.838	36.192	0.624	36.192	35.958	36.582	0					24	11	3	0	0	0	0.0014585	1	9245	109.66
AIGEMDNQVSQLTSELK	17	Oxidation (M)	_AIGEM(Oxidation (M))DNQVSQLTSELK_	AIGEM(1)DNQVSQLTSELK		AIGEM(190)DNQVSQLTSELK		0	1	0	0	Q9BWP8	Q9BWP8	Q9BWP8	COLEC11	Collectin-11	MULTI-MSMS	GodwinAK_022123_EV_SF01	939.96	2	939.959	1877.9	0.28772	0.00027044	0.19381	0.00018217	0.48152	0.00045261	939.96	41.388	0.62364	41.388	40.945	41.569	0					27	11	4	0	0	0	3.6489e-23	1	10920	188.68
AIGEMDNQVSQLTSELK	17	Oxidation (M)	_AIGEM(Oxidation (M))DNQVSQLTSELK_	AIGEM(1)DNQVSQLTSELK		AIGEM(190)DNQVSQLTSELK		0	1	0	0	Q9BWP8	Q9BWP8	Q9BWP8	COLEC11	Collectin-11	MULTI-MSMS	GodwinAK_022123_EV_SF04	940.462	2	939.959	1877.9	0.95567	0.00089829	-0.031696	-2.9793e-05	0.92398	0.0008685	940.461	41.423	0.4175	41.423	41.24	41.658	0					35	7	7	0	0	0	3.6489e-23	1	10987	188.68
AIGEMDNQVSQLTSELK	17	Oxidation (M)	_AIGEM(Oxidation (M))DNQVSQLTSELK_	AIGEM(1)DNQVSQLTSELK		AIGEM(280)DNQVSQLTSELK		0	1	0	0	Q9BWP8	Q9BWP8	Q9BWP8	COLEC11	Collectin-11	MULTI-MSMS	GodwinAK_022123_EV_SF05	939.961	2	939.959	1877.9	0.96793	0.00090981	-0.098221	-9.2324e-05	0.86971	0.00081749	939.96	41.412	0.41745	41.412	41.177	41.595	0					40	7	7	0	0	0	3.6104e-87	1	10975	280.57
AIGEMDNQVSQLTSELK	17	Unmodified	_AIGEMDNQVSQLTSELK_					0	0	0	0	Q9BWP8	Q9BWP8	Q9BWP8	COLEC11	Collectin-11	MULTI-MSMS	GodwinAK_022123_EV_SF01	931.961	2	931.962	1861.91	0.37714	0.00035148	-1.2988	-0.0012104	-0.92166	-0.00085895	931.961	48.962	0.36187	48.962	48.779	49.141	0					19	6	4	0	0	0	1.1997e-10	1	13097	172.92
AIGESFIMK	9	Oxidation (M)	_AIGESFIM(Oxidation (M))K_	AIGESFIM(1)K		AIGESFIM(62)K		0	1	0	0	Q76LX8	Q76LX8	Q76LX8	ADAMTS13	A disintegrin and metalloproteinase with thrombospondin motifs 13	MULTI-MSMS	GodwinAK_022123_EV_SF01	506.262	2	506.263	1010.51	0.34018	0.00017222	-0.50031	-0.00025329	-0.16013	-8.1067e-05	506.262	26.82	0.82845	26.82	26.382	27.211	0					25	15	2	0	0	0	0.04567	1	6505	61.962
AIGGGLSSVGGGSSTIK	17	Unmodified	_AIGGGLSSVGGGSSTIK_					0	0	0	0	CON__P48668;P48668;CON__P02538;P02538	CON__P48668;CON__P02538	CON__P48668	KRT6C;KRT6A	Keratin, type II cytoskeletal 6C;Keratin, type II cytoskeletal 6A	MULTI-MSMS	GodwinAK_022123_EV_SF15	724.391	2	724.391	1446.77	0.21288	0.00015421	0.053485	3.8744e-05	0.26636	0.00019295	724.391	26.918	0.36054	26.918	26.686	27.046	0					23	6	5	0	0	0	1.9555e-13	1	6605	151.7
AIGPSQTHTIR	11	Unmodified	_AIGPSQTHTIR_					0	0	0	0	Q92954	Q92954	Q92954	PRG4	Proteoglycan 4;Proteoglycan 4 C-terminal part	MULTI-MSMS	GodwinAK_022123_EV_SF04	590.825	2	590.825	1179.64	-0.24162	-0.00014275	-0.37705	-0.00022277	-0.61866	-0.00036552	590.825	11.453	0.36431	11.453	11.219	11.584	0					23	6	5	0	0	0	0.00097827	1	2020	134.23
AIGSASEGAQSSLQEVYHK	19	Unmodified	_AIGSASEGAQSSLQEVYHK_					0	0	0	0	P28066	P28066	P28066	PSMA5	Proteasome subunit alpha type-5	MULTI-MSMS	GodwinAK_022123_EV_SF03	654.991	3	654.657	1960.95	-0.088268	-5.7785e-05	-0.40886	-0.00026766	-0.49713	-0.00032545	654.657	27.437	0.31116	27.437	27.256	27.567	0					10	5	2	0	0	0	7.3425e-14	1	6885	141.22
AIGVLTSGGDAQGMNAAVR	19	Oxidation (M)	_AIGVLTSGGDAQGM(Oxidation (M))NAAVR_	AIGVLTSGGDAQGM(1)NAAVR		AIGVLTSGGDAQGM(88)NAAVR		0	1	0	0	Q01813;P17858	Q01813;P17858	Q01813	PFKP;PFKL	ATP-dependent 6-phosphofructokinase, platelet type;ATP-dependent 6-phosphofructokinase, liver type	MULTI-MSMS	GodwinAK_022123_EV_SF13	902.456	2	902.455	1802.89	-0.16022	-0.00014459	0.96333	0.00086936	0.80311	0.00072477	902.456	26.902	0.31001	26.902	26.724	27.034	0					15	5	4	0	0	0	3.5121e-05	1	6626	88.021
AIGVLTSGGDAQGMNAAVR	19	Oxidation (M)	_AIGVLTSGGDAQGM(Oxidation (M))NAAVR_	AIGVLTSGGDAQGM(1)NAAVR		AIGVLTSGGDAQGM(100)NAAVR		0	1	0	0	Q01813;P17858	Q01813;P17858	Q01813	PFKP;PFKL	ATP-dependent 6-phosphofructokinase, platelet type;ATP-dependent 6-phosphofructokinase, liver type	MULTI-MSMS	GodwinAK_022123_EV_SF14	902.957	2	902.455	1802.89	0.28015	0.00025282	0.40007	0.00036105	0.68022	0.00061387	902.956	26.813	0.36013	26.813	26.581	26.941	0					21	6	5	0	0	0	6.0675e-07	1	6595	101.89
AIGYATAADCGR	12	Unmodified	_AIGYATAADCGR_					0	0	0	0	Q9Y6R7	Q9Y6R7	Q9Y6R7	FCGBP	IgGFc-binding protein	MULTI-MSMS	GodwinAK_022123_EV_SF05	613.287	2	613.285	1224.56	0.41168	0.00025248	1.7491	0.0010727	2.1608	0.0013252	613.286	18.179	0.77081	18.179	17.899	18.67	0					22	14	3	0	0	0	0.020069	1	4085	79.974
AIGYATAADCGR	12	Unmodified	_AIGYATAADCGR_					0	0	0	0	Q9Y6R7	Q9Y6R7	Q9Y6R7	FCGBP	IgGFc-binding protein	MULTI-MSMS	GodwinAK_022123_EV_SF07	613.285	2	613.285	1224.56	0.19538	0.00011982	-0.97305	-0.00059676	-0.77768	-0.00047694	613.285	16.97	0.72478	16.97	16.375	17.1	0					36	13	5	0	0	0	2.568e-15	1	3659	200.6
AIGYATAADCGR	12	Unmodified	_AIGYATAADCGR_					0	0	0	0	Q9Y6R7	Q9Y6R7	Q9Y6R7	FCGBP	IgGFc-binding protein	MULTI-MSMS	GodwinAK_022123_EV_SF07	613.285	2	613.285	1224.56	0.22534	0.0001382	-0.33057	-0.00020274	-0.10523	-6.4537e-05	613.286	18.061	0.93154	18.061	17.673	18.604	0					62	17	7	0	0	0	9.5272e-14	1	3962	192.91
AIGYLNTGYQR	11	Unmodified	_AIGYLNTGYQR_					0	0	0	0	P01023	P01023	P01023	A2M	Alpha-2-macroglobulin	MULTI-MSMS	GodwinAK_022123_EV_SF01	628.326	2	628.325	1254.64	0.43269	0.00027187	0.073072	4.5913e-05	0.50576	0.00031778	628.325	28.098	0.45909	28.098	27.875	28.334	0					15	8	3	0	0	0	0.0011129	1	6960	126.41
AIGYLNTGYQR	11	Unmodified	_AIGYLNTGYQR_					0	0	0	0	P01023	P01023	P01023	A2M	Alpha-2-macroglobulin	MULTI-MSMS	GodwinAK_022123_EV_SF03	628.326	2	628.325	1254.64	-0.027665	-1.7383e-05	0.1435	9.0166e-05	0.11584	7.2783e-05	628.325	27.699	0.8245	27.699	27.359	28.184	0					49	15	5	0	0	0	0.0028555	1	7063	106.93
AIGYLNTGYQR	11	Unmodified	_AIGYLNTGYQR_					0	0	0	0	P01023	P01023	P01023	A2M	Alpha-2-macroglobulin	MULTI-MSMS	GodwinAK_022123_EV_SF04	628.324	2	628.325	1254.64	0.30811	0.00019359	-1.5236	-0.00095734	-1.2155	-0.00076375	628.324	28.021	0.29976	28.021	27.851	28.15	0					10	5	2	0	0	0	2.9902e-05	1	7018	160.11
AIGYLNTGYQR	11	Unmodified	_AIGYLNTGYQR_					0	0	0	0	P01023	P01023	P01023	A2M	Alpha-2-macroglobulin	MULTI-MSMS	GodwinAK_022123_EV_SF07	628.326	2	628.325	1254.64	-0.033629	-2.113e-05	0.62309	0.0003915	0.58946	0.00037037	628.326	27.801	0.72232	27.801	27.207	27.93	0					61	13	6	0	0	0	5.4579e-28	1	6925	218.06
AIGYLNTGYQR	11	Unmodified	_AIGYLNTGYQR_					0	0	0	0	P01023	P01023	P01023	A2M	Alpha-2-macroglobulin	MULTI-MSMS	GodwinAK_022123_EV_SF08	628.326	2	628.325	1254.64	0.72602	0.00045617	1.2723	0.00079939	1.9983	0.0012556	628.326	27.972	0.7712	27.972	27.426	28.197	0					42	14	4	0	0	0	4.9054e-38	1	7041	234.35
AIGYLNTGYQR	11	Unmodified	_AIGYLNTGYQR_					0	0	0	0	P01023	P01023	P01023	A2M	Alpha-2-macroglobulin	MULTI-MSMS	GodwinAK_022123_EV_SF09	628.326	2	628.325	1254.64	0.54443	0.00034208	0.44408	0.00027903	0.98851	0.0006211	628.325	28.048	0.61831	28.048	27.557	28.175	0					38	11	5	0	0	0	5.4579e-28	1	7170	218.06
AIGYLNTGYQR	11	Unmodified	_AIGYLNTGYQR_					0	0	0	0	P01023	P01023	P01023	A2M	Alpha-2-macroglobulin	MULTI-MSMS	GodwinAK_022123_EV_SF10	628.323	2	628.325	1254.64	0.13683	8.5972e-05	-0.9035	-0.00056769	-0.76667	-0.00048172	628.325	27.917	0.52057	27.917	27.579	28.099	0					30	9	5	0	0	0	1.5189e-28	1	6804	226.04
AIGYLNTGYQR	11	Unmodified	_AIGYLNTGYQR_					0	0	0	0	P01023	P01023	P01023	A2M	Alpha-2-macroglobulin	MULTI-MSMS	GodwinAK_022123_EV_SF11	628.325	2	628.325	1254.64	-0.18183	-0.00011425	0.3106	0.00019516	0.12877	8.0909e-05	628.325	27.839	0.62472	27.839	27.605	28.229	0					34	11	6	0	0	0	3.0846e-20	1	6818	211.35
AIGYLNTGYQR	11	Unmodified	_AIGYLNTGYQR_					0	0	0	0	P01023	P01023	P01023	A2M	Alpha-2-macroglobulin	MULTI-MSMS	GodwinAK_022123_EV_SF12	628.326	2	628.325	1254.64	0.071115	4.4684e-05	0.51266	0.00032212	0.58377	0.0003668	628.326	28.058	0.41644	28.058	27.824	28.24	0					28	7	5	0	0	0	3.9148e-20	1	7011	210.37
AIGYLNTGYQR	11	Unmodified	_AIGYLNTGYQR_					0	0	0	0	P01023	P01023	P01023	A2M	Alpha-2-macroglobulin	MULTI-MSMS	GodwinAK_022123_EV_SF14	628.325	2	628.325	1254.64	0.077892	4.8941e-05	-0.099665	-6.2622e-05	-0.021774	-1.3681e-05	628.325	27.413	0.86995	27.413	26.89	27.76	0					38	16	3	0	0	0	0.0012842	1	6855	116.52
AIGYLNTGYQR	11	Unmodified	_AIGYLNTGYQR_					0	0	0	0	P01023	P01023	P01023	A2M	Alpha-2-macroglobulin	MULTI-MSMS	GodwinAK_022123_EV_SF15	628.325	2	628.325	1254.64	0.2467	0.00015501	-0.039744	-2.4972e-05	0.20696	0.00013004	628.325	27.79	0.56128	27.79	27.355	27.916	0					27	10	3	0	0	0	2.3687e-13	1	6884	193.1
AIGYLNTGYQR	11	Unmodified	_AIGYLNTGYQR_					0	0	0	0	P01023	P01023	P01023	A2M	Alpha-2-macroglobulin	MULTI-MSMS	GodwinAK_022123_EV_SF16	628.326	2	628.325	1254.64	0.10486	6.5889e-05	0.59298	0.00037258	0.69785	0.00043847	628.327	26.478	0.46	26.478	26.248	26.708	0					35	8	6	0	0	0	3.4124e-13	1	6512	189.7
AIGYLNTGYQR	11	Unmodified	_AIGYLNTGYQR_					0	0	0	0	P01023	P01023	P01023	A2M	Alpha-2-macroglobulin	MULTI-MSMS	GodwinAK_022123_EV_SF16	628.326	2	628.325	1254.64	0.17164	0.00010784	2.1297	0.0013382	2.3014	0.001446	628.327	27.706	0.91878	27.706	27.22	28.139	0					31	17	4	0	0	0	1.7327e-13	1	6914	195.17
AIGYLNTGYQR	11	Unmodified	_AIGYLNTGYQR_					0	0	0	0	P01023	P01023	P01023	A2M	Alpha-2-macroglobulin	MULTI-MSMS	GodwinAK_022123_EV_SF17	628.326	2	628.325	1254.64	-0.12695	-7.9766e-05	1.8361	0.0011537	1.7091	0.0010739	628.326	26.336	0.61952	26.336	25.851	26.471	0					41	11	5	0	0	0	5.9551e-29	1	6449	227.92
AIGYLNTGYQR	11	Unmodified	_AIGYLNTGYQR_					0	0	0	0	P01023	P01023	P01023	A2M	Alpha-2-macroglobulin	MULTI-MSMS	GodwinAK_022123_EV_SF17	628.325	2	628.325	1254.64	-0.10837	-6.8094e-05	0.73151	0.00045962	0.62313	0.00039153	628.326	27.826	0.56438	27.826	27.545	28.109	0					37	10	5	0	0	0	1.8344e-28	1	6876	225.4
AIGYLNTGYQR	11	Unmodified	_AIGYLNTGYQR_					0	0	0	0	P01023	P01023	P01023	A2M	Alpha-2-macroglobulin	MULTI-MSMS	GodwinAK_022123_EV_SF18	419.219	3	419.219	1254.64	-0.57396	-0.00024062	0.9129	0.00038271	0.33894	0.00014209	419.22	20.289	0.77761	20.289	19.74	20.518	0					22	14	3	0	0	0	0.016839	1	4668	57.348
AIGYLNTGYQR	11	Unmodified	_AIGYLNTGYQR_					0	0	0	0	P01023	P01023	P01023	A2M	Alpha-2-macroglobulin	MULTI-MSMS	GodwinAK_022123_EV_SF18	628.325	2	628.325	1254.64	-0.41311	-0.00025957	-0.027642	-1.7368e-05	-0.44075	-0.00027693	628.327	27.527	1.0735	27.527	27.347	28.421	0					101	20	7	0	0	0	4.2419e-13	3	6968	187
AIGYLNTGYQR	11	Unmodified	_AIGYLNTGYQR_					0	0	0	0	P01023	P01023	P01023	A2M	Alpha-2-macroglobulin	MULTI-MSMS	GodwinAK_022123_EV_SF18	628.325	2	628.325	1254.64	-0.2923	-0.00018366	0.16381	0.00010293	-0.12849	-8.0736e-05	628.325	29.169	1.2854	29.169	28.37	29.656	0					51	24	4	0	0	0	0.007248	2	7081	96.948
AIGYLNTGYQR	11	Unmodified	_AIGYLNTGYQR_					0	0	0	0	P01023	P01023	P01023	A2M	Alpha-2-macroglobulin	MULTI-MSMS	GodwinAK_022123_EV_SF18	628.325	2	628.325	1254.64	-0.08473	-5.3238e-05	-0.64057	-0.00040249	-0.7253	-0.00045572	628.325	31.118	0.66912	31.118	30.737	31.406	0					36	12	5	0	0	0	7.6521e-09	1	7869	182.76
AIGYLNTGYQR	11	Unmodified	_AIGYLNTGYQR_					0	0	0	0	P01023	P01023	P01023	A2M	Alpha-2-macroglobulin	MSMS	GodwinAK_022123_EV_SF18	628.325	2	628.325	1254.64	NaN	NaN	NaN	NaN	NaN	NaN	NaN	26.196	1	26.196	25.696	26.696	0								0	0	0	5.6382e-10	1	6386	135.83
AIHLDLEEYR	10	Unmodified	_AIHLDLEEYR_					0	0	0	0	Q96KN2	Q96KN2	Q96KN2	CNDP1	Beta-Ala-His dipeptidase	MULTI-MSMS	GodwinAK_022123_EV_SF03	420.219	3	420.219	1257.64	-0.31282	-0.00013145	-0.096704	-4.0637e-05	-0.40952	-0.00017209	420.219	34.805	0.36217	34.805	34.641	35.003	0					14	6	3	0	0	0	0.0019748	1	9153	88.681
AIIDGVESVSR	11	Unmodified	_AIIDGVESVSR_					0	0	0	0	P23471	P23471	P23471	PTPRZ1	Receptor-type tyrosine-protein phosphatase zeta	MULTI-MSMS	GodwinAK_022123_EV_SF05	573.312	2	573.312	1144.61	0.50409	0.000289	-0.43038	-0.00024674	0.073715	4.2262e-05	573.311	29.36	0.30575	29.36	29.182	29.487	0					17	5	4	0	0	0	0.0032908	1	7442	104.42
AILTAAIVDADR	12	Unmodified	_AILTAAIVDADR_					0	0	0	0	Q9Y5S2	Q9Y5S2	Q9Y5S2	CDC42BPB	Serine/threonine-protein kinase MRCK beta	MULTI-MSMS	GodwinAK_022123_EV_SF13	614.848	2	614.848	1227.68	0.45785	0.00028151	-0.32944	-0.00020256	0.12841	7.895e-05	614.848	39.139	0.25592	39.139	38.96	39.216	0					9	4	3	0	0	0	0.038257	1	10324	72.006
AILTMDEQEDLPK	13	Oxidation (M)	_AILTM(Oxidation (M))DEQEDLPK_	AILTM(1)DEQEDLPK		AILTM(74)DEQEDLPK		0	1	0	0	Q9Y4D1	Q9Y4D1	Q9Y4D1	DAAM1	Disheveled-associated activator of morphogenesis 1	MULTI-MSMS	GodwinAK_022123_EV_SF12	759.872	2	759.871	1517.73	0.058785	4.4669e-05	-0.053087	-4.034e-05	0.0056977	4.3295e-06	760.373	31.513	0.57056	31.513	31.208	31.779	0					23	10	3	0	0	0	0.0048463	1	8019	73.781
AILVDLEPGTMDSVR	15	Oxidation (M)	_AILVDLEPGTM(Oxidation (M))DSVR_	AILVDLEPGTM(1)DSVR		AILVDLEPGTM(75)DSVR		0	1	0	0	P07437;Q9BVA1;Q13885	P07437	P07437	TUBB;TUBB2B;TUBB2A	Tubulin beta chain;Tubulin beta-2B chain;Tubulin beta-2A chain	MULTI-MSMS	GodwinAK_022123_EV_SF03	816.42	2	816.419	1630.82	0.52189	0.00042608	0.10142	8.2803e-05	0.62331	0.00050889	816.42	41.652	1.1457	41.652	41.313	42.459	0					85	21	6	0	0	0	0.0029314	2	11191	74.611
AILVDLEPGTMDSVR	15	Oxidation (M)	_AILVDLEPGTM(Oxidation (M))DSVR_	AILVDLEPGTM(1)DSVR		AILVDLEPGTM(53)DSVR		0	1	0	0	P07437;Q9BVA1;Q13885	P07437	P07437	TUBB;TUBB2B;TUBB2A	Tubulin beta chain;Tubulin beta-2B chain;Tubulin beta-2A chain	MULTI-MSMS	GodwinAK_022123_EV_SF03	544.615	3	544.615	1630.82	0.41634	0.00022674	-0.0024529	-1.3359e-06	0.41389	0.00022541	544.615	42.016	0.57226	42.016	41.834	42.406	0					16	10	2	0	0	0	0.017389	1	11245	53.403
AILVDLEPGTMDSVR	15	Unmodified	_AILVDLEPGTMDSVR_					0	0	0	0	P07437;Q9BVA1;Q13885	P07437	P07437	TUBB;TUBB2B;TUBB2A	Tubulin beta chain;Tubulin beta-2B chain;Tubulin beta-2A chain	MULTI-MSMS	GodwinAK_022123_EV_SF14	808.422	2	808.422	1614.83	0.08904	7.1982e-05	0.30964	0.00025032	0.39868	0.0003223	808.422	48.471	0.57525	48.471	48.239	48.814	0					24	10	4	0	0	0	0.033218	1	12986	79.693
AINPINTFTK	10	Unmodified	_AINPINTFTK_					0	0	0	0	Q07960	Q07960	Q07960	ARHGAP1	Rho GTPase-activating protein 1	MULTI-MSMS	GodwinAK_022123_EV_SF08	559.814	2	559.814	1117.61	0.65281	0.00036545	-0.014879	-8.3295e-06	0.63793	0.00035712	559.814	33.199	0.40732	33.199	32.97	33.377	0					23	7	4	0	0	0	0.01191	1	8611	97.431
AINQGGLTSVAVR	13	Unmodified	_AINQGGLTSVAVR_					0	0	0	0	P60900	P60900	P60900	PSMA6	Proteasome subunit alpha type-6	MULTI-MSMS	GodwinAK_022123_EV_SF15	643.365	2	643.365	1284.71	0.2114	0.000136	-0.066743	-4.294e-05	0.14465	9.3065e-05	643.365	26.609	0.36111	26.609	26.428	26.789	0					24	6	5	0	0	0	4.6055e-05	1	6543	142.83
AINSSGLAHVENEEQYTQALEK	22	Unmodified	_AINSSGLAHVENEEQYTQALEK_					0	0	0	0	O43150	O43150	O43150	ASAP2	Arf-GAP with SH3 domain, ANK repeat and PH domain-containing protein 2	MULTI-MSMS	GodwinAK_022123_EV_SF06	811.399	3	811.063	2430.17	0.68618	0.00055654	1.4811	0.0012013	2.1673	0.0017578	811.398	37.051	0.26027	37.051	36.878	37.138	0					20	4	5	0	0	0	0.00037876	1	9592	63.056
AIPNQGEILVIR	12	Unmodified	_AIPNQGEILVIR_					0	0	0	0	P50570	P50570	P50570	DNM2	Dynamin-2	MULTI-MSMS	GodwinAK_022123_EV_SF17	661.894	2	661.893	1321.77	0.13666	9.0451e-05	0.64965	0.00043	0.7863	0.00052045	661.893	39.821	0.67291	39.821	39.66	40.333	0					25	12	3	0	0	0	0.0092135	1	10450	87.913
AIPVTQYLK	9	Unmodified	_AIPVTQYLK_					0	0	0	0	P43652	P43652	P43652	AFM	Afamin	MULTI-MSMS	GodwinAK_022123_EV_SF08	516.808	2	516.808	1031.6	0.64522	0.00033345	-1.5591	-0.00080575	-0.91387	-0.0004723	516.808	34.949	1.2368	34.949	33.947	35.184	0					56	23	4	0	0	0	0.025615	1	9058	92.47
AIQLTYNPDESSK	13	Unmodified	_AIQLTYNPDESSK_					0	0	0	0	P02679	P02679	P02679	FGG	Fibrinogen gamma chain	MULTI-MSMS	GodwinAK_022123_EV_SF03	733.363	2	733.362	1464.71	-0.03694	-2.709e-05	1.2366	0.0009069	1.1997	0.00087981	733.363	28.769	0.86988	28.769	28.386	29.256	0					49	16	5	0	0	0	1.385e-06	1	7269	195.27
AIQLTYNPDESSK	13	Unmodified	_AIQLTYNPDESSK_					0	0	0	0	P02679	P02679	P02679	FGG	Fibrinogen gamma chain	MULTI-MSMS	GodwinAK_022123_EV_SF04	733.362	2	733.362	1464.71	0.4082	0.00029935	0.29833	0.00021879	0.70653	0.00051814	733.362	28.758	0.35388	28.758	28.508	28.862	0					14	6	3	0	0	0	9.6894e-05	1	7252	141.95
AIQLTYNPDESSKPNMIDAATLK	23	Oxidation (M)	_AIQLTYNPDESSKPNM(Oxidation (M))IDAATLK_	AIQLTYNPDESSKPNM(1)IDAATLK		AIQLTYNPDESSKPNM(82)IDAATLK		0	1	0	1	P02679	P02679	P02679	FGG	Fibrinogen gamma chain	MULTI-MSMS	GodwinAK_022123_EV_SF02	846.427	3	846.091	2535.25	0.88408	0.00074801	-0.42805	-0.00036217	0.45602	0.00038584	846.426	37.166	0.87786	37.166	36.929	37.807	0					56	16	6	0	0	0	8.3455e-06	1	9840	82.177
AIQLTYNPDESSKPNMIDAATLK	23	Oxidation (M)	_AIQLTYNPDESSKPNM(Oxidation (M))IDAATLK_	AIQLTYNPDESSKPNM(1)IDAATLK		AIQLTYNPDESSKPNM(120)IDAATLK		0	1	0	1	P02679	P02679	P02679	FGG	Fibrinogen gamma chain	MULTI-MSMS	GodwinAK_022123_EV_SF03	846.427	3	846.091	2535.25	0.5926	0.00050139	0.16335	0.00013821	0.75595	0.0006396	846.426	37.14	0.51896	37.14	36.907	37.426	0					44	9	6	0	0	0	2.6303e-15	1	9831	118.51
AIQLTYNPDESSKPNMIDAATLK	23	Oxidation (M)	_AIQLTYNPDESSKPNM(Oxidation (M))IDAATLK_	AIQLTYNPDESSKPNM(1)IDAATLK		AIQLTYNPDESSKPNM(110)IDAATLK		0	1	0	1	P02679	P02679	P02679	FGG	Fibrinogen gamma chain	MULTI-MSMS	GodwinAK_022123_EV_SF04	846.427	3	846.091	2535.25	0.84976	0.00071898	-0.085973	-7.2741e-05	0.76379	0.00064624	846.426	37.28	0.72794	37.28	36.973	37.701	0					49	13	6	0	0	0	2.0764e-12	1	9767	111.97
AIQLTYNPDESSKPNMIDAATLK	23	Oxidation (M)	_AIQLTYNPDESSKPNM(Oxidation (M))IDAATLK_	AIQLTYNPDESSKPNM(1)IDAATLK		AIQLTYNPDESSKPNM(150)IDAATLK		0	1	0	1	P02679	P02679	P02679	FGG	Fibrinogen gamma chain	MULTI-MSMS	GodwinAK_022123_EV_SF07	846.427	3	846.091	2535.25	0.58773	0.00049727	-0.99113	-0.00083858	-0.4034	-0.00034131	846.424	36.968	1.192	36.968	36.37	37.562	0					113	22	8	0	0	0	1.1891e-26	2	9655	146.99
AIQLTYNPDESSKPNMIDAATLK	23	Oxidation (M)	_AIQLTYNPDESSKPNM(Oxidation (M))IDAATLK_	AIQLTYNPDESSKPNM(1)IDAATLK		AIQLTYNPDESSKPNM(160)IDAATLK		0	1	0	1	P02679	P02679	P02679	FGG	Fibrinogen gamma chain	MULTI-MSMS	GodwinAK_022123_EV_SF08	846.426	3	846.091	2535.25	0.8249	0.00069794	-0.062577	-5.2946e-05	0.76233	0.000645	846.426	37.125	1.19	37.125	36.376	37.566	0					77	22	7	0	0	0	2.7581e-34	1	9743	164.65
AIQLTYNPDESSKPNMIDAATLK	23	Oxidation (M)	_AIQLTYNPDESSKPNM(Oxidation (M))IDAATLK_	AIQLTYNPDESSKPNM(1)IDAATLK		AIQLTYNPDESSKPNM(140)IDAATLK		0	1	0	1	P02679	P02679	P02679	FGG	Fibrinogen gamma chain	MULTI-MSMS	GodwinAK_022123_EV_SF09	846.426	3	846.091	2535.25	0.50452	0.00042687	0.072699	6.151e-05	0.57722	0.00048838	846.426	37.178	0.78074	37.178	36.78	37.561	0					66	14	7	0	0	0	2.7517e-20	1	9848	135.68
AIQLTYNPDESSKPNMIDAATLK	23	Oxidation (M)	_AIQLTYNPDESSKPNM(Oxidation (M))IDAATLK_	AIQLTYNPDESSKPNM(1)IDAATLK		AIQLTYNPDESSKPNM(150)IDAATLK		0	1	0	1	P02679	P02679	P02679	FGG	Fibrinogen gamma chain	MULTI-MSMS	GodwinAK_022123_EV_SF10	846.426	3	846.091	2535.25	0.64192	0.00054313	-0.42351	-0.00035832	0.21842	0.0001848	846.426	36.988	0.71877	36.988	36.69	37.409	0					72	13	8	0	0	0	7.2611e-27	2	9411	151.42
AIQLTYNPDESSKPNMIDAATLK	23	Oxidation (M)	_AIQLTYNPDESSKPNM(Oxidation (M))IDAATLK_	AIQLTYNPDESSKPNM(1)IDAATLK		AIQLTYNPDESSKPNM(150)IDAATLK		0	1	0	1	P02679	P02679	P02679	FGG	Fibrinogen gamma chain	MULTI-MSMS	GodwinAK_022123_EV_SF11	846.426	3	846.091	2535.25	0.29215	0.00024719	-0.21849	-0.00018486	0.073661	6.2324e-05	846.426	37.062	0.98423	37.062	36.53	37.514	0					90	18	8	0	0	0	3.7319e-27	1	9439	154.79
AIQLTYNPDESSKPNMIDAATLK	23	Oxidation (M)	_AIQLTYNPDESSKPNM(Oxidation (M))IDAATLK_	AIQLTYNPDESSKPNM(1)IDAATLK		AIQLTYNPDESSKPNM(150)IDAATLK		0	1	0	1	P02679	P02679	P02679	FGG	Fibrinogen gamma chain	MULTI-MSMS	GodwinAK_022123_EV_SF12	846.426	3	846.091	2535.25	0.34192	0.00028929	0.32871	0.00027812	0.67063	0.00056741	846.426	37.151	0.9403	37.151	36.758	37.698	0					76	17	7	0	0	0	1.3835e-26	2	9621	145.13
AIQLTYNPDESSKPNMIDAATLK	23	Oxidation (M)	_AIQLTYNPDESSKPNM(Oxidation (M))IDAATLK_	AIQLTYNPDESSKPNM(1)IDAATLK		AIQLTYNPDESSKPNM(150)IDAATLK		0	1	0	1	P02679	P02679	P02679	FGG	Fibrinogen gamma chain	MULTI-MSMS	GodwinAK_022123_EV_SF13	846.427	3	846.091	2535.25	0.4013	0.00033954	1.949	0.001649	2.3503	0.0019886	846.428	37.009	0.67274	37.009	36.738	37.411	0					59	12	7	0	0	0	7.2611e-27	1	9664	151.42
AIQLTYNPDESSKPNMIDAATLK	23	Oxidation (M)	_AIQLTYNPDESSKPNM(Oxidation (M))IDAATLK_	AIQLTYNPDESSKPNM(1)IDAATLK		AIQLTYNPDESSKPNM(130)IDAATLK		0	1	0	1	P02679	P02679	P02679	FGG	Fibrinogen gamma chain	MULTI-MSMS	GodwinAK_022123_EV_SF14	635.071	4	634.82	2535.25	0.43029	0.00027316	-0.2572	-0.00016327	0.17309	0.00010988	635.071	36.892	1.219	36.892	36.237	37.456	0					101	23	7	0	0	0	7.1334e-16	2	9697	126.45
AIQLTYNPDESSKPNMIDAATLK	23	Oxidation (M)	_AIQLTYNPDESSKPNM(Oxidation (M))IDAATLK_	AIQLTYNPDESSKPNM(1)IDAATLK		AIQLTYNPDESSKPNM(180)IDAATLK		0	1	0	1	P02679	P02679	P02679	FGG	Fibrinogen gamma chain	MULTI-MSMS	GodwinAK_022123_EV_SF16	846.426	3	846.091	2535.25	0.43224	0.00036571	0.58134	0.00049187	1.0136	0.00085758	846.427	37.176	1.1396	37.176	36.662	37.802	0					112	21	8	0	0	0	1.0951e-41	2	9695	179.42
AIQLTYNPDESSKPNMIDAATLK	23	Oxidation (M)	_AIQLTYNPDESSKPNM(Oxidation (M))IDAATLK_	AIQLTYNPDESSKPNM(1)IDAATLK		AIQLTYNPDESSKPNM(160)IDAATLK		0	1	0	1	P02679	P02679	P02679	FGG	Fibrinogen gamma chain	MULTI-MSMS	GodwinAK_022123_EV_SF17	846.427	3	846.091	2535.25	0.25303	0.00021409	0.25769	0.00021803	0.51072	0.00043211	846.426	37.043	1.6015	37.043	35.987	37.588	0					169	30	8	0	0	0	4.1903e-34	4	9569	160.57
AIQLTYNPDESSKPNMIDAATLK	23	Oxidation (M)	_AIQLTYNPDESSKPNM(Oxidation (M))IDAATLK_	AIQLTYNPDESSKPNM(1)IDAATLK		AIQLTYNPDESSKPNM(120)IDAATLK		0	1	0	1	P02679	P02679	P02679	FGG	Fibrinogen gamma chain	MULTI-MSMS	GodwinAK_022123_EV_SF18	846.426	3	846.091	2535.25	0.48161	0.00040748	1.0968	0.00092796	1.5784	0.0013354	846.427	36.202	0.93447	36.202	35.647	36.582	0					59	16	6	0	0	0	2.6657e-15	1	9385	118.36
AIQLTYNPDESSKPNMIDAATLK	23	Oxidation (M)	_AIQLTYNPDESSKPNM(Oxidation (M))IDAATLK_	AIQLTYNPDESSKPNM(1)IDAATLK		AIQLTYNPDESSKPNM(79)IDAATLK		0	1	0	1	P02679	P02679	P02679	FGG	Fibrinogen gamma chain	MULTI-MSMS	GodwinAK_022123_EV_SF18	635.071	4	634.82	2535.25	0.26908	0.00017082	-0.094007	-5.9678e-05	0.17508	0.00011114	635.071	36.988	0.67018	36.988	36.686	37.356	0					45	12	6	0	0	0	1.1511e-05	1	9666	78.976
AIQLTYNPDESSKPNMIDAATLK	23	Oxidation (M)	_AIQLTYNPDESSKPNM(Oxidation (M))IDAATLK_	AIQLTYNPDESSKPNM(1)IDAATLK		AIQLTYNPDESSKPNM(150)IDAATLK		0	1	0	1	P02679	P02679	P02679	FGG	Fibrinogen gamma chain	MULTI-MSMS	GodwinAK_022123_EV_SF18	846.426	3	846.091	2535.25	0.49238	0.0004166	-0.21924	-0.0001855	0.27313	0.0002311	846.426	38.779	1.6579	38.779	38.028	39.686	0					125	31	6	0	0	0	1.1891e-26	3	10132	146.99
AIQLTYNPDESSKPNMIDAATLK	23	Oxidation (M)	_AIQLTYNPDESSKPNM(Oxidation (M))IDAATLK_	AIQLTYNPDESSKPNM(1)IDAATLK		AIQLTYNPDESSKPNM(130)IDAATLK		0	1	0	1	P02679	P02679	P02679	FGG	Fibrinogen gamma chain	MULTI-MSMS	GodwinAK_022123_EV_SF18	846.426	3	846.091	2535.25	0.49859	0.00042185	0.28548	0.00024154	0.78407	0.00066339	846.426	40.258	2.5925	40.258	39.324	41.916	0					184	49	5	0	0	0	4.8679e-17	7	10404	129.84
AIQLTYNPDESSKPNMIDAATLK	23	Oxidation (M)	_AIQLTYNPDESSKPNM(Oxidation (M))IDAATLK_	AIQLTYNPDESSKPNM(1)IDAATLK		AIQLTYNPDESSKPNM(180)IDAATLK		0	1	0	1	P02679	P02679	P02679	FGG	Fibrinogen gamma chain	MULTI-MSMS	GodwinAK_022123_EV_SF18	846.423	3	846.091	2535.25	0.50578	0.00042793	-2.3273	-0.0019691	-1.8215	-0.0015412	846.424	42.411	1.9252	42.411	41.188	43.113	0					141	36	5	0	0	0	1.1542e-41	4	11258	179.03
AIQLTYNPDESSKPNMIDAATLK	23	Oxidation (M)	_AIQLTYNPDESSKPNM(Oxidation (M))IDAATLK_	AIQLTYNPDESSKPNM(1)IDAATLK		AIQLTYNPDESSKPNM(89)IDAATLK		0	1	0	1	P02679	P02679	P02679	FGG	Fibrinogen gamma chain	MSMS	GodwinAK_022123_EV_SF18	846.092	3	846.091	2535.25	NaN	NaN	NaN	NaN	NaN	NaN	NaN	36.755	1	36.755	36.255	37.255	0								0	0	0	8.8618e-11	1	9552	89.47
AIQLTYNPDESSKPNMIDAATLK	23	Unmodified	_AIQLTYNPDESSKPNMIDAATLK_					0	0	0	1	P02679	P02679	P02679	FGG	Fibrinogen gamma chain	MULTI-MSMS	GodwinAK_022123_EV_SF07	841.094	3	840.76	2519.26	0.6219	0.00052287	-0.13557	-0.00011398	0.48634	0.00040889	841.094	42.525	0.93589	42.525	42.184	43.12	0					72	17	6	0	0	0	6.0293e-16	1	11209	128.12
AIQLTYNPDESSKPNMIDAATLK	23	Unmodified	_AIQLTYNPDESSKPNMIDAATLK_					0	0	0	1	P02679	P02679	P02679	FGG	Fibrinogen gamma chain	MULTI-MSMS	GodwinAK_022123_EV_SF16	841.094	3	840.76	2519.26	0.50495	0.00042454	-0.48525	-0.00040798	0.0197	1.6563e-05	841.094	40.858	1.0833	40.858	40.025	41.109	0					57	20	5	0	0	0	2.3233e-27	1	10792	156.74
AIQLTYNPDESSKPNMIDAATLKSR	25	Oxidation (M)	_AIQLTYNPDESSKPNM(Oxidation (M))IDAATLKSR_	AIQLTYNPDESSKPNM(1)IDAATLKSR		AIQLTYNPDESSKPNM(140)IDAATLKSR		0	1	0	2	P02679	P02679	P02679	FGG	Fibrinogen gamma chain	MULTI-MSMS	GodwinAK_022123_EV_SF16	695.855	4	695.604	2778.39	0.29672	0.0002064	-0.077353	-5.3807e-05	0.21937	0.00015259	695.854	32.936	0.56295	32.936	32.705	33.268	0					46	10	6	0	0	0	2.0015e-25	1	8459	137.24
AISESGVALTSVLVK	15	Unmodified	_AISESGVALTSVLVK_					0	0	0	0	P23141;Q9UKY3	P23141	P23141	CES1;CES1P1	Liver carboxylesterase 1;Putative inactive carboxylesterase 4	MULTI-MSMS	GodwinAK_022123_EV_SF10	737.43	2	737.43	1472.85	0.5114	0.00037712	0.093224	6.8747e-05	0.60462	0.00044587	737.43	45.644	0.41217	45.644	45.411	45.824	0					29	9	4	0	0	0	0.0015074	1	11904	119.45
AISGLTIDGHAVGAK	15	Unmodified	_AISGLTIDGHAVGAK_					0	0	0	0	Q9Y6R7	Q9Y6R7	Q9Y6R7	FCGBP	IgGFc-binding protein	MULTI-MSMS	GodwinAK_022123_EV_SF16	470.596	3	470.596	1408.77	0.12429	5.849e-05	-0.40403	-0.00019013	-0.27974	-0.00013164	470.597	29.394	0.51241	29.394	29.115	29.627	0					41	9	6	0	0	0	2.8374e-06	1	7376	123.02
AISGLTIDGHAVGAK	15	Unmodified	_AISGLTIDGHAVGAK_					0	0	0	0	Q9Y6R7	Q9Y6R7	Q9Y6R7	FCGBP	IgGFc-binding protein	MULTI-MSMS	GodwinAK_022123_EV_SF16	705.391	2	705.391	1408.77	0.12767	9.0059e-05	-0.47107	-0.00033229	-0.3434	-0.00024223	705.391	29.396	0.41134	29.396	29.165	29.577	0					32	7	6	0	0	0	5.022e-18	1	7388	199.82
AISGLTIDGHAVGAK	15	Unmodified	_AISGLTIDGHAVGAK_					0	0	0	0	Q9Y6R7	Q9Y6R7	Q9Y6R7	FCGBP	IgGFc-binding protein	MULTI-MSMS	GodwinAK_022123_EV_SF17	470.596	3	470.596	1408.77	0.28507	0.00013415	-0.58796	-0.00027669	-0.30288	-0.00014254	470.596	29.215	0.51472	29.215	28.983	29.497	0					34	9	6	0	0	0	9.3798e-07	1	7296	127.76
AISGLTIDGHAVGAK	15	Unmodified	_AISGLTIDGHAVGAK_					0	0	0	0	Q9Y6R7	Q9Y6R7	Q9Y6R7	FCGBP	IgGFc-binding protein	MULTI-MSMS	GodwinAK_022123_EV_SF17	705.391	2	705.391	1408.77	-0.16347	-0.00011531	0.34419	0.00024279	0.18072	0.00012748	705.391	29.215	0.309	29.215	29.034	29.343	0					16	5	4	0	0	0	6.3439e-13	1	7316	181.31
AITIAGVPQSVTECVK	16	Unmodified	_AITIAGVPQSVTECVK_					0	0	0	0	Q15365	Q15365	Q15365	PCBP1	Poly(rC)-binding protein 1	MULTI-MSMS	GodwinAK_022123_EV_SF18	836.952	2	836.951	1671.89	0.49394	0.0004134	0.74097	0.00062016	1.2349	0.0010336	836.951	41.578	0.52116	41.578	41.291	41.813	0					30	9	5	0	0	0	0.00010302	1	10957	116.01
AITIANQTNCPLYITK	16	Unmodified	_AITIANQTNCPLYITK_					0	0	0	0	Q16555	Q16555	Q16555	DPYSL2	Dihydropyrimidinase-related protein 2	MULTI-MSMS	GodwinAK_022123_EV_SF09	911.484	2	910.982	1819.95	0.4637	0.00042242	-0.069773	-6.3562e-05	0.39393	0.00035886	911.484	38.936	0.31244	38.936	38.753	39.065	0					21	5	5	0	0	0	0.0084922	1	10389	76.655
AITSAYYR	8	Unmodified	_AITSAYYR_					0	0	0	0	Q15907;P62491;P57735	Q15907	Q15907	RAB11B;RAB11A;RAB25	Ras-related protein Rab-11B;Ras-related protein Rab-11A;Ras-related protein Rab-25	MSMS	GodwinAK_022123_EV_SF02	472.746	2	472.745	943.476	NaN	NaN	NaN	NaN	NaN	NaN	NaN	18.476	1	18.476	17.976	18.976	0								0	0	0	0.0067518	1	4186	138.85
AIVAGDQNVEYK	12	Unmodified	_AIVAGDQNVEYK_					0	0	0	0	Q13642	Q13642	Q13642	FHL1	Four and a half LIM domains protein 1	MULTI-MSMS	GodwinAK_022123_EV_SF09	653.836	2	653.836	1305.66	0.53534	0.00035003	0.05412	3.5386e-05	0.58946	0.00038541	653.836	20.986	0.35751	20.986	20.807	21.164	0					22	6	5	0	0	0	8.585e-06	1	4968	163.64
AIYHDLEQSIR	11	Unmodified	_AIYHDLEQSIR_					0	0	0	0	Q9UNF0	Q9UNF0	Q9UNF0	PACSIN2	Protein kinase C and casein kinase substrate in neurons protein 2	MULTI-MSMS	GodwinAK_022123_EV_SF01	448.902	3	448.902	1343.68	0.16141	7.2459e-05	-0.45701	-0.00020515	-0.2956	-0.0001327	448.901	28.618	0.36213	28.618	28.437	28.799	0					17	6	4	0	0	0	0.00069471	1	7118	108.9
AIYHDLEQSIR	11	Unmodified	_AIYHDLEQSIR_					0	0	0	0	Q9UNF0	Q9UNF0	Q9UNF0	PACSIN2	Protein kinase C and casein kinase substrate in neurons protein 2	MULTI-MSMS	GodwinAK_022123_EV_SF02	448.902	3	448.902	1343.68	-0.13403	-6.0166e-05	-0.14835	-6.6594e-05	-0.28238	-0.00012676	448.902	28.555	0.56451	28.555	28.382	28.946	0					20	10	4	0	0	0	0.0075519	1	7276	81.525
AKDLHLSDVFLK	12	Unmodified	_AKDLHLSDVFLK_					0	0	0	1	P13671	P13671	P13671	C6	Complement component C6	MULTI-MSMS	GodwinAK_022123_EV_SF08	462.598	3	462.598	1384.77	0.14824	6.8575e-05	-0.46171	-0.00021359	-0.31347	-0.00014501	462.598	33.6	0.46611	33.6	33.326	33.792	0					29	8	5	0	0	0	0.00015345	1	8717	98.943
AKDQLTCNKFDLK	13	Unmodified	_AKDQLTCNKFDLK_					0	0	0	2	P01024	P01024	P01024	C3	Complement C3;Complement C3 beta chain;C3-beta-c;Complement C3 alpha chain;C3a anaphylatoxin;Acylation stimulating protein;Complement C3b alpha chain;Complement C3c alpha chain fragment 1;Complement C3dg fragment;Complement C3g fragment;Complement C3d fragment;Complement C3f fragment;Complement C3c alpha chain fragment 2	MULTI-MSMS	GodwinAK_022123_EV_SF01	527.609	3	527.608	1579.8	0.066449	3.5059e-05	0.95224	0.00050241	1.0187	0.00053747	527.609	18.994	0.36343	18.994	18.812	19.176	0					12	6	2	0	0	0	2.3261e-07	1	4218	153.94
AKDQLTCNKFDLK	13	Unmodified	_AKDQLTCNKFDLK_					0	0	0	2	P01024	P01024	P01024	C3	Complement C3;Complement C3 beta chain;C3-beta-c;Complement C3 alpha chain;C3a anaphylatoxin;Acylation stimulating protein;Complement C3b alpha chain;Complement C3c alpha chain fragment 1;Complement C3dg fragment;Complement C3g fragment;Complement C3d fragment;Complement C3f fragment;Complement C3c alpha chain fragment 2	MULTI-MSMS	GodwinAK_022123_EV_SF02	790.909	2	790.909	1579.8	0.37032	0.00029289	-0.22272	-0.00017615	0.14759	0.00011673	790.909	18.881	0.30903	18.881	18.7	19.009	0					23	5	5	0	0	0	6.6506e-39	1	4307	236.7
AKDQLTCNKFDLK	13	Unmodified	_AKDQLTCNKFDLK_					0	0	0	2	P01024	P01024	P01024	C3	Complement C3;Complement C3 beta chain;C3-beta-c;Complement C3 alpha chain;C3a anaphylatoxin;Acylation stimulating protein;Complement C3b alpha chain;Complement C3c alpha chain fragment 1;Complement C3dg fragment;Complement C3g fragment;Complement C3d fragment;Complement C3f fragment;Complement C3c alpha chain fragment 2	MULTI-MSMS	GodwinAK_022123_EV_SF02	527.609	3	527.608	1579.8	0.065558	3.4589e-05	0.061741	3.2575e-05	0.1273	6.7164e-05	527.609	18.881	1.03	18.881	18.133	19.163	0					48	19	6	0	0	0	2.1105e-05	1	4320	134.14
AKFEELNMDLFR	12	Oxidation (M)	_AKFEELNM(Oxidation (M))DLFR_	AKFEELNM(1)DLFR		AKFEELNM(110)DLFR		0	1	0	1	P11021	P11021	P11021	HSPA5	78 kDa glucose-regulated protein	MULTI-MSMS	GodwinAK_022123_EV_SF08	510.254	3	510.254	1527.74	0.58889	0.00030049	-0.81868	-0.00041773	-0.22978	-0.00011725	510.253	39.236	0.4164	39.236	39.057	39.473	0					24	7	5	0	0	0	0.00013414	1	10380	113.95
AKFEELNMDLFR	12	Oxidation (M)	_AKFEELNM(Oxidation (M))DLFR_	AKFEELNM(1)DLFR		AKFEELNM(79)DLFR		0	1	0	1	P11021	P11021	P11021	HSPA5	78 kDa glucose-regulated protein	MULTI-MSMS	GodwinAK_022123_EV_SF14	510.254	3	510.254	1527.74	0.33474	0.0001708	-0.14342	-7.3182e-05	0.19132	9.7623e-05	510.254	39.053	0.36307	39.053	38.848	39.211	0					18	6	4	0	0	0	0.0038621	1	10274	78.705
AKFEELNMDLFR	12	Oxidation (M)	_AKFEELNM(Oxidation (M))DLFR_	AKFEELNM(1)DLFR		AKFEELNM(100)DLFR		0	1	0	1	P11021	P11021	P11021	HSPA5	78 kDa glucose-regulated protein	MULTI-MSMS	GodwinAK_022123_EV_SF15	510.254	3	510.254	1527.74	0.25804	0.00013167	0.27061	0.00013808	0.52865	0.00026975	510.254	39.026	0.3573	39.026	38.848	39.205	0					29	6	6	0	0	0	0.00042198	1	10299	103.97
AKFEELNMDLFR	12	Oxidation (M)	_AKFEELNM(Oxidation (M))DLFR_	AKFEELNM(1)DLFR		AKFEELNM(72)DLFR		0	1	0	1	P11021	P11021	P11021	HSPA5	78 kDa glucose-regulated protein	MULTI-MSMS	GodwinAK_022123_EV_SF15	764.878	2	764.877	1527.74	0.32489	0.0002485	0.38426	0.00029391	0.70915	0.00054241	764.877	39.026	0.30648	39.026	38.899	39.205	0					13	5	3	0	0	0	0.023361	1	10304	72.2
AKIDQNVEELK	11	Unmodified	_AKIDQNVEELK_					0	0	0	1	P06727	P06727	P06727	APOA4	Apolipoprotein A-IV	MULTI-MSMS	GodwinAK_022123_EV_SF12	429.57	3	429.57	1285.69	-0.40128	-0.00017238	-0.31842	-0.00013678	-0.7197	-0.00030916	429.57	17.815	0.82074	17.815	17.279	18.1	0					19	6	4	0	0	0	0.003148	1	4017	73.632
AKIDQNVEELKGR	13	Unmodified	_AKIDQNVEELKGR_					0	0	0	2	P06727	P06727	P06727	APOA4	Apolipoprotein A-IV	MULTI-MSMS	GodwinAK_022123_EV_SF08	500.611	3	500.611	1498.81	-0.18851	-9.4368e-05	0.48572	0.00024316	0.29722	0.00014879	500.611	14.885	0.31198	14.885	14.704	15.016	0					20	5	5	0	0	0	8.5296e-40	1	3072	227.95
AKLEEQAQQIR	11	Unmodified	_AKLEEQAQQIR_					0	0	0	1	P02649	P02649	P02649	APOE	Apolipoprotein E	MULTI-MSMS	GodwinAK_022123_EV_SF01	438.577	3	438.577	1312.71	-0.4063	-0.00017819	0.16385	7.1862e-05	-0.24245	-0.00010633	438.577	13.913	0.77284	13.913	13.368	14.141	0					45	21	4	0	0	0	2.0359e-20	1	2725	169.58
AKLEEQAQQIR	11	Unmodified	_AKLEEQAQQIR_					0	0	0	1	P02649	P02649	P02649	APOE	Apolipoprotein E	MULTI-MSMS	GodwinAK_022123_EV_SF01	657.362	2	657.362	1312.71	-0.035934	-2.3622e-05	-0.50308	-0.00033071	-0.53902	-0.00035433	657.362	13.914	0.27625	13.914	13.752	14.028	0					24	8	4	0	0	0	9.6523e-15	1	2731	200.71
AKLEEQAQQIR	11	Unmodified	_AKLEEQAQQIR_					0	0	0	1	P02649	P02649	P02649	APOE	Apolipoprotein E	MULTI-MSMS	GodwinAK_022123_EV_SF02	438.577	3	438.577	1312.71	-0.26216	-0.00011498	0.17303	7.5885e-05	-0.089134	-3.9092e-05	438.577	13.95	0.31227	13.95	13.768	14.08	0					19	5	5	0	0	0	3.4719e-09	1	2887	150.04
AKLEEQAQQIR	11	Unmodified	_AKLEEQAQQIR_					0	0	0	1	P02649	P02649	P02649	APOE	Apolipoprotein E	MULTI-MSMS	GodwinAK_022123_EV_SF02	657.362	2	657.362	1312.71	0.38027	0.00024998	-0.74798	-0.0004917	-0.36771	-0.00024172	657.362	13.95	0.26039	13.95	13.768	14.028	0					14	4	4	0	0	0	0.0032298	1	2893	126.07
AKLEEQAQQIR	11	Unmodified	_AKLEEQAQQIR_					0	0	0	1	P02649	P02649	P02649	APOE	Apolipoprotein E	MULTI-MSMS	GodwinAK_022123_EV_SF04	438.577	3	438.577	1312.71	-0.36694	-0.00016093	0.080767	3.5422e-05	-0.28617	-0.00012551	438.577	13.781	0.31038	13.781	13.601	13.911	0					10	5	2	0	0	0	2.9965e-14	1	2706	163.9
AKLEEQAQQIR	11	Unmodified	_AKLEEQAQQIR_					0	0	0	1	P02649	P02649	P02649	APOE	Apolipoprotein E	MULTI-MSMS	GodwinAK_022123_EV_SF04	657.362	2	657.362	1312.71	0.096152	6.3207e-05	-0.44902	-0.00029517	-0.35287	-0.00023196	657.362	13.779	0.31038	13.779	13.601	13.911	0					15	5	4	0	0	0	5.0336e-08	1	2707	177.78
AKLEEQAQQIR	11	Unmodified	_AKLEEQAQQIR_					0	0	0	1	P02649	P02649	P02649	APOE	Apolipoprotein E	MULTI-MSMS	GodwinAK_022123_EV_SF05	438.577	3	438.577	1312.71	-0.64168	-0.00028143	0.36999	0.00016227	-0.27169	-0.00011916	438.577	13.664	0.53383	13.664	13.312	13.846	0					24	10	4	0	0	0	4.3832e-52	1	2656	213.35
AKLEEQAQQIR	11	Unmodified	_AKLEEQAQQIR_					0	0	0	1	P02649	P02649	P02649	APOE	Apolipoprotein E	MULTI-MSMS	GodwinAK_022123_EV_SF05	657.362	2	657.362	1312.71	-0.030794	-2.0243e-05	-0.027993	-1.8401e-05	-0.058786	-3.8644e-05	657.362	13.664	0.31245	13.664	13.482	13.794	0					16	5	4	0	0	0	2.2761e-13	1	2660	198.25
AKLEEQAQQIR	11	Unmodified	_AKLEEQAQQIR_					0	0	0	1	P02649	P02649	P02649	APOE	Apolipoprotein E	MULTI-MSMS	GodwinAK_022123_EV_SF06	438.577	3	438.577	1312.71	-0.080376	-3.5251e-05	-0.60791	-0.00026662	-0.68829	-0.00030187	438.577	13.614	0.31324	13.614	13.431	13.744	0					10	5	2	0	0	0	1.7383e-38	1	2656	193.3
AKLEEQAQQIR	11	Unmodified	_AKLEEQAQQIR_					0	0	0	1	P02649	P02649	P02649	APOE	Apolipoprotein E	MULTI-MSMS	GodwinAK_022123_EV_SF06	657.362	2	657.362	1312.71	0.41107	0.00027022	-1.2605	-0.00082858	-0.8494	-0.00055836	657.361	13.614	0.26106	13.614	13.483	13.744	0					14	4	4	0	0	0	4.9134e-28	1	2660	225.67
AKLEEQAQQIR	11	Unmodified	_AKLEEQAQQIR_					0	0	0	1	P02649	P02649	P02649	APOE	Apolipoprotein E	MULTI-MSMS	GodwinAK_022123_EV_SF07	657.362	2	657.362	1312.71	-0.21327	-0.00014019	-0.098656	-6.4853e-05	-0.31192	-0.00020505	657.362	13.505	0.31132	13.505	13.324	13.635	0					19	5	5	0	0	0	3.5149e-49	1	2638	246.63
AKLEEQAQQIR	11	Unmodified	_AKLEEQAQQIR_					0	0	0	1	P02649	P02649	P02649	APOE	Apolipoprotein E	MULTI-MSMS	GodwinAK_022123_EV_SF08	438.577	3	438.577	1312.71	-0.9505	-0.00041687	0.19326	8.4758e-05	-0.75724	-0.00033211	438.577	13.693	0.3615	13.693	13.514	13.876	0					27	6	6	0	0	0	9.7038e-64	1	2717	223.87
AKLEEQAQQIR	11	Unmodified	_AKLEEQAQQIR_					0	0	0	1	P02649	P02649	P02649	APOE	Apolipoprotein E	MULTI-MSMS	GodwinAK_022123_EV_SF08	657.361	2	657.362	1312.71	-0.14383	-9.4546e-05	-0.73915	-0.00048589	-0.88298	-0.00058044	657.362	13.693	0.3615	13.693	13.514	13.876	0					23	6	5	0	0	0	9.123e-38	1	2720	237.52
AKLEEQAQQIR	11	Unmodified	_AKLEEQAQQIR_					0	0	0	1	P02649	P02649	P02649	APOE	Apolipoprotein E	MULTI-MSMS	GodwinAK_022123_EV_SF09	438.577	3	438.577	1312.71	-0.54198	-0.0002377	1.1732	0.00051453	0.6312	0.00027683	438.579	13.699	1.2306	13.699	13.164	14.395	0					88	23	8	0	0	0	0.0028724	1	2726	69.786
AKLEEQAQQIR	11	Unmodified	_AKLEEQAQQIR_					0	0	0	1	P02649	P02649	P02649	APOE	Apolipoprotein E	MULTI-MSMS	GodwinAK_022123_EV_SF09	438.577	3	438.577	1312.71	-0.47721	-0.0002093	0.13882	6.0884e-05	-0.33839	-0.00014841	438.577	14.575	0.7638	14.575	14.292	15.056	0					27	14	3	0	0	0	6.1335e-05	1	3029	127.83
AKLEEQAQQIR	11	Unmodified	_AKLEEQAQQIR_					0	0	0	1	P02649	P02649	P02649	APOE	Apolipoprotein E	MULTI-MSMS	GodwinAK_022123_EV_SF10	438.577	3	438.577	1312.71	-0.72607	-0.00031844	-0.26354	-0.00011558	-0.98961	-0.00043402	438.577	12.095	0.41615	12.095	11.964	12.38	0					24	7	4	0	0	0	0.0028603	1	2284	71.221
AKLEEQAQQIR	11	Unmodified	_AKLEEQAQQIR_					0	0	0	1	P02649	P02649	P02649	APOE	Apolipoprotein E	MULTI-MSMS	GodwinAK_022123_EV_SF10	438.577	3	438.577	1312.71	-0.78028	-0.00034221	0.49285	0.00021615	-0.28744	-0.00012606	438.578	13.645	0.51963	13.645	13.359	13.879	0					15	9	2	0	0	0	1.1466e-28	1	2684	181.53
AKLEEQAQQIR	11	Unmodified	_AKLEEQAQQIR_					0	0	0	1	P02649	P02649	P02649	APOE	Apolipoprotein E	MULTI-MSMS	GodwinAK_022123_EV_SF10	657.362	2	657.362	1312.71	-0.061612	-4.0502e-05	0.050326	3.3083e-05	-0.011286	-7.4191e-06	657.362	13.645	0.25941	13.645	13.515	13.774	0					14	4	4	0	0	0	0.0029619	1	2692	131.44
AKLEEQAQQIR	11	Unmodified	_AKLEEQAQQIR_					0	0	0	1	P02649	P02649	P02649	APOE	Apolipoprotein E	MULTI-MSMS	GodwinAK_022123_EV_SF11	438.577	3	438.577	1312.71	-0.96017	-0.00042111	0.79477	0.00034857	-0.1654	-7.2539e-05	438.578	13.522	0.52018	13.522	13.288	13.808	0					18	9	4	0	0	0	7.7403e-06	1	2669	128.51
AKLEEQAQQIR	11	Unmodified	_AKLEEQAQQIR_					0	0	0	1	P02649	P02649	P02649	APOE	Apolipoprotein E	MULTI-MSMS	GodwinAK_022123_EV_SF13	438.577	3	438.577	1312.71	-0.44654	-0.00019584	0.18547	8.1345e-05	-0.26106	-0.0001145	438.577	13.558	0.51346	13.558	13.149	13.663	0					21	9	4	0	0	0	3.4719e-09	1	2685	150.04
AKLEEQAQQIR	11	Unmodified	_AKLEEQAQQIR_					0	0	0	1	P02649	P02649	P02649	APOE	Apolipoprotein E	MULTI-MSMS	GodwinAK_022123_EV_SF14	657.361	2	657.362	1312.71	-0.4652	-0.00030581	-0.26082	-0.00017145	-0.72602	-0.00047726	657.362	13.541	0.26012	13.541	13.411	13.671	0					14	4	4	0	0	0	0.0013206	1	2689	150.61
AKLEEQAQQIR	11	Unmodified	_AKLEEQAQQIR_					0	0	0	1	P02649	P02649	P02649	APOE	Apolipoprotein E	MSMS	GodwinAK_022123_EV_SF14	438.577	3	438.577	1312.71	NaN	NaN	NaN	NaN	NaN	NaN	NaN	13.598	1	13.598	13.098	14.098	0								0	0	0	1.2641e-32	1	2688	157.97
AKLEEQAQQIR	11	Unmodified	_AKLEEQAQQIR_					0	0	0	1	P02649	P02649	P02649	APOE	Apolipoprotein E	MULTI-MSMS	GodwinAK_022123_EV_SF15	657.362	2	657.362	1312.71	0.06884	4.5253e-05	0.10652	7.0023e-05	0.17536	0.00011528	657.362	13.505	0.25824	13.505	13.325	13.583	0					10	4	3	0	0	0	0.0023885	1	2687	143.03
AKLEEQAQQIR	11	Unmodified	_AKLEEQAQQIR_					0	0	0	1	P02649	P02649	P02649	APOE	Apolipoprotein E	MULTI-MSMS	GodwinAK_022123_EV_SF16	438.577	3	438.577	1312.71	-0.14546	-6.3794e-05	-0.34069	-0.00014942	-0.48614	-0.00021321	438.577	13.755	0.36234	13.755	13.576	13.938	0					21	6	5	0	0	0	7.1834e-14	1	2779	157.97
AKLEEQAQQIR	11	Unmodified	_AKLEEQAQQIR_					0	0	0	1	P02649	P02649	P02649	APOE	Apolipoprotein E	MULTI-MSMS	GodwinAK_022123_EV_SF16	657.362	2	657.362	1312.71	-0.15085	-9.9162e-05	-0.023974	-1.5759e-05	-0.17482	-0.00011492	657.362	13.755	0.25801	13.755	13.628	13.886	0					13	4	4	0	0	0	0.0029619	1	2788	131.44
AKLEEQAQQIR	11	Unmodified	_AKLEEQAQQIR_					0	0	0	1	P02649	P02649	P02649	APOE	Apolipoprotein E	MULTI-MSMS	GodwinAK_022123_EV_SF17	438.577	3	438.577	1312.71	0.14101	6.1842e-05	-0.56851	-0.00024933	-0.4275	-0.00018749	438.577	13.562	0.31009	13.562	13.38	13.69	0					17	5	4	0	0	0	0.034446	1	2737	45.077
AKLEEQAQQIR	11	Unmodified	_AKLEEQAQQIR_					0	0	0	1	P02649	P02649	P02649	APOE	Apolipoprotein E	MULTI-MSMS	GodwinAK_022123_EV_SF18	438.577	3	438.577	1312.71	-0.36505	-0.0001601	-0.37925	-0.00016633	-0.74429	-0.00032643	438.577	13.668	0.26013	13.668	13.486	13.746	0					17	4	5	0	0	0	0.020255	1	2720	50.385
AKLPDATPTELAK	13	Unmodified	_AKLPDATPTELAK_					0	0	0	1	P02774	P02774	P02774	GC	Vitamin D-binding protein	MULTI-MSMS	GodwinAK_022123_EV_SF04	452.257	3	452.257	1353.75	-0.17759	-8.0315e-05	-0.13692	-6.1923e-05	-0.31451	-0.00014224	452.257	22.655	0.5129	22.655	22.322	22.835	0					30	9	4	0	0	0	0.0010757	1	5356	94.09
AKPALEDLR	9	Unmodified	_AKPALEDLR_					0	0	0	1	P02647	P02647	P02647	APOA1	Apolipoprotein A-I;Proapolipoprotein A-I;Truncated apolipoprotein A-I	MULTI-MSMS	GodwinAK_022123_EV_SF08	506.794	2	506.793	1011.57	-0.033449	-1.6951e-05	-0.095415	-4.8356e-05	-0.12886	-6.5307e-05	506.794	16.362	1.0792	16.362	16.041	17.12	0					78	20	6	0	0	0	0.00086901	1	3513	147.29
AKPLMELIER	10	Oxidation (M)	_AKPLM(Oxidation (M))ELIER_	AKPLM(1)ELIER		AKPLM(80)ELIER		0	1	0	1	P42892	P42892	P42892	ECE1	Endothelin-converting enzyme 1	MULTI-MSMS	GodwinAK_022123_EV_SF01	405.897	3	405.897	1214.67	-0.28721	-0.00011658	-0.57232	-0.0002323	-0.85953	-0.00034888	405.897	24.923	0.46224	24.923	24.74	25.202	0					25	8	4	0	0	0	0.0096403	1	5981	79.82
AKPLTDQEKR	10	Acetyl (Protein N-term)	_(Acetyl (Protein N-term))AKPLTDQEKR_					1	0	0	2	P06737	P06737	P06737	PYGL	Glycogen phosphorylase, liver form	MULTI-SECPEP	GodwinAK_022123_EV_SF12	410.211	3	409.895	1226.66	-1.059	-0.00043408	-0.20254	-8.3021e-05	-1.2616	-0.00051711	409.894	10.662	0.15545	10.662	10.533	10.688	0					6	2	3	0	0	0	0.027798	1	1863	40.589
AKPSAPVVSGPAAR	14	Unmodified	_AKPSAPVVSGPAAR_					0	0	0	1	P78324	P78324	P78324	SIRPA	Tyrosine-protein phosphatase non-receptor type substrate 1	MULTI-MSMS	GodwinAK_022123_EV_SF03	436.586	3	436.586	1306.74	-1.2925	-0.00056431	0.65039	0.00028395	-0.64215	-0.00028035	436.586	12.372	0.52182	12.372	12.083	12.605	0					28	9	4	0	0	0	0.0031513	1	2391	74.789
AKQTLENERGELANEVK	17	Unmodified	_AKQTLENERGELANEVK_					0	0	0	2	P35579	P35579	P35579	MYH9	Myosin-9	MULTI-MSMS	GodwinAK_022123_EV_SF12	483.257	4	483.006	1928	0.027939	1.3495e-05	0.067044	3.2383e-05	0.094983	4.5878e-05	483.257	19.325	0.56003	19.325	18.979	19.539	0					34	10	5	0	0	0	0.00042022	1	4461	73.953
AKQTLENERGELANEVK	17	Unmodified	_AKQTLENERGELANEVK_					0	0	0	2	P35579	P35579	P35579	MYH9	Myosin-9	MULTI-MSMS	GodwinAK_022123_EV_SF12	965.507	2	965.005	1928	0.7834	0.00075599	-0.105	-0.00010133	0.6784	0.00065466	965.507	19.26	0.30374	19.26	19.132	19.436	0					12	5	3	0	0	0	0.0074669	1	4465	90.412
AKVIAAEGEMNASR	14	Unmodified	_AKVIAAEGEMNASR_					0	0	0	1	P27105	P27105	P27105	STOM	Erythrocyte band 7 integral membrane protein	MULTI-MSMS	GodwinAK_022123_EV_SF09	482.917	3	482.917	1445.73	-0.20226	-9.7677e-05	-0.61935	-0.0002991	-0.82162	-0.00039677	482.917	14.507	0.35895	14.507	14.241	14.6	0					15	6	4	0	0	0	0.035869	1	3008	52.009
AKVQPYLDDFQK	12	Unmodified	_AKVQPYLDDFQK_					0	0	0	1	P02647	P02647	P02647	APOA1	Apolipoprotein A-I;Proapolipoprotein A-I;Truncated apolipoprotein A-I	MULTI-MSMS	GodwinAK_022123_EV_SF02	484.589	3	484.589	1450.75	-0.091252	-4.422e-05	0.28445	0.00013784	0.1932	9.3622e-05	484.589	27.14	0.354	27.14	26.962	27.316	0					26	6	5	0	0	0	2.7593e-06	1	6800	130.44
AKVQPYLDDFQK	12	Unmodified	_AKVQPYLDDFQK_					0	0	0	1	P02647	P02647	P02647	APOA1	Apolipoprotein A-I;Proapolipoprotein A-I;Truncated apolipoprotein A-I	MULTI-MSMS	GodwinAK_022123_EV_SF02	726.38	2	726.38	1450.75	0.38437	0.0002792	-0.015421	-1.1201e-05	0.36895	0.000268	726.38	27.143	0.354	27.143	26.962	27.316	0					21	6	5	0	0	0	1.5608e-20	1	6804	213.35
AKVQPYLDDFQKK	13	Unmodified	_AKVQPYLDDFQKK_					0	0	0	2	P02647	P02647	P02647	APOA1	Apolipoprotein A-I;Proapolipoprotein A-I;Truncated apolipoprotein A-I	MULTI-MSMS	GodwinAK_022123_EV_SF13	527.287	3	527.287	1578.84	-0.070025	-3.6923e-05	-0.515	-0.00027155	-0.58502	-0.00030847	527.287	21.107	0.33372	21.107	20.92	21.254	0					26	6	5	0	0	0	1.5679e-21	1	4883	205.87
AKWEMPFDPQDTHQSR	16	Oxidation (M)	_AKWEM(Oxidation (M))PFDPQDTHQSR_	AKWEM(1)PFDPQDTHQSR		AKWEM(140)PFDPQDTHQSR		0	1	0	1	P01011	P01011	P01011	SERPINA3	Alpha-1-antichymotrypsin;Alpha-1-antichymotrypsin His-Pro-less	MULTI-MSMS	GodwinAK_022123_EV_SF04	663.971	3	663.635	1987.88	0.23853	0.0001583	0.23912	0.00015869	0.47764	0.00031698	663.636	23.119	0.82208	23.119	22.732	23.554	0					48	15	6	0	0	0	8.8272e-11	1	5506	140.96
AKWEMPFDPQDTHQSR	16	Oxidation (M)	_AKWEM(Oxidation (M))PFDPQDTHQSR_	AKWEM(1)PFDPQDTHQSR		AKWEM(110)PFDPQDTHQSR		0	1	0	1	P01011	P01011	P01011	SERPINA3	Alpha-1-antichymotrypsin;Alpha-1-antichymotrypsin His-Pro-less	MULTI-MSMS	GodwinAK_022123_EV_SF04	498.229	4	497.978	1987.88	-0.25704	-0.000128	0.58537	0.0002915	0.32833	0.0001635	498.23	23.069	0.71999	23.069	22.783	23.503	0					51	13	6	0	0	0	3.7538e-06	1	5513	114.01
ALAAGGVGSIVR	12	Unmodified	_ALAAGGVGSIVR_					0	0	0	0	O15511	O15511	O15511	ARPC5	Actin-related protein 2/3 complex subunit 5	MULTI-MSMS	GodwinAK_022123_EV_SF16	535.819	2	535.819	1069.62	0.20563	0.00011018	-0.18766	-0.00010055	0.017966	9.6266e-06	535.819	28.115	0.40803	28.115	27.934	28.342	0					23	7	4	0	0	0	1.2301e-05	1	7023	159.79
ALAAPAAEEKEEAR	14	Unmodified	_ALAAPAAEEKEEAR_					0	0	0	1	Q01650	Q01650	Q01650	SLC7A5	Large neutral amino acids transporter small subunit 1	MULTI-MSMS	GodwinAK_022123_EV_SF16	485.92	3	485.919	1454.74	-0.21775	-0.00010581	1.1351	0.00055155	0.91732	0.00044574	485.92	13.031	0.26112	13.031	12.848	13.109	0					12	4	4	0	0	0	4.1891e-08	1	2572	121.56
ALAAVLEELR	10	Unmodified	_ALAAVLEELR_					0	0	0	0	P26022	P26022	P26022	PTX3	Pentraxin-related protein PTX3	MULTI-MSMS	GodwinAK_022123_EV_SF16	542.822	2	542.822	1083.63	0.80274	0.00043574	-0.6717	-0.00036462	0.13103	7.1128e-05	542.821	49.154	0.46959	49.154	48.919	49.389	0					24	8	4	0	0	0	5.2733e-09	1	13217	178.83
ALADEREVVQK	11	Unmodified	_ALADEREVVQK_					0	0	0	1	P11277	P11277	P11277	SPTB	Spectrin beta chain, erythrocytic	MULTI-MSMS	GodwinAK_022123_EV_SF18	629.344	2	629.344	1256.67	-0.086014	-5.4132e-05	0.30431	0.00019152	0.2183	0.00013739	629.344	14.338	0.25843	14.338	14.158	14.416	0					18	4	5	0	0	0	0.0015383	1	2901	149.23
ALADEREVVQK	11	Unmodified	_ALADEREVVQK_					0	0	0	1	P11277	P11277	P11277	SPTB	Spectrin beta chain, erythrocytic	MULTI-MSMS	GodwinAK_022123_EV_SF18	419.898	3	419.898	1256.67	-0.4506	-0.00018921	0.035967	1.5102e-05	-0.41463	-0.0001741	419.899	14.295	0.36243	14.295	14.158	14.52	0					25	6	6	0	0	0	0.0094614	1	2906	59.265
ALADEREVVQKK	12	Unmodified	_ALADEREVVQKK_					0	0	0	2	P11277	P11277	P11277	SPTB	Spectrin beta chain, erythrocytic	MULTI-MSMS	GodwinAK_022123_EV_SF11	462.597	3	462.596	1384.77	-1.0289	-0.00047596	0.86103	0.00039831	-0.16786	-7.7652e-05	462.597	11.247	0.26078	11.247	11.116	11.377	0					17	4	5	0	0	0	0.048881	1	2012	61.375
ALADGVQK	8	Unmodified	_ALADGVQK_					0	0	0	0	O14791	O14791	O14791	APOL1	Apolipoprotein L1	MULTI-MSMS	GodwinAK_022123_EV_SF12	401.227	2	401.227	800.439	-1.0746	-0.00043114	-0.20064	-8.0502e-05	-1.2752	-0.00051164	401.227	11.027	0.51653	11.027	10.793	11.309	0					22	9	3	0	0	0	0.013806	1	1988	110.61
ALADVATVLGR	11	Unmodified	_ALADVATVLGR_					0	0	0	0	Q92542	Q92542	Q92542	NCSTN	Nicastrin	MULTI-MSMS	GodwinAK_022123_EV_SF09	543.32	2	543.319	1084.62	0.37499	0.00020374	1.7744	0.00096407	2.1494	0.0011678	543.32	41.688	0.52157	41.688	41.349	41.871	0					19	9	3	0	0	0	0.00095285	1	11172	135.71
ALADYIR	7	Unmodified	_ALADYIR_					0	0	0	0	Q9BS26	Q9BS26	Q9BS26	ERP44	Endoplasmic reticulum resident protein 44	MULTI-MSMS	GodwinAK_022123_EV_SF13	411.229	2	411.229	820.444	-0.24327	-0.00010004	-0.24336	-0.00010008	-0.48663	-0.00020012	411.229	30.401	0.31128	30.401	30.22	30.532	0					18	5	4	0	0	0	0.034039	1	7709	88.734
ALAEEWSCPFMETSAK	16	Oxidation (M)	_ALAEEWSCPFM(Oxidation (M))ETSAK_	ALAEEWSCPFM(1)ETSAK		ALAEEWSCPFM(49)ETSAK		0	1	0	0	P61225	P61225	P61225	RAP2B	Ras-related protein Rap-2b	MULTI-MSMS	GodwinAK_022123_EV_SF01	936.912	2	936.911	1871.81	0.30866	0.00028919	0.66445	0.00062253	0.97312	0.00091172	936.912	42.998	0.46664	42.998	42.712	43.178	0					25	8	4	0	0	0	0.026617	1	11401	49.448
ALAELLGPYGMK	12	Oxidation (M)	_ALAELLGPYGM(Oxidation (M))K_	ALAELLGPYGM(1)K		ALAELLGPYGM(81)K		0	1	0	0	P55160	P55160	P55160	NCKAP1L	Nck-associated protein 1-like	MULTI-MSMS	GodwinAK_022123_EV_SF12	639.842	2	639.842	1277.67	0.1665	0.00010653	0.20035	0.00012819	0.36684	0.00023472	639.842	42.875	0.61597	42.875	42.518	43.134	0					40	11	5	0	0	0	0.0047137	1	11274	80.688
ALAGCDFLTISPK	13	Unmodified	_ALAGCDFLTISPK_					0	0	0	0	P37837	P37837	P37837	TALDO1	Transaldolase	MULTI-MSMS	GodwinAK_022123_EV_SF09	696.864	2	696.863	1391.71	0.55202	0.00038468	0.20859	0.00014536	0.76061	0.00053004	696.864	44.87	0.52178	44.87	44.534	45.056	0					37	9	5	0	0	0	0.00089371	1	12056	110.86
ALALGALQNIR	11	Unmodified	_ALALGALQNIR_					0	0	0	0	Q99715	Q99715	Q99715	COL12A1	Collagen alpha-1(XII) chain	MULTI-MSMS	GodwinAK_022123_EV_SF12	570.349	2	570.348	1138.68	0.18646	0.00010634	2.343	0.0013363	2.5294	0.0014427	570.35	42.544	0.66083	42.544	42.066	42.727	0					21	12	3	0	0	0	0.023504	1	11204	83.265
ALANSLACQGK	11	Unmodified	_ALANSLACQGK_					0	0	0	0	P04075	P04075	P04075	ALDOA	Fructose-bisphosphate aldolase A	MULTI-MSMS	GodwinAK_022123_EV_SF02	566.793	2	566.793	1131.57	0.2234	0.00012662	-0.46145	-0.00026155	-0.23805	-0.00013492	566.793	16.114	0.67792	16.114	15.85	16.528	0					32	12	5	0	0	0	5.4579e-28	1	3514	218.06
ALANSLACQGK	11	Unmodified	_ALANSLACQGK_					0	0	0	0	P04075	P04075	P04075	ALDOA	Fructose-bisphosphate aldolase A	MULTI-MSMS	GodwinAK_022123_EV_SF03	566.793	2	566.793	1131.57	0.83498	0.00047326	-1.3142	-0.0007449	-0.47927	-0.00027164	566.792	15.942	0.41535	15.942	15.708	16.123	0					27	7	5	0	0	0	8.5466e-15	1	3398	200.54
ALASIDSK	8	Unmodified	_ALASIDSK_					0	0	0	0	P18206	P18206	P18206	VCL	Vinculin	MULTI-MSMS	GodwinAK_022123_EV_SF09	402.726	2	402.727	803.439	-0.78351	-0.00031554	-0.17401	-7.0077e-05	-0.95752	-0.00038562	402.727	13.395	0.359	13.395	13.215	13.574	0					16	6	4	0	0	0	0.050411	1	2654	92.187
ALASIDSKLNQAK	13	Unmodified	_ALASIDSKLNQAK_					0	0	0	1	P18206	P18206	P18206	VCL	Vinculin	MULTI-MSMS	GodwinAK_022123_EV_SF13	453.593	3	453.593	1357.76	-0.24387	-0.00011062	1.4874	0.00067469	1.2436	0.00056407	453.594	19.978	0.57038	19.978	19.664	20.235	0					22	10	3	0	0	0	0.0024466	1	4552	83.617
ALASQLQDSLK	11	Unmodified	_ALASQLQDSLK_					0	0	0	0	P18206	P18206	P18206	VCL	Vinculin	MULTI-MSMS	GodwinAK_022123_EV_SF03	587.328	2	587.327	1172.64	-0.14489	-8.51e-05	0.58733	0.00034495	0.44243	0.00025985	587.328	25.069	0.30618	25.069	24.945	25.251	0					13	5	3	0	0	0	2.6085e-08	1	6134	173.37
ALASQLQDSLK	11	Unmodified	_ALASQLQDSLK_					0	0	0	0	P18206	P18206	P18206	VCL	Vinculin	MULTI-MSMS	GodwinAK_022123_EV_SF13	587.328	2	587.327	1172.64	0.25185	0.00014792	0.31821	0.0001869	0.57006	0.00033481	587.329	30.913	0.3071	30.913	30.735	31.042	0					23	5	6	0	0	0	2.6222e-05	1	7859	161.63
ALASQLQDSLKDLK	14	Unmodified	_ALASQLQDSLKDLK_					0	0	0	1	P18206	P18206	P18206	VCL	Vinculin	MULTI-MSMS	GodwinAK_022123_EV_SF18	510.623	3	510.623	1528.85	0.43422	0.00022172	-0.21862	-0.00011163	0.21559	0.00011009	510.623	41.046	0.57198	41.046	40.668	41.24	0					39	10	6	0	0	0	2.3417e-06	1	10779	127.79
ALASQLQDSLKDLK	14	Unmodified	_ALASQLQDSLKDLK_					0	0	0	1	P18206	P18206	P18206	VCL	Vinculin	MULTI-MSMS	GodwinAK_022123_EV_SF18	765.43	2	765.43	1528.85	0.41864	0.00032044	0.22029	0.00016862	0.63893	0.00048906	765.43	41.056	0.31283	41.056	40.824	41.137	0					22	5	5	0	0	0	3.1414e-23	1	10798	197.07
ALASTCKPELQK	12	Unmodified	_ALASTCKPELQK_					0	0	0	1	Q9BZQ8	Q9BZQ8	Q9BZQ8	FAM129A	Protein Niban	MULTI-MSMS	GodwinAK_022123_EV_SF05	449.243	3	449.243	1344.71	-0.63714	-0.00028623	0.11114	4.9927e-05	-0.526	-0.0002363	449.243	12.674	0.41703	12.674	12.388	12.805	0					17	7	3	0	0	0	0.0058181	1	2387	68.515
ALCRKPELVNGR	12	Unmodified	_ALCRKPELVNGR_					0	0	0	2	P04003	P04003	P04003	C4BPA	C4b-binding protein alpha chain	MULTI-MSMS	GodwinAK_022123_EV_SF01	471.597	3	471.598	1411.77	-0.10683	-5.0378e-05	-0.79599	-0.00037539	-0.90281	-0.00042576	471.598	11.122	0.257	11.122	10.938	11.195	0					42	15	4	0	0	0	0.0037515	1	1911	89.403
ALDEGDIALLK	11	Unmodified	_ALDEGDIALLK_					0	0	0	0	P35998	P35998	P35998	PSMC2	26S protease regulatory subunit 7	MULTI-MSMS	GodwinAK_022123_EV_SF04	579.324	2	579.324	1156.63	0.88748	0.00051414	0.14081	8.1572e-05	1.0283	0.00059571	579.324	41.943	0.57376	41.943	41.553	42.127	0					30	10	4	0	0	0	0.00086507	1	11111	140.83
ALDFIASK	8	Unmodified	_ALDFIASK_					0	0	0	0	O43707;P12814;Q08043	O43707;P12814	P12814	ACTN4;ACTN1;ACTN3	Alpha-actinin-4;Alpha-actinin-1;Alpha-actinin-3	MULTI-MSMS	GodwinAK_022123_EV_SF16	432.745	2	432.745	863.475	0.23255	0.00010064	-0.36022	-0.00015588	-0.12766	-5.5245e-05	432.745	29.602	0.72036	29.602	29.319	30.039	0					41	13	5	0	0	0	0.0057513	1	7450	119.29
ALDGAFTEENR	11	Unmodified	_ALDGAFTEENR_					0	0	0	0	Q9Y490	Q9Y490	Q9Y490	TLN1	Talin-1	MULTI-MSMS	GodwinAK_022123_EV_SF11	611.793	2	611.789	1221.56	-0.14968	-9.1574e-05	0.77229	0.00047248	0.62261	0.00038091	611.789	23.95	0.46527	23.95	23.561	24.026	0					27	8	5	0	0	0	0.00098503	1	5679	133.83
ALDGAFTEENR	11	Unmodified	_ALDGAFTEENR_					0	0	0	0	Q9Y490	Q9Y490	Q9Y490	TLN1	Talin-1	MULTI-MSMS	GodwinAK_022123_EV_SF12	611.789	2	611.789	1221.56	0.35435	0.00021678	0.31108	0.00019031	0.66542	0.0004071	611.789	22.661	0.56917	22.661	22.229	22.799	0					26	10	4	0	0	0	0.0016909	1	5451	113.62
ALDGAFTEENR	11	Unmodified	_ALDGAFTEENR_					0	0	0	0	Q9Y490	Q9Y490	Q9Y490	TLN1	Talin-1	MULTI-MSMS	GodwinAK_022123_EV_SF12	611.789	2	611.789	1221.56	0.34038	0.00020824	-0.44964	-0.00027509	-0.10927	-6.6848e-05	611.788	23.03	0.25502	23.03	22.85	23.105	0					13	4	4	0	0	0	0.0064501	1	5553	98.044
ALDGAFTEENR	11	Unmodified	_ALDGAFTEENR_					0	0	0	0	Q9Y490	Q9Y490	Q9Y490	TLN1	Talin-1	MULTI-MSMS	GodwinAK_022123_EV_SF12	611.787	2	611.789	1221.56	0.27717	0.00016957	1.6399	0.0010033	1.9171	0.0011729	611.791	24.271	0.56993	24.271	23.884	24.454	0					43	10	6	0	0	0	0.0016704	1	5939	113.74
ALDGAFTEENR	11	Unmodified	_ALDGAFTEENR_					0	0	0	0	Q9Y490	Q9Y490	Q9Y490	TLN1	Talin-1	MULTI-MSMS	GodwinAK_022123_EV_SF18	611.789	2	611.789	1221.56	-0.43202	-0.00026431	0.86141	0.000527	0.42939	0.0002627	611.789	22.407	0.3618	22.407	22.225	22.587	0					25	6	5	0	0	0	2.3054e-08	1	5264	174.92
ALDLDSSCK	9	Unmodified	_ALDLDSSCK_					0	0	0	0	P31948	P31948	P31948	STIP1	Stress-induced-phosphoprotein 1	MULTI-MSMS	GodwinAK_022123_EV_SF11	504.737	2	504.737	1007.46	0.34633	0.00017481	0.26396	0.00013323	0.6103	0.00030804	504.737	16.997	0.52186	16.997	16.762	17.284	0					14	9	2	0	0	0	0.0013087	2	3677	133.55
ALDLINKR	8	Unmodified	_ALDLINKR_					0	0	0	1	P04196	P04196	P04196	HRG	Histidine-rich glycoprotein	MULTI-MSMS	GodwinAK_022123_EV_SF17	471.79	2	471.79	941.566	0.36915	0.00017416	-0.5277	-0.00024897	-0.15855	-7.4802e-05	471.79	17.305	0.41183	17.305	17.125	17.537	0					27	7	5	0	0	0	0.0032402	1	3811	146.94
ALDPAFKIEDPYSPR	15	Unmodified	_ALDPAFKIEDPYSPR_					0	0	0	1	P07942	P07942	P07942	LAMB1	Laminin subunit beta-1	MULTI-MSMS	GodwinAK_022123_EV_SF14	573.63	3	573.63	1717.87	0.19956	0.00011447	-0.11214	-6.4324e-05	0.087421	5.0147e-05	573.63	41.176	0.62079	41.176	40.815	41.436	0					41	11	5	0	0	0	0.0013836	1	10881	83.966
ALDQYLMEFNACR	13	Oxidation (M)	_ALDQYLM(Oxidation (M))EFNACR_	ALDQYLM(1)EFNACR		ALDQYLM(150)EFNACR		0	1	0	0	P07357	P07357	P07357	C8A	Complement component C8 alpha chain	MULTI-MSMS	GodwinAK_022123_EV_SF07	823.869	2	823.869	1645.72	0.6327	0.00052126	-0.72206	-0.00059488	-0.089358	-7.362e-05	823.869	48.348	0.62584	48.348	48.063	48.688	0					37	11	6	0	0	0	1.0297e-05	1	12913	145.25
ALDVSASDDEIAR	13	Unmodified	_ALDVSASDDEIAR_					0	0	0	0	P13798	P13798	P13798	APEH	Acylamino-acid-releasing enzyme	MULTI-MSMS	GodwinAK_022123_EV_SF17	681.331	2	681.331	1360.65	-0.21368	-0.00014559	0.40083	0.00027309	0.18715	0.00012751	681.331	27.57	0.3549	27.57	27.394	27.749	0					28	6	6	0	0	0	7.3915e-15	1	6816	195.51
ALDYYMLR	8	Oxidation (M)	_ALDYYM(Oxidation (M))LR_	ALDYYM(1)LR		ALDYYM(110)LR		0	1	0	0	Q9Y490	Q9Y490	Q9Y490	TLN1	Talin-1	MULTI-MSMS	GodwinAK_022123_EV_SF13	530.761	2	530.76	1059.51	0.3359	0.00017828	0.20808	0.00011044	0.54397	0.00028872	530.761	32.242	0.56226	32.242	31.91	32.472	0					45	10	6	0	0	0	0.0045507	1	8233	107.43
ALDYYMLR	8	Oxidation (M)	_ALDYYM(Oxidation (M))LR_	ALDYYM(1)LR		ALDYYM(98)LR		0	1	0	0	Q9Y490	Q9Y490	Q9Y490	TLN1	Talin-1	MULTI-MSMS	GodwinAK_022123_EV_SF14	530.76	2	530.76	1059.51	0.31569	0.00016756	-0.1045	-5.5466e-05	0.21119	0.00011209	530.76	32.243	0.51122	32.243	31.91	32.421	0					24	9	3	0	0	0	0.0091314	1	8240	97.602
ALDYYMLR	8	Unmodified	_ALDYYMLR_					0	0	0	0	Q9Y490	Q9Y490	Q9Y490	TLN1	Talin-1	MULTI-MSMS	GodwinAK_022123_EV_SF18	522.763	2	522.763	1043.51	0.3933	0.0002056	1.4378	0.00075163	1.8311	0.00095723	522.763	39.434	0.46587	39.434	39.168	39.634	0					31	8	5	0	0	0	0.0039784	1	10329	132.29
ALEATTEHIR	10	Unmodified	_ALEATTEHIR_					0	0	0	0	Q9Y490	Q9Y490	Q9Y490	TLN1	Talin-1	MULTI-MSMS	GodwinAK_022123_EV_SF08	570.804	2	570.804	1139.59	-0.2091	-0.00011936	-0.066406	-3.7905e-05	-0.27551	-0.00015726	570.804	13.285	0.30952	13.285	13.103	13.413	0					14	5	4	0	0	0	3.3478e-09	1	2594	181.69
ALEDLAQELEK	11	Unmodified	_ALEDLAQELEK_					0	0	0	0	P11277	P11277	P11277	SPTB	Spectrin beta chain, erythrocytic	MULTI-MSMS	GodwinAK_022123_EV_SF07	629.83	2	629.83	1257.65	0.68912	0.00043403	0.02083	1.3119e-05	0.70995	0.00044715	629.83	44.76	0.83575	44.76	44.213	45.048	0					23	9	4	0	0	0	3.0657e-05	1	11872	159.79
ALEDLAQELEK	11	Unmodified	_ALEDLAQELEK_					0	0	0	0	P11277	P11277	P11277	SPTB	Spectrin beta chain, erythrocytic	MULTI-MSMS	GodwinAK_022123_EV_SF08	629.831	2	629.83	1257.65	0.49817	0.00031376	0.34305	0.00021606	0.84122	0.00052982	629.83	44.911	0.47426	44.911	44.568	45.042	0					30	8	5	0	0	0	1.1677e-05	1	12014	167.67
ALEDLAQELEKENYHDQK	18	Unmodified	_ALEDLAQELEKENYHDQK_					0	0	0	1	P11277	P11277	P11277	SPTB	Spectrin beta chain, erythrocytic	MULTI-MSMS	GodwinAK_022123_EV_SF06	544.016	4	544.016	2172.03	0.43515	0.00023673	0.0025295	1.3761e-06	0.43768	0.0002381	544.266	39.974	0.4164	39.974	39.74	40.156	0					36	7	7	0	0	0	1.6385e-24	1	10411	184.41
ALEDLAQELEKENYHDQK	18	Unmodified	_ALEDLAQELEKENYHDQK_					0	0	0	1	P11277	P11277	P11277	SPTB	Spectrin beta chain, erythrocytic	MULTI-MSMS	GodwinAK_022123_EV_SF06	725.353	3	725.018	2172.03	0.58746	0.00042592	0.81136	0.00058825	1.3988	0.0010142	725.354	39.974	0.57236	39.974	39.74	40.312	0					37	10	6	0	0	0	8.9247e-36	1	10420	212.95
ALEDLAQELEKENYHDQK	18	Unmodified	_ALEDLAQELEKENYHDQK_					0	0	0	1	P11277	P11277	P11277	SPTB	Spectrin beta chain, erythrocytic	MULTI-MSMS	GodwinAK_022123_EV_SF07	544.267	4	544.016	2172.03	0.74874	0.00040733	-0.19469	-0.00010591	0.55405	0.00030141	544.266	39.974	0.36461	39.974	39.74	40.104	0					29	6	6	0	0	0	2.912e-43	1	10493	215.79
ALEDLAQELEKENYHDQKR	19	Unmodified	_ALEDLAQELEKENYHDQKR_					0	0	0	2	P11277	P11277	P11277	SPTB	Spectrin beta chain, erythrocytic	MULTI-MSMS	GodwinAK_022123_EV_SF04	583.292	4	583.041	2328.13	0.9089	0.00052992	-0.017113	-9.9774e-06	0.89179	0.00051995	583.292	36.173	0.46415	36.173	35.889	36.353	0					45	8	7	0	0	0	2.6884e-54	1	9457	233.49
ALEDLAQELEKENYHDQKR	19	Unmodified	_ALEDLAQELEKENYHDQKR_					0	0	0	2	P11277	P11277	P11277	SPTB	Spectrin beta chain, erythrocytic	MULTI-MSMS	GodwinAK_022123_EV_SF04	466.835	5	466.634	2328.13	0.098753	4.6082e-05	-0.34338	-0.00016023	-0.24463	-0.00011415	466.835	36.121	0.46415	36.121	35.889	36.353	0					31	8	5	0	0	0	1.3392e-21	1	9462	160.25
ALEDLAQELEKENYHDQKR	19	Unmodified	_ALEDLAQELEKENYHDQKR_					0	0	0	2	P11277	P11277	P11277	SPTB	Spectrin beta chain, erythrocytic	MULTI-MSMS	GodwinAK_022123_EV_SF04	777.387	3	777.052	2328.13	0.74824	0.00058142	-0.2951	-0.00022931	0.45314	0.00035211	777.386	36.172	0.41204	36.172	35.941	36.353	0					23	7	5	0	0	0	0.00016216	1	9495	83.213
ALEDLAQELEKENYHDQKR	19	Unmodified	_ALEDLAQELEKENYHDQKR_					0	0	0	2	P11277	P11277	P11277	SPTB	Spectrin beta chain, erythrocytic	MULTI-MSMS	GodwinAK_022123_EV_SF05	583.292	4	583.041	2328.13	0.57448	0.00033495	-0.10309	-6.0108e-05	0.47139	0.00027484	583.292	36.026	0.57003	36.026	35.672	36.242	0					40	10	7	0	0	0	4.0257e-44	1	9445	215.45
ALEDLAQELEKENYHDQKR	19	Unmodified	_ALEDLAQELEKENYHDQKR_					0	0	0	2	P11277	P11277	P11277	SPTB	Spectrin beta chain, erythrocytic	MULTI-MSMS	GodwinAK_022123_EV_SF05	777.387	3	777.052	2328.13	0.54185	0.00042104	-0.033729	-2.6209e-05	0.50812	0.00039483	777.386	36.023	0.30964	36.023	35.881	36.19	0					23	5	5	0	0	0	4.9832e-44	1	9449	222.7
ALEDLAQELEKENYHDQKR	19	Unmodified	_ALEDLAQELEKENYHDQKR_					0	0	0	2	P11277	P11277	P11277	SPTB	Spectrin beta chain, erythrocytic	MULTI-MSMS	GodwinAK_022123_EV_SF05	466.835	5	466.634	2328.13	-0.020176	-9.4146e-06	-0.16228	-7.5724e-05	-0.18245	-8.5139e-05	466.835	36.063	0.57003	36.063	35.672	36.242	0					36	10	7	0	0	0	2.4107e-07	1	9462	106.67
ALEEAMEQK	9	Unmodified	_ALEEAMEQK_					0	0	0	0	P35579	P35579	P35579	MYH9	Myosin-9	MULTI-MSMS	GodwinAK_022123_EV_SF17	524.753	2	524.753	1047.49	0.34333	0.00018016	-0.11955	-6.2735e-05	0.22377	0.00011743	524.753	15.631	0.41549	15.631	15.397	15.812	0					16	7	3	0	0	0	0.0052821	1	3322	112.84
ALEEAMEQKAELER	14	Oxidation (M)	_ALEEAM(Oxidation (M))EQKAELER_	ALEEAM(1)EQKAELER		ALEEAM(110)EQKAELER		0	1	0	1	P35579	P35579	P35579	MYH9	Myosin-9	MULTI-MSMS	GodwinAK_022123_EV_SF10	554.939	3	554.938	1661.79	-0.30759	-0.0001707	0.193	0.0001071	-0.11459	-6.3593e-05	554.939	17.426	1.2475	17.426	16.509	17.756	0					46	23	4	0	0	0	0.0002441	1	3755	105.58
ALEEAMEQKAELER	14	Oxidation (M)	_ALEEAM(Oxidation (M))EQKAELER_	ALEEAM(1)EQKAELER		ALEEAM(130)EQKAELER		0	1	0	1	P35579	P35579	P35579	MYH9	Myosin-9	MULTI-MSMS	GodwinAK_022123_EV_SF17	554.939	3	554.938	1661.79	0.23117	0.00012828	-0.54332	-0.00030151	-0.31215	-0.00017323	554.938	17.259	0.46294	17.259	17.125	17.588	0					27	8	4	0	0	0	2.2725e-06	1	3801	127.03
ALEEAMEQKAELER	14	Oxidation (M)	_ALEEAM(Oxidation (M))EQKAELER_	ALEEAM(1)EQKAELER		ALEEAM(86)EQKAELER		0	1	0	1	P35579	P35579	P35579	MYH9	Myosin-9	MULTI-MSMS	GodwinAK_022123_EV_SF17	831.904	2	831.904	1661.79	0.070837	5.893e-05	0.11366	9.4555e-05	0.1845	0.00015349	831.904	17.259	0.36043	17.259	17.125	17.485	0					21	6	4	0	0	0	0.0033246	1	3816	85.845
ALEEAMEQKAELER	14	Oxidation (M)	_ALEEAM(Oxidation (M))EQKAELER_	ALEEAM(1)EQKAELER		ALEEAM(120)EQKAELER		0	1	0	1	P35579	P35579	P35579	MYH9	Myosin-9	MULTI-MSMS	GodwinAK_022123_EV_SF18	554.938	3	554.938	1661.79	0.1135	6.2986e-05	-0.34294	-0.00019031	-0.22944	-0.00012733	554.938	17.337	0.56783	17.337	16.948	17.515	0					27	10	4	0	0	0	8.5102e-06	1	3777	118.58
ALEEAMEQKAELER	14	Unmodified	_ALEEAMEQKAELER_					0	0	0	1	P35579	P35579	P35579	MYH9	Myosin-9	MULTI-MSMS	GodwinAK_022123_EV_SF10	549.607	3	549.607	1645.8	0.053685	2.9505e-05	0.12086	6.6423e-05	0.17454	9.5929e-05	549.607	27.396	0.41694	27.396	27.162	27.579	0					25	7	5	0	0	0	4.0169e-08	1	6653	124.81
ALEEANADLEQK	12	Unmodified	_ALEEANADLEQK_					0	0	0	0	CON__Q7Z3Y8;Q7Z3Y8	CON__Q7Z3Y8	CON__Q7Z3Y8	KRT27	Keratin, type I cytoskeletal 27	MULTI-MSMS	GodwinAK_022123_EV_SF15	665.828	2	665.828	1329.64	0.076596	5.0999e-05	-0.010002	-6.6595e-06	0.066594	4.434e-05	665.828	19.549	0.30828	19.549	19.394	19.702	0					15	5	4	0	0	0	0.00015136	1	4430	172.69
ALEEANADLEQK	12	Unmodified	_ALEEANADLEQK_					0	0	0	0	CON__Q7Z3Y8;Q7Z3Y8	CON__Q7Z3Y8	CON__Q7Z3Y8	KRT27	Keratin, type I cytoskeletal 27	MULTI-MSMS	GodwinAK_022123_EV_SF16	665.827	2	665.828	1329.64	-0.18289	-0.00012177	-0.37399	-0.00024901	-0.55688	-0.00037079	665.828	19.867	0.3093	19.867	19.686	19.995	0					12	5	3	0	0	0	0.00033352	1	4556	163.94
ALEEANADLEVK	12	Unmodified	_ALEEANADLEVK_					0	0	0	0	CON__ENSEMBL:ENSP00000377550;P13646;CON__P02533;P02533;CON__Q6IFX2;CON__P08779;P08779	CON__ENSEMBL:ENSP00000377550;CON__P02533;CON__P08779	CON__P02533	KRT13;KRT14;KRT16	Keratin, type I cytoskeletal 13;Keratin, type I cytoskeletal 14;Keratin, type I cytoskeletal 16	MULTI-MSMS	GodwinAK_022123_EV_SF18	651.331	2	651.333	1300.65	-0.53465	-0.00034823	-1.181	-0.00076925	-1.7157	-0.0011175	651.332	26.04	0.38075	26.04	25.833	26.213	0					41	12	4	0	0	0	0.00042323	1	6314	125.75
ALEEANTELEVK	12	Unmodified	_ALEEANTELEVK_					0	0	0	0	CON__Q04695;Q04695	CON__Q04695	CON__Q04695	KRT17	Keratin, type I cytoskeletal 17	MULTI-MSMS	GodwinAK_022123_EV_SF12	673.348	2	673.346	1344.68	0.1323	8.9082e-05	2.0411	0.0013744	2.1734	0.0014635	673.347	26.768	0.98354	26.768	26.167	27.151	0					52	18	4	0	0	0	0.028688	1	6607	73.841
ALEEANTELEVK	12	Unmodified	_ALEEANTELEVK_					0	0	0	0	CON__Q04695;Q04695	CON__Q04695	CON__Q04695	KRT17	Keratin, type I cytoskeletal 17	MULTI-MSMS	GodwinAK_022123_EV_SF18	673.344	2	673.346	1344.68	-0.48843	-0.00032888	-1.5494	-0.0010433	-2.0379	-0.0013722	673.345	26.275	0.6103	26.275	26.066	26.676	0					37	15	4	0	0	0	0.0003661	1	6398	137.98
ALEEDLNQK	9	Unmodified	_ALEEDLNQK_					0	0	0	0	O94804	O94804	O94804	STK10	Serine/threonine-protein kinase 10	MULTI-MSMS	GodwinAK_022123_EV_SF15	530.271	2	530.269	1058.52	0.10573	5.6066e-05	1.5608	0.00082766	1.6666	0.00088373	530.27	16.307	0.51936	16.307	16.074	16.594	0					28	9	5	0	0	0	0.0026306	1	3494	121.62
ALEESNYELEGK	12	Unmodified	_ALEESNYELEGK_					0	0	0	0	CON__P13645;P13645	CON__P13645	CON__P13645	KRT10	Keratin, type I cytoskeletal 10	MULTI-MSMS	GodwinAK_022123_EV_SF10	691.328	2	691.328	1380.64	0.019986	1.3817e-05	-0.10554	-7.2965e-05	-0.085557	-5.9148e-05	691.328	24.388	0.72883	24.388	24.154	24.882	0					30	13	3	0	0	0	0.00095464	1	5789	112.75
ALEESNYELEGK	12	Unmodified	_ALEESNYELEGK_					0	0	0	0	CON__P13645;P13645	CON__P13645	CON__P13645	KRT10	Keratin, type I cytoskeletal 10	MULTI-MSMS	GodwinAK_022123_EV_SF12	691.327	2	691.328	1380.64	0.27925	0.00019305	-1.0763	-0.00074411	-0.7971	-0.00055106	691.327	24.535	0.51846	24.535	24.298	24.817	0					30	9	5	0	0	0	0.0017649	1	6006	107.79
ALEESNYELEGK	12	Unmodified	_ALEESNYELEGK_					0	0	0	0	CON__P13645;P13645	CON__P13645	CON__P13645	KRT10	Keratin, type I cytoskeletal 10	MULTI-MSMS	GodwinAK_022123_EV_SF12	691.328	2	691.328	1380.64	0.092838	6.4181e-05	0.7725	0.00053405	0.86534	0.00059823	691.328	28.162	0.98975	28.162	27.615	28.605	0					33	18	3	0	0	0	0.0056351	1	7063	95.573
ALEESNYELEGK	12	Unmodified	_ALEESNYELEGK_					0	0	0	0	CON__P13645;P13645	CON__P13645	CON__P13645	KRT10	Keratin, type I cytoskeletal 10	MULTI-MSMS	GodwinAK_022123_EV_SF16	691.328	2	691.328	1380.64	-0.14286	-9.8765e-05	0.22782	0.0001575	0.084954	5.8731e-05	691.328	24.478	0.44649	24.478	24.261	24.707	0					36	8	6	0	0	0	0.0002993	1	5908	145.46
ALEESNYELEGK	12	Unmodified	_ALEESNYELEGK_					0	0	0	0	CON__P13645;P13645	CON__P13645	CON__P13645	KRT10	Keratin, type I cytoskeletal 10	MULTI-MSMS	GodwinAK_022123_EV_SF17	691.328	2	691.328	1380.64	-0.22846	-0.00015794	0.55448	0.00038333	0.32602	0.00022538	691.328	25.358	0.51966	25.358	25.073	25.592	0					28	9	4	0	0	0	0.00095464	1	6176	112.75
ALEESNYELEGK	12	Unmodified	_ALEESNYELEGK_					0	0	0	0	CON__P13645;P13645	CON__P13645	CON__P13645	KRT10	Keratin, type I cytoskeletal 10	MULTI-MSMS	GodwinAK_022123_EV_SF18	691.328	2	691.328	1380.64	-0.52449	-0.0003626	0.51064	0.00035302	-0.013855	-9.5784e-06	691.328	24.157	0.56742	24.157	23.978	24.545	0					23	10	4	0	0	0	0.0003875	1	5783	134.57
ALEESNYELEGK	12	Unmodified	_ALEESNYELEGK_					0	0	0	0	CON__P13645;P13645	CON__P13645	CON__P13645	KRT10	Keratin, type I cytoskeletal 10	MULTI-MSMS	GodwinAK_022123_EV_SF18	691.328	2	691.328	1380.64	-0.59369	-0.00041043	0.88523	0.00061199	0.29155	0.00020156	691.328	24.929	0.46035	24.929	24.597	25.057	0					15	8	2	0	0	0	0.00037938	1	6013	135.86
ALEFVAR	7	Unmodified	_ALEFVAR_					0	0	0	0	P12111	P12111	P12111	COL6A3	Collagen alpha-3(VI) chain	MULTI-MSMS	GodwinAK_022123_EV_SF13	403.232	2	403.232	804.449	-0.59519	-0.00024	-0.39547	-0.00015947	-0.99067	-0.00039947	403.232	24.635	0.87705	24.635	24.353	25.231	0					46	16	5	0	0	0	0.011009	1	5937	111.69
ALEHFTDLYDIK	12	Unmodified	_ALEHFTDLYDIK_					0	0	0	0	Q00610	Q00610	Q00610	CLTC	Clathrin heavy chain 1	MULTI-MSMS	GodwinAK_022123_EV_SF16	488.917	3	488.917	1463.73	0.48334	0.00023631	0.11238	5.4946e-05	0.59572	0.00029126	488.917	41.858	0.51715	41.858	41.625	42.142	0					32	9	5	0	0	0	0.0054198	1	11102	80.312
ALEHFTDLYDIKR	13	Unmodified	_ALEHFTDLYDIKR_					0	0	0	1	Q00610	Q00610	Q00610	CLTC	Clathrin heavy chain 1	MULTI-MSMS	GodwinAK_022123_EV_SF07	406.215	4	405.965	1619.83	0.11581	4.7017e-05	-0.76021	-0.00030862	-0.64439	-0.0002616	405.965	35.075	0.4118	35.075	34.874	35.286	0					19	7	4	0	0	0	0.00032627	1	9063	103.2
ALEHFTDLYDIKR	13	Unmodified	_ALEHFTDLYDIKR_					0	0	0	1	Q00610	Q00610	Q00610	CLTC	Clathrin heavy chain 1	MULTI-MSMS	GodwinAK_022123_EV_SF07	540.951	3	540.951	1619.83	0.6836	0.00036979	-0.31492	-0.00017035	0.36868	0.00019944	540.951	35.079	0.51367	35.079	34.874	35.388	0					18	9	4	0	0	0	1.3116e-07	1	9064	166.6
ALEIIPR	7	Unmodified	_ALEIIPR_					0	0	0	0	Q99832	Q99832	Q99832	CCT7	T-complex protein 1 subunit eta	MULTI-MSMS	GodwinAK_022123_EV_SF15	406.255	2	406.255	810.496	-0.2904	-0.00011798	0.3619	0.00014702	0.0715	2.9047e-05	406.256	29.739	0.3608	29.739	29.561	29.922	0					15	6	3	0	0	0	0.013468	1	7491	99.919
ALELDQER	8	Unmodified	_ALELDQER_					0	0	0	0	P35241	P35241	P35241	RDX	Radixin	MSMS	GodwinAK_022123_EV_SF17	487.251	2	487.251	972.488	NaN	NaN	NaN	NaN	NaN	NaN	NaN	18.378	1	18.378	17.878	18.878	0								0	0	0	0.0063808	1	4122	139.28
ALELEQER	8	Unmodified	_ALELEQER_					0	0	0	0	P26038	P26038	P26038	MSN	Moesin	MULTI-MSMS	GodwinAK_022123_EV_SF16	494.259	2	494.259	986.503	-0.24441	-0.0001208	0.46006	0.00022739	0.21564	0.00010658	494.259	18.71	0.77619	18.71	18.392	19.169	0					35	14	3	0	0	0	0.0031819	1	4180	136.16
ALELEQER	8	Unmodified	_ALELEQER_					0	0	0	0	P26038	P26038	P26038	MSN	Moesin	MULTI-MSMS	GodwinAK_022123_EV_SF17	494.259	2	494.259	986.503	0.37679	0.00018623	0.30342	0.00014997	0.68021	0.0003362	494.259	18.488	0.56688	18.488	18.259	18.826	0					35	10	5	0	0	0	0.0052145	1	4147	123.69
ALEQALEK	8	Unmodified	_ALEQALEK_					0	0	0	0	P15144	P15144	P15144	ANPEP	Aminopeptidase N	MULTI-MSMS	GodwinAK_022123_EV_SF10	451.253	2	451.253	900.492	-0.75344	-0.00033999	0.59994	0.00027072	-0.1535	-6.9267e-05	451.253	16.902	0.31112	16.902	16.717	17.028	0					13	5	3	0	0	0	0.047457	1	3645	93.374
ALEQALEK	8	Unmodified	_ALEQALEK_					0	0	0	0	P15144	P15144	P15144	ANPEP	Aminopeptidase N	MULTI-MSMS	GodwinAK_022123_EV_SF11	451.253	2	451.253	900.492	-0.33401	-0.00015072	-0.51175	-0.00023093	-0.84576	-0.00038165	451.253	16.788	0.46538	16.788	16.558	17.023	0					28	8	5	0	0	0	0.0036538	1	3598	133.86
ALEQQVEEMK	10	Oxidation (M)	_ALEQQVEEM(Oxidation (M))K_	ALEQQVEEM(1)K		ALEQQVEEM(130)K		0	1	0	0	P35579	P35579	P35579	MYH9	Myosin-9	MULTI-MSMS	GodwinAK_022123_EV_SF14	610.795	2	610.795	1219.58	-0.45554	-0.00027824	0.17976	0.0001098	-0.27577	-0.00016844	610.795	15.204	0.73098	15.204	14.814	15.545	0					42	13	5	0	0	0	0.0002485	2	3091	127.37
ALEQQVEEMK	10	Oxidation (M)	_ALEQQVEEM(Oxidation (M))K_	ALEQQVEEM(1)K		ALEQQVEEM(67)K		0	1	0	0	P35579	P35579	P35579	MYH9	Myosin-9	MULTI-MSMS	GodwinAK_022123_EV_SF18	610.795	2	610.795	1219.58	-0.047318	-2.8901e-05	-0.68433	-0.00041798	-0.73164	-0.00044688	610.795	15.159	0.41127	15.159	14.983	15.395	0					24	7	4	0	0	0	0.032187	1	3165	67.494
ALESPERPFLAILGGAK	17	Unmodified	_ALESPERPFLAILGGAK_					0	0	0	1	P00558	P00558	P00558	PGK1	Phosphoglycerate kinase 1	MULTI-MSMS	GodwinAK_022123_EV_SF03	590.337	3	590.337	1767.99	0.46051	0.00027185	0.15911	9.3927e-05	0.61962	0.00036578	590.671	51.086	0.36596	51.086	50.799	51.165	0					20	6	5	0	0	0	8.0195e-11	1	13845	131.51
ALEVEECR	8	Unmodified	_ALEVEECR_					0	0	0	0	P98160	P98160	P98160	HSPG2	Basement membrane-specific heparan sulfate proteoglycan core protein;Endorepellin;LG3 peptide	MULTI-MSMS	GodwinAK_022123_EV_SF14	503.238	2	503.237	1004.46	-0.42923	-0.000216	1.1894	0.00059857	0.76022	0.00038257	503.238	15.258	1.201	15.258	14.292	15.493	0					36	22	4	0	0	0	0.00044769	1	3167	154.35
ALEWLAR	7	Unmodified	_ALEWLAR_					0	0	0	0	A0A0C4DH43	A0A0C4DH43	A0A0C4DH43			MULTI-MSMS	GodwinAK_022123_EV_SF08	429.745	2	429.745	857.476	-0.25238	-0.00010846	-0.057816	-2.4846e-05	-0.3102	-0.00013331	429.745	36.143	0.56871	36.143	35.91	36.479	0					30	10	4	0	0	0	0.011778	1	9474	118.01
ALFVSEEEK	9	Unmodified	_ALFVSEEEK_					0	0	0	0	P00751	P00751	P00751	CFB	Complement factor B;Complement factor B Ba fragment;Complement factor B Bb fragment	MULTI-MSMS	GodwinAK_022123_EV_SF10	526.269	2	526.269	1050.52	-0.11974	-6.3015e-05	0.70012	0.00036845	0.58038	0.00030544	526.269	23.659	0.62567	23.659	23.476	24.102	0					29	11	4	0	0	0	0.0029138	1	5571	119.27
ALFVSEEEKK	10	Unmodified	_ALFVSEEEKK_					0	0	0	1	P00751	P00751	P00751	CFB	Complement factor B;Complement factor B Ba fragment;Complement factor B Bb fragment	MULTI-MSMS	GodwinAK_022123_EV_SF08	590.316	2	590.316	1178.62	-0.05194	-3.0661e-05	0.43947	0.00025943	0.38753	0.00022877	590.317	16.17	0.46617	16.17	15.886	16.353	0					20	8	5	0	0	0	0.024217	1	3484	99.802
ALGDLISATK	10	Unmodified	_ALGDLISATK_					0	0	0	0	Q9Y490	Q9Y490	Q9Y490	TLN1	Talin-1	MULTI-MSMS	GodwinAK_022123_EV_SF17	494.787	2	494.787	987.56	0.45589	0.00022557	-0.42045	-0.00020804	0.035437	1.7534e-05	494.787	33.997	0.77411	33.997	33.765	34.539	0					47	14	6	0	0	0	0.00043788	1	8711	136.21
ALGFEAAESSLTK	13	Unmodified	_ALGFEAAESSLTK_					0	0	0	0	Q8TDL5	Q8TDL5	Q8TDL5	BPIFB1	BPI fold-containing family B member 1	MULTI-MSMS	GodwinAK_022123_EV_SF01	662.344	2	662.343	1322.67	0.71066	0.0004707	0.04781	3.1667e-05	0.75847	0.00050237	662.343	38.589	0.30568	38.589	38.413	38.718	0					18	5	4	0	0	0	0.00010898	1	10101	139.86
ALGPAGCEADASAPATCAEMR	21	Oxidation (M)	_ALGPAGCEADASAPATCAEM(Oxidation (M))R_	ALGPAGCEADASAPATCAEM(1)R		ALGPAGCEADASAPATCAEM(100)R		0	1	0	0	O00468	O00468	O00468	AGRN	Agrin;Agrin N-terminal 110 kDa subunit;Agrin C-terminal 110 kDa subunit;Agrin C-terminal 90 kDa fragment;Agrin C-terminal 22 kDa fragment	MULTI-MSMS	GodwinAK_022123_EV_SF10	708.306	3	707.971	2120.89	0.0051355	3.6358e-06	-0.27932	-0.00019775	-0.27419	-0.00019412	708.306	24.067	0.46895	24.067	23.737	24.206	0					24	8	5	0	0	0	7.6966e-08	1	5688	100.45
ALGQNPTNAEVLK	13	Unmodified	_ALGQNPTNAEVLK_					0	0	0	0	P60660;P14649	P60660	P60660	MYL6;MYL6B	Myosin light polypeptide 6;Myosin light chain 6B	MULTI-MSMS	GodwinAK_022123_EV_SF04	677.87	2	677.87	1353.73	0.15299	0.0001037	-0.23082	-0.00015647	-0.077834	-5.2761e-05	677.87	23.94	0.40923	23.94	23.707	24.116	0					26	7	5	0	0	0	3.6965e-05	1	5744	146.79
ALIESYQNLTR	11	Unmodified	_ALIESYQNLTR_					0	0	0	0	Q8IZP0	Q8IZP0	Q8IZP0	ABI1	Abl interactor 1	MULTI-MSMS	GodwinAK_022123_EV_SF17	654.352	2	654.351	1306.69	-0.020187	-1.3209e-05	0.79159	0.00051798	0.7714	0.00050477	654.352	34.876	0.51875	34.876	34.695	35.213	0					18	9	2	0	0	0	7.8995e-09	1	8984	182.64
ALILGELEK	9	Unmodified	_ALILGELEK_					0	0	0	0	Q86UD1	Q86UD1	Q86UD1	OAF	Out at first protein homolog	MULTI-MSMS	GodwinAK_022123_EV_SF01	493.3	2	493.3	984.586	0.67209	0.00033154	-0.4688	-0.00023126	0.20328	0.00010028	493.3	39.227	0.36052	39.227	39.028	39.388	0					12	6	3	0	0	0	0.025659	1	10298	92.439
ALILVGLER	9	Unmodified	_ALILVGLER_					0	0	0	0	P12111	P12111	P12111	COL6A3	Collagen alpha-3(VI) chain	MULTI-MSMS	GodwinAK_022123_EV_SF10	492.316	2	492.316	982.618	0.38349	0.0001888	-0.43653	-0.00021491	-0.053044	-2.6114e-05	492.316	43.455	0.41824	43.455	43.22	43.638	0					22	7	4	0	0	0	0.00037939	1	11287	144.38
ALILVGLER	9	Unmodified	_ALILVGLER_					0	0	0	0	P12111	P12111	P12111	COL6A3	Collagen alpha-3(VI) chain	MULTI-MSMS	GodwinAK_022123_EV_SF11	492.316	2	492.316	982.618	0.35492	0.00017473	-0.33503	-0.00016494	0.019895	9.7945e-06	492.316	43.464	0.40696	43.464	43.229	43.636	0					26	7	5	0	0	0	0.01684	1	11317	98.629
ALKDEEKMELQEIQLK	16	Unmodified	_ALKDEEKMELQEIQLK_					0	0	0	2	P06753	P06753	P06753	TPM3	Tropomyosin alpha-3 chain	MULTI-MSMS	GodwinAK_022123_EV_SF04	487.013	4	487.013	1944.02	0.090724	4.4184e-05	-0.92035	-0.00044822	-0.82962	-0.00040404	487.263	36.069	0.56814	36.069	35.837	36.405	0					31	10	6	0	0	0	0.0032137	1	9436	67.416
ALKDEEKMELQEIQLK	16	Unmodified	_ALKDEEKMELQEIQLK_					0	0	0	2	P06753	P06753	P06753	TPM3	Tropomyosin alpha-3 chain	MULTI-MSMS	GodwinAK_022123_EV_SF05	487.013	4	487.013	1944.02	0.10601	5.1628e-05	-0.45163	-0.00021995	-0.34562	-0.00016832	487.264	35.907	0.67142	35.907	35.724	36.396	0					38	12	6	0	0	0	2.6092e-05	1	9411	102.38
ALKDEEKMELQEIQLK	16	Oxidation (M)	_ALKDEEKM(Oxidation (M))ELQEIQLK_	ALKDEEKM(1)ELQEIQLK		ALKDEEKM(67)ELQEIQLK		0	1	0	2	P06753	P06753	P06753	TPM3	Tropomyosin alpha-3 chain	MULTI-MSMS	GodwinAK_022123_EV_SF05	491.263	4	491.012	1960.02	0.12041	5.9124e-05	-0.30514	-0.00014983	-0.18473	-9.0703e-05	491.263	32.7	0.51088	32.7	32.367	32.878	0					31	9	6	0	0	0	0.0030646	1	8469	67.416
ALKDEEKMELQEIQLK	16	Oxidation (M)	_ALKDEEKM(Oxidation (M))ELQEIQLK_	ALKDEEKM(1)ELQEIQLK		ALKDEEKM(77)ELQEIQLK		0	1	0	2	P06753	P06753	P06753	TPM3	Tropomyosin alpha-3 chain	MULTI-MSMS	GodwinAK_022123_EV_SF05	491.262	4	491.012	1960.02	0.12131	5.9564e-05	-0.4278	-0.00021005	-0.30649	-0.00015049	491.012	33.062	0.62296	33.062	32.878	33.501	0					37	11	5	0	0	0	0.0012943	1	8560	77.324
ALKDEEKMELQEIQLK	16	Oxidation (M)	_ALKDEEKM(Oxidation (M))ELQEIQLK_	ALKDEEKM(1)ELQEIQLK		ALKDEEKM(140)ELQEIQLK		0	1	0	2	P06753	P06753	P06753	TPM3	Tropomyosin alpha-3 chain	MULTI-MSMS	GodwinAK_022123_EV_SF05	654.682	3	654.347	1960.02	0.41846	0.00027382	0.91074	0.00059594	1.3292	0.00086976	654.682	33.061	0.51922	33.061	32.878	33.397	0					16	9	2	0	0	0	2.6371e-10	1	8567	139.88
ALKDEEKMELQEIQLK	16	Oxidation (M)	_ALKDEEKM(Oxidation (M))ELQEIQLK_	ALKDEEKM(1)ELQEIQLK		ALKDEEKM(110)ELQEIQLK		0	1	0	2	P06753	P06753	P06753	TPM3	Tropomyosin alpha-3 chain	MULTI-MSMS	GodwinAK_022123_EV_SF08	491.012	4	491.012	1960.02	0.47466	0.00023306	-0.74781	-0.00036718	-0.27315	-0.00013412	491.012	33.08	1.4781	33.08	32.106	33.584	0					96	31	6	0	0	0	1.0442e-05	1	8592	110.38
ALKDEEKMELQEIQLK	16	Oxidation (M)	_ALKDEEKM(Oxidation (M))ELQEIQLK_	ALKDEEKM(1)ELQEIQLK		ALKDEEKM(160)ELQEIQLK		0	1	0	2	P06753	P06753	P06753	TPM3	Tropomyosin alpha-3 chain	MULTI-MSMS	GodwinAK_022123_EV_SF08	654.348	3	654.347	1960.02	0.69125	0.00045232	-0.027545	-1.8024e-05	0.6637	0.00043429	654.347	33.097	1.1192	33.097	32.157	33.276	0					73	24	5	0	0	0	2.948e-14	1	8593	161.26
ALKDEEKMELQEIQLK	16	Oxidation (M)	_ALKDEEKM(Oxidation (M))ELQEIQLK_	ALKDEEKM(1)ELQEIQLK		ALKDEEKM(51)ELQEIQLK		0	1	0	2	P06753	P06753	P06753	TPM3	Tropomyosin alpha-3 chain	MSMS	GodwinAK_022123_EV_SF08	981.018	2	981.017	1960.02	NaN	NaN	NaN	NaN	NaN	NaN	NaN	32.704	1	32.704	32.204	33.204	0								0	0	0	0.022718	1	8455	51.013
ALKEASMVITESPAALQLR	19	Oxidation (M)	_ALKEASM(Oxidation (M))VITESPAALQLR_	ALKEASM(1)VITESPAALQLR		ALKEASM(47)VITESPAALQLR		0	1	0	1	P27105	P27105	P27105	STOM	Erythrocyte band 7 integral membrane protein	MULTI-MSMS	GodwinAK_022123_EV_SF09	682.377	3	682.042	2043.1	0.59799	0.00040785	-0.4445	-0.00030316	0.15349	0.00010469	682.042	39.956	0.57022	39.956	39.584	40.154	0					39	10	5	0	0	0	0.0084583	1	10707	47.204
ALLAFQESK	9	Unmodified	_ALLAFQESK_					0	0	0	0	P20851	P20851	P20851	C4BPB	C4b-binding protein beta chain	MULTI-MSMS	GodwinAK_022123_EV_SF07	503.782	2	503.782	1005.55	0.10756	5.4189e-05	-0.18841	-9.4918e-05	-0.080847	-4.0729e-05	503.782	30.27	0.46334	30.27	30.033	30.497	0					22	8	4	0	0	0	0.032417	1	7673	87.696
ALLAFQESK	9	Unmodified	_ALLAFQESK_					0	0	0	0	P20851	P20851	P20851	C4BPB	C4b-binding protein beta chain	MULTI-MSMS	GodwinAK_022123_EV_SF08	503.782	2	503.782	1005.55	0.64777	0.00032633	-0.88957	-0.00044815	-0.2418	-0.00012182	503.782	30.513	0.46319	30.513	30.299	30.762	0					19	8	4	0	0	0	0.0088406	1	7827	107.29
ALLAFQESK	9	Unmodified	_ALLAFQESK_					0	0	0	0	P20851	P20851	P20851	C4BPB	C4b-binding protein beta chain	MULTI-MSMS	GodwinAK_022123_EV_SF11	503.782	2	503.782	1005.55	0.2257	0.00011371	-0.13144	-6.6216e-05	0.094265	4.7489e-05	503.782	30.392	0.41702	30.392	30.158	30.575	0					18	7	3	0	0	0	0.0028978	1	7560	119.41
ALLAFQESK	9	Unmodified	_ALLAFQESK_					0	0	0	0	P20851	P20851	P20851	C4BPB	C4b-binding protein beta chain	MULTI-MSMS	GodwinAK_022123_EV_SF15	503.782	2	503.782	1005.55	0.14781	7.4464e-05	0.49068	0.0002472	0.63849	0.00032166	503.783	30.253	0.82622	30.253	29.818	30.644	0					57	15	7	0	0	0	3.2016e-06	2	7606	159.04
ALLAFQESK	9	Unmodified	_ALLAFQESK_					0	0	0	0	P20851	P20851	P20851	C4BPB	C4b-binding protein beta chain	MULTI-MSMS	GodwinAK_022123_EV_SF16	503.782	2	503.782	1005.55	0.23091	0.00011633	0.29021	0.0001462	0.52111	0.00026253	503.783	30.425	1.54	30.425	29.782	31.322	0					91	29	7	0	0	0	0.00016181	2	7684	152.47
ALLAFQESK	9	Unmodified	_ALLAFQESK_					0	0	0	0	P20851	P20851	P20851	C4BPB	C4b-binding protein beta chain	MULTI-MSMS	GodwinAK_022123_EV_SF17	503.782	2	503.782	1005.55	0.3131	0.00015773	0.25616	0.00012905	0.56926	0.00028678	503.782	30.396	0.77485	30.396	30.111	30.886	0					37	14	4	0	0	0	0.00027163	1	7655	148.38
ALLAFQESK	9	Unmodified	_ALLAFQESK_					0	0	0	0	P20851	P20851	P20851	C4BPB	C4b-binding protein beta chain	MULTI-MSMS	GodwinAK_022123_EV_SF17	503.782	2	503.782	1005.55	0.40171	0.00020237	-1.5203	-0.00076591	-1.1186	-0.00056353	503.781	33.271	0.77459	33.271	32.834	33.609	0					22	14	2	0	0	0	0.04412	1	8528	84.743
ALLEVVQSGGK	11	Unmodified	_ALLEVVQSGGK_					0	0	0	0	O14818;Q8TAA3	O14818	O14818	PSMA7;PSMA8	Proteasome subunit alpha type-7;Proteasome subunit alpha type-7-like	MULTI-MSMS	GodwinAK_022123_EV_SF16	550.819	2	550.819	1099.62	0.34626	0.00019073	-0.13074	-7.2012e-05	0.21552	0.00011871	550.819	29.822	0.36189	29.822	29.627	29.989	0					18	6	4	0	0	0	2.2164e-05	1	7539	163.32
ALLEVVQSGGK	11	Unmodified	_ALLEVVQSGGK_					0	0	0	0	O14818;Q8TAA3	O14818	O14818	PSMA7;PSMA8	Proteasome subunit alpha type-7;Proteasome subunit alpha type-7-like	MULTI-MSMS	GodwinAK_022123_EV_SF17	550.82	2	550.819	1099.62	0.17381	9.5739e-05	0.54804	0.00030187	0.72185	0.00039761	550.819	29.729	0.35756	29.729	29.549	29.907	0					25	6	5	0	0	0	2.4054e-08	1	7462	174.41
ALLFIPR	7	Unmodified	_ALLFIPR_					0	0	0	0	P08238	P08238	P08238	HSP90AB1	Heat shock protein HSP 90-beta	MULTI-MSMS	GodwinAK_022123_EV_SF03	415.268	2	415.268	828.522	-0.34491	-0.00014323	-0.32301	-0.00013414	-0.66793	-0.00027737	415.268	42.221	0.46816	42.221	41.938	42.406	0					27	8	4	0	0	0	0.035685	1	11280	87.839
ALLFVPR	7	Unmodified	_ALLFVPR_					0	0	0	0	P07900	P07900	P07900	HSP90AA1	Heat shock protein HSP 90-alpha	MULTI-MSMS	GodwinAK_022123_EV_SF05	408.26	2	408.261	814.507	-0.36971	-0.00015094	-0.25904	-0.00010576	-0.62875	-0.00025669	408.26	37.664	0.41455	37.664	37.434	37.849	0					18	7	4	0	0	0	0.057622	1	9918	83.229
ALLFVPR	7	Unmodified	_ALLFVPR_					0	0	0	0	P07900	P07900	P07900	HSP90AA1	Heat shock protein HSP 90-alpha	MULTI-MSMS	GodwinAK_022123_EV_SF06	408.26	2	408.261	814.507	-0.09066	-3.7013e-05	-0.38226	-0.00015606	-0.47292	-0.00019307	408.261	37.581	0.57336	37.581	37.242	37.816	0					39	10	5	0	0	0	0.057622	1	9697	83.229
ALLLLCGEDD	10	Unmodified	_ALLLLCGEDD_					0	0	0	0	P08758	P08758	P08758	ANXA5	Annexin A5	MSMS	GodwinAK_022123_EV_SF01	559.774	2	559.774	1117.53	NaN	NaN	NaN	NaN	NaN	NaN	NaN	51.207	1	51.207	50.707	51.707	0								0	0	0	0.042016	1	13739	81.297
ALLLQGPSQSSSEA	14	Unmodified	_ALLLQGPSQSSSEA_					0	0	0	0	P49795	P49795	P49795	RGS19	Regulator of G-protein signaling 19	MULTI-MSMS	GodwinAK_022123_EV_SF01	694.357	2	694.357	1386.7	0.65215	0.00045283	-0.10885	-7.5578e-05	0.54331	0.00037725	694.357	36.322	0.51944	36.322	36.036	36.556	0					28	9	4	0	0	0	0.003228	1	9416	114.86
ALLQVDR	7	Unmodified	_ALLQVDR_					0	0	0	0	Q8NDA2	Q8NDA2	Q8NDA2	HMCN2	Hemicentin-2	MULTI-MSMS	GodwinAK_022123_EV_SF04	407.742	2	407.743	813.471	0.025338	1.0332e-05	-1.0815	-0.00044097	-1.0561	-0.00043063	407.742	21.212	0.46554	21.212	20.931	21.397	0					20	8	3	0	0	0	0.055724	1	4943	83.614
ALLTLADGR	9	Unmodified	_ALLTLADGR_					0	0	0	0	P12429	P12429	P12429	ANXA3	Annexin A3	MULTI-MSMS	GodwinAK_022123_EV_SF15	465.274	2	465.274	928.534	-0.064673	-3.0091e-05	-0.077788	-3.6193e-05	-0.14246	-6.6284e-05	465.274	31.184	0.46339	31.184	30.902	31.365	0					20	8	3	0	0	0	0.0003534	1	7910	145.34
ALLTLADGR	9	Unmodified	_ALLTLADGR_					0	0	0	0	P12429	P12429	P12429	ANXA3	Annexin A3	MULTI-MSMS	GodwinAK_022123_EV_SF16	465.274	2	465.274	928.534	0.25024	0.00011643	-0.25369	-0.00011804	-0.0034544	-1.6072e-06	465.274	31.429	0.4646	31.429	31.115	31.58	0					19	8	4	0	0	0	0.022287	1	8025	94.806
ALLTPVAIAAGR	12	Unmodified	_ALLTPVAIAAGR_					0	0	0	0	P00390	P00390	P00390	GSR	Glutathione reductase, mitochondrial	MULTI-MSMS	GodwinAK_022123_EV_SF06	576.859	2	576.859	1151.7	0.46269	0.00026691	0.27322	0.00015761	0.73591	0.00042451	576.859	40.756	0.72885	40.756	40.26	40.989	0					37	13	5	0	0	0	0.00033435	1	10639	143.04
ALLVTASQCQQPAENK	16	Unmodified	_ALLVTASQCQQPAENK_					0	0	0	0	Q01518	Q01518	Q01518	CAP1	Adenylyl cyclase-associated protein 1	MULTI-MSMS	GodwinAK_022123_EV_SF01	879.948	2	879.446	1756.88	-0.13109	-0.00011529	0.76878	0.0006761	0.63769	0.00056081	879.447	22.606	0.30621	22.606	22.378	22.684	0					29	5	7	0	0	0	7.0367e-22	1	5261	191.31
ALLVTASQCQQPAENK	16	Unmodified	_ALLVTASQCQQPAENK_					0	0	0	0	Q01518	Q01518	Q01518	CAP1	Adenylyl cyclase-associated protein 1	MULTI-MSMS	GodwinAK_022123_EV_SF01	586.968	3	586.633	1756.88	0.22312	0.00013089	0.38467	0.00022566	0.60779	0.00035655	586.634	22.607	0.71203	22.607	22.378	23.09	0					31	13	7	0	0	0	1.0188e-72	1	5268	212.7
ALMDETMK	8	2 Oxidation (M)	_ALM(Oxidation (M))DETM(Oxidation (M))K_	ALM(1)DETM(1)K		ALM(63)DETM(63)K		0	2	0	0	P02649	P02649	P02649	APOE	Apolipoprotein E	MULTI-MSMS	GodwinAK_022123_EV_SF03	485.716	2	485.715	969.415	-1.6938	-0.0008227	1.1592	0.00056304	-0.5346	-0.00025967	485.716	9.0014	0.28832	9.0014	8.7909	9.0792	0					52	12	5	0	0	0	0.056143	1	1446	63.48
ALMDETMK	8	2 Oxidation (M)	_ALM(Oxidation (M))DETM(Oxidation (M))K_	ALM(1)DETM(1)K		ALM(63)DETM(63)K		0	2	0	0	P02649	P02649	P02649	APOE	Apolipoprotein E	MULTI-MSMS	GodwinAK_022123_EV_SF17	485.715	2	485.715	969.415	0.48996	0.00023798	-0.63167	-0.00030681	-0.14172	-6.8833e-05	485.715	8.9172	0.81115	8.9172	8.789	9.6002	0					252	86	5	0	0	0	0.056143	1	1434	63.48
ALMDETMK	8	Oxidation (M)	_ALMDETM(Oxidation (M))K_	ALMDETM(1)K		ALM(-58)DETM(58)K		0	1	0	0	P02649	P02649	P02649	APOE	Apolipoprotein E	MULTI-MSMS	GodwinAK_022123_EV_SF09	477.717	2	477.717	953.42	-0.27604	-0.00013187	-0.83291	-0.0003979	-1.109	-0.00052977	477.717	13.984	0.56667	13.984	13.725	14.292	0					27	10	4	0	0	0	0.024808	1	2819	75.854
ALMDETMK	8	Oxidation (M)	_ALMDETM(Oxidation (M))K_	ALMDETM(1)K		ALM(-50)DETM(50)K		0	1	0	0	P02649	P02649	P02649	APOE	Apolipoprotein E	MULTI-MSMS	GodwinAK_022123_EV_SF10	477.717	2	477.717	953.42	-0.34538	-0.00016499	0.3966	0.00018946	0.05122	2.4469e-05	477.718	13.902	0.72709	13.902	13.515	14.242	0					43	13	5	0	0	0	0.041155	1	2766	65.252
ALMDETMK	8	Oxidation (M)	_ALM(Oxidation (M))DETMK_	ALM(1)DETMK		ALM(53)DETM(-53)K		0	1	0	0	P02649	P02649	P02649	APOE	Apolipoprotein E	MULTI-MSMS	GodwinAK_022123_EV_SF15	477.717	2	477.717	953.42	-0.19783	-9.4508e-05	0.25691	0.00012273	0.05908	2.8224e-05	477.717	12.38	0.4612	12.38	12.202	12.663	0					18	8	3	0	0	0	0.021261	1	2361	80.229
ALMDETMKELK	11	2 Oxidation (M)	_ALM(Oxidation (M))DETM(Oxidation (M))KELK_	ALM(1)DETM(1)KELK		ALM(80)DETM(80)KELK		0	2	0	1	P02649	P02649	P02649	APOE	Apolipoprotein E	MULTI-MSMS	GodwinAK_022123_EV_SF03	447.552	3	447.553	1339.64	-0.72347	-0.00032379	-0.90314	-0.0004042	-1.6266	-0.00072799	447.553	13.515	0.41658	13.515	13.228	13.645	0					30	7	6	0	0	0	0.0053504	1	2704	79.82
ALMDETMKELK	11	2 Oxidation (M)	_ALM(Oxidation (M))DETM(Oxidation (M))KELK_	ALM(1)DETM(1)KELK		ALM(85)DETM(85)KELK		0	2	0	1	P02649	P02649	P02649	APOE	Apolipoprotein E	MULTI-MSMS	GodwinAK_022123_EV_SF03	670.825	2	670.825	1339.64	-0.26652	-0.00017879	-0.52498	-0.00035217	-0.7915	-0.00053096	670.825	13.515	0.2604	13.515	13.384	13.645	0					13	4	4	0	0	0	0.006582	1	2718	85.355
ALMDETMKELK	11	2 Oxidation (M)	_ALM(Oxidation (M))DETM(Oxidation (M))KELK_	ALM(1)DETM(1)KELK		ALM(87)DETM(87)KELK		0	2	0	1	P02649	P02649	P02649	APOE	Apolipoprotein E	MULTI-MSMS	GodwinAK_022123_EV_SF03	447.553	3	447.553	1339.64	-0.54884	-0.00024563	-0.53106	-0.00023768	-1.0799	-0.00048331	447.553	13.924	0.66821	13.924	13.697	14.365	0					41	12	6	0	0	0	0.0025103	1	2827	87.363
ALMDETMKELK	11	2 Oxidation (M)	_ALM(Oxidation (M))DETM(Oxidation (M))KELK_	ALM(1)DETM(1)KELK		ALM(86)DETM(86)KELK		0	2	0	1	P02649	P02649	P02649	APOE	Apolipoprotein E	MULTI-MSMS	GodwinAK_022123_EV_SF03	670.826	2	670.825	1339.64	-0.092	-6.1716e-05	-0.64723	-0.00043418	-0.73923	-0.00049589	670.825	13.925	0.4093	13.925	13.799	14.209	0					18	7	4	0	0	0	0.0058311	1	2830	86.344
ALMDETMKELK	11	2 Oxidation (M)	_ALM(Oxidation (M))DETM(Oxidation (M))KELK_	ALM(1)DETM(1)KELK		ALM(63)DETM(63)KELK		0	2	0	1	P02649	P02649	P02649	APOE	Apolipoprotein E	MULTI-MSMS	GodwinAK_022123_EV_SF03	447.553	3	447.553	1339.64	-0.26775	-0.00011983	-0.49678	-0.00022234	-0.76453	-0.00034217	447.553	22.423	0.72468	22.423	22.158	22.883	0					31	13	4	0	0	0	0.021137	1	5339	63.401
ALMDETMKELK	11	2 Oxidation (M)	_ALM(Oxidation (M))DETM(Oxidation (M))KELK_	ALM(1)DETM(1)KELK		ALM(80)DETM(80)KELK		0	2	0	1	P02649	P02649	P02649	APOE	Apolipoprotein E	MULTI-MSMS	GodwinAK_022123_EV_SF09	447.553	3	447.553	1339.64	-0.49794	-0.00022286	-1.0171	-0.00045522	-1.5151	-0.00067807	447.553	13.497	0.56004	13.497	13.114	13.674	0					40	10	6	0	0	0	0.0053504	1	2684	79.82
ALMDETMKELK	11	2 Oxidation (M)	_ALM(Oxidation (M))DETM(Oxidation (M))KELK_	ALM(1)DETM(1)KELK		ALM(82)DETM(82)KELK		0	2	0	1	P02649	P02649	P02649	APOE	Apolipoprotein E	MULTI-MSMS	GodwinAK_022123_EV_SF09	447.553	3	447.553	1339.64	-0.46872	-0.00020978	-1.1371	-0.00050893	-1.6059	-0.00071871	447.553	13.905	0.77245	13.905	13.674	14.447	0					43	14	6	0	0	0	0.0044653	1	2812	82.171
ALMDETMKELK	11	2 Oxidation (M)	_ALM(Oxidation (M))DETM(Oxidation (M))KELK_	ALM(1)DETM(1)KELK		ALM(86)DETM(86)KELK		0	2	0	1	P02649	P02649	P02649	APOE	Apolipoprotein E	MULTI-MSMS	GodwinAK_022123_EV_SF09	670.825	2	670.825	1339.64	0.25262	0.00016946	-0.65476	-0.00043923	-0.40214	-0.00026977	670.825	13.905	0.4121	13.905	13.725	14.137	0					12	7	2	0	0	0	0.0058829	1	2813	86.276
ALMDETMKELK	11	2 Oxidation (M)	_ALM(Oxidation (M))DETM(Oxidation (M))KELK_	ALM(1)DETM(1)KELK		ALM(50)DETM(50)KELK		0	2	0	1	P02649	P02649	P02649	APOE	Apolipoprotein E	MULTI-MSMS	GodwinAK_022123_EV_SF12	447.553	3	447.553	1339.64	-0.55382	-0.00024786	-0.0081767	-3.6595e-06	-0.56199	-0.00025152	447.553	13.485	0.36183	13.485	13.356	13.718	0					16	6	3	0	0	0	0.046168	1	2745	50.149
ALMDETMKELK	11	Oxidation (M)	_ALM(Oxidation (M))DETMKELK_	ALM(1)DETMKELK		ALM(45)DETM(-45)KELK		0	1	0	1	P02649	P02649	P02649	APOE	Apolipoprotein E	MULTI-MSMS	GodwinAK_022123_EV_SF03	442.221	3	442.221	1323.64	-0.040773	-1.8031e-05	-0.41159	-0.00018201	-0.45236	-0.00020004	442.221	20.895	0.56172	20.895	20.615	21.177	0					25	10	3	0	0	0	0.0077875	1	4871	73.848
ALMDETMKELK	11	Oxidation (M)	_ALMDETM(Oxidation (M))KELK_	ALMDETM(1)KELK		ALM(-42)DETM(42)KELK		0	1	0	1	P02649	P02649	P02649	APOE	Apolipoprotein E	MULTI-MSMS	GodwinAK_022123_EV_SF03	442.219	3	442.221	1323.64	-0.31172	-0.00013785	-0.86602	-0.00038297	-1.1777	-0.00052082	442.221	22.441	1.2421	22.441	21.9	23.142	0					61	23	4	0	0	0	0.010519	1	5305	71.555
ALMDETMKELK	11	Oxidation (M)	_ALMDETM(Oxidation (M))KELK_	ALMDETM(1)KELK		ALM(-50)DETM(50)KELK		0	1	0	1	P02649	P02649	P02649	APOE	Apolipoprotein E	MULTI-MSMS	GodwinAK_022123_EV_SF03	662.828	2	662.828	1323.64	0.19783	0.00013112	0.48286	0.00032005	0.68069	0.00045118	662.828	22.474	0.41305	22.474	22.21	22.623	0					14	7	2	0	0	0	0.0024906	1	5334	101.48
ALMDETMKELK	11	Oxidation (M)	_ALM(Oxidation (M))DETMKELK_	ALM(1)DETMKELK		ALM(48)DETM(-48)KELK		0	1	0	1	P02649	P02649	P02649	APOE	Apolipoprotein E	MSMS	GodwinAK_022123_EV_SF03	662.828	2	662.828	1323.64	NaN	NaN	NaN	NaN	NaN	NaN	NaN	20.96	1	20.96	20.46	21.46	0								0	0	0	6.5191e-05	1	4889	103.26
ALMDETMKELK	11	Oxidation (M)	_ALMDETM(Oxidation (M))KELK_	ALMDETM(1)KELK		ALM(-50)DETM(50)KELK		0	1	0	1	P02649	P02649	P02649	APOE	Apolipoprotein E	MULTI-MSMS	GodwinAK_022123_EV_SF08	442.221	3	442.221	1323.64	-0.40371	-0.00017853	-0.15064	-6.6615e-05	-0.55435	-0.00024515	442.221	22.464	0.46547	22.464	22.233	22.699	0					26	8	4	0	0	0	0.005483	1	5399	79.82
ALMDETMKELK	11	Oxidation (M)	_ALM(Oxidation (M))DETMKELK_	ALM(1)DETMKELK		ALM(47)DETM(-47)KELK		0	1	0	1	P02649	P02649	P02649	APOE	Apolipoprotein E	MULTI-MSMS	GodwinAK_022123_EV_SF09	442.221	3	442.221	1323.64	-0.22666	-0.00010023	0.077868	3.4435e-05	-0.14879	-6.58e-05	442.222	20.986	0.71878	20.986	20.446	21.164	0					41	13	6	0	0	0	0.0033731	1	4950	85.288
ALMDETMKELK	11	Oxidation (M)	_ALM(Oxidation (M))DETMKELK_	ALM(1)DETMKELK		ALM(74)DETM(-74)KELK		0	1	0	1	P02649	P02649	P02649	APOE	Apolipoprotein E	MULTI-MSMS	GodwinAK_022123_EV_SF09	662.828	2	662.828	1323.64	0.53303	0.00035331	-0.23766	-0.00015753	0.29537	0.00019578	662.828	20.986	0.35758	20.986	20.755	21.113	0					17	6	3	0	0	0	0.00080464	1	4957	117.02
ALMDETMKELK	11	Oxidation (M)	_ALM(Oxidation (M))DETMKELK_	ALM(1)DETMKELK		ALM(80)DETM(-80)KELK		0	1	0	1	P02649	P02649	P02649	APOE	Apolipoprotein E	MULTI-MSMS	GodwinAK_022123_EV_SF09	662.829	2	662.828	1323.64	0.44621	0.00029576	0.46793	0.00031016	0.91415	0.00060592	662.829	21.801	0.45509	21.801	21.524	21.979	0					25	8	5	0	0	0	0.00051688	2	5221	143.5
ALMDETMKELK	11	Oxidation (M)	_ALMDETM(Oxidation (M))KELK_	ALMDETM(1)KELK		ALM(-56)DETM(56)KELK		0	1	0	1	P02649	P02649	P02649	APOE	Apolipoprotein E	MULTI-MSMS	GodwinAK_022123_EV_SF09	662.829	2	662.828	1323.64	0.37581	0.00024909	0.71405	0.00047329	1.0899	0.00072238	662.829	22.46	0.45982	22.46	22.232	22.692	0					39	8	6	0	0	0	0.0011466	1	5407	112.89
ALMDETMKELK	11	Oxidation (M)	_ALMDETM(Oxidation (M))KELK_	ALMDETM(1)KELK		ALM(-51)DETM(51)KELK		0	1	0	1	P02649	P02649	P02649	APOE	Apolipoprotein E	MULTI-MSMS	GodwinAK_022123_EV_SF09	442.223	3	442.221	1323.64	-0.3848	-0.00017017	1.3215	0.0005844	0.9367	0.00041423	442.223	22.461	0.45982	22.461	22.232	22.692	0					48	8	7	0	0	0	0.0020906	1	5422	90.653
ALMDETMKELK	11	Oxidation (M)	_ALMDETM(Oxidation (M))KELK_	ALMDETM(1)KELK		ALM(-34)DETM(34)KELK		0	1	0	1	P02649	P02649	P02649	APOE	Apolipoprotein E	MULTI-MSMS	GodwinAK_022123_EV_SF10	442.221	3	442.221	1323.64	-0.8934	-0.00039508	0.27548	0.00012182	-0.61792	-0.00027326	442.221	18.385	0.36501	18.385	18.227	18.592	0					16	6	3	0	0	0	0.058912	1	4061	44.299
ALMDETMKELK	11	Unmodified	_ALMDETMKELK_					0	0	0	1	P02649	P02649	P02649	APOE	Apolipoprotein E	MULTI-MSMS	GodwinAK_022123_EV_SF03	436.889	3	436.889	1307.65	-0.28423	-0.00012418	-0.48732	-0.0002129	-0.77155	-0.00033708	436.89	33.124	0.4607	33.124	32.841	33.302	0					41	8	7	0	0	0	0.0018854	1	8622	96.229
ALMDETMKELK	11	Unmodified	_ALMDETMKELK_					0	0	0	1	P02649	P02649	P02649	APOE	Apolipoprotein E	MULTI-MSMS	GodwinAK_022123_EV_SF03	654.831	2	654.831	1307.65	0.28268	0.00018511	-0.16752	-0.0001097	0.11516	7.541e-05	654.831	33.133	0.7667	33.133	32.893	33.66	0					38	14	5	0	0	0	8.8067e-13	1	8638	171.5
ALMDEVVK	8	Oxidation (M)	_ALM(Oxidation (M))DEVVK_	ALM(1)DEVVK		ALM(70)DEVVK		0	1	0	0	P00558	P00558	P00558	PGK1	Phosphoglycerate kinase 1	MULTI-MSMS	GodwinAK_022123_EV_SF12	460.742	2	460.742	919.468	-0.20773	-9.5708e-05	0.0058793	2.7089e-06	-0.20185	-9.2999e-05	460.742	16.84	0.67469	16.84	16.605	17.279	0					28	12	5	0	0	0	0.032978	1	3715	69.905
ALMDEVVK	8	Oxidation (M)	_ALM(Oxidation (M))DEVVK_	ALM(1)DEVVK		ALM(79)DEVVK		0	1	0	0	P00558	P00558	P00558	PGK1	Phosphoglycerate kinase 1	MULTI-MSMS	GodwinAK_022123_EV_SF18	460.741	2	460.742	919.468	-0.0583	-2.6861e-05	-0.26504	-0.00012211	-0.32334	-0.00014898	460.742	16.043	0.52175	16.043	15.703	16.225	0					29	9	5	0	0	0	0.022478	1	3415	78.728
ALMGSPQLVAAVVR	14	Oxidation (M)	_ALM(Oxidation (M))GSPQLVAAVVR_	ALM(1)GSPQLVAAVVR		ALM(130)GSPQLVAAVVR		0	1	0	0	P14923	P14923	P14923	JUP	Junction plakoglobin	MULTI-MSMS	GodwinAK_022123_EV_SF09	714.406	2	714.406	1426.8	0.57654	0.00041188	-0.32594	-0.00023285	0.2506	0.00017903	714.405	39.783	0.57121	39.783	39.48	40.051	0					34	10	4	0	0	0	4.2702e-06	1	10602	125.97
ALNEINQFYQK	11	Unmodified	_ALNEINQFYQK_					0	0	0	0	CON__P02663	CON__P02663	CON__P02663			MULTI-MSMS	GodwinAK_022123_EV_SF16	684.353	2	684.351	1366.69	0.34869	0.00023863	1.4718	0.0010072	1.8204	0.0012458	684.352	34.522	0.36042	34.522	34.289	34.649	0					19	6	4	0	0	0	1.235e-13	1	8940	196.79
ALNHLPLEYNSALYSR	16	Unmodified	_ALNHLPLEYNSALYSR_					0	0	0	0	P13671	P13671	P13671	C6	Complement component C6	MULTI-MSMS	GodwinAK_022123_EV_SF10	620.992	3	620.992	1859.95	0.49323	0.00030629	-0.092369	-5.736e-05	0.40086	0.00024893	620.992	39.632	0.62469	39.632	39.227	39.852	0					37	11	5	0	0	0	1.5274e-14	1	10179	164.15
ALNSIIDVYHK	11	Unmodified	_ALNSIIDVYHK_					0	0	0	0	P05109	P05109	P05109	S100A8	Protein S100-A8;Protein S100-A8, N-terminally processed	MULTI-MSMS	GodwinAK_022123_EV_SF08	424.903	3	424.903	1271.69	-0.27261	-0.00011583	0.072474	3.0794e-05	-0.20014	-8.504e-05	424.903	33.453	0.67008	33.453	33.174	33.844	0					33	12	4	0	0	0	0.00085745	1	8697	88.596
ALNSIIDVYHK	11	Unmodified	_ALNSIIDVYHK_					0	0	0	0	P05109	P05109	P05109	S100A8	Protein S100-A8;Protein S100-A8, N-terminally processed	MULTI-SECPEP	GodwinAK_022123_EV_SF08	636.985	2	636.851	1271.69	0.66615	0.00042424	1.8371	0.00117	2.5033	0.0015942	636.852	33.453	0.72231	33.453	33.225	33.947	0					36	13	3	0	0	0	0.012358	1	8688	91.867
ALNSMGQDLERPLELR	16	Oxidation (M)	_ALNSM(Oxidation (M))GQDLERPLELR_	ALNSM(1)GQDLERPLELR		ALNSM(140)GQDLERPLELR		0	1	0	1	Q02413	Q02413	Q02413	DSG1	Desmoglein-1	MULTI-MSMS	GodwinAK_022123_EV_SF02	619.989	3	619.988	1856.94	0.75551	0.00046841	1.0501	0.00065104	1.8056	0.0011194	619.989	33.421	0.87633	33.421	32.896	33.772	0					66	16	5	0	0	0	1.8985e-10	1	8733	137.21
ALNSMGQDLERPLELR	16	Oxidation (M)	_ALNSM(Oxidation (M))GQDLERPLELR_	ALNSM(1)GQDLERPLELR		ALNSM(110)GQDLERPLELR		0	1	0	1	Q02413	Q02413	Q02413	DSG1	Desmoglein-1	MULTI-MSMS	GodwinAK_022123_EV_SF03	620.322	3	619.988	1856.94	0.35483	0.00021999	0.13779	8.543e-05	0.49263	0.00030542	620.322	33.497	0.51148	33.497	33.199	33.71	0					37	9	5	0	0	0	9.0643e-06	1	8718	111.64
ALPAPIEKTISK	12	Unmodified	_ALPAPIEKTISK_					0	0	0	1	P01860;P01857	P01860;P01857	P01860	IGHG3;IGHG1	Ig gamma-3 chain C region;Ig gamma-1 chain C region	MULTI-MSMS	GodwinAK_022123_EV_SF16	423.259	3	423.259	1266.75	0.02238	9.4723e-06	-0.23774	-0.00010063	-0.21536	-9.1155e-05	423.259	25.351	0.72083	25.351	24.915	25.636	0					42	13	4	0	0	0	0.0067495	1	6181	74.46
ALPAVQQNNLDEDLIR	16	Unmodified	_ALPAVQQNNLDEDLIR_					0	0	0	0	P22314	P22314	P22314	UBA1	Ubiquitin-like modifier-activating enzyme 1	MULTI-MSMS	GodwinAK_022123_EV_SF03	904.98	2	904.979	1807.94	0.68262	0.00061776	0.35823	0.00032419	1.0408	0.00094194	904.979	43.369	0.67683	43.369	42.875	43.551	0					37	12	6	0	0	0	1.217e-12	1	11621	160.36
ALQAAYGASAPSVTSAALR	19	Unmodified	_ALQAAYGASAPSVTSAALR_					0	0	0	0	O43488	O43488	O43488	AKR7A2	Aflatoxin B1 aldehyde reductase member 2	MULTI-MSMS	GodwinAK_022123_EV_SF18	902.982	2	902.981	1803.95	0.51664	0.00046652	0.17147	0.00015484	0.68811	0.00062135	902.981	35.569	0.31171	35.569	35.388	35.7	0					17	5	4	0	0	0	0.0025677	1	9228	89.013
ALQDQLVLVAAK	12	Unmodified	_ALQDQLVLVAAK_					0	0	0	0	P01019	P01019	P01019	AGT	Angiotensinogen;Angiotensin-1;Angiotensin-2;Angiotensin-3;Angiotensin-4;Angiotensin 1-9;Angiotensin 1-7;Angiotensin 1-5;Angiotensin 1-4	MULTI-MSMS	GodwinAK_022123_EV_SF07	634.883	2	634.882	1267.75	0.61876	0.00039284	0.1812	0.00011504	0.79996	0.00050788	634.883	40.754	0.57202	40.754	40.468	41.04	0					42	10	6	0	0	0	0.00035038	1	10695	140.48
ALQEALVLSDR	11	Unmodified	_ALQEALVLSDR_					0	0	0	0	P19971	P19971	P19971	TYMP	Thymidine phosphorylase	MULTI-MSMS	GodwinAK_022123_EV_SF01	607.841	2	607.841	1213.67	0.67568	0.00041071	0.096997	5.8959e-05	0.77268	0.00046966	607.841	34.722	0.35802	34.722	34.493	34.851	0					17	6	4	0	0	0	0.0031989	1	8979	104.95
ALQFLEEVK	9	Unmodified	_ALQFLEEVK_					0	0	0	0	P40227	P40227	P40227	CCT6A	T-complex protein 1 subunit zeta	MULTI-MSMS	GodwinAK_022123_EV_SF14	538.803	2	538.803	1075.59	0.19224	0.00010358	0.40938	0.00022058	0.60163	0.00032416	538.803	41.931	0.46883	41.931	41.697	42.166	0					20	8	3	0	0	0	0.030054	1	11098	89.355
ALQFLEEVK	9	Unmodified	_ALQFLEEVK_					0	0	0	0	P40227	P40227	P40227	CCT6A	T-complex protein 1 subunit zeta	MULTI-MSMS	GodwinAK_022123_EV_SF15	538.803	2	538.803	1075.59	0.44106	0.00023764	-0.58337	-0.00031432	-0.14231	-7.668e-05	538.803	41.869	0.62378	41.869	41.581	42.205	0					43	11	6	0	0	0	0.039582	1	11121	85.862
ALQLEEER	8	Unmodified	_ALQLEEER_					0	0	0	0	P15311	P15311	P15311	EZR	Ezrin	MULTI-MSMS	GodwinAK_022123_EV_SF16	494.259	2	494.259	986.503	-0.24441	-0.0001208	0.46006	0.00022739	0.21564	0.00010658	494.259	18.71	0.77619	18.71	18.392	19.169	0					35	14	3	0	0	0	0.0048986	1	4269	126.28
ALSEFAALMNTER	13	Oxidation (M)	_ALSEFAALM(Oxidation (M))NTER_	ALSEFAALM(1)NTER		ALSEFAALM(58)NTER		0	1	0	0	Q6YHK3	Q6YHK3	Q6YHK3	CD109	CD109 antigen	MULTI-MSMS	GodwinAK_022123_EV_SF14	734.859	2	734.859	1467.7	0.46319	0.00034038	0.14223	0.00010452	0.60542	0.0004449	734.859	38.17	0.46417	38.17	37.866	38.331	0					23	8	3	0	0	0	0.024455	1	10009	58.476
ALSIGFETCR	10	Unmodified	_ALSIGFETCR_					0	0	0	0	P16070	P16070	P16070	CD44	CD44 antigen	MULTI-MSMS	GodwinAK_022123_EV_SF16	577.287	2	577.287	1152.56	0.58861	0.0003398	-0.121	-6.9854e-05	0.4676	0.00026994	577.287	34.52	0.4618	34.52	34.238	34.7	0					23	8	4	0	0	0	0.019113	1	8963	91.069
ALSNAANLQR	10	Unmodified	_ALSNAANLQR_					0	0	0	0	P02549	P02549	P02549	SPTA1	Spectrin alpha chain, erythrocytic 1	MULTI-MSMS	GodwinAK_022123_EV_SF04	529.291	2	529.291	1056.57	0.19602	0.00010375	0.073954	3.9143e-05	0.26998	0.0001429	529.291	14.771	0.56294	14.771	14.535	15.098	0					34	10	5	0	0	0	1.7198e-28	1	2980	220.71
ALSNVEGFER	10	Unmodified	_ALSNVEGFER_					0	0	0	0	P08514	P08514	P08514	ITGA2B	Integrin alpha-IIb;Integrin alpha-IIb heavy chain;Integrin alpha-IIb light chain, form 1;Integrin alpha-IIb light chain, form 2	MULTI-MSMS	GodwinAK_022123_EV_SF07	561.283	2	561.283	1120.55	0.13447	7.5476e-05	0.51805	0.00029077	0.65252	0.00036625	561.284	25.593	0.56826	25.593	25.155	25.723	0					36	10	6	0	0	0	1.1141e-13	1	6230	190.62
ALSNVEGFER	10	Unmodified	_ALSNVEGFER_					0	0	0	0	P08514	P08514	P08514	ITGA2B	Integrin alpha-IIb;Integrin alpha-IIb heavy chain;Integrin alpha-IIb light chain, form 1;Integrin alpha-IIb light chain, form 2	MULTI-MSMS	GodwinAK_022123_EV_SF07	561.283	2	561.283	1120.55	0.11749	6.5948e-05	-0.4995	-0.00028036	-0.38201	-0.00021442	561.283	26.057	0.46233	26.057	25.877	26.339	0					19	8	4	0	0	0	0.00011275	1	6387	152.86
ALSNVEGFER	10	Unmodified	_ALSNVEGFER_					0	0	0	0	P08514	P08514	P08514	ITGA2B	Integrin alpha-IIb;Integrin alpha-IIb heavy chain;Integrin alpha-IIb light chain, form 1;Integrin alpha-IIb light chain, form 2	MULTI-MSMS	GodwinAK_022123_EV_SF08	561.283	2	561.283	1120.55	0.57384	0.00032209	0.23526	0.00013205	0.80911	0.00045414	561.284	25.865	0.92508	25.865	25.477	26.402	0					59	17	7	0	0	0	1.0538e-13	1	6387	191.17
ALSTDPAAPNLK	12	Unmodified	_ALSTDPAAPNLK_					0	0	0	0	Q9Y490	Q9Y490	Q9Y490	TLN1	Talin-1	MULTI-MSMS	GodwinAK_022123_EV_SF05	599.327	2	599.327	1196.64	0.61656	0.00036952	1.0361	0.00062098	1.6527	0.0009905	599.329	23.268	0.46105	23.268	22.984	23.445	0					24	8	4	0	0	0	9.4052e-14	1	5558	193.01
ALSVAELTQQMFDAR	15	Oxidation (M)	_ALSVAELTQQM(Oxidation (M))FDAR_	ALSVAELTQQM(1)FDAR		ALSVAELTQQM(45)FDAR		0	1	0	0	Q9H4B7	Q9H4B7	Q9H4B7	TUBB1	Tubulin beta-1 chain	MULTI-MSMS	GodwinAK_022123_EV_SF06	848.423	2	848.422	1694.83	0.60581	0.00051398	1.5706	0.0013325	2.1764	0.0018465	848.424	44.835	0.81174	44.835	44.6	45.412	0					46	15	4	0	0	0	0.043654	1	11809	45.077
ALSVAELTQQMFDAR	15	Oxidation (M)	_ALSVAELTQQM(Oxidation (M))FDAR_	ALSVAELTQQM(1)FDAR		ALSVAELTQQM(150)FDAR		0	1	0	0	Q9H4B7	Q9H4B7	Q9H4B7	TUBB1	Tubulin beta-1 chain	MULTI-MSMS	GodwinAK_022123_EV_SF16	848.924	2	848.422	1694.83	0.58982	0.00050042	-0.084794	-7.1941e-05	0.50503	0.00042847	848.422	44.855	0.36697	44.855	44.671	45.038	0					23	6	4	0	0	0	7.5789e-09	1	11974	145.28
ALSVAELTQQMFDAR	15	Oxidation (M)	_ALSVAELTQQM(Oxidation (M))FDAR_	ALSVAELTQQM(1)FDAR		ALSVAELTQQM(77)FDAR		0	1	0	0	Q9H4B7	Q9H4B7	Q9H4B7	TUBB1	Tubulin beta-1 chain	MULTI-MSMS	GodwinAK_022123_EV_SF16	565.951	3	565.951	1694.83	0.78755	0.00044572	-0.57473	-0.00032527	0.21282	0.00012045	565.95	44.855	0.36697	44.855	44.671	45.038	0					12	6	2	0	0	0	0.0017527	1	11987	77.42
ALSVAELTQQMFDAR	15	Oxidation (M)	_ALSVAELTQQM(Oxidation (M))FDAR_	ALSVAELTQQM(1)FDAR		ALSVAELTQQM(210)FDAR		0	1	0	0	Q9H4B7	Q9H4B7	Q9H4B7	TUBB1	Tubulin beta-1 chain	MULTI-MSMS	GodwinAK_022123_EV_SF17	848.422	2	848.422	1694.83	0.54708	0.00046416	-0.11411	-9.6813e-05	0.43297	0.00036734	848.422	44.719	0.51653	44.719	44.435	44.952	0					41	9	6	0	0	0	2.1984e-26	1	11812	214.64
ALSVAELTQQMFDAR	15	Oxidation (M)	_ALSVAELTQQM(Oxidation (M))FDAR_	ALSVAELTQQM(1)FDAR		ALSVAELTQQM(150)FDAR		0	1	0	0	Q9H4B7	Q9H4B7	Q9H4B7	TUBB1	Tubulin beta-1 chain	MULTI-MSMS	GodwinAK_022123_EV_SF17	565.951	3	565.951	1694.83	0.65597	0.00037125	-0.44238	-0.00025036	0.21359	0.00012088	566.285	44.764	0.51653	44.764	44.435	44.952	0					35	9	5	0	0	0	3.4683e-09	1	11823	150.11
ALSVVWDR	8	Unmodified	_ALSVVWDR_					0	0	0	0	P04275	P04275	P04275	VWF	von Willebrand factor;von Willebrand antigen 2	MULTI-MSMS	GodwinAK_022123_EV_SF17	473.261	2	473.261	944.508	0.43285	0.00020485	-0.4649	-0.00022002	-0.032048	-1.5167e-05	473.261	33.843	0.56695	33.843	33.661	34.228	0					21	10	4	0	0	0	0.0024566	1	8678	139.68
ALTDMPQMR	9	2 Oxidation (M)	_ALTDM(Oxidation (M))PQM(Oxidation (M))R_	ALTDM(1)PQM(1)R		ALTDM(96)PQM(96)R		0	2	0	0	P02671	P02671	P02671	FGA	Fibrinogen alpha chain;Fibrinopeptide A;Fibrinogen alpha chain	MULTI-MSMS	GodwinAK_022123_EV_SF01	547.753	2	547.752	1093.49	0.0020754	1.1368e-06	-0.82549	-0.00045216	-0.82341	-0.00045102	547.753	11.41	0.38877	11.41	11.164	11.553	0					50	15	5	0	0	0	0.0064052	1	1988	96.111
ALTDMPQMR	9	2 Oxidation (M)	_ALTDM(Oxidation (M))PQM(Oxidation (M))R_	ALTDM(1)PQM(1)R		ALTDM(94)PQM(94)R		0	2	0	0	P02671	P02671	P02671	FGA	Fibrinogen alpha chain;Fibrinopeptide A;Fibrinogen alpha chain	MULTI-MSMS	GodwinAK_022123_EV_SF01	547.753	2	547.752	1093.49	-0.0073203	-4.0097e-06	-0.93177	-0.00051038	-0.93909	-0.00051439	547.753	11.714	4.0905	11.714	11.485	15.575	0					235	107	6	0	0	0	0.007352	11	2066	93.992
ALTDMPQMR	9	2 Oxidation (M)	_ALTDM(Oxidation (M))PQM(Oxidation (M))R_	ALTDM(1)PQM(1)R		ALTDM(83)PQM(83)R		0	2	0	0	P02671	P02671	P02671	FGA	Fibrinogen alpha chain;Fibrinopeptide A;Fibrinogen alpha chain	MULTI-MSMS	GodwinAK_022123_EV_SF01	547.752	2	547.752	1093.49	0.029369	1.6087e-05	-1.0155	-0.00055623	-0.98612	-0.00054015	547.752	17.66	2.061	17.66	16.139	18.2	0					113	39	6	0	0	0	0.015652	3	3808	83.313
ALTDMPQMR	9	2 Oxidation (M)	_ALTDM(Oxidation (M))PQM(Oxidation (M))R_	ALTDM(1)PQM(1)R		ALTDM(65)PQM(65)R		0	2	0	0	P02671	P02671	P02671	FGA	Fibrinogen alpha chain;Fibrinopeptide A;Fibrinogen alpha chain	MULTI-MSMS	GodwinAK_022123_EV_SF01	547.752	2	547.752	1093.49	0.069025	3.7808e-05	-1.0939	-0.00059918	-1.0249	-0.00056138	547.752	18.765	1.6441	18.765	17.993	19.637	0					103	31	5	0	0	0	0.050743	1	4125	64.734
ALTDMPQMR	9	2 Oxidation (M)	_ALTDM(Oxidation (M))PQM(Oxidation (M))R_	ALTDM(1)PQM(1)R		ALTDM(67)PQM(67)R		0	2	0	0	P02671	P02671	P02671	FGA	Fibrinogen alpha chain;Fibrinopeptide A;Fibrinogen alpha chain	MULTI-MSMS	GodwinAK_022123_EV_SF01	547.753	2	547.752	1093.49	0.11784	6.4548e-05	-0.59052	-0.00032346	-0.47268	-0.00025891	547.752	19.981	1.1887	19.981	19.433	20.622	0					60	22	5	0	0	0	0.04416	1	4506	67.277
ALTDMPQMR	9	2 Oxidation (M)	_ALTDM(Oxidation (M))PQM(Oxidation (M))R_	ALTDM(1)PQM(1)R		ALTDM(98)PQM(98)R		0	2	0	0	P02671	P02671	P02671	FGA	Fibrinogen alpha chain;Fibrinopeptide A;Fibrinogen alpha chain	MULTI-MSMS	GodwinAK_022123_EV_SF01	547.753	2	547.752	1093.49	0.45091	0.00024699	-0.72051	-0.00039466	-0.2696	-0.00014768	547.752	28.724	0.92443	28.724	28.078	29.003	0					59	17	6	0	0	0	0.0053566	1	7108	98.458
ALTDMPQMR	9	2 Oxidation (M)	_ALTDM(Oxidation (M))PQM(Oxidation (M))R_	ALTDM(1)PQM(1)R		ALTDM(79)PQM(79)R		0	2	0	0	P02671	P02671	P02671	FGA	Fibrinogen alpha chain;Fibrinopeptide A;Fibrinogen alpha chain	MSMS	GodwinAK_022123_EV_SF01	547.752	2	547.752	1093.49	NaN	NaN	NaN	NaN	NaN	NaN	NaN	15.967	1	15.967	15.467	16.467	0								0	0	0	0.013599	1	3327	78.77
ALTDMPQMR	9	2 Oxidation (M)	_ALTDM(Oxidation (M))PQM(Oxidation (M))R_	ALTDM(1)PQM(1)R		ALTDM(60)PQM(60)R		0	2	0	0	P02671	P02671	P02671	FGA	Fibrinogen alpha chain;Fibrinopeptide A;Fibrinogen alpha chain	MSMS	GodwinAK_022123_EV_SF01	547.752	2	547.752	1093.49	NaN	NaN	NaN	NaN	NaN	NaN	NaN	16.336	1	16.336	15.836	16.836	0								0	0	0	0.05027	1	3435	60.436
ALTDMPQMR	9	2 Oxidation (M)	_ALTDM(Oxidation (M))PQM(Oxidation (M))R_	ALTDM(1)PQM(1)R		ALTDM(110)PQM(110)R		0	2	0	0	P02671	P02671	P02671	FGA	Fibrinogen alpha chain;Fibrinopeptide A;Fibrinogen alpha chain	MULTI-MSMS	GodwinAK_022123_EV_SF06	547.753	2	547.752	1093.49	0.34211	0.00018739	-1.0951	-0.00059983	-0.75298	-0.00041244	547.753	11.643	4.843	11.643	11.162	16.005	0					396	93	5	0	0	0	0.0012927	14	1995	114.65
ALTDMPQMR	9	2 Oxidation (M)	_ALTDM(Oxidation (M))PQM(Oxidation (M))R_	ALTDM(1)PQM(1)R		ALTDM(87)PQM(87)R		0	2	0	0	P02671	P02671	P02671	FGA	Fibrinogen alpha chain;Fibrinopeptide A;Fibrinogen alpha chain	MULTI-MSMS	GodwinAK_022123_EV_SF06	547.752	2	547.752	1093.49	0.18122	9.9264e-05	-1.0768	-0.00058979	-0.89553	-0.00049053	547.752	18.404	3.1697	18.404	15.648	18.818	0					250	61	6	0	0	0	0.010644	8	3579	87.251
ALTDMPQMR	9	2 Oxidation (M)	_ALTDM(Oxidation (M))PQM(Oxidation (M))R_	ALTDM(1)PQM(1)R		ALTDM(92)PQM(92)R		0	2	0	0	P02671	P02671	P02671	FGA	Fibrinogen alpha chain;Fibrinopeptide A;Fibrinogen alpha chain	MULTI-MSMS	GodwinAK_022123_EV_SF06	547.752	2	547.752	1093.49	0.12694	6.9534e-05	-0.72227	-0.00039562	-0.59532	-0.00032609	547.752	19.62	0.56739	19.62	19.182	19.75	0					31	10	5	0	0	0	0.0084087	1	4434	91.626
ALTDMPQMR	9	2 Oxidation (M)	_ALTDM(Oxidation (M))PQM(Oxidation (M))R_	ALTDM(1)PQM(1)R		ALTDM(90)PQM(90)R		0	2	0	0	P02671	P02671	P02671	FGA	Fibrinogen alpha chain;Fibrinopeptide A;Fibrinogen alpha chain	MULTI-MSMS	GodwinAK_022123_EV_SF07	547.752	2	547.752	1093.49	0.045084	2.4695e-05	-0.89637	-0.00049099	-0.85129	-0.0004663	547.752	11.431	1.3434	11.431	11.046	12.389	0					82	25	5	0	0	0	0.00897	1	1987	90.37
ALTDMPQMR	9	2 Oxidation (M)	_ALTDM(Oxidation (M))PQM(Oxidation (M))R_	ALTDM(1)PQM(1)R		ALTDM(81)PQM(81)R		0	2	0	0	P02671	P02671	P02671	FGA	Fibrinogen alpha chain;Fibrinopeptide A;Fibrinogen alpha chain	MULTI-MSMS	GodwinAK_022123_EV_SF08	547.752	2	547.752	1093.49	-0.14724	-8.0652e-05	-0.6615	-0.00036234	-0.80874	-0.00044299	547.752	14.064	2.8877	14.064	12.54	15.428	0					169	55	5	0	0	0	0.018321	2	2790	81.215
ALTDMPQMR	9	2 Oxidation (M)	_ALTDM(Oxidation (M))PQM(Oxidation (M))R_	ALTDM(1)PQM(1)R		ALTDM(81)PQM(81)R		0	2	0	0	P02671	P02671	P02671	FGA	Fibrinogen alpha chain;Fibrinopeptide A;Fibrinogen alpha chain	MULTI-MSMS	GodwinAK_022123_EV_SF08	547.751	2	547.752	1093.49	0.028116	1.5401e-05	-1.4069	-0.00077061	-1.3787	-0.00075521	547.752	17.406	2.5158	17.406	15.428	17.944	0					145	48	5	0	0	0	0.018321	5	3866	81.215
ALTDMPQMR	9	2 Oxidation (M)	_ALTDM(Oxidation (M))PQM(Oxidation (M))R_	ALTDM(1)PQM(1)R		ALTDM(97)PQM(97)R		0	2	0	0	P02671	P02671	P02671	FGA	Fibrinogen alpha chain;Fibrinopeptide A;Fibrinogen alpha chain	MULTI-MSMS	GodwinAK_022123_EV_SF09	547.752	2	547.752	1093.49	-0.094188	-5.1592e-05	-1.4399	-0.00078869	-1.5341	-0.00084028	547.752	11.592	0.67296	11.592	11.157	11.83	0					43	12	5	0	0	0	0.0059663	1	2119	97.093
ALTDMPQMR	9	2 Oxidation (M)	_ALTDM(Oxidation (M))PQM(Oxidation (M))R_	ALTDM(1)PQM(1)R		ALTDM(81)PQM(81)R		0	2	0	0	P02671	P02671	P02671	FGA	Fibrinogen alpha chain;Fibrinopeptide A;Fibrinogen alpha chain	MULTI-MSMS	GodwinAK_022123_EV_SF10	547.752	2	547.752	1093.49	-0.083686	-4.5839e-05	-0.78578	-0.00043041	-0.86946	-0.00047625	547.752	11.676	0.83423	11.676	11.286	12.12	0					51	13	6	0	0	0	0.018997	1	2025	80.684
ALTDMPQMR	9	2 Oxidation (M)	_ALTDM(Oxidation (M))PQM(Oxidation (M))R_	ALTDM(1)PQM(1)R		ALTDM(81)PQM(81)R		0	2	0	0	P02671	P02671	P02671	FGA	Fibrinogen alpha chain;Fibrinopeptide A;Fibrinogen alpha chain	MULTI-MSMS	GodwinAK_022123_EV_SF11	547.752	2	547.752	1093.49	-0.49209	-0.00026954	-0.42034	-0.00023024	-0.91244	-0.00049979	547.752	11.453	1.0903	11.453	11.012	12.102	0					47	20	4	0	0	0	0.018321	2	1998	81.215
ALTDMPQMR	9	2 Oxidation (M)	_ALTDM(Oxidation (M))PQM(Oxidation (M))R_	ALTDM(1)PQM(1)R		ALTDM(95)PQM(95)R		0	2	0	0	P02671	P02671	P02671	FGA	Fibrinogen alpha chain;Fibrinopeptide A;Fibrinogen alpha chain	MULTI-MSMS	GodwinAK_022123_EV_SF11	547.752	2	547.752	1093.49	-0.19605	-0.00010739	-0.24478	-0.00013408	-0.44083	-0.00024146	547.752	12.907	0.87564	12.907	12.413	13.288	0					43	16	5	0	0	0	0.0069578	2	2440	94.874
ALTDMPQMR	9	2 Oxidation (M)	_ALTDM(Oxidation (M))PQM(Oxidation (M))R_	ALTDM(1)PQM(1)R		ALTDM(76)PQM(76)R		0	2	0	0	P02671	P02671	P02671	FGA	Fibrinogen alpha chain;Fibrinopeptide A;Fibrinogen alpha chain	MULTI-MSMS	GodwinAK_022123_EV_SF12	547.753	2	547.752	1093.49	-0.25604	-0.00014025	-0.35668	-0.00019537	-0.61272	-0.00033562	547.754	11.639	1.6932	11.639	10.949	12.642	0					107	32	7	0	0	0	0.025345	2	2260	75.692
ALTDMPQMR	9	2 Oxidation (M)	_ALTDM(Oxidation (M))PQM(Oxidation (M))R_	ALTDM(1)PQM(1)R		ALTDM(72)PQM(72)R		0	2	0	0	P02671	P02671	P02671	FGA	Fibrinogen alpha chain;Fibrinopeptide A;Fibrinogen alpha chain	MULTI-MSMS	GodwinAK_022123_EV_SF12	547.752	2	547.752	1093.49	0.48656	0.00026651	-0.5844	-0.00032011	-0.097843	-5.3594e-05	547.752	56.397	1.9504	56.397	55.767	57.717	0					397	241	2	0	0	0	0.032252	1	15154	71.877
ALTDMPQMR	9	2 Oxidation (M)	_ALTDM(Oxidation (M))PQM(Oxidation (M))R_	ALTDM(1)PQM(1)R		ALTDM(86)PQM(86)R		0	2	0	0	P02671	P02671	P02671	FGA	Fibrinogen alpha chain;Fibrinopeptide A;Fibrinogen alpha chain	MULTI-MSMS	GodwinAK_022123_EV_SF13	547.752	2	547.752	1093.49	-0.29709	-0.00016273	-0.37375	-0.00020472	-0.67085	-0.00036746	547.752	11.542	1.8419	11.542	10.636	12.477	0					115	38	6	0	0	0	0.012114	2	2099	86.095
ALTDMPQMR	9	Oxidation (M)	_ALTDM(Oxidation (M))PQMR_	ALTDM(1)PQMR		ALTDM(77)PQM(-77)R		0	1	0	0	P02671	P02671	P02671	FGA	Fibrinogen alpha chain;Fibrinopeptide A;Fibrinogen alpha chain	MULTI-MSMS	GodwinAK_022123_EV_SF01	539.756	2	539.755	1077.49	0.028457	1.536e-05	-0.53201	-0.00028716	-0.50356	-0.0002718	539.756	17.656	1.1347	17.656	16.91	18.045	0					59	21	5	0	0	0	2.0648e-05	1	3839	155.38
ALTDMPQMR	9	Oxidation (M)	_ALTDMPQM(Oxidation (M))R_	ALTDMPQM(1)R		ALTDM(-51)PQM(51)R		0	1	0	0	P02671	P02671	P02671	FGA	Fibrinogen alpha chain;Fibrinopeptide A;Fibrinogen alpha chain	MULTI-MSMS	GodwinAK_022123_EV_SF01	539.757	2	539.755	1077.49	0.064646	3.4893e-05	-0.64092	-0.00034594	-0.57627	-0.00031104	539.756	18.585	2.6298	18.585	17.941	20.571	0					119	50	5	0	0	0	0.00021033	3	4185	138.83
ALTDMPQMR	9	Oxidation (M)	_ALTDM(Oxidation (M))PQMR_	ALTDM(0.934)PQM(0.066)R		ALTDM(11)PQM(-11)R		0	1	0	0	P02671	P02671	P02671	FGA	Fibrinogen alpha chain;Fibrinopeptide A;Fibrinogen alpha chain	MULTI-MSMS	GodwinAK_022123_EV_SF01	539.755	2	539.755	1077.49	0.12305	6.6416e-05	0.4268	0.00023037	0.54985	0.00029679	539.755	19.358	3.6648	19.358	19.072	22.737	0					96	70	2	0	0	0	0.0025433	4	4278	105.04
ALTDMPQMR	9	Oxidation (M)	_ALTDM(Oxidation (M))PQMR_	ALTDM(0.887)PQM(0.113)R		ALTDM(8.9)PQM(-8.9)R		0	1	0	0	P02671	P02671	P02671	FGA	Fibrinogen alpha chain;Fibrinopeptide A;Fibrinogen alpha chain	MULTI-MSMS	GodwinAK_022123_EV_SF01	539.755	2	539.755	1077.49	0.26686	0.00014404	0.3989	0.00021531	0.66576	0.00035935	540.257	24.277	3.0812	24.277	22.737	25.818	0					190	59	4	0	0	0	0.021426	5	5411	74.255
ALTDMPQMR	9	Oxidation (M)	_ALTDM(Oxidation (M))PQMR_	ALTDM(0.563)PQM(0.437)R		ALTDM(1.1)PQM(-1.1)R		0	1	0	0	P02671	P02671	P02671	FGA	Fibrinogen alpha chain;Fibrinopeptide A;Fibrinogen alpha chain	MULTI-MSMS	GodwinAK_022123_EV_SF01	539.755	2	539.755	1077.49	0.43024	0.00023222	-0.75295	-0.00040641	-0.32271	-0.00017419	539.755	28.743	3.3369	28.743	25.666	29.003	0					125	64	5	0	0	0	0.0023688	5	7142	106.14
ALTDMPQMR	9	Oxidation (M)	_ALTDMPQM(Oxidation (M))R_	ALTDMPQM(1)R		ALTDM(-35)PQM(35)R		0	1	0	0	P02671	P02671	P02671	FGA	Fibrinogen alpha chain;Fibrinopeptide A;Fibrinogen alpha chain	MULTI-MSMS	GodwinAK_022123_EV_SF04	539.755	2	539.755	1077.49	0.75273	0.00040629	-0.29504	-0.00015925	0.45768	0.00024704	539.755	18.697	0.6685	18.697	18.26	18.929	0					20	12	2	0	0	0	0.0050506	1	4108	96.111
ALTDMPQMR	9	Oxidation (M)	_ALTDMPQM(Oxidation (M))R_	ALTDMPQM(1)R		ALTDM(-53)PQM(53)R		0	1	0	0	P02671	P02671	P02671	FGA	Fibrinogen alpha chain;Fibrinopeptide A;Fibrinogen alpha chain	MSMS	GodwinAK_022123_EV_SF05	539.754	2	539.755	1077.49	NaN	NaN	NaN	NaN	NaN	NaN	NaN	18.343	1	18.343	17.843	18.843	0								0	0	0	3.7066e-05	1	4113	129.65
ALTDMPQMR	9	Oxidation (M)	_ALTDM(Oxidation (M))PQMR_	ALTDM(0.998)PQM(0.002)R		ALTDM(28)PQM(-28)R		0	1	0	0	P02671	P02671	P02671	FGA	Fibrinogen alpha chain;Fibrinopeptide A;Fibrinogen alpha chain	MULTI-MSMS	GodwinAK_022123_EV_SF06	539.755	2	539.755	1077.49	0.1836	9.9101e-05	0.061629	3.3264e-05	0.24523	0.00013237	539.755	17.357	0.512	17.357	17.027	17.539	0					27	9	4	0	0	0	0.018355	1	3763	77.318
ALTDMPQMR	9	Oxidation (M)	_ALTDMPQM(Oxidation (M))R_	ALTDMPQM(1)R		ALTDM(-53)PQM(53)R		0	1	0	0	P02671	P02671	P02671	FGA	Fibrinogen alpha chain;Fibrinopeptide A;Fibrinogen alpha chain	MULTI-MSMS	GodwinAK_022123_EV_SF06	539.754	2	539.755	1077.49	0.1548	8.3554e-05	-1.0624	-0.00057342	-0.90757	-0.00048986	539.756	18.431	1.8539	18.431	17.793	19.647	0					133	35	7	0	0	0	5.0539e-05	3	3990	150.88
ALTDMPQMR	9	Oxidation (M)	_ALTDM(Oxidation (M))PQMR_	ALTDM(1)PQMR		ALTDM(35)PQM(-35)R		0	1	0	0	P02671	P02671	P02671	FGA	Fibrinogen alpha chain;Fibrinopeptide A;Fibrinogen alpha chain	MULTI-MSMS	GodwinAK_022123_EV_SF07	539.755	2	539.755	1077.49	0.16854	9.0972e-05	-0.17063	-9.2097e-05	-0.0020847	-1.1252e-06	539.755	17.331	0.52061	17.331	17.048	17.569	0					41	9	6	0	0	0	0.0028109	1	3726	103.35
ALTDMPQMR	9	Oxidation (M)	_ALTDMPQM(Oxidation (M))R_	ALTDMPQM(1)R		ALTDM(-53)PQM(53)R		0	1	0	0	P02671	P02671	P02671	FGA	Fibrinogen alpha chain;Fibrinopeptide A;Fibrinogen alpha chain	MULTI-MSMS	GodwinAK_022123_EV_SF07	539.755	2	539.755	1077.49	0.1913	0.00010325	-0.42754	-0.00023077	-0.23625	-0.00012751	539.755	18.165	0.93197	18.165	17.569	18.501	0					61	17	6	0	0	0	0.00065953	1	4000	121.31
ALTDMPQMR	9	Oxidation (M)	_ALTDM(Oxidation (M))PQMR_	ALTDM(0.881)PQM(0.119)R		ALTDM(8.7)PQM(-8.7)R		0	1	0	0	P02671	P02671	P02671	FGA	Fibrinogen alpha chain;Fibrinopeptide A;Fibrinogen alpha chain	MULTI-MSMS	GodwinAK_022123_EV_SF08	539.754	2	539.755	1077.49	0.0011649	6.2879e-07	0.1665	8.987e-05	0.16767	9.0499e-05	539.755	16.687	0.56186	16.687	16.558	17.12	0					29	10	3	0	0	0	0.02534	2	3629	71.922
ALTDMPQMR	9	Oxidation (M)	_ALTDM(Oxidation (M))PQMR_	ALTDM(1)PQMR		ALTDM(78)PQM(-78)R		0	1	0	0	P02671	P02671	P02671	FGA	Fibrinogen alpha chain;Fibrinopeptide A;Fibrinogen alpha chain	MULTI-MSMS	GodwinAK_022123_EV_SF08	539.756	2	539.755	1077.49	0.039617	2.1383e-05	-0.67225	-0.00036285	-0.63263	-0.00034147	539.757	17.555	1.6426	17.555	17.12	18.763	0					82	31	5	0	0	0	5.0539e-05	3	3832	150.88
ALTDMPQMR	9	Oxidation (M)	_ALTDM(Oxidation (M))PQMR_	ALTDM(0.999)PQM(0.001)R		ALTDM(32)PQM(-32)R		0	1	0	0	P02671	P02671	P02671	FGA	Fibrinogen alpha chain;Fibrinopeptide A;Fibrinogen alpha chain	MULTI-MSMS	GodwinAK_022123_EV_SF13	539.755	2	539.755	1077.49	0.0284	1.5329e-05	-0.87181	-0.00047056	-0.84341	-0.00045523	539.754	17.363	0.43131	17.363	17.115	17.546	0					23	8	4	0	0	0	0.0070947	1	3785	90.308
ALTDMPQMR	9	Oxidation (M)	_ALTDMPQM(Oxidation (M))R_	ALTDMPQM(1)R		ALTDM(-54)PQM(54)R		0	1	0	0	P02671	P02671	P02671	FGA	Fibrinogen alpha chain;Fibrinopeptide A;Fibrinogen alpha chain	MULTI-MSMS	GodwinAK_022123_EV_SF13	539.754	2	539.755	1077.49	0.0081205	4.3831e-06	-0.83114	-0.00044861	-0.82302	-0.00044423	539.755	18.399	0.77617	18.399	17.959	18.735	0					35	14	4	0	0	0	0.00041341	1	4090	129.55
ALTDMPQMR	9	Oxidation (M)	_ALTDM(Oxidation (M))PQMR_	ALTDM(1)PQMR		ALTDM(40)PQM(-40)R		0	1	0	0	P02671	P02671	P02671	FGA	Fibrinogen alpha chain;Fibrinopeptide A;Fibrinogen alpha chain	MULTI-MSMS	GodwinAK_022123_EV_SF14	539.754	2	539.755	1077.49	-0.38532	-0.00020798	0.20733	0.00011191	-0.17799	-9.6072e-05	539.755	17.355	0.82606	17.355	16.844	17.67	0					28	15	3	0	0	0	0.018602	1	3760	77.072
ALTDMPQMR	9	Oxidation (M)	_ALTDMPQM(Oxidation (M))R_	ALTDMPQM(1)R		ALTDM(-35)PQM(35)R		0	1	0	0	P02671	P02671	P02671	FGA	Fibrinogen alpha chain;Fibrinopeptide A;Fibrinogen alpha chain	MULTI-MSMS	GodwinAK_022123_EV_SF14	539.755	2	539.755	1077.49	-0.34053	-0.00018381	0.326	0.00017596	-0.014535	-7.8455e-06	539.755	18.42	0.82467	18.42	17.826	18.651	0					23	15	2	0	0	0	0.010735	1	4100	84.916
ALTDMPQMR	9	Oxidation (M)	_ALTDMPQM(Oxidation (M))R_	ALTDM(0.005)PQM(0.995)R		ALTDM(-23)PQM(23)R		0	1	0	0	P02671	P02671	P02671	FGA	Fibrinogen alpha chain;Fibrinopeptide A;Fibrinogen alpha chain	MULTI-MSMS	GodwinAK_022123_EV_SF15	539.755	2	539.755	1077.49	0.15546	8.3913e-05	-0.34532	-0.00018639	-0.18985	-0.00010247	539.755	18.387	0.57517	18.387	17.942	18.517	0					26	10	3	0	0	0	0.018602	1	4097	77.072
ALTDMPQMR	9	Unmodified	_ALTDMPQMR_					0	0	0	0	P02671	P02671	P02671	FGA	Fibrinogen alpha chain;Fibrinopeptide A;Fibrinogen alpha chain	MULTI-MSMS	GodwinAK_022123_EV_SF01	531.758	2	531.757	1061.5	0.43936	0.00023363	-0.33639	-0.00017888	0.10297	5.4756e-05	531.759	28.723	1.7398	28.723	28.129	29.869	0					88	33	7	0	0	0	4.3951e-07	2	7111	170.66
ALTLIAGSPLK	11	Unmodified	_ALTLIAGSPLK_					0	0	0	0	Q86VP6	Q86VP6	Q86VP6	CAND1	Cullin-associated NEDD8-dissociated protein 1	MULTI-MSMS	GodwinAK_022123_EV_SF05	542.343	2	542.342	1082.67	0.39359	0.00021346	0.48426	0.00026263	0.87785	0.00047609	542.342	40.477	0.46913	40.477	40.291	40.76	0					15	8	3	0	0	0	0.026327	1	10732	81.972
ALTNEAENWADNEPNNKR	18	Unmodified	_ALTNEAENWADNEPNNKR_					0	0	0	1	P16109	P16109	P16109	SELP	P-selectin	MULTI-MSMS	GodwinAK_022123_EV_SF10	695.992	3	695.991	2084.95	0.15969	0.00011114	0.99684	0.00069379	1.1565	0.00080493	696.327	26.533	0.57109	26.533	26.279	26.85	0					33	10	5	0	0	0	0.001591	1	6422	66.826
ALTQTGGPHVK	11	Unmodified	_ALTQTGGPHVK_					0	0	0	0	P21333	P21333	P21333	FLNA	Filamin-A	MULTI-MSMS	GodwinAK_022123_EV_SF06	554.809	2	554.809	1107.6	0.37747	0.00020942	-0.92634	-0.00051394	-0.54887	-0.00030452	554.809	10.29	0.6668	10.29	9.9307	10.597	0					81	29	5	0	0	0	0.011513	1	1642	91.087
ALTSELANAR	10	Unmodified	_ALTSELANAR_					0	0	0	0	P26038	P26038	P26038	MSN	Moesin	MULTI-MSMS	GodwinAK_022123_EV_SF06	523.286	2	523.285	1044.56	0.069462	3.6348e-05	1.7478	0.0009146	1.8173	0.00095095	523.287	21.936	0.46021	21.936	21.705	22.165	0					33	8	5	0	0	0	1.1533e-13	1	5127	190.26
ALTSELANARDESK	14	Unmodified	_ALTSELANARDESK_					0	0	0	1	P26038	P26038	P26038	MSN	Moesin	MULTI-MSMS	GodwinAK_022123_EV_SF09	502.258	3	502.258	1503.75	0.28531	0.0001433	-0.15576	-7.8233e-05	0.12954	6.5065e-05	502.258	19.544	0.46598	19.544	19.313	19.779	0					34	8	6	0	0	0	2.3574e-06	1	4524	127.78
ALTSELANARDESK	14	Unmodified	_ALTSELANARDESK_					0	0	0	1	P26038	P26038	P26038	MSN	Moesin	MULTI-MSMS	GodwinAK_022123_EV_SF09	752.884	2	752.884	1503.75	0.60344	0.00045432	0.12905	9.7161e-05	0.73249	0.00055148	752.884	19.544	0.3099	19.544	19.364	19.673	0					16	5	4	0	0	0	1.9778e-53	1	4536	250.51
ALTSELANARDESKK	15	Unmodified	_ALTSELANARDESKK_					0	0	0	2	P26038	P26038	P26038	MSN	Moesin	MULTI-MSMS	GodwinAK_022123_EV_SF07	545.291	3	544.957	1631.85	0.13713	7.4729e-05	0.13867	7.5567e-05	0.27579	0.0001503	544.957	15.317	0.36271	15.317	15.086	15.448	0					19	6	5	0	0	0	0.0025532	1	3182	83.823
ALTSQLTDEELAQGR	15	Unmodified	_ALTSQLTDEELAQGR_					0	0	0	0	P23368	P23368	P23368	ME2	NAD-dependent malic enzyme, mitochondrial	MULTI-MSMS	GodwinAK_022123_EV_SF09	816.416	2	816.415	1630.82	0.54962	0.00044872	0.84624	0.00069088	1.3959	0.0011396	816.416	33.771	0.20608	33.771	33.643	33.849	0					5	3	2	0	0	0	0.0027439	1	8875	114.86
ALTVPELTQQMFDAK	15	Oxidation (M)	_ALTVPELTQQM(Oxidation (M))FDAK_	ALTVPELTQQM(1)FDAK		ALTVPELTQQM(120)FDAK		0	1	0	0	P68371;P04350	P68371	P68371	TUBB4B;TUBB4A	Tubulin beta-4B chain;Tubulin beta-4A chain	MULTI-MSMS	GodwinAK_022123_EV_SF16	854.435	2	854.435	1706.85	0.56892	0.0004861	-0.19956	-0.00017051	0.36935	0.00031559	854.435	43.748	1.03	43.748	43.177	44.207	0					78	19	5	0	0	0	1.5848e-05	2	11671	115
ALTVPELTQQVFDAK	15	Unmodified	_ALTVPELTQQVFDAK_					0	0	0	0	P07437	P07437	P07437	TUBB	Tubulin beta chain	MULTI-MSMS	GodwinAK_022123_EV_SF09	830.452	2	830.451	1658.89	0.41071	0.00034107	0.72617	0.00060305	1.1369	0.00094412	830.452	51.726	0.4637	51.726	51.341	51.805	0					31	8	6	0	0	0	3.9722e-06	1	14041	145.91
ALTVPELTQQVFDAK	15	Unmodified	_ALTVPELTQQVFDAK_					0	0	0	0	P07437	P07437	P07437	TUBB	Tubulin beta chain	MULTI-MSMS	GodwinAK_022123_EV_SF09	553.971	3	553.97	1658.89	0.34016	0.00018844	1.4429	0.00079934	1.7831	0.00098778	553.971	51.727	0.36213	51.727	51.443	51.805	0					21	6	4	0	0	0	5.3431e-07	1	14070	128.76
ALVDTLKFVTQAEGAK	16	Unmodified	_ALVDTLKFVTQAEGAK_					0	0	0	1	P04114	P04114	P04114	APOB	Apolipoprotein B-100;Apolipoprotein B-48	MULTI-MSMS	GodwinAK_022123_EV_SF05	564.317	3	564.317	1689.93	0.52927	0.00029868	-0.33321	-0.00018804	0.19605	0.00011064	564.317	48.846	0.71396	48.846	48.498	49.212	0					43	15	5	0	0	0	4.9163e-10	2	13124	107.82
ALVDTLKFVTQAEGAK	16	Unmodified	_ALVDTLKFVTQAEGAK_					0	0	0	1	P04114	P04114	P04114	APOB	Apolipoprotein B-100;Apolipoprotein B-48	MULTI-MSMS	GodwinAK_022123_EV_SF05	845.973	2	845.972	1689.93	0.76231	0.0006449	-0.42277	-0.00035765	0.33955	0.00028725	845.972	48.846	0.31276	48.846	48.679	48.992	0					21	6	4	0	0	0	0.003659	1	13133	95.018
ALVEFTNSPDCLSK	14	Unmodified	_ALVEFTNSPDCLSK_					0	0	0	0	Q9UIA9	Q9UIA9	Q9UIA9	XPO7	Exportin-7	MULTI-MSMS	GodwinAK_022123_EV_SF13	790.886	2	790.885	1579.76	0.41328	0.00032686	0.4757	0.00037623	0.88899	0.00070308	790.885	37.333	0.3115	37.333	37.151	37.462	0					22	5	5	0	0	0	3.8317e-24	1	9790	210.87
ALVEQGFTVPEIK	13	Unmodified	_ALVEQGFTVPEIK_					0	0	0	0	P04114	P04114	P04114	APOB	Apolipoprotein B-100;Apolipoprotein B-48	MULTI-MSMS	GodwinAK_022123_EV_SF01	715.898	2	715.898	1429.78	0.70968	0.00050806	-0.085298	-6.1065e-05	0.62439	0.000447	715.898	45.671	0.72921	45.671	45.201	45.93	0					42	13	4	0	0	0	0.0034987	1	12127	97.456
ALVEQGFTVPEIK	13	Unmodified	_ALVEQGFTVPEIK_					0	0	0	0	P04114	P04114	P04114	APOB	Apolipoprotein B-100;Apolipoprotein B-48	MULTI-MSMS	GodwinAK_022123_EV_SF03	715.898	2	715.898	1429.78	0.32105	0.00022984	0.57685	0.00041297	0.8979	0.0006428	715.898	45.476	0.92896	45.476	44.749	45.678	0					26	17	2	0	0	0	0.00022345	1	12244	115.18
ALVEQGFTVPEIK	13	Unmodified	_ALVEQGFTVPEIK_					0	0	0	0	P04114	P04114	P04114	APOB	Apolipoprotein B-100;Apolipoprotein B-48	MULTI-MSMS	GodwinAK_022123_EV_SF04	715.898	2	715.898	1429.78	0.51677	0.00036995	-0.18273	-0.00013082	0.33404	0.00023914	715.898	45.644	0.67649	45.644	45.252	45.928	0					45	12	5	0	0	0	0.0020601	1	12207	103.34
ALVEQGFTVPEIK	13	Unmodified	_ALVEQGFTVPEIK_					0	0	0	0	P04114	P04114	P04114	APOB	Apolipoprotein B-100;Apolipoprotein B-48	MULTI-MSMS	GodwinAK_022123_EV_SF05	715.898	2	715.898	1429.78	0.42242	0.00030241	0.88056	0.00063039	1.303	0.0009328	715.898	45.746	1.3406	45.746	45.179	46.52	0					92	26	7	0	0	0	0.00083028	1	12202	111.27
ALVEQGFTVPEIK	13	Unmodified	_ALVEQGFTVPEIK_					0	0	0	0	P04114	P04114	P04114	APOB	Apolipoprotein B-100;Apolipoprotein B-48	MULTI-MSMS	GodwinAK_022123_EV_SF06	715.898	2	715.898	1429.78	0.52836	0.00037825	0.31777	0.00022749	0.84613	0.00060574	715.898	45.46	1.5449	45.46	44.271	45.816	0					107	31	5	0	0	0	0.0053787	2	11974	90.685
ALVEQGFTVPEIK	13	Unmodified	_ALVEQGFTVPEIK_					0	0	0	0	P04114	P04114	P04114	APOB	Apolipoprotein B-100;Apolipoprotein B-48	MULTI-MSMS	GodwinAK_022123_EV_SF07	715.899	2	715.898	1429.78	0.36329	0.00026008	0.94847	0.00067901	1.3118	0.00093909	715.899	45.534	0.82565	45.534	44.943	45.768	0					53	15	4	0	0	0	4.5904e-05	2	12115	143
ALVEQGFTVPEIK	13	Unmodified	_ALVEQGFTVPEIK_					0	0	0	0	P04114	P04114	P04114	APOB	Apolipoprotein B-100;Apolipoprotein B-48	MULTI-MSMS	GodwinAK_022123_EV_SF08	715.899	2	715.898	1429.78	0.57206	0.00040954	0.32669	0.00023387	0.89875	0.00064341	715.898	45.629	1.6673	45.629	45.249	46.917	0					99	31	6	0	0	0	0.00010884	2	12168	116.55
ALVEQGFTVPEIK	13	Unmodified	_ALVEQGFTVPEIK_					0	0	0	0	P04114	P04114	P04114	APOB	Apolipoprotein B-100;Apolipoprotein B-48	MULTI-MSMS	GodwinAK_022123_EV_SF09	715.899	2	715.898	1429.78	0.53336	0.00038183	0.32003	0.00022911	0.85339	0.00061094	715.898	45.697	1.5636	45.697	44.638	46.202	0					97	29	6	0	0	0	0.00048774	2	12358	113.47
ALVEQGFTVPEIK	13	Unmodified	_ALVEQGFTVPEIK_					0	0	0	0	P04114	P04114	P04114	APOB	Apolipoprotein B-100;Apolipoprotein B-48	MULTI-MSMS	GodwinAK_022123_EV_SF10	715.899	2	715.898	1429.78	0.5171	0.00037019	-0.15067	-0.00010786	0.36643	0.00026233	715.898	45.553	0.8931	45.553	44.981	45.874	0					76	19	5	0	0	0	0.00048774	2	11925	113.47
ALVEQGFTVPEIK	13	Unmodified	_ALVEQGFTVPEIK_					0	0	0	0	P04114	P04114	P04114	APOB	Apolipoprotein B-100;Apolipoprotein B-48	MULTI-MSMS	GodwinAK_022123_EV_SF11	715.899	2	715.898	1429.78	0.11444	8.193e-05	0.27555	0.00019726	0.38999	0.00027919	715.898	45.479	1.6807	45.479	44.518	46.199	0					75	33	6	0	0	0	0.0050311	2	11858	91.937
ALVEQGFTVPEIK	13	Unmodified	_ALVEQGFTVPEIK_					0	0	0	0	P04114	P04114	P04114	APOB	Apolipoprotein B-100;Apolipoprotein B-48	MULTI-MSMS	GodwinAK_022123_EV_SF12	715.899	2	715.898	1429.78	0.33569	0.00024032	0.77943	0.00055799	1.1151	0.00079831	715.898	45.719	1.8507	45.719	44.426	46.276	0					108	39	7	0	0	0	0.0042873	1	12042	94.616
ALVEQGFTVPEIK	13	Unmodified	_ALVEQGFTVPEIK_					0	0	0	0	P04114	P04114	P04114	APOB	Apolipoprotein B-100;Apolipoprotein B-48	MULTI-MSMS	GodwinAK_022123_EV_SF13	715.899	2	715.898	1429.78	0.4735	0.00033898	0.2067	0.00014798	0.68021	0.00048696	715.898	45.553	0.78168	45.553	45.058	45.84	0					37	14	4	0	0	0	0.0042873	1	12156	94.616
ALVEQGFTVPEIK	13	Unmodified	_ALVEQGFTVPEIK_					0	0	0	0	P04114	P04114	P04114	APOB	Apolipoprotein B-100;Apolipoprotein B-48	MULTI-MSMS	GodwinAK_022123_EV_SF14	715.897	2	715.898	1429.78	0.13609	9.7423e-05	-0.68224	-0.00048841	-0.54615	-0.00039099	715.898	45.46	0.72421	45.46	45.019	45.743	0					42	13	4	0	0	0	8.8755e-05	1	12114	121.83
ALVEQGFTVPEIK	13	Unmodified	_ALVEQGFTVPEIK_					0	0	0	0	P04114	P04114	P04114	APOB	Apolipoprotein B-100;Apolipoprotein B-48	MULTI-MSMS	GodwinAK_022123_EV_SF15	715.899	2	715.898	1429.78	0.34601	0.00024771	0.79493	0.00056909	1.1409	0.0008168	715.899	42.643	0.4166	42.643	42.412	42.828	0					21	7	4	0	0	0	9.5478e-05	1	11357	120.06
ALVEQGFTVPEIK	13	Unmodified	_ALVEQGFTVPEIK_					0	0	0	0	P04114	P04114	P04114	APOB	Apolipoprotein B-100;Apolipoprotein B-48	MULTI-MSMS	GodwinAK_022123_EV_SF15	715.898	2	715.898	1429.78	0.36367	0.00026035	0.31889	0.00022829	0.68256	0.00048865	715.898	45.477	0.73109	45.477	45.063	45.794	0					55	13	5	0	0	0	0.0016024	1	12124	106.29
ALVEQGFTVPEIK	13	Unmodified	_ALVEQGFTVPEIK_					0	0	0	0	P04114	P04114	P04114	APOB	Apolipoprotein B-100;Apolipoprotein B-48	MULTI-MSMS	GodwinAK_022123_EV_SF16	715.899	2	715.898	1429.78	0.53566	0.00038348	0.029502	2.112e-05	0.56517	0.0004046	715.898	44.159	0.46384	44.159	43.899	44.363	0					25	8	4	0	0	0	0.0020601	1	11782	103.34
ALVEQGFTVPEIK	13	Unmodified	_ALVEQGFTVPEIK_					0	0	0	0	P04114	P04114	P04114	APOB	Apolipoprotein B-100;Apolipoprotein B-48	MULTI-MSMS	GodwinAK_022123_EV_SF16	715.899	2	715.898	1429.78	0.56472	0.00040428	-0.0025969	-1.8591e-06	0.56212	0.00040242	715.898	45.626	0.92825	45.626	44.986	45.914	0					82	17	6	0	0	0	4.1592e-07	2	12130	169.21
ALVEQGFTVPEIK	13	Unmodified	_ALVEQGFTVPEIK_					0	0	0	0	P04114	P04114	P04114	APOB	Apolipoprotein B-100;Apolipoprotein B-48	MULTI-MSMS	GodwinAK_022123_EV_SF17	715.901	2	715.898	1429.78	0.405	0.00028994	0.21427	0.00015339	0.61927	0.00044333	715.901	45.338	2.6388	45.338	44.383	47.022	0					227	50	8	0	0	0	1.1188e-05	7	12043	155.26
ALVEQGFTVPEIK	13	Unmodified	_ALVEQGFTVPEIK_					0	0	0	0	P04114	P04114	P04114	APOB	Apolipoprotein B-100;Apolipoprotein B-48	MULTI-MSMS	GodwinAK_022123_EV_SF17	477.601	3	477.601	1429.78	0.89621	0.00042803	-0.90372	-0.00043162	-0.007511	-3.5873e-06	477.601	45.44	1.0819	45.44	44.693	45.775	0					81	20	5	0	0	0	5.2536e-06	2	11947	126.1
ALVEQGFTVPEIK	13	Unmodified	_ALVEQGFTVPEIK_					0	0	0	0	P04114	P04114	P04114	APOB	Apolipoprotein B-100;Apolipoprotein B-48	MULTI-MSMS	GodwinAK_022123_EV_SF18	715.899	2	715.898	1429.78	0.38603	0.00027636	0.53295	0.00038154	0.91898	0.00065789	715.899	45.486	1.4559	45.486	44.731	46.187	0					91	27	6	0	0	0	4.6623e-05	2	12078	142.19
ALVEQGFTVPEIK	13	Unmodified	_ALVEQGFTVPEIK_					0	0	0	0	P04114	P04114	P04114	APOB	Apolipoprotein B-100;Apolipoprotein B-48	MULTI-MSMS	GodwinAK_022123_EV_SF18	715.898	2	715.898	1429.78	0.39142	0.00028022	0.20095	0.00014386	0.59237	0.00042408	715.898	46.884	0.7266	46.884	46.342	47.069	0					42	13	4	0	0	0	0.0020789	1	12475	103.22
ALVEQGFTVPEIK	13	Unmodified	_ALVEQGFTVPEIK_					0	0	0	0	P04114	P04114	P04114	APOB	Apolipoprotein B-100;Apolipoprotein B-48	MULTI-MSMS	GodwinAK_022123_EV_SF18	715.898	2	715.898	1429.78	0.39406	0.00028211	0.30631	0.00021928	0.70037	0.00050139	715.898	47.456	1.404	47.456	47.017	48.421	0					85	26	5	0	0	0	0.0011169	2	12694	109.42
ALVHERDEAAYGELR	15	Unmodified	_ALVHERDEAAYGELR_					0	0	0	1	Q9UL46	Q9UL46	Q9UL46	PSME2	Proteasome activator complex subunit 2	MULTI-MSMS	GodwinAK_022123_EV_SF09	576.96	3	576.96	1727.86	0.54467	0.00031425	-0.34477	-0.00019892	0.1999	0.00011534	576.96	19.795	0.51907	19.795	19.364	19.883	0					19	9	4	0	0	0	1.6069e-06	1	4610	103.13
ALVHERDEAAYGELR	15	Unmodified	_ALVHERDEAAYGELR_					0	0	0	1	Q9UL46	Q9UL46	Q9UL46	PSME2	Proteasome activator complex subunit 2	MULTI-MSMS	GodwinAK_022123_EV_SF09	432.972	4	432.972	1727.86	-0.16281	-7.0493e-05	-0.25219	-0.00010919	-0.41501	-0.00017969	432.972	19.805	0.36321	19.805	19.57	19.933	0					10	6	2	0	0	0	0.0016613	1	4612	59.862
ALVQQMEQLR	10	Oxidation (M)	_ALVQQM(Oxidation (M))EQLR_	ALVQQM(1)EQLR		ALVQQM(110)EQLR		0	1	0	0	P06727	P06727	P06727	APOA4	Apolipoprotein A-IV	MULTI-MSMS	GodwinAK_022123_EV_SF01	616.327	2	616.327	1230.64	0.081305	5.0111e-05	-0.2999	-0.00018483	-0.21859	-0.00013472	616.327	18.848	0.61384	18.848	18.406	19.02	0					27	11	4	0	0	0	0.0010147	2	4107	111.74
ALVQQMEQLR	10	Oxidation (M)	_ALVQQM(Oxidation (M))EQLR_	ALVQQM(1)EQLR		ALVQQM(64)EQLR		0	1	0	0	P06727	P06727	P06727	APOA4	Apolipoprotein A-IV	MULTI-MSMS	GodwinAK_022123_EV_SF07	616.327	2	616.327	1230.64	0.21172	0.00013049	-0.80688	-0.0004973	-0.59516	-0.00036681	616.326	18.371	0.46508	18.371	18.036	18.501	0					17	8	4	0	0	0	0.038549	1	4085	64.42
ALVQQMEQLR	10	Oxidation (M)	_ALVQQM(Oxidation (M))EQLR_	ALVQQM(1)EQLR		ALVQQM(130)EQLR		0	1	0	0	P06727	P06727	P06727	APOA4	Apolipoprotein A-IV	MULTI-MSMS	GodwinAK_022123_EV_SF08	616.327	2	616.327	1230.64	0.087923	5.4189e-05	-0.37774	-0.00023281	-0.28982	-0.00017862	616.327	18.381	0.55901	18.381	18.251	18.81	0					40	10	5	0	0	0	0.00012303	1	4141	133.32
ALVQQMEQLR	10	Unmodified	_ALVQQMEQLR_					0	0	0	0	P06727	P06727	P06727	APOA4	Apolipoprotein A-IV	MULTI-MSMS	GodwinAK_022123_EV_SF01	608.33	2	608.329	1214.64	0.67954	0.00041339	0.0089316	5.4333e-06	0.68847	0.00041882	608.33	35.133	0.51601	35.133	34.8	35.316	0					29	9	5	0	0	0	6.0341e-09	1	9079	177.7
ALYFITPTSK	10	Unmodified	_ALYFITPTSK_					0	0	0	0	O00186	O00186	O00186	STXBP3	Syntaxin-binding protein 3	MULTI-MSMS	GodwinAK_022123_EV_SF06	570.819	2	570.819	1139.62	0.49863	0.00028463	0.095086	5.4277e-05	0.59372	0.0003389	570.819	37.84	0.674	37.84	37.607	38.281	0					29	12	4	0	0	0	0.0015207	1	9791	124.23
ALYWVNGQVPDGVSK	15	Unmodified	_ALYWVNGQVPDGVSK_					0	0	0	0	P04114	P04114	P04114	APOB	Apolipoprotein B-100;Apolipoprotein B-48	MULTI-MSMS	GodwinAK_022123_EV_SF08	816.923	2	816.923	1631.83	0.7302	0.00059652	-0.72373	-0.00059123	0.0064717	5.2869e-06	816.922	41.575	0.67255	41.575	41.293	41.965	0					37	12	4	0	0	0	0.00089843	1	11055	100.72
ALYWVNGQVPDGVSK	15	Unmodified	_ALYWVNGQVPDGVSK_					0	0	0	0	P04114	P04114	P04114	APOB	Apolipoprotein B-100;Apolipoprotein B-48	MULTI-MSMS	GodwinAK_022123_EV_SF08	816.923	2	816.923	1631.83	0.71707	0.00058579	-0.24282	-0.00019837	0.47424	0.00038742	816.923	42.512	0.83201	42.512	41.913	42.745	0					49	15	4	0	0	0	3.5293e-43	1	11310	240.37
ALYWVNGQVPDGVSK	15	Unmodified	_ALYWVNGQVPDGVSK_					0	0	0	0	P04114	P04114	P04114	APOB	Apolipoprotein B-100;Apolipoprotein B-48	MSMS	GodwinAK_022123_EV_SF15	816.923	2	816.923	1631.83	NaN	NaN	NaN	NaN	NaN	NaN	NaN	42.405	1	42.405	41.905	42.905	0								0	0	0	7.318e-08	1	11266	128.01
AMAAEAEASR	10	Oxidation (M)	_AM(Oxidation (M))AAEAEASR_	AM(1)AAEAEASR		AM(58)AAEAEASR		0	1	0	0	P27105	P27105	P27105	STOM	Erythrocyte band 7 integral membrane protein	MSMS	GodwinAK_022123_EV_SF13	511.732	2	511.732	1021.45	NaN	NaN	NaN	NaN	NaN	NaN	NaN	9.7129	1	9.7129	9.2129	10.213	0								0	0	0	0.050377	1	1578	57.59
AMAVEDIISR	10	Unmodified	_AMAVEDIISR_					0	0	0	0	P07357	P07357	P07357	C8A	Complement component C8 alpha chain	MULTI-MSMS	GodwinAK_022123_EV_SF01	552.79	2	552.79	1103.56	0.69103	0.00038199	-0.68748	-0.00038003	0.0035533	1.9642e-06	552.789	36.994	0.3104	36.994	36.761	37.071	0					9	5	2	0	0	0	0.014093	1	9638	95.502
AMAVEDIISR	10	Oxidation (M)	_AM(Oxidation (M))AVEDIISR_	AM(1)AVEDIISR		AM(150)AVEDIISR		0	1	0	0	P07357	P07357	P07357	C8A	Complement component C8 alpha chain	MULTI-MSMS	GodwinAK_022123_EV_SF06	560.788	2	560.787	1119.56	0.23351	0.00013095	0.38675	0.00021689	0.62026	0.00034784	560.787	27.394	0.62142	27.394	27.162	27.783	0					35	11	5	0	0	0	3.9265e-05	1	6739	150.36
AMDEIQPDLR	10	Oxidation (M)	_AM(Oxidation (M))DEIQPDLR_	AM(1)DEIQPDLR		AM(110)DEIQPDLR		0	1	0	0	Q9UK41	Q9UK41	Q9UK41	VPS28	Vacuolar protein sorting-associated protein 28 homolog	MULTI-MSMS	GodwinAK_022123_EV_SF17	602.287	2	602.287	1202.56	-0.016469	-9.9191e-06	-0.85473	-0.00051479	-0.8712	-0.00052471	602.287	21.999	0.3063	21.999	21.875	22.181	0					11	5	3	0	0	0	0.0010774	1	5201	110.87
AMESIGLPK	9	Oxidation (M)	_AM(Oxidation (M))ESIGLPK_	AM(1)ESIGLPK		AM(70)ESIGLPK		0	1	0	0	Q13576	Q13576	Q13576	IQGAP2	Ras GTPase-activating-like protein IQGAP2	MULTI-MSMS	GodwinAK_022123_EV_SF07	481.255	2	481.255	960.495	-0.054605	-2.6279e-05	-0.35594	-0.0001713	-0.41055	-0.00019758	481.255	21.605	0.66709	21.605	21.165	21.832	0					26	12	4	0	0	0	0.029621	1	5049	69.825
AMEVDERPTEQYSDIGGLDK	20	Oxidation (M)	_AM(Oxidation (M))EVDERPTEQYSDIGGLDK_	AM(1)EVDERPTEQYSDIGGLDK		AM(130)EVDERPTEQYSDIGGLDK		0	1	0	1	P17980	P17980	P17980	PSMC3	26S protease regulatory subunit 6A	MULTI-MSMS	GodwinAK_022123_EV_SF12	757.349	3	757.014	2268.02	0.12243	9.2683e-05	0.4844	0.0003667	0.60683	0.00045938	757.349	30.179	0.42133	30.179	29.958	30.379	0					31	7	6	0	0	0	6.75e-12	1	7622	125.88
AMGNLQIDFADPSRADDAR	19	Oxidation (M)	_AM(Oxidation (M))GNLQIDFADPSRADDAR_	AM(1)GNLQIDFADPSRADDAR		AM(80)GNLQIDFADPSRADDAR		0	1	0	1	P04899	P04899	P04899	GNAI2	Guanine nucleotide-binding protein G(i) subunit alpha-2	MULTI-MSMS	GodwinAK_022123_EV_SF03	693.991	3	693.657	2077.95	0.36009	0.00024978	-0.26424	-0.00018329	0.095856	6.6491e-05	693.991	35.189	0.41163	35.189	34.951	35.363	0					23	7	4	0	0	0	9.4103e-05	1	9274	79.97
AMNNSWHPECFR	12	Oxidation (M)	_AM(Oxidation (M))NNSWHPECFR_	AM(1)NNSWHPECFR		AM(61)NNSWHPECFR		0	1	0	0	P48059	P48059	P48059	LIMS1	LIM and senescent cell antigen-like-containing domain protein 1	MULTI-MSMS	GodwinAK_022123_EV_SF02	522.22	3	522.219	1563.63	0.044083	2.3021e-05	1.9255	0.0010055	1.9696	0.0010285	522.22	22.12	0.56524	22.12	21.784	22.349	0					30	10	6	0	0	0	0.018351	1	5285	61.419
AMQEQLENYDFTK	13	Oxidation (M)	_AM(Oxidation (M))QEQLENYDFTK_	AM(1)QEQLENYDFTK		AM(150)QEQLENYDFTK		0	1	0	0	Q9H223	Q9H223	Q9H223	EHD4	EH domain-containing protein 4	MULTI-MSMS	GodwinAK_022123_EV_SF09	816.864	2	816.864	1631.71	0.5677	0.00046373	-0.70629	-0.00057694	-0.13859	-0.00011321	816.864	31.245	0.36462	31.245	31.01	31.374	0					22	6	5	0	0	0	7.2441e-06	1	8111	149.31
AMSTTSISSPQPGK	14	Oxidation (M)	_AM(Oxidation (M))STTSISSPQPGK_	AM(1)STTSISSPQPGK		AM(62)STTSISSPQPGK		0	1	0	0	Q9UJU6	Q9UJU6	Q9UJU6	DBNL	Drebrin-like protein	MULTI-MSMS	GodwinAK_022123_EV_SF09	704.34	2	704.343	1406.67	0.15806	0.00011133	-0.5786	-0.00040753	-0.42054	-0.0002962	704.342	12.936	0.4627	12.936	12.651	13.114	0					27	8	4	0	0	0	0.013279	1	2529	62.408
AMTLQEAEAFVGAER	15	Oxidation (M)	_AM(Oxidation (M))TLQEAEAFVGAER_	AM(1)TLQEAEAFVGAER		AM(130)TLQEAEAFVGAER		0	1	0	0	O15031	O15031	O15031	PLXNB2	Plexin-B2	MULTI-MSMS	GodwinAK_022123_EV_SF06	819.894	2	819.893	1637.77	0.60864	0.00049902	-0.18721	-0.00015349	0.42142	0.00034552	819.894	43.147	0.4109	43.147	42.867	43.278	0					14	7	2	0	0	0	1.7485e-06	1	11318	125.22
AMTSNVASVQCDNSDKFPVYK	21	Oxidation (M)	_AM(Oxidation (M))TSNVASVQCDNSDKFPVYK_	AM(1)TSNVASVQCDNSDKFPVYK		AM(180)TSNVASVQCDNSDKFPVYK		0	1	0	1	P07359	P07359	P07359	GP1BA	Platelet glycoprotein Ib alpha chain;Glycocalicin	MULTI-MSMS	GodwinAK_022123_EV_SF02	793.366	3	793.031	2376.07	0.41012	0.00032524	-0.1301	-0.00010317	0.28003	0.00022207	793.366	28.153	0.46676	28.153	27.866	28.332	0					40	8	7	0	0	0	2.4028e-32	1	7114	178.77
AMTSNVASVQCDNSDKFPVYK	21	Oxidation (M)	_AM(Oxidation (M))TSNVASVQCDNSDKFPVYK_	AM(1)TSNVASVQCDNSDKFPVYK		AM(160)TSNVASVQCDNSDKFPVYK		0	1	0	1	P07359	P07359	P07359	GP1BA	Platelet glycoprotein Ib alpha chain;Glycocalicin	MULTI-MSMS	GodwinAK_022123_EV_SF13	793.366	3	793.031	2376.07	-0.047789	-3.7898e-05	0.39554	0.00031368	0.34775	0.00027578	793.366	27.926	0.87209	27.926	27.696	28.568	0					59	16	7	0	0	0	1.2976e-28	1	6927	162.33
AMTSNVASVQCDNSDKFPVYK	21	Unmodified	_AMTSNVASVQCDNSDKFPVYK_					0	0	0	1	P07359	P07359	P07359	GP1BA	Platelet glycoprotein Ib alpha chain;Glycocalicin	MULTI-MSMS	GodwinAK_022123_EV_SF13	788.034	3	787.7	2360.08	0.26242	0.00020671	-0.38243	-0.00030124	-0.12001	-9.4531e-05	788.034	31.475	0.81891	31.475	31.295	32.114	0					40	15	5	0	0	0	4.9505e-37	1	8033	191.95
AMVSEFLK	8	Acetyl (Protein N-term),Oxidation (M)	_(Acetyl (Protein N-term))AM(Oxidation (M))VSEFLK_	AM(1)VSEFLK		AM(70)VSEFLK		1	1	0	0	P04083	P04083	P04083	ANXA1	Annexin A1	MULTI-MSMS	GodwinAK_022123_EV_SF13	491.749	2	491.749	981.484	0.40943	0.00020134	-0.82225	-0.00040434	-0.41281	-0.000203	491.749	46.804	0.36552	46.804	46.57	46.936	0					22	6	4	0	0	0	0.019829	1	12526	69.998
AMVSEFLK	8	Acetyl (Protein N-term),Oxidation (M)	_(Acetyl (Protein N-term))AM(Oxidation (M))VSEFLK_	AM(1)VSEFLK		AM(79)VSEFLK		1	1	0	0	P04083	P04083	P04083	ANXA1	Annexin A1	MULTI-MSMS	GodwinAK_022123_EV_SF13	491.749	2	491.749	981.484	0.41128	0.00020225	-0.96121	-0.00047267	-0.54992	-0.00027042	491.749	47.119	0.41712	47.119	46.936	47.353	0					29	7	5	0	0	0	0.013393	1	12625	79.116
AMWPDGQQDITEVTK	15	Oxidation (M)	_AM(Oxidation (M))WPDGQQDITEVTK_	AM(1)WPDGQQDITEVTK		AM(81)WPDGQQDITEVTK		0	1	0	0	B0I1T2	B0I1T2	B0I1T2	MYO1G	Unconventional myosin-Ig;Minor histocompatibility antigen HA-2	MULTI-MSMS	GodwinAK_022123_EV_SF06	867.904	2	867.904	1733.79	0.74764	0.00064888	-1.1519	-0.00099972	-0.40424	-0.00035084	867.903	35.502	0.31179	35.502	35.317	35.629	0					16	5	4	0	0	0	0.0018957	1	9143	80.979
AMYSIDINDVQDQCSCCSPTR	21	Oxidation (M)	_AM(Oxidation (M))YSIDINDVQDQCSCCSPTR_	AM(1)YSIDINDVQDQCSCCSPTR		AM(170)YSIDINDVQDQCSCCSPTR		0	1	0	0	P04275	P04275	P04275	VWF	von Willebrand factor;von Willebrand antigen 2	MULTI-MSMS	GodwinAK_022123_EV_SF03	846.347	3	846.012	2535.01	0.59596	0.00050419	-0.95128	-0.00080479	-0.35532	-0.0003006	846.346	36.201	2.5267	36.201	35.003	37.53	0					133	48	5	0	0	0	7.0802e-29	2	9507	166.91
AMYSIDINDVQDQCSCCSPTR	21	Unmodified	_AMYSIDINDVQDQCSCCSPTR_					0	0	0	0	P04275	P04275	P04275	VWF	von Willebrand factor;von Willebrand antigen 2	MULTI-MSMS	GodwinAK_022123_EV_SF03	841.015	3	840.68	2519.02	0.5731	0.0004818	-0.46333	-0.00038951	0.10977	9.2284e-05	841.015	40.039	0.98625	40.039	39.6	40.586	0					79	18	8	0	0	0	3.8819e-33	2	10663	185.85
ANAGKPKDPTFIPAPIQAK	19	Unmodified	_ANAGKPKDPTFIPAPIQAK_					0	0	0	2	P01019	P01019	P01019	AGT	Angiotensinogen;Angiotensin-1;Angiotensin-2;Angiotensin-3;Angiotensin-4;Angiotensin 1-9;Angiotensin 1-7;Angiotensin 1-5;Angiotensin 1-4	MULTI-MSMS	GodwinAK_022123_EV_SF07	655.37	3	655.37	1963.09	-0.21163	-0.0001387	0.30925	0.00020267	0.097617	6.3975e-05	655.705	25.311	0.46274	25.311	25.055	25.518	0					32	8	5	0	0	0	6.3325e-07	1	6173	107.7
ANAGKPKDPTFIPAPIQAK	19	Unmodified	_ANAGKPKDPTFIPAPIQAK_					0	0	0	2	P01019	P01019	P01019	AGT	Angiotensinogen;Angiotensin-1;Angiotensin-2;Angiotensin-3;Angiotensin-4;Angiotensin 1-9;Angiotensin 1-7;Angiotensin 1-5;Angiotensin 1-4	MULTI-MSMS	GodwinAK_022123_EV_SF07	492.03	4	491.78	1963.09	-0.14594	-7.1771e-05	0.086602	4.2589e-05	-0.05934	-2.9182e-05	492.03	25.321	0.41316	25.321	25.105	25.518	0					30	7	5	0	0	0	0.022823	1	6194	40.349
ANALASATCER	11	Acetyl (Protein N-term)	_(Acetyl (Protein N-term))ANALASATCER_					1	0	0	0	P48059	P48059	P48059	LIMS1	LIM and senescent cell antigen-like-containing domain protein 1	MULTI-MSMS	GodwinAK_022123_EV_SF08	603.283	2	603.283	1204.55	0.6655	0.00040148	-0.51921	-0.00031323	0.14628	8.825e-05	603.283	31.094	0.56516	31.094	30.814	31.379	0					37	10	5	0	0	0	2.8277e-63	1	7961	269.99
ANEGTVGVSAATER	14	Unmodified	_ANEGTVGVSAATER_					0	0	0	0	P05186	P05186	P05186	ALPL	Alkaline phosphatase, tissue-nonspecific isozyme	MULTI-MSMS	GodwinAK_022123_EV_SF12	681.336	2	681.336	1360.66	0.094273	6.4231e-05	-0.25423	-0.00017322	-0.15996	-0.00010899	681.336	15.586	0.15028	15.586	15.476	15.626	0					4	2	2	0	0	0	0.0068143	1	3362	105.03
ANEGTVGVSAATER	14	Unmodified	_ANEGTVGVSAATER_					0	0	0	0	P05186	P05186	P05186	ALPL	Alkaline phosphatase, tissue-nonspecific isozyme	MULTI-MSMS	GodwinAK_022123_EV_SF18	681.336	2	681.336	1360.66	0.037331	2.5435e-05	-1.5484	-0.001055	-1.5111	-0.0010295	681.335	15.421	0.36036	15.421	15.239	15.599	0					15	6	4	0	0	0	0.0011114	1	3242	135.08
ANLPQSFQVDTSK	13	Unmodified	_ANLPQSFQVDTSK_					0	0	0	0	P21333	P21333	P21333	FLNA	Filamin-A	MULTI-MSMS	GodwinAK_022123_EV_SF01	717.865	2	717.865	1433.72	0.45718	0.00032819	0.68901	0.00049461	1.1462	0.00082281	717.867	30.557	1.2273	30.557	30.125	31.352	0					62	15	7	0	0	0	1.5783e-06	2	7674	159.94
ANLPQSFQVDTSK	13	Unmodified	_ANLPQSFQVDTSK_					0	0	0	0	P21333	P21333	P21333	FLNA	Filamin-A	MULTI-SECPEP	GodwinAK_022123_EV_SF01	717.681	2	717.865	1433.72	0.48451	0.00034781	0.3417	0.00024529	0.82621	0.00059311	717.865	31.173	0.61348	31.173	30.943	31.557	0					26	11	3	0	0	0	0.006351	1	7893	82.171
ANLQIDQINTDLNLER	16	Unmodified	_ANLQIDQINTDLNLER_					0	0	0	0	P35579	P35579	P35579	MYH9	Myosin-9	MULTI-MSMS	GodwinAK_022123_EV_SF13	935.488	2	935.487	1868.96	0.44387	0.00041523	0.37269	0.00034865	0.81656	0.00076388	935.487	47.81	0.36916	47.81	47.616	47.985	0					22	6	5	0	0	0	9.6816e-15	1	12830	171.05
ANLQSVPHASASR	13	Unmodified	_ANLQSVPHASASR_					0	0	0	0	O14791	O14791	O14791	APOL1	Apolipoprotein L1	MULTI-MSMS	GodwinAK_022123_EV_SF04	669.35	2	669.35	1336.68	-0.26702	-0.00017873	-0.8492	-0.00056841	-1.1162	-0.00074714	669.349	12.385	0.56723	12.385	11.948	12.515	0					37	10	5	0	0	0	2.688e-05	1	2256	150.1
ANLQSVPHASASR	13	Unmodified	_ANLQSVPHASASR_					0	0	0	0	O14791	O14791	O14791	APOL1	Apolipoprotein L1	MULTI-MSMS	GodwinAK_022123_EV_SF04	446.569	3	446.569	1336.68	-0.75212	-0.00033587	-0.42063	-0.00018784	-1.1727	-0.00052371	446.569	12.335	0.82687	12.335	11.74	12.567	0					64	15	6	0	0	0	2.2692e-05	1	2269	100.31
ANLQSVPHASASR	13	Unmodified	_ANLQSVPHASASR_					0	0	0	0	O14791	O14791	O14791	APOL1	Apolipoprotein L1	MULTI-MSMS	GodwinAK_022123_EV_SF05	446.569	3	446.569	1336.68	-0.67844	-0.00030297	-2.4065	-0.0010747	-3.0849	-0.0013776	446.569	12.257	1.4352	12.257	11.877	13.312	0					99	27	7	0	0	0	1.3397e-05	1	2221	109.16
ANLQSVPHASASRPR	15	Unmodified	_ANLQSVPHASASRPR_					0	0	0	1	O14791	O14791	O14791	APOL1	Apolipoprotein L1	MULTI-MSMS	GodwinAK_022123_EV_SF01	530.953	3	530.953	1589.84	-0.0033089	-1.7569e-06	-0.55549	-0.00029494	-0.5588	-0.0002967	530.953	11.097	0.53531	11.097	10.715	11.25	0					112	28	6	0	0	0	0.00072403	2	1853	93.823
ANLQSVPHASASRPR	15	Unmodified	_ANLQSVPHASASRPR_					0	0	0	1	O14791	O14791	O14791	APOL1	Apolipoprotein L1	MULTI-MSMS	GodwinAK_022123_EV_SF01	530.954	3	530.953	1589.84	-0.013083	-6.9465e-06	0.78705	0.00041789	0.77397	0.00041094	530.955	11.637	0.81981	11.637	11.164	11.984	0					160	32	7	0	0	0	9.4267e-14	1	2018	143.05
ANLQSVPHASASRPR	15	Unmodified	_ANLQSVPHASASRPR_					0	0	0	1	O14791	O14791	O14791	APOL1	Apolipoprotein L1	MULTI-MSMS	GodwinAK_022123_EV_SF02	531.288	3	530.953	1589.84	-0.0023919	-1.27e-06	0.62277	0.00033066	0.62038	0.00032939	530.954	10.955	0.6216	10.955	10.619	11.241	0					37	11	5	0	0	0	2.8688e-18	1	2001	152
ANLQSVPHASASRPR	15	Unmodified	_ANLQSVPHASASRPR_					0	0	0	1	O14791	O14791	O14791	APOL1	Apolipoprotein L1	MULTI-MSMS	GodwinAK_022123_EV_SF02	530.953	3	530.953	1589.84	0.0065189	3.4612e-06	0.5446	0.00028916	0.55112	0.00029262	530.956	11.576	0.98399	11.576	11.085	12.069	0					80	17	7	0	0	0	8.8223e-12	2	2134	139.58
ANLQSVPHASASRPR	15	Unmodified	_ANLQSVPHASASRPR_					0	0	0	1	O14791	O14791	O14791	APOL1	Apolipoprotein L1	MULTI-MSMS	GodwinAK_022123_EV_SF02	795.927	2	795.927	1589.84	0.29669	0.00023614	-0.071421	-5.6846e-05	0.22527	0.0001793	795.927	11.576	0.5151	11.576	11.241	11.756	0					40	9	6	0	0	0	3.184e-09	1	2163	160.56
ANLQSVPHASASRPR	15	Unmodified	_ANLQSVPHASASRPR_					0	0	0	1	O14791	O14791	O14791	APOL1	Apolipoprotein L1	MULTI-MSMS	GodwinAK_022123_EV_SF04	531.288	3	530.953	1589.84	-0.66559	-0.0003534	0.11071	5.878e-05	-0.55488	-0.00029462	530.953	11.523	0.36452	11.523	11.271	11.636	0					18	6	4	0	0	0	0.014136	1	2066	65.092
ANLQSVPHASASRPR	15	Unmodified	_ANLQSVPHASASRPR_					0	0	0	1	O14791	O14791	O14791	APOL1	Apolipoprotein L1	MULTI-MSMS	GodwinAK_022123_EV_SF05	530.953	3	530.953	1589.84	-0.26361	-0.00013996	0.51986	0.00027602	0.25626	0.00013606	530.954	11.447	0.40595	11.447	11.164	11.57	0					23	8	4	0	0	0	0.014136	1	2010	75.462
ANLQSVPHASASRPR	15	Unmodified	_ANLQSVPHASASRPR_					0	0	0	1	O14791	O14791	O14791	APOL1	Apolipoprotein L1	MULTI-MSMS	GodwinAK_022123_EV_SF07	530.954	3	530.953	1589.84	-0.027405	-1.4551e-05	1.4327	0.00076072	1.4053	0.00074617	530.954	11.376	0.46217	11.376	11.046	11.508	0					24	8	4	0	0	0	0.00072403	1	2018	85.909
ANLQSVPHASASRPR	15	Unmodified	_ANLQSVPHASASRPR_					0	0	0	1	O14791	O14791	O14791	APOL1	Apolipoprotein L1	MULTI-MSMS	GodwinAK_022123_EV_SF13	530.953	3	530.953	1589.84	-0.32793	-0.00017411	0.26094	0.00013854	-0.06699	-3.5569e-05	530.954	11.454	1.0326	11.454	10.636	11.668	0					55	21	6	0	0	0	1.2098e-10	1	2045	128.73
ANLQSVPHASASRPR	15	Unmodified	_ANLQSVPHASASRPR_					0	0	0	1	O14791	O14791	O14791	APOL1	Apolipoprotein L1	MULTI-MSMS	GodwinAK_022123_EV_SF13	795.927	2	795.927	1589.84	-0.33853	-0.00026945	0.32261	0.00025677	-0.015925	-1.2675e-05	795.927	11.454	0.30323	11.454	11.226	11.529	0					17	5	4	0	0	0	0.0013028	1	2064	107.06
ANLQSVPHASASRPR	15	Unmodified	_ANLQSVPHASASRPR_					0	0	0	1	O14791	O14791	O14791	APOL1	Apolipoprotein L1	MULTI-MSMS	GodwinAK_022123_EV_SF14	530.953	3	530.953	1589.84	-0.57226	-0.00030384	1.0431	0.00055386	0.47088	0.00025001	530.954	11.424	0.55277	11.424	10.95	11.502	0					39	11	5	0	0	0	1.4509e-06	1	2041	117.08
ANLQSVPHASASRPR	15	Unmodified	_ANLQSVPHASASRPR_					0	0	0	1	O14791	O14791	O14791	APOL1	Apolipoprotein L1	MULTI-MSMS	GodwinAK_022123_EV_SF15	530.953	3	530.953	1589.84	0.18179	9.6524e-05	0.25823	0.00013711	0.44003	0.00023363	530.954	11.352	0.51444	11.352	10.968	11.482	0					27	9	5	0	0	0	0.0002709	1	2040	88.73
ANLQSVPHASASRPR	15	Unmodified	_ANLQSVPHASASRPR_					0	0	0	1	O14791	O14791	O14791	APOL1	Apolipoprotein L1	MULTI-MSMS	GodwinAK_022123_EV_SF16	530.953	3	530.953	1589.84	-0.041229	-2.1891e-05	-1.9679	-0.0010449	-2.0092	-0.0010668	530.953	11.47	0.5744	11.47	11.078	11.653	0					30	10	4	0	0	0	4.3034e-06	1	2104	104.41
ANLQSVPHASASRPR	15	Unmodified	_ANLQSVPHASASRPR_					0	0	0	1	O14791	O14791	O14791	APOL1	Apolipoprotein L1	MULTI-MSMS	GodwinAK_022123_EV_SF17	530.953	3	530.953	1589.84	0.34167	0.00018141	-0.36394	-0.00019323	-0.022272	-1.1825e-05	531.288	11.341	0.4169	11.341	11.103	11.52	0					23	7	4	0	0	0	0.00029952	1	2089	94.673
[truncated: 19,517 more rows]
[truncated: 14 more columns]

## Sheet: DDA_RAW_MQ_ProteinGroups
Protein IDs	Majority protein IDs	Peptide counts (all)	Peptide counts (razor+unique)	Peptide counts (unique)	Protein names	Gene names	Fasta headers	Number of proteins	Peptides	Razor + unique peptides	Unique peptides	Sequence coverage [%]	Unique + razor sequence coverage [%]	Unique sequence coverage [%]	Mol. weight [kDa]	Sequence length	Sequence lengths	Q-value	Score	Intensity	MS/MS count	Peptide sequences	Only identified by site	Reverse	Potential contaminant	id	Peptide IDs	Peptide is razor	Mod. peptide IDs	Evidence IDs	MS/MS IDs	Best MS/MS	Oxidation (M) site IDs	Phospho (STY) site IDs	Oxidation (M) site positions	Phospho (STY) site positions	Taxonomy IDs
[truncated: 1,432 more rows]
