# Supplementary material for: Circulating Extracellular Vesicle Protein Biomarkers for the Early Detection of High-Grade Serous Ovarian Cancer
Source: Mol Cell Proteomics. 2026 Jan 8;25(2):101508. doi: 10.1016/j.mcpro.2026.101508 (PMC12891884; doi:10.1016/j.mcpro.2026.101508)
Supplement: Supplemental Table S6 [file mmc5.xlsx]

## Sheet: Lib 4_DDA_RAW_MQ_evidence
Sequence	Length	Modifications	Modified sequence	Oxidation (M) Probabilities	Phospho (STY) Probabilities	Oxidation (M) Score Diffs	Phospho (STY) Score Diffs	Acetyl (Protein N-term)	Oxidation (M)	Phospho (STY)	Missed cleavages	Proteins	Leading proteins	Leading razor protein	Gene names	Protein names	Type	Raw file	MS/MS m/z	Charge	m/z	Mass	Uncalibrated - Calibrated m/z [ppm]	Uncalibrated - Calibrated m/z [Da]	Mass error [ppm]	Mass error [Da]	Uncalibrated mass error [ppm]	Uncalibrated mass error [Da]	Max intensity m/z 0	Retention time	Retention length	Calibrated retention time	Calibrated retention time start	Calibrated retention time finish	Retention time calibration	Match time difference	Match m/z difference	Match q-value	Match score	Number of data points	Number of scans	Number of isotopic peaks	PIF	Fraction of total spectrum	Base peak fraction	PEP	MS/MS count	MS/MS scan number	MS/MS scan numbers
AAAAAAAAAAAAAAAGAGAGAK	22	Unmodified	_AAAAAAAAAAAAAAAGAGAGAK_					0	0	0	0	P55011	P55011	P55011	SLC12A2	Solute carrier family 12 member 2	MSMS	GODWIN_022123_TISSUE_DDA_SF09	532.954	3	532.953	1595.84	NaN	NaN	NaN	NaN	NaN	NaN	NaN	23.037	1	23.037	22.537	23.537	0								0	0	0	0.077961	1	6555	6555
AAAAAAAAAAAAAAAGAGAGAK	22	Unmodified	_AAAAAAAAAAAAAAAGAGAGAK_					0	0	0	0	P55011	P55011	P55011	SLC12A2	Solute carrier family 12 member 2	MULTI-MSMS	GODWIN_022123_TISSUE_DDA_SF10	532.953	3	532.953	1595.84	0.00050557	2.69E-07	0.099926	5.33E-05	0.10043	5.35E-05	533.288	34.681	0.56606	34.681	34.236	34.802	0					23	10	4	0	0	0	2.50E-25	1	9854	9854
AAAAAAAAAAAAAAAGAGAGAK	22	Unmodified	_AAAAAAAAAAAAAAAGAGAGAK_					0	0	0	0	P55011	P55011	P55011	SLC12A2	Solute carrier family 12 member 2	MULTI-MSMS	GODWIN_022123_TISSUE_DDA_SF10	799.428	2	798.926	1595.84	0.42185	0.00033703	-0.35636	-0.00028471	0.065487	5.23E-05	798.926	34.708	0.30931	34.708	34.493	34.802	0					13	5	3	0	0	0	3.13E-19	1	9877	9877
AAAAAAAAAAGAAGGR	16	Acetyl (Protein N-term)	_(Acetyl (Protein N-term))AAAAAAAAAAGAAGGR_					1	0	0	0	Q86U42	Q86U42	Q86U42	PABPN1	Polyadenylate-binding protein 2	MULTI-MSMS	GODWIN_022123_TISSUE_DDA_SF14	620.823	2	620.823	1239.63	-0.14191	-8.81e-05	1.3391	0.00083136	1.1972	0.00074326	620.823	37.935	1.5163	37.935	37.547	39.063	0					59	29	5	0	0	0	8.86E-09	1	11857	11857
AAAAAAAAGAFAGR	14	Unmodified	_AAAAAAAAGAFAGR_					0	0	0	0	Q8N697	Q8N697	Q8N697	SLC15A4	Solute carrier family 15 member 4	MULTI-MSMS	GODWIN_022123_TISSUE_DDA_SF14	573.804	2	573.804	1145.59	0.088657	5.09E-05	-0.69767	-0.00040032	-0.60901	-0.00034945	573.804	20.873	0.66292	20.873	20.337	21	0					22	12	3	0	0	0	4.36E-06	1	5383	5383
AAAAAAALQAK	11	Unmodified	_AAAAAAALQAK_					0	0	0	0	P36578	P36578	P36578	RPL4	60S ribosomal protein L4	MULTI-MSMS	GODWIN_022123_TISSUE_DDA_SF05	478.78	2	478.78	955.545	0.13304	6.37E-05	-0.51529	-0.00024671	-0.38225	-0.00018301	478.78	11.607	0.35337	11.607	11.431	11.785	0					23	6	5	0	0	0	0.00015962	1	2515	2515
AAAAAAGAASGLPGPVAQGLK	21	Acetyl (Protein N-term)	_(Acetyl (Protein N-term))AAAAAAGAASGLPGPVAQGLK_					1	0	0	0	Q96P70	Q96P70	Q96P70	IPO9	Importin-9	MULTI-MSMS	GODWIN_022123_TISSUE_DDA_SF07	597.998	3	597.663	1789.97	0.11181	6.68E-05	-0.4989	-0.00029818	-0.3871	-0.00023135	597.663	46.232	0.97603	46.232	45.534	46.51	0					56	18	5	0	0	0	6.57E-09	1	14882	14882
AAAAAAGAGPEMVR	14	Acetyl (Protein N-term),Oxidation (M)	_(Acetyl (Protein N-term))AAAAAAGAGPEM(Oxidation (M))VR_	AAAAAAGAGPEM(1)VR		AAAAAAGAGPEM(160)VR		1	1	0	0	P28482	P28482	P28482	MAPK1	Mitogen-activated protein kinase 1	MULTI-MSMS	GODWIN_022123_TISSUE_DDA_SF06	650.819	2	650.819	1299.62	0.02372	1.54E-05	0.29019	0.00018886	0.31391	0.0002043	650.82	23.014	0.61378	23.014	22.662	23.275	0					20	11	2	0	0	0	7.12E-08	1	6571	6571
AAAAAAGAGPEMVR	14	Acetyl (Protein N-term),Oxidation (M)	_(Acetyl (Protein N-term))AAAAAAGAGPEM(Oxidation (M))VR_	AAAAAAGAGPEM(1)VR		AAAAAAGAGPEM(190)VR		1	1	0	0	P28482	P28482	P28482	MAPK1	Mitogen-activated protein kinase 1	MULTI-MSMS	GODWIN_022123_TISSUE_DDA_SF07	650.819	2	650.819	1299.62	0.08942	5.82E-05	0.37642	0.00024498	0.46584	0.00030318	650.82	22.922	0.87087	22.922	22.333	23.204	0					28	16	2	0	0	0	1.10E-10	2	6443	6443;6604
AAAAAAGAGPEMVR	14	Acetyl (Protein N-term),Oxidation (M)	_(Acetyl (Protein N-term))AAAAAAGAGPEM(Oxidation (M))VR_	AAAAAAGAGPEM(1)VR		AAAAAAGAGPEM(180)VR		1	1	0	0	P28482	P28482	P28482	MAPK1	Mitogen-activated protein kinase 1	MULTI-MSMS	GODWIN_022123_TISSUE_DDA_SF10	650.819	2	650.819	1299.62	0.0074985	4.88E-06	0.89655	0.00058349	0.90405	0.00058837	650.819	22.902	0.91769	22.902	22.311	23.228	0					44	17	3	0	0	0	2.41E-08	1	6084	6084
AAAAAAGAGPEMVR	14	Acetyl (Protein N-term)	_(Acetyl (Protein N-term))AAAAAAGAGPEMVR_					1	0	0	0	P28482	P28482	P28482	MAPK1	Mitogen-activated protein kinase 1	MULTI-MSMS	GODWIN_022123_TISSUE_DDA_SF07	642.822	2	642.822	1283.63	0.033804	2.17E-05	0.14486	9.31E-05	0.17866	0.00011485	642.822	30.429	0.96481	30.429	29.955	30.92	0					47	18	4	0	0	0	1.65E-12	1	9257	9257
AAAAAAGEAR	10	Acetyl (Protein N-term)	_(Acetyl (Protein N-term))AAAAAAGEAR_					1	0	0	0	P09417	P09417	P09417	QDPR	Dihydropteridine reductase	MULTI-MSMS	GODWIN_022123_TISSUE_DDA_SF15	450.73	2	450.73	899.446	-0.16696	-7.53e-05	-0.70922	-0.00031967	-0.87618	-0.00039492	450.73	15.585	0.45469	15.585	15.308	15.763	0					33	8	6	0	0	0	4.19E-05	1	3601	3601
AAAAAAGEAR	10	Acetyl (Protein N-term)	_(Acetyl (Protein N-term))AAAAAAGEAR_					1	0	0	0	P09417	P09417	P09417	QDPR	Dihydropteridine reductase	MULTI-MSMS	GODWIN_022123_TISSUE_DDA_SF16	450.73	2	450.73	899.446	-0.23381	-0.00010538	-0.099849	-4.5e-05	-0.33366	-0.00015039	450.73	15.63	0.67099	15.63	15.295	15.966	0					27	12	4	0	0	0	0.014737	1	3629	3629
AAAAAAGPSPGSGPGDSPEGPEGEAPER	28	Acetyl (Protein N-term)	_(Acetyl (Protein N-term))AAAAAAGPSPGSGPGDSPEGPEGEAPER_					1	0	0	0	Q9UID3	Q9UID3	Q9UID3	VPS51	Vacuolar protein sorting-associated protein 51 homolog	MULTI-MSMS	GODWIN_022123_TISSUE_DDA_SF17	844.716	3	844.381	2530.12	0.19261	0.00016264	0.33746	0.00028495	0.53008	0.00044759	844.715	27.303	0.51142	27.303	26.994	27.505	0					39	9	6	0	0	0	6.92E-24	1	8208	8208
AAAAAATAAAAASIR	15	Acetyl (Protein N-term)	_(Acetyl (Protein N-term))AAAAAATAAAAASIR_					1	0	0	0	Q8WVM8	Q8WVM8	Q8WVM8	SCFD1	Sec1 family domain-containing protein 1	MULTI-MSMS	GODWIN_022123_TISSUE_DDA_SF07	650.354	2	650.354	1298.69	0.35942	0.00023375	-0.65337	-0.00042492	-0.29396	-0.00019118	650.354	48.407	0.40546	48.407	48.192	48.597	0					26	7	5	0	0	0	9.41E-12	1	15543	15543
AAAAAETPEVLR	12	Acetyl (Protein N-term)	_(Acetyl (Protein N-term))AAAAAETPEVLR_					1	0	0	0	Q9NXW9	Q9NXW9	Q9NXW9	ALKBH4	Alpha-ketoglutarate-dependent dioxygenase alkB homolog 4	MULTI-MSMS	GODWIN_022123_TISSUE_DDA_SF08	620.83	2	620.83	1239.65	0.037291	2.32E-05	-0.32552	-0.0002021	-0.28823	-0.00017894	620.83	35.09	0.76414	35.09	34.657	35.421	0					37	14	3	0	0	0	0.00054093	1	10332	10332
AAAAAGLGGGGAGPGPEAGDFLAR	24	Acetyl (Protein N-term)	_(Acetyl (Protein N-term))AAAAAGLGGGGAGPGPEAGDFLAR_					1	0	0	0	P23610	P23610	P23610	F8A1	Factor VIII intron 22 protein	MULTI-MSMS	GODWIN_022123_TISSUE_DDA_SF14	685.342	3	685.008	2052	0.61089	0.00041846	-0.62432	-0.00042766	-0.013433	-9.2e-06	685.342	49.031	0.61172	49.031	48.685	49.297	0					43	11	6	0	0	0	1.26E-42	1	15219	15219
AAAAAGTATSQR	12	Acetyl (Protein N-term)	_(Acetyl (Protein N-term))AAAAAGTATSQR_					1	0	0	0	Q9Y2Z0	Q9Y2Z0	Q9Y2Z0	SUGT1	Suppressor of G2 allele of SKP1 homolog	MSMS	GODWIN_022123_TISSUE_DDA_SF11	559.283	2	559.283	1116.55	NaN	NaN	NaN	NaN	NaN	NaN	NaN	15.538	1	15.538	15.038	16.038	0								0	0	0	5.80E-31	1	3750	3750
AAAAAGTATSQR	12	Acetyl (Protein N-term)	_(Acetyl (Protein N-term))AAAAAGTATSQR_					1	0	0	0	Q9Y2Z0	Q9Y2Z0	Q9Y2Z0	SUGT1	Suppressor of G2 allele of SKP1 homolog	MULTI-MSMS	GODWIN_022123_TISSUE_DDA_SF12	559.282	2	559.283	1116.55	-0.094731	-5.3e-05	-0.45565	-0.00025484	-0.55039	-0.00030782	559.283	15.629	0.61154	15.629	15.348	15.959	0					27	11	4	0	0	0	6.69E-18	1	3766	3766
AAAAAMAEQESAR	13	Acetyl (Protein N-term),Oxidation (M)	_(Acetyl (Protein N-term))AAAAAM(Oxidation (M))AEQESAR_	AAAAAM(1)AEQESAR		AAAAAM(190)AEQESAR		1	1	0	0	Q7L5D6	Q7L5D6	Q7L5D6	GET4	Golgi to ER traffic protein 4 homolog	MULTI-MSMS	GODWIN_022123_TISSUE_DDA_SF18	667.804	2	667.804	1333.59	0.37053	0.00024744	-0.46559	-0.00031092	-0.09506	-6.35e-05	667.804	23.81	0.61346	23.81	23.628	24.242	0					44	11	5	0	0	0	9.61E-10	1	6865	6865
AAAAAQGGGGGEPR	14	Acetyl (Protein N-term)	_(Acetyl (Protein N-term))AAAAAQGGGGGEPR_					1	0	0	0	P27361	P27361	P27361	MAPK3	Mitogen-activated protein kinase 3	MULTI-MSMS	GODWIN_022123_TISSUE_DDA_SF15	606.291	2	606.292	1210.57	0.070808	4.29E-05	-0.30436	-0.00018453	-0.23355	-0.0001416	606.292	13.34	1.077	13.34	12.849	13.926	0					63	20	4	0	0	0	2.53E-12	2	2858	2858;2991
AAAAAQGGGGGEPR	14	Acetyl (Protein N-term)	_(Acetyl (Protein N-term))AAAAAQGGGGGEPR_					1	0	0	0	P27361	P27361	P27361	MAPK3	Mitogen-activated protein kinase 3	MULTI-MSMS	GODWIN_022123_TISSUE_DDA_SF16	606.292	2	606.292	1210.57	0.43967	0.00026657	-0.33833	-0.00020512	0.10134	6.14E-05	606.292	13.329	1.0686	13.329	13.103	14.171	0					54	21	3	0	0	0	2.28E-12	2	2973	2826;2973
AAAAASAAGPGGLVAGK	17	Unmodified	_AAAAASAAGPGGLVAGK_					0	0	0	0	A6NIH7	A6NIH7	A6NIH7	UNC119B	Protein unc-119 homolog B	MSMS	GODWIN_022123_TISSUE_DDA_SF03	670.37	2	670.37	1338.73	NaN	NaN	NaN	NaN	NaN	NaN	NaN	18.184	1	18.184	17.684	18.684	0								0	0	0	0.00025937	1	4528	4528
AAAAASAAGPGGLVAGKEEK	20	Unmodified	_AAAAASAAGPGGLVAGKEEK_					0	0	0	1	A6NIH7	A6NIH7	A6NIH7	UNC119B	Protein unc-119 homolog B	MULTI-MSMS	GODWIN_022123_TISSUE_DDA_SF06	576.311	3	575.976	1724.91	-0.40806	-0.00023503	0.3135	0.00018057	-0.094563	-5.45e-05	576.31	14.882	0.56218	14.882	14.578	15.141	0					36	10	4	0	0	0	1.36E-08	1	3468	3468
AAAAASASQDELNQLER	17	Acetyl (Protein N-term)	_(Acetyl (Protein N-term))AAAAASASQDELNQLER_					1	0	0	0	Q5VYK3	Q5VYK3	Q5VYK3	ECM29	Proteasome-associated protein ECM29 homolog	MULTI-MSMS	GODWIN_022123_TISSUE_DDA_SF10	893.934	2	893.932	1785.85	0.48769	0.00043596	0.82917	0.00074122	1.3169	0.0011772	893.933	45.957	0.46116	45.957	45.676	46.138	0					29	8	5	0	0	0	2.97E-38	1	13387	13387
AAAAASASQDELNQLER	17	Acetyl (Protein N-term)	_(Acetyl (Protein N-term))AAAAASASQDELNQLER_					1	0	0	0	Q5VYK3	Q5VYK3	Q5VYK3	ECM29	Proteasome-associated protein ECM29 homolog	MSMS	GODWIN_022123_TISSUE_DDA_SF11	893.933	2	893.932	1785.85	NaN	NaN	NaN	NaN	NaN	NaN	NaN	45.921	1	45.921	45.421	46.421	0								0	0	0	3.22E-23	1	13172	13172
AAAAASGAGGAAGAGTGGAGPAGR	24	Acetyl (Protein N-term)	_(Acetyl (Protein N-term))AAAAASGAGGAAGAGTGGAGPAGR_					1	0	0	0	Q9Y2K2	Q9Y2K2	Q9Y2K2	SIK3	Serine/threonine-protein kinase SIK3	MULTI-MSMS	GODWIN_022123_TISSUE_DDA_SF08	899.437	2	898.935	1795.86	0.44502	0.00040004	-0.29121	-0.00026178	0.15381	0.00013826	898.935	21.051	0.35576	21.051	20.873	21.229	0					20	6	4	0	0	0	2.22E-61	1	5594	5594
AAAAASHLNLDALR	14	Acetyl (Protein N-term)	_(Acetyl (Protein N-term))AAAAASHLNLDALR_					1	0	0	0	Q13049	Q13049	Q13049	TRIM32	E3 ubiquitin-protein ligase TRIM32	MULTI-MSMS	GODWIN_022123_TISSUE_DDA_SF18	718.385	2	718.386	1434.76	0.34806	0.00025004	-0.54829	-0.00039388	-0.20023	-0.00014384	718.386	42.654	0.51065	42.654	42.322	42.832	0					18	9	3	0	0	0	8.85E-38	2	14266	14256;14266
AAAAEGVLATR	11	Acetyl (Protein N-term)	_(Acetyl (Protein N-term))AAAAEGVLATR_					1	0	0	0	Q6QNY1	Q6QNY1	Q6QNY1	BLOC1S2	Biogenesis of lysosome-related organelles complex 1 subunit 2	MULTI-MSMS	GODWIN_022123_TISSUE_DDA_SF05	536.293	2	536.293	1070.57	-0.46022	-0.00024681	0.44634	0.00023937	-0.01388	-7.44e-06	536.294	37.529	0.51092	37.529	37.303	37.814	0					26	9	4	0	0	0	1.06E-08	1	12163	12163
AAAAELSLLEK	11	Acetyl (Protein N-term)	_(Acetyl (Protein N-term))AAAAELSLLEK_					1	0	0	0	O43324	O43324	O43324	EEF1E1	Eukaryotic translation elongation factor 1 epsilon-1	MULTI-MSMS	GODWIN_022123_TISSUE_DDA_SF03	579.325	2	579.324	1156.63	-0.018898	-1.09e-05	0.26296	0.00015234	0.24406	0.00014139	579.324	51.017	0.46128	51.017	50.893	51.354	0					18	8	3	0	0	0	3.18E-05	1	15648	15648
AAAAKPNNLSLVVHGPGDLR	20	Acetyl (Protein N-term)	_(Acetyl (Protein N-term))AAAAKPNNLSLVVHGPGDLR_					1	0	0	1	Q00796	Q00796	Q00796	SORD	Sorbitol dehydrogenase	MULTI-MSMS	GODWIN_022123_TISSUE_DDA_SF07	681.376	3	681.376	2041.11	-0.036519	-2.49e-05	0.23243	0.00015837	0.19591	0.00013349	681.711	34.685	0.61763	34.685	34.351	34.968	0					47	11	6	0	0	0	3.83E-28	1	10860	10860
AAAAPAAAAASSEAPAASATAEPEAGDQDSR	31	Acetyl (Protein N-term)	_(Acetyl (Protein N-term))AAAAPAAAAASSEAPAASATAEPEAGDQDSR_					1	0	0	0	Q15283	Q15283	Q15283	RASA2	Ras GTPase-activating protein 2	MULTI-MSMS	GODWIN_022123_TISSUE_DDA_SF12	942.768	3	942.432	2824.27	0.059934	5.65E-05	0.58562	0.00055191	0.64556	0.00060839	942.767	31.784	0.97369	31.784	31.19	32.163	0					95	18	7	0	0	0	3.52E-09	1	8730	8730
AAAAPVAADDDERR	14	Acetyl (Protein N-term)	_(Acetyl (Protein N-term))AAAAPVAADDDERR_					1	0	0	1	Q9H5N1	Q9H5N1	Q9H5N1	RABEP2	Rab GTPase-binding effector protein 2	MULTI-MSMS	GODWIN_022123_TISSUE_DDA_SF15	735.353	2	735.353	1468.69	0.28607	0.00021036	-0.1392	-0.00010236	0.14687	0.000108	735.352	15.558	0.30292	15.558	15.359	15.662	0					16	5	4	0	0	0	5.60E-29	1	3613	3613
AAAASAAEAGIATTGTEDSDDALLK	25	Unmodified	_AAAASAAEAGIATTGTEDSDDALLK_					0	0	0	0	P55036	P55036	P55036	PSMD4	26S proteasome non-ATPase regulatory subunit 4	MULTI-MSMS	GODWIN_022123_TISSUE_DDA_SF10	774.377	3	774.043	2319.11	0.34112	0.00026404	-0.33522	-0.00025948	0.0058957	4.56E-06	774.377	36.817	0.36066	36.817	36.564	36.925	0					28	9	7	0	0	0	2.18E-31	1	10533	10533
AAAASVPNADGLK	13	Unmodified	_AAAASVPNADGLK_					0	0	0	0	A1X283	A1X283	A1X283	SH3PXD2B	SH3 and PX domain-containing protein 2B	MULTI-MSMS	GODWIN_022123_TISSUE_DDA_SF07	592.817	2	592.817	1183.62	0.60727	0.00036	-0.33149	-0.00019651	0.27578	0.00016349	592.817	17.949	0.61366	17.949	17.742	18.356	0					38	11	5	0	0	0	0.00020063	1	4671	4671
AAAATAAEGVPSR	13	Acetyl (Protein N-term)	_(Acetyl (Protein N-term))AAAATAAEGVPSR_					1	0	0	0	Q8TBC3	Q8TBC3	Q8TBC3	SHKBP1	SH3KBP1-binding protein 1	MSMS	GODWIN_022123_TISSUE_DDA_SF10	607.312	2	607.312	1212.61	NaN	NaN	NaN	NaN	NaN	NaN	NaN	24.859	1	24.859	24.359	25.359	0								0	0	0	2.96E-07	1	6712	6712
AAAATGTIFTFR	12	Unmodified	_AAAATGTIFTFR_					0	0	0	0	P05154	P05154	P05154	SERPINA5	Plasma serine protease inhibitor	MULTI-MSMS	GODWIN_022123_TISSUE_DDA_SF10	613.83	2	613.83	1225.65	-0.13596	-8.35e-05	-0.33774	-0.00020731	-0.4737	-0.00029077	613.83	37.892	0.61815	37.892	37.379	37.997	0					21	11	2	0	0	0	1.84E-07	1	10897	10897
AAAAVGAGHGAGGPGAASSSGGAR	24	Acetyl (Protein N-term)	_(Acetyl (Protein N-term))AAAAVGAGHGAGGPGAASSSGGAR_					1	0	0	0	Q96K37	Q96K37	Q96K37	SLC35E1	Solute carrier family 35 member E1	MULTI-MSMS	GODWIN_022123_TISSUE_DDA_SF07	636.643	3	636.309	1905.9	-0.38799	-0.00024688	0.41759	0.00026572	0.029603	1.88E-05	636.643	15.505	0.51191	15.505	15.2	15.712	0					37	9	5	0	0	0	6.72E-36	1	3700	3700
AAAAVGAGHGAGGPGAASSSGGAR	24	Acetyl (Protein N-term)	_(Acetyl (Protein N-term))AAAAVGAGHGAGGPGAASSSGGAR_					1	0	0	0	Q96K37	Q96K37	Q96K37	SLC35E1	Solute carrier family 35 member E1	MULTI-MSMS	GODWIN_022123_TISSUE_DDA_SF07	953.96	2	953.959	1905.9	0.4262	0.00040658	-0.4307	-0.00041087	-0.0045045	-4.3e-06	954.46	15.52	0.4608	15.52	15.2	15.66	0					32	8	5	0	0	0	2.17E-36	1	3715	3715
AAAAVQGGR	9	Acetyl (Protein N-term)	_(Acetyl (Protein N-term))AAAAVQGGR_					1	0	0	0	Q15005	Q15005	Q15005	SPCS2	Signal peptidase complex subunit 2	MULTI-MSMS	GODWIN_022123_TISSUE_DDA_SF12	421.727	2	421.728	841.441	-0.43809	-0.00018475	-0.60406	-0.00025475	-1.0422	-0.0004395	421.727	13.943	0.46545	13.943	13.607	14.072	0					19	8	3	0	0	0	0.0067831	1	3162	3162
AAAAVSSAK	9	Acetyl (Protein N-term)	_(Acetyl (Protein N-term))AAAAVSSAK_					1	0	0	0	P49914	P49914	P49914	MTHFS	5-formyltetrahydrofolate cyclo-ligase	MULTI-MSMS	GODWIN_022123_TISSUE_DDA_SF12	409.693	2	409.224	816.434	-0.41775	-0.00017096	-0.073852	-3.02e-05	-0.49161	-0.00020118	409.224	14.659	0.61737	14.659	14.427	15.045	0					28	11	3	0	0	0	0.059498	1	3518	3518
AAAAVVAAAAR	11	Unmodified	_AAAAVVAAAAR_					0	0	0	0	Q8WWH5	Q8WWH5	Q8WWH5	TRUB1	Probable tRNA pseudouridine synthase 1	MULTI-MSMS	GODWIN_022123_TISSUE_DDA_SF02	471.28	2	471.28	940.545	0.27056	0.00012751	-0.60923	-0.00028712	-0.33867	-0.00015961	471.28	13.406	0.30682	13.406	13.227	13.534	0					15	5	4	0	0	0	5.03E-05	1	2802	2802
AAAAVVEFQR	10	Acetyl (Protein N-term)	_(Acetyl (Protein N-term))AAAAVVEFQR_					1	0	0	0	O00231	O00231	O00231	PSMD11	26S proteasome non-ATPase regulatory subunit 11	MULTI-MSMS	GODWIN_022123_TISSUE_DDA_SF02	552.296	2	552.296	1102.58	-0.1374	-7.59e-05	0.15181	8.38E-05	0.014413	7.96E-06	552.296	39.935	0.56471	39.935	39.681	40.246	0					32	10	4	0	0	0	2.27E-09	1	12816	12816
AAAAVVEFQR	10	Acetyl (Protein N-term)	_(Acetyl (Protein N-term))AAAAVVEFQR_					1	0	0	0	O00231	O00231	O00231	PSMD11	26S proteasome non-ATPase regulatory subunit 11	MULTI-MSMS	GODWIN_022123_TISSUE_DDA_SF03	552.296	2	552.296	1102.58	0.18458	0.00010194	-0.13644	-7.54e-05	0.048138	2.66E-05	552.296	39.954	0.56781	39.954	39.629	40.196	0					32	11	5	0	0	0	3.38E-12	1	12218	12218
AAADGGGPGGASVGTEEDGGGVGHR	25	Acetyl (Protein N-term)	_(Acetyl (Protein N-term))AAADGGGPGGASVGTEEDGGGVGHR_					1	0	0	0	A6NHR9	A6NHR9	A6NHR9	SMCHD1	Structural maintenance of chromosomes flexible hinge domain-containing protein 1	MULTI-MSMS	GODWIN_022123_TISSUE_DDA_SF17	727.659	3	727.325	2178.95	0.44805	0.00032587	0.014034	1.02E-05	0.46208	0.00033608	727.659	19.968	0.5063	19.968	19.619	20.125	0					27	9	4	0	0	0	2.10E-31	1	5498	5498
AAADSDPNLDPLMNPHIR	18	Oxidation (M)	_AAADSDPNLDPLM(Oxidation (M))NPHIR_	AAADSDPNLDPLM(1)NPHIR		AAADSDPNLDPLM(99)NPHIR		0	1	0	0	O95159	O95159	O95159	ZFPL1	Zinc finger protein-like 1	MULTI-MSMS	GODWIN_022123_TISSUE_DDA_SF03	654.983	3	654.983	1961.93	0.060729	3.98E-05	-0.28572	-0.00018714	-0.22499	-0.00014737	655.317	30.432	0.93781	30.432	30.133	31.07	0					49	18	4	0	0	0	2.64E-06	1	9052	9052
AAADSDPNLDPLMNPHIR	18	Unmodified	_AAADSDPNLDPLMNPHIR_					0	0	0	0	O95159	O95159	O95159	ZFPL1	Zinc finger protein-like 1	MULTI-MSMS	GODWIN_022123_TISSUE_DDA_SF03	649.986	3	649.651	1945.93	0.14861	9.65E-05	-0.25761	-0.00016735	-0.10899	-7.08e-05	649.985	36.072	0.70899	36.072	35.813	36.522	0					38	13	4	0	0	0	1.10E-06	2	11054	11054;11076
AAADTLQGPMQAAYR	15	Oxidation (M)	_AAADTLQGPM(Oxidation (M))QAAYR_	AAADTLQGPM(1)QAAYR		AAADTLQGPM(180)QAAYR		0	1	0	0	Q6P2E9	Q6P2E9	Q6P2E9	EDC4	Enhancer of mRNA-decapping protein 4	MULTI-MSMS	GODWIN_022123_TISSUE_DDA_SF01	790.379	2	790.38	1578.75	0.25253	0.0001996	0.77823	0.0006151	1.0308	0.00081469	790.381	20.418	0.92379	20.418	19.863	20.787	0					47	17	3	0	0	0	9.08E-12	2	5252	5252;5433
AAAEDVNVTFEDQQK	15	Unmodified	_AAAEDVNVTFEDQQK_					0	0	0	0	Q9NQP4	Q9NQP4	Q9NQP4	PFDN4	Prefoldin subunit 4	MULTI-MSMS	GODWIN_022123_TISSUE_DDA_SF12	832.892	2	832.892	1663.77	0.097354	8.11E-05	0.26756	0.00022285	0.36492	0.00030394	832.892	25.352	0.61545	25.352	25.137	25.753	0					45	11	6	0	0	0	4.50E-32	1	6842	6842
AAAEEEDGGPEGPNR	15	Acetyl (Protein N-term)	_(Acetyl (Protein N-term))AAAEEEDGGPEGPNR_					1	0	0	0	Q99942	Q99942	Q99942	RNF5	E3 ubiquitin-protein ligase RNF5	MULTI-MSMS	GODWIN_022123_TISSUE_DDA_SF04	770.83	2	770.829	1539.64	0.81833	0.00063079	-0.20671	-0.00015934	0.61161	0.00047145	770.829	18.526	0.40841	18.526	18.269	18.677	0					18	7	4	0	0	0	1.13E-15	1	5212	5212
AAAEEEPKPK	10	Acetyl (Protein N-term)	_(Acetyl (Protein N-term))AAAEEEPKPK_					1	0	0	1	P55263	P55263	P55263	ADK	Adenosine kinase	MULTI-MSMS	GODWIN_022123_TISSUE_DDA_SF04	556.285	2	556.285	1110.56	-0.1046	-5.82e-05	0.48361	0.00026903	0.37902	0.00021084	556.285	10.565	0.51035	10.565	10.234	10.744	0					33	9	5	0	0	0	0.00010672	1	2046	2046
AAAEEEPKPK	10	Acetyl (Protein N-term)	_(Acetyl (Protein N-term))AAAEEEPKPK_					1	0	0	1	P55263	P55263	P55263	ADK	Adenosine kinase	MULTI-MSMS	GODWIN_022123_TISSUE_DDA_SF05	556.285	2	556.285	1110.56	0.27224	0.00015144	0.41875	0.00023294	0.69099	0.00038439	556.285	10.58	0.56378	10.58	10.155	10.719	0					26	10	4	0	0	0	0.026669	1	2117	2117
AAAEELLAR	9	Unmodified	_AAAEELLAR_					0	0	0	0	O15357	O15357	O15357	INPPL1	Phosphatidylinositol 3,4,5-trisphosphate 5-phosphatase 2	MULTI-MSMS	GODWIN_022123_TISSUE_DDA_SF08	472.264	2	472.264	942.513	-0.0021525	-1.02e-06	0.020553	9.71E-06	0.018401	8.69E-06	472.264	21.147	0.40694	21.147	20.873	21.28	0					24	7	4	0	0	0	0.00058341	1	5597	5597
AAAEGLMSLLR	11	Oxidation (M)	_AAAEGLM(Oxidation (M))SLLR_	AAAEGLM(1)SLLR		AAAEGLM(71)SLLR		0	1	0	0	P30260	P30260	P30260	CDC27	Cell division cycle protein 27 homolog	MULTI-MSMS	GODWIN_022123_TISSUE_DDA_SF12	574.311	2	574.311	1146.61	-0.075602	-4.34e-05	0.27626	0.00015866	0.20066	0.00011524	574.311	36.426	0.61095	36.426	36.006	36.617	0					36	11	5	0	0	0	0.016117	1	10151	10151
AAAEPSPR	8	Acetyl (Protein N-term)	_(Acetyl (Protein N-term))AAAEPSPR_					1	0	0	0	Q53H96	Q53H96	Q53H96	PYCRL	Pyrroline-5-carboxylate reductase 3	MULTI-MSMS	GODWIN_022123_TISSUE_DDA_SF13	420.714	2	420.714	839.414	-0.047904	-2.02e-05	-0.82556	-0.00034733	-0.87347	-0.00036748	420.714	11.836	0.66211	11.836	11.304	11.966	0					20	12	2	0	0	0	0.0022676	1	2274	2274
AAAEPSPR	8	Acetyl (Protein N-term)	_(Acetyl (Protein N-term))AAAEPSPR_					1	0	0	0	Q53H96	Q53H96	Q53H96	PYCRL	Pyrroline-5-carboxylate reductase 3	MSMS	GODWIN_022123_TISSUE_DDA_SF14	420.714	2	420.714	839.414	NaN	NaN	NaN	NaN	NaN	NaN	NaN	11.778	1	11.778	11.278	12.278	0								0	0	0	0.00065315	1	2311	2311
AAAETQSLR	9	Acetyl (Protein N-term)	_(Acetyl (Protein N-term))AAAETQSLR_					1	0	0	0	Q13523	Q13523	Q13523	PRPF4B	Serine/threonine-protein kinase PRP4 homolog	MULTI-MSMS	GODWIN_022123_TISSUE_DDA_SF17	494.757	2	494.757	987.499	0.17774	8.79E-05	0.74548	0.00036883	0.92322	0.00045677	494.757	19.91	0.65734	19.91	19.619	20.276	0					37	12	5	0	0	0	0.00022753	1	5436	5436
AAAETQSLR	9	Acetyl (Protein N-term)	_(Acetyl (Protein N-term))AAAETQSLR_					1	0	0	0	Q13523	Q13523	Q13523	PRPF4B	Serine/threonine-protein kinase PRP4 homolog	MULTI-MSMS	GODWIN_022123_TISSUE_DDA_SF18	494.757	2	494.757	987.499	-0.032548	-1.61e-05	0.32729	0.00016193	0.29474	0.00014583	494.757	19.95	0.4628	19.95	19.749	20.212	0					18	8	3	0	0	0	0.00026077	1	5485	5485
AAAEVAGQFVIK	12	Unmodified	_AAAEVAGQFVIK_					0	0	0	0	P02786	P02786	P02786	TFRC	Transferrin receptor protein 1;Transferrin receptor protein 1, serum form	MULTI-MSMS	GODWIN_022123_TISSUE_DDA_SF15	602.341	2	602.34	1202.67	0.12622	7.60E-05	0.36559	0.00022021	0.49181	0.00029624	602.34	30.226	1.3747	30.226	29.921	31.296	0					75	26	5	0	0	0	0.00064585	1	9038	9038
AAAEVAGQFVIK	12	Unmodified	_AAAEVAGQFVIK_					0	0	0	0	P02786	P02786	P02786	TFRC	Transferrin receptor protein 1;Transferrin receptor protein 1, serum form	MULTI-MSMS	GODWIN_022123_TISSUE_DDA_SF16	602.341	2	602.34	1202.67	0.0021416	1.29E-06	-0.070651	-4.26e-05	-0.068509	-4.13e-05	602.34	30.387	1.173	30.387	29.971	31.144	0					46	22	4	0	0	0	0.008891	1	8863	8863
AAAEVNQDYGLDPK	14	Unmodified	_AAAEVNQDYGLDPK_					0	0	0	0	P07954	P07954	P07954	FH	Fumarate hydratase, mitochondrial	MSMS	GODWIN_022123_TISSUE_DDA_SF11	745.86	2	745.86	1489.7	NaN	NaN	NaN	NaN	NaN	NaN	NaN	22.45	1	22.45	21.95	22.95	0								0	0	0	0.0023599	1	6003	6003
AAAFEEQENETVVVK	15	Unmodified	_AAAFEEQENETVVVK_					0	0	0	0	Q9Y490	Q9Y490	Q9Y490	TLN1	Talin-1	MULTI-MSMS	GODWIN_022123_TISSUE_DDA_SF12	832.412	2	832.412	1662.81	0.08953	7.45E-05	0.14111	0.00011746	0.23064	0.00019199	832.412	26.151	0.86604	26.151	25.961	26.827	0					41	16	4	0	0	0	1.20E-05	1	7096	7096
AAAFEEQENETVVVK	15	Unmodified	_AAAFEEQENETVVVK_					0	0	0	0	Q9Y490	Q9Y490	Q9Y490	TLN1	Talin-1	MULTI-MSMS	GODWIN_022123_TISSUE_DDA_SF18	832.412	2	832.412	1662.81	0.35377	0.00029448	-0.09637	-8.02e-05	0.2574	0.00021426	832.412	26.115	2.709	26.115	25.93	28.639	0					143	52	6	0	0	0	1.89E-05	5	7776	7776;7928;8093;8264;8512
AAAFEEQENETVVVK	15	Unmodified	_AAAFEEQENETVVVK_					0	0	0	0	Q9Y490	Q9Y490	Q9Y490	TLN1	Talin-1	MULTI-SECPEP	GODWIN_022123_TISSUE_DDA_SF18	832.344	2	832.412	1662.81	0.37538	0.00031247	0.38284	0.00031868	0.75822	0.00063115	832.413	31.141	1.6756	31.141	30.167	31.842	0					76	32	3	0	0	0	0.031694	1	9843	9843
AAAFEEQENETVVVK	15	Unmodified	_AAAFEEQENETVVVK_					0	0	0	0	Q9Y490	Q9Y490	Q9Y490	TLN1	Talin-1	MULTI-SECPEP	GODWIN_022123_TISSUE_DDA_SF18	832.389	2	832.412	1662.81	0.43932	0.0003657	-1.2902	-0.001074	-0.85085	-0.00070826	832.411	32.186	1.2737	32.186	31.689	32.962	0					46	24	3	0	0	0	0.0001701	1	10216	10216
AAAFEQLQK	9	Unmodified	_AAAFEQLQK_					0	0	0	0	O94826	O94826	O94826	TOMM70A	Mitochondrial import receptor subunit TOM70	MULTI-MSMS	GODWIN_022123_TISSUE_DDA_SF05	503.272	2	503.272	1004.53	0.19391	9.76E-05	-0.1887	-9.5e-05	0.0052074	2.62E-06	503.272	17.772	0.49669	17.772	17.642	18.139	0					20	9	3	0	0	0	0.00078848	1	5051	5051
AAAGEFADDPCSSVK	15	Unmodified	_AAAGEFADDPCSSVK_					0	0	0	0	P35221	P35221	P35221	CTNNA1	Catenin alpha-1	MULTI-MSMS	GODWIN_022123_TISSUE_DDA_SF12	762.836	2	762.835	1523.66	0.40147	0.00030625	-0.2908	-0.00022183	0.11067	8.44E-05	762.835	21.465	0.46177	21.465	21.132	21.594	0					28	8	4	0	0	0	5.10E-08	1	5661	5661
AAAGGGGGGAAAAGR	15	Acetyl (Protein N-term)	_(Acetyl (Protein N-term))AAAGGGGGGAAAAGR_					1	0	0	0	Q9UL25	Q9UL25	Q9UL25	RAB21	Ras-related protein Rab-21	MULTI-MSMS	GODWIN_022123_TISSUE_DDA_SF16	557.274	2	557.273	1112.53	-0.38467	-0.00021437	-0.080165	-4.47e-05	-0.46483	-0.00025904	557.274	10.7	0.56378	10.7	10.471	11.035	0					35	10	5	0	0	0	2.74E-25	1	1999	1999
AAAGGGGGGAAAAGR	15	Acetyl (Protein N-term)	_(Acetyl (Protein N-term))AAAGGGGGGAAAAGR_					1	0	0	0	Q9UL25	Q9UL25	Q9UL25	RAB21	Ras-related protein Rab-21	MULTI-MSMS	GODWIN_022123_TISSUE_DDA_SF17	557.274	2	557.273	1112.53	-0.0063817	-3.56e-06	0.50563	0.00028178	0.49925	0.00027822	557.274	10.743	0.35671	10.743	10.615	10.972	0					14	6	3	0	0	0	2.74E-25	1	2069	2069
AAAGGGGGGAAAAGR	15	Acetyl (Protein N-term)	_(Acetyl (Protein N-term))AAAGGGGGGAAAAGR_					1	0	0	0	Q9UL25	Q9UL25	Q9UL25	RAB21	Ras-related protein Rab-21	MULTI-MSMS	GODWIN_022123_TISSUE_DDA_SF18	557.273	2	557.273	1112.53	0.21099	0.00011758	-0.42586	-0.00023732	-0.21486	-0.00011974	557.273	10.545	0.17593	10.545	10.445	10.621	0					5	3	2	0	0	0	1.19E-11	1	2053	2053
AAAGGLAMLTSMR	13	2 Oxidation (M)	_AAAGGLAM(Oxidation (M))LTSM(Oxidation (M))R_	AAAGGLAM(1)LTSM(1)R		AAAGGLAM(70)LTSM(70)R		0	2	0	0	Q9H3U1	Q9H3U1	Q9H3U1	UNC45A	Protein unc-45 homolog A	MULTI-MSMS	GODWIN_022123_TISSUE_DDA_SF11	641.318	2	641.318	1280.62	-0.10163	-6.52e-05	0.51083	0.00032761	0.4092	0.00026243	641.319	24.182	0.40552	24.182	23.956	24.362	0					14	7	2	0	0	0	0.007645	1	6527	6527
AAAGGQGSAVAAEAEPGKEEPPAR	24	Unmodified	_AAAGGQGSAVAAEAEPGKEEPPAR_					0	0	0	1	Q9GZT9	Q9GZT9	Q9GZT9	EGLN1	Egl nine homolog 1	MULTI-MSMS	GODWIN_022123_TISSUE_DDA_SF16	741.368	3	741.033	2220.08	0.11515	8.53E-05	0.66917	0.00049588	0.78433	0.00058121	741.368	15.681	1.1828	15.681	15.348	16.531	0					80	22	6	0	0	0	2.52E-30	1	3614	3614
AAAGLGGGDSGDGTAR	16	Unmodified	_AAAGLGGGDSGDGTAR_					0	0	0	0	Q96T51	Q96T51	Q96T51	RUFY1	RUN and FYVE domain-containing protein 1	MULTI-MSMS	GODWIN_022123_TISSUE_DDA_SF17	666.811	2	666.811	1331.61	-0.13855	-9.24e-05	0.40375	0.00026923	0.2652	0.00017684	666.811	10.64	0.40742	10.64	10.564	10.972	0					12	7	3	0	0	0	0.0017804	1	2054	2054
AAAGSLPGLQAQLAQAEQR	19	Unmodified	_AAAGSLPGLQAQLAQAEQR_					0	0	0	0	Q9BQS8	Q9BQS8	Q9BQS8	FYCO1	FYVE and coiled-coil domain-containing protein 1	MULTI-MSMS	GODWIN_022123_TISSUE_DDA_SF16	627.337	3	627.338	1878.99	-0.15373	-9.64e-05	-0.19836	-0.00012444	-0.3521	-0.00022088	627.337	39.7	0.86687	39.7	39.292	40.158	0					42	16	4	0	0	0	5.63E-14	1	12302	12302
AAAGSLPGLQAQLAQAEQR	19	Unmodified	_AAAGSLPGLQAQLAQAEQR_					0	0	0	0	Q9BQS8	Q9BQS8	Q9BQS8	FYCO1	FYVE and coiled-coil domain-containing protein 1	MULTI-MSMS	GODWIN_022123_TISSUE_DDA_SF16	941.004	2	940.503	1878.99	0.57161	0.0005376	0.25553	0.00024032	0.82713	0.00077792	940.503	39.726	0.55819	39.726	39.343	39.901	0					26	10	3	0	0	0	2.89E-05	1	12341	12341
AAAITSDILEALGR	14	Unmodified	_AAAITSDILEALGR_					0	0	0	0	Q15063	Q15063	Q15063	POSTN	Periostin	MULTI-MSMS	GODWIN_022123_TISSUE_DDA_SF09	700.891	2	700.891	1399.77	0.37537	0.00026309	-0.14868	-0.00010421	0.22669	0.00015888	700.891	51.111	0.35472	51.111	50.985	51.34	0					14	6	4	0	0	0	0.0033815	1	16117	16117
AAAITSDILETLGR	14	Unmodified	_AAAITSDILETLGR_					0	0	0	0	CON__Q2KJC7	CON__Q2KJC7	CON__Q2KJC7			MULTI-MSMS	GODWIN_022123_TISSUE_DDA_SF07	715.897	2	715.896	1429.78	0.3414	0.0002444	-0.54027	-0.00038678	-0.19887	-0.00014237	715.896	50.147	0.35607	50.147	50.021	50.377	0					22	6	6	0	0	0	2.80E-12	1	16159	16159
AAAITSDILETLGR	14	Unmodified	_AAAITSDILETLGR_					0	0	0	0	CON__Q2KJC7	CON__Q2KJC7	CON__Q2KJC7			MULTI-MSMS	GODWIN_022123_TISSUE_DDA_SF08	715.897	2	715.896	1429.78	0.45965	0.00032906	0.095784	6.86E-05	0.55544	0.00039764	715.896	50.134	0.25989	50.134	50.055	50.315	0					12	4	4	0	0	0	5.13E-05	1	15068	15068
AAALEAMK	8	Oxidation (M)	_AAALEAM(Oxidation (M))K_	AAALEAM(1)K		AAALEAM(48)K		0	1	0	0	P31948	P31948	P31948	STIP1	Stress-induced-phosphoprotein 1	MSMS	GODWIN_022123_TISSUE_DDA_SF08	410.715	2	410.715	819.416	NaN	NaN	NaN	NaN	NaN	NaN	NaN	8.1455	1	8.1455	7.6455	8.6455	0								0	0	0	0.056255	1	1308	1308
AAALEFLNR	9	Unmodified	_AAALEFLNR_					0	0	0	0	P31948	P31948	P31948	STIP1	Stress-induced-phosphoprotein 1	MULTI-MSMS	GODWIN_022123_TISSUE_DDA_SF18	502.78	2	502.78	1003.55	0.18006	9.05E-05	-0.1589	-7.99e-05	0.021166	1.06E-05	502.78	34.26	0.56525	34.26	33.977	34.542	0					36	10	5	0	0	0	0.0002972	1	10941	10941
AAALEFLNRFEEAK	14	Unmodified	_AAALEFLNRFEEAK_					0	0	0	1	P31948	P31948	P31948	STIP1	Stress-induced-phosphoprotein 1	MSMS	GODWIN_022123_TISSUE_DDA_SF08	536.951	3	536.951	1607.83	NaN	NaN	NaN	NaN	NaN	NaN	NaN	45.784	1	45.784	45.284	46.284	0								0	0	0	0.0014405	1	13737	13737
AAALLLQNDNNADVESK	17	Unmodified	_AAALLLQNDNNADVESK_					0	0	0	0	Q12955	Q12955	Q12955	ANK3	Ankyrin-3	MULTI-MSMS	GODWIN_022123_TISSUE_DDA_SF04	893.454	2	893.453	1784.89	0.739	0.00066026	0.31839	0.00028446	1.0574	0.00094472	893.954	27.714	0.46069	27.714	27.537	27.998	0					23	8	4	0	0	0	3.71E-07	1	8857	8857
AAALSLSTLASPK	13	Unmodified	_AAALSLSTLASPK_					0	0	0	0	P98172	P98172	P98172	EFNB1	Ephrin-B1	MULTI-MSMS	GODWIN_022123_TISSUE_DDA_SF09	615.359	2	615.359	1228.7	-0.062456	-3.84e-05	0.05965	3.67E-05	-0.0028056	-1.73e-06	615.359	34.439	0.66502	34.439	34.091	34.756	0					38	12	4	0	0	0	0.0001766	1	10627	10627
AAAMAAAAAETSQR	14	Oxidation (M)	_AAAM(Oxidation (M))AAAAAETSQR_	AAAM(1)AAAAAETSQR		AAAM(110)AAAAAETSQR		0	1	0	0	Q9NV92	Q9NV92	Q9NV92	NDFIP2	NEDD4 family-interacting protein 2	MULTI-MSMS	GODWIN_022123_TISSUE_DDA_SF08	668.321	2	668.32	1334.62	0.32013	0.00021395	0.86833	0.00058032	1.1885	0.00079427	668.321	10.369	0.35806	10.369	10.136	10.494	0					22	6	5	0	0	0	7.11E-05	1	1871	1871
AAAMAAAAAETSQR	14	Oxidation (M)	_AAAM(Oxidation (M))AAAAAETSQR_	AAAM(1)AAAAAETSQR		AAAM(100)AAAAAETSQR		0	1	0	0	Q9NV92	Q9NV92	Q9NV92	NDFIP2	NEDD4 family-interacting protein 2	MULTI-MSMS	GODWIN_022123_TISSUE_DDA_SF09	668.32	2	668.32	1334.62	-0.088492	-5.91e-05	-0.3797	-0.00025376	-0.4682	-0.0003129	668.32	10.396	0.25218	10.396	10.168	10.421	0					11	4	3	0	0	0	0.00014721	1	1858	1858
AAAMDVDTPSGTNSGAGK	18	Acetyl (Protein N-term),Oxidation (M)	_(Acetyl (Protein N-term))AAAM(Oxidation (M))DVDTPSGTNSGAGK_	AAAM(1)DVDTPSGTNSGAGK		AAAM(160)DVDTPSGTNSGAGK		1	1	0	0	P62877	P62877	P62877	RBX1	E3 ubiquitin-protein ligase RBX1;E3 ubiquitin-protein ligase RBX1, N-terminally processed	MULTI-MSMS	GODWIN_022123_TISSUE_DDA_SF10	854.378	2	854.378	1706.74	0.58649	0.00050109	-0.14146	-0.00012086	0.44503	0.00038022	854.378	18.059	0.48074	18.059	17.834	18.314	0					22	13	2	0	0	0	1.09E-13	1	4430	4430
AAAMDVDTPSGTNSGAGK	18	Acetyl (Protein N-term),Oxidation (M)	_(Acetyl (Protein N-term))AAAM(Oxidation (M))DVDTPSGTNSGAGK_	AAAM(1)DVDTPSGTNSGAGK		AAAM(200)DVDTPSGTNSGAGK		1	1	0	0	P62877	P62877	P62877	RBX1	E3 ubiquitin-protein ligase RBX1;E3 ubiquitin-protein ligase RBX1, N-terminally processed	MULTI-MSMS	GODWIN_022123_TISSUE_DDA_SF11	854.378	2	854.378	1706.74	-0.00037579	-3.21e-07	-0.28651	-0.00024479	-0.28689	-0.00024511	854.378	18.035	0.56284	18.035	17.701	18.264	0					38	10	5	0	0	0	1.05E-19	1	4565	4565
AAAMDVDTPSGTNSGAGK	18	Acetyl (Protein N-term),Oxidation (M)	_(Acetyl (Protein N-term))AAAM(Oxidation (M))DVDTPSGTNSGAGK_	AAAM(1)DVDTPSGTNSGAGK		AAAM(150)DVDTPSGTNSGAGK		1	1	0	0	P62877	P62877	P62877	RBX1	E3 ubiquitin-protein ligase RBX1;E3 ubiquitin-protein ligase RBX1, N-terminally processed	MULTI-MSMS	GODWIN_022123_TISSUE_DDA_SF17	854.378	2	854.378	1706.74	0.46389	0.00039633	-0.26802	-0.00022899	0.19586	0.00016734	854.378	18.017	0.26131	18.017	17.973	18.235	0					11	6	2	0	0	0	4.11E-12	1	4806	4806
AAAMDVDTPSGTNSGAGK	18	Acetyl (Protein N-term)	_(Acetyl (Protein N-term))AAAMDVDTPSGTNSGAGK_					1	0	0	0	P62877	P62877	P62877	RBX1	E3 ubiquitin-protein ligase RBX1;E3 ubiquitin-protein ligase RBX1, N-terminally processed	MULTI-MSMS	GODWIN_022123_TISSUE_DDA_SF11	846.381	2	846.381	1690.75	0.41152	0.0003483	-0.77459	-0.0006556	-0.36307	-0.0003073	846.38	26.551	0.3618	26.551	26.343	26.704	0					19	6	4	0	0	0	0.00021343	1	7311	7311
AAAMTPPEEELKR	13	Oxidation (M)	_AAAM(Oxidation (M))TPPEEELKR_	AAAM(1)TPPEEELKR		AAAM(120)TPPEEELKR		0	1	0	1	Q15042	Q15042	Q15042	RAB3GAP1	Rab3 GTPase-activating protein catalytic subunit	MULTI-MSMS	GODWIN_022123_TISSUE_DDA_SF11	486.913	3	486.913	1457.72	-0.18076	-8.8e-05	-0.18599	-9.06e-05	-0.36675	-0.00017857	486.913	12.633	0.76293	12.633	12.182	12.945	0					41	14	5	0	0	0	0.00013772	1	2731	2731
AAAMVPGR	8	Acetyl (Protein N-term),Oxidation (M)	_(Acetyl (Protein N-term))AAAM(Oxidation (M))VPGR_	AAAM(1)VPGR		AAAM(65)VPGR		1	1	0	0	O43598	O43598	O43598	DNPH1	2-deoxynucleoside 5-phosphate N-hydrolase 1	MULTI-MSMS	GODWIN_022123_TISSUE_DDA_SF05	415.713	2	415.713	829.412	0.2013	8.37E-05	-0.42723	-0.00017761	-0.22593	-9.39e-05	415.713	15.881	0.61535	15.881	15.497	16.112	0					27	11	3	0	0	0	0.017509	1	4210	4210
AAANFFSASCVPCADQSSFPK	21	Unmodified	_AAANFFSASCVPCADQSSFPK_					0	0	0	0	CON__Q0IIK2;CON__Q29443	CON__Q0IIK2	CON__Q0IIK2			MULTI-MSMS	GODWIN_022123_TISSUE_DDA_SF08	755.005	3	754.67	2260.99	0.25677	0.00019378	-0.15451	-0.00011661	0.10226	7.72E-05	755.004	43.368	0.77283	43.368	42.918	43.691	0					63	14	6	0	0	0	1.05E-08	1	12972	12972
AAAPAPEEEMDECEQALAAEPK	22	Oxidation (M)	_AAAPAPEEEM(Oxidation (M))DECEQALAAEPK_	AAAPAPEEEM(1)DECEQALAAEPK		AAAPAPEEEM(86)DECEQALAAEPK		0	1	0	0	P26641	P26641	P26641	EEF1G	Elongation factor 1-gamma	MULTI-MSMS	GODWIN_022123_TISSUE_DDA_SF15	792.015	3	791.679	2372.01	0.41035	0.00032486	-0.18079	-0.00014313	0.22956	0.00018174	791.679	29.046	0.35723	29.046	28.798	29.155	0					21	6	5	0	0	0	2.18E-06	1	8611	8611
AAAPDVAPAPGPAPR	15	Unmodified	_AAAPDVAPAPGPAPR_					0	0	0	0	Q96D96	Q96D96	Q96D96	HVCN1	Voltage-gated hydrogen channel 1	MULTI-MSMS	GODWIN_022123_TISSUE_DDA_SF08	679.365	2	679.365	1356.71	-0.049751	-3.38e-05	0.14743	0.00010016	0.097682	6.64E-05	679.365	16.551	0.51395	16.551	16.274	16.788	0					29	9	5	0	0	0	4.12E-05	1	4013	4013
AAAPELSYR	9	Unmodified	_AAAPELSYR_					0	0	0	0	Q6NSJ0	Q6NSJ0	Q6NSJ0	KIAA1161	Uncharacterized family 31 glucosidase KIAA1161	MULTI-MSMS	GODWIN_022123_TISSUE_DDA_SF07	489.256	2	489.256	976.498	0.487	0.00023827	-0.70743	-0.00034611	-0.22043	-0.00010785	489.256	18.603	0.92076	18.603	17.897	18.818	0					35	17	3	0	0	0	0.007718	1	4823	4823
AAAPGVEDEPLLR	13	Unmodified	_AAAPGVEDEPLLR_					0	0	0	0	P31350	P31350	P31350	RRM2	Ribonucleoside-diphosphate reductase subunit M2	MULTI-MSMS	GODWIN_022123_TISSUE_DDA_SF09	669.357	2	669.357	1336.7	0.3995	0.00026741	0.060641	4.06E-05	0.46014	0.000308	669.357	30.041	0.40829	30.041	29.847	30.256	0					24	7	5	0	0	0	0.00040488	1	9108	9108
AAAPQAPGR	9	Acetyl (Protein N-term)	_(Acetyl (Protein N-term))AAAPQAPGR_					1	0	0	0	P78345	P78345	P78345	RPP38	Ribonuclease P protein subunit p38	MULTI-SECPEP	GODWIN_022123_TISSUE_DDA_SF11	440.724	2	440.735	879.456	-0.25452	-0.00011218	-0.2116	-9.33e-05	-0.46612	-0.00020544	440.735	13.4	0.41187	13.4	13.205	13.617	0					13	7	2	0	0	0	0.050865	1	3036	3036
AAAQEADGAR	10	Acetyl (Protein N-term)	_(Acetyl (Protein N-term))AAAQEADGAR_					1	0	0	0	O96005	O96005	O96005	CLPTM1	Cleft lip and palate transmembrane protein 1	MULTI-MSMS	GODWIN_022123_TISSUE_DDA_SF04	501.236	2	501.236	1000.46	0.054791	2.75E-05	0.20061	0.00010056	0.25541	0.00012802	501.236	12.323	0.3173	12.323	12.22	12.538	0					13	6	3	0	0	0	0.078938	1	2782	2782
AAAQEQYSAAVAR	13	Unmodified	_AAAQEQYSAAVAR_					0	0	0	0	CON__Q3T052	CON__Q3T052	CON__Q3T052			MULTI-MSMS	GODWIN_022123_TISSUE_DDA_SF09	668.337	2	668.336	1334.66	-0.079534	-5.32e-05	0.67934	0.00045402	0.5998	0.00040087	668.337	14.463	0.41054	14.463	14.286	14.696	0					19	7	4	0	0	0	1.10E-10	1	3381	3381
AAAQEQYSAAVAR	13	Unmodified	_AAAQEQYSAAVAR_					0	0	0	0	CON__Q3T052	CON__Q3T052	CON__Q3T052			MULTI-MSMS	GODWIN_022123_TISSUE_DDA_SF10	668.839	2	668.336	1334.66	0.68455	0.00045751	1.5094	0.0010088	2.194	0.0014663	668.337	14.482	0.77003	14.482	14.043	14.813	0					44	14	5	0	0	0	0.00041661	1	3237	3237
AAAQLLQSQAQQSGAQQTK	19	Unmodified	_AAAQLLQSQAQQSGAQQTK_					0	0	0	0	Q9NVA2	Q9NVA2	Q9NVA2	2025-09-11	Septin-11	MULTI-MSMS	GODWIN_022123_TISSUE_DDA_SF01	653.342	3	653.008	1956	-0.14153	-9.24e-05	-0.027876	-1.82e-05	-0.1694	-0.00011062	653.342	19.381	0.35567	19.381	19.153	19.508	0					18	6	5	0	0	0	0.00046104	1	4915	4915
AAAQLLQSQAQQSGAQQTK	19	Unmodified	_AAAQLLQSQAQQSGAQQTK_					0	0	0	0	Q9NVA2	Q9NVA2	Q9NVA2	2025-09-11	Septin-11	MULTI-MSMS	GODWIN_022123_TISSUE_DDA_SF13	653.343	3	653.008	1956	-0.37444	-0.00024451	0.11653	7.61E-05	-0.2579	-0.00016841	653.008	18.972	0.40986	18.972	18.79	19.2	0					28	7	6	0	0	0	3.08E-46	1	4581	4581
AAAQLLQSQAQQSGAQQTK	19	Unmodified	_AAAQLLQSQAQQSGAQQTK_					0	0	0	0	Q9NVA2	Q9NVA2	Q9NVA2	2025-09-11	Septin-11	MULTI-MSMS	GODWIN_022123_TISSUE_DDA_SF13	979.008	2	979.009	1956	0.30654	0.0003001	-0.54112	-0.00052976	-0.23458	-0.00022966	979.509	19.023	0.36013	19.023	18.79	19.15	0					27	6	7	0	0	0	6.91E-23	1	4586	4586
AAAQQLGEVVK	11	Unmodified	_AAAQQLGEVVK_					0	0	0	0	O14981	O14981	O14981	BTAF1	TATA-binding protein-associated factor 172	MULTI-MSMS	GODWIN_022123_TISSUE_DDA_SF06	557.317	2	557.317	1112.62	0.57174	0.00031864	-0.25647	-0.00014293	0.31527	0.00017571	557.317	18.662	0.39559	18.662	18.396	18.792	0					14	5	3	0	0	0	0.004805	1	4949	4949
AAASGNENIQPPPLAYK	17	Unmodified	_AAASGNENIQPPPLAYK_					0	0	0	0	Q9H2M9	Q9H2M9	Q9H2M9	RAB3GAP2	Rab3 GTPase-activating protein non-catalytic subunit	MULTI-MSMS	GODWIN_022123_TISSUE_DDA_SF02	870.95	2	870.949	1739.88	0.5068	0.00044139	0.69911	0.00060889	1.2059	0.0010503	870.95	29.082	0.96365	29.082	28.311	29.274	0					48	18	5	0	0	0	2.52E-06	1	9066	9066
AAASGNENIQPPPLAYK	17	Unmodified	_AAASGNENIQPPPLAYK_					0	0	0	0	Q9H2M9	Q9H2M9	Q9H2M9	RAB3GAP2	Rab3 GTPase-activating protein non-catalytic subunit	MULTI-MSMS	GODWIN_022123_TISSUE_DDA_SF02	580.969	3	580.969	1739.88	-0.1109	-6.44e-05	0.12392	7.20E-05	0.01302	7.56E-06	580.969	29.092	0.66944	29.092	28.605	29.274	0					24	12	4	0	0	0	0.010502	1	9100	9100
AAASGQPRPEMQCPAEHEEDMYR	23	2 Oxidation (M)	_AAASGQPRPEM(Oxidation (M))QCPAEHEEDM(Oxidation (M))YR_	AAASGQPRPEM(1)QCPAEHEEDM(1)YR		AAASGQPRPEM(80)QCPAEHEEDM(80)YR		0	2	0	1	Q96BN8	Q96BN8	Q96BN8	OTULIN	Ubiquitin thioesterase otulin	MULTI-MSMS	GODWIN_022123_TISSUE_DDA_SF11	674.036	4	673.785	2691.11	-0.19902	-0.0001341	-0.060065	-4.05e-05	-0.25908	-0.00017457	674.036	13.252	0.57018	13.252	12.894	13.464	0					42	10	6	0	0	0	3.47E-06	1	2991	2991
AAASGSVLQR	10	Acetyl (Protein N-term)	_(Acetyl (Protein N-term))AAASGSVLQR_					1	0	0	0	Q5VWZ2	Q5VWZ2	Q5VWZ2	LYPLAL1	Lysophospholipase-like protein 1	MULTI-MSMS	GODWIN_022123_TISSUE_DDA_SF06	501.272	2	501.272	1000.53	0.069226	3.47E-05	0.47306	0.00023713	0.54229	0.00027183	501.272	21.873	0.4089	21.873	21.592	22.001	0					14	7	3	0	0	0	0.00015428	1	6195	6195
AAASGSVLQR	10	Acetyl (Protein N-term)	_(Acetyl (Protein N-term))AAASGSVLQR_					1	0	0	0	Q5VWZ2	Q5VWZ2	Q5VWZ2	LYPLAL1	Lysophospholipase-like protein 1	MULTI-MSMS	GODWIN_022123_TISSUE_DDA_SF07	501.272	2	501.272	1000.53	-0.14716	-7.38e-05	-0.36521	-0.00018307	-0.51237	-0.00025684	501.272	21.792	0.92602	21.792	21.1	22.026	0					38	17	5	0	0	0	5.17E-05	1	6091	6091
AAASGYTDLR	10	Acetyl (Protein N-term)	_(Acetyl (Protein N-term))AAASGYTDLR_					1	0	0	0	Q6P6C2	Q6P6C2	Q6P6C2	ALKBH5	RNA demethylase ALKBH5	MULTI-MSMS	GODWIN_022123_TISSUE_DDA_SF09	533.762	2	533.762	1065.51	0.29495	0.00015743	-0.18632	-9.94e-05	0.10864	5.80E-05	533.762	28.526	0.45802	28.526	28.314	28.772	0					26	8	5	0	0	0	0.00022896	1	8588	8588
AAASLAAVSGTAAASLGSAQPTDLGAHK	28	Unmodified	_AAASLAAVSGTAAASLGSAQPTDLGAHK_					0	0	0	0	Q7Z5L9	Q7Z5L9	Q7Z5L9	IRF2BP2	Interferon regulatory factor 2-binding protein 2	MULTI-MSMS	GODWIN_022123_TISSUE_DDA_SF09	832.435	3	832.101	2493.28	0.11106	9.24E-05	-0.24175	-0.00020116	-0.13069	-0.00010875	832.434	38.74	0.25309	38.74	38.56	38.814	0					15	4	5	0	0	0	0.044268	1	12175	12175
AAASMGDTLSEQQLGDSDIPVIVYR	25	Oxidation (M)	_AAASM(Oxidation (M))GDTLSEQQLGDSDIPVIVYR_	AAASM(1)GDTLSEQQLGDSDIPVIVYR		AAASM(140)GDTLSEQQLGDSDIPVIVYR		0	1	0	0	Q96P48	Q96P48	Q96P48	ARAP1	Arf-GAP with Rho-GAP domain, ANK repeat and PH domain-containing protein 1	MULTI-MSMS	GODWIN_022123_TISSUE_DDA_SF14	885.1	3	884.766	2651.27	0.60875	0.0005386	0.3089	0.0002733	0.91765	0.0008119	885.434	47.84	0.61607	47.84	47.458	48.075	0					55	11	7	0	0	0	1.53E-22	1	14877	14877
AAATAEEPDPK	11	Unmodified	_AAATAEEPDPK_					0	0	0	0	Q99733	Q99733	Q99733	NAP1L4	Nucleosome assembly protein 1-like 4	MULTI-MSMS	GODWIN_022123_TISSUE_DDA_SF04	550.267	2	550.267	1098.52	-0.23258	-0.00012798	0.36294	0.00019972	0.13036	7.17E-05	550.267	9.7516	0.4071	9.7516	9.4713	9.8784	0					20	7	4	0	0	0	0.00015155	1	1748	1748
AAATGDPGLSK	11	Acetyl (Protein N-term)	_(Acetyl (Protein N-term))AAATGDPGLSK_					1	0	0	0	O95352	O95352	O95352	ATG7	Ubiquitin-like modifier-activating enzyme ATG7	MULTI-MSMS	GODWIN_022123_TISSUE_DDA_SF18	515.265	2	515.264	1028.51	0.18274	9.42E-05	0.24369	0.00012556	0.42642	0.00021972	515.264	17.94	0.61635	17.94	17.603	18.219	0					32	11	5	0	0	0	0.0015714	1	4766	4766
AAATLMSER	9	Unmodified	_AAATLMSER_					0	0	0	0	P02730	P02730	P02730	SLC4A1	Band 3 anion transport protein	MULTI-MSMS	GODWIN_022123_TISSUE_DDA_SF08	475.242	2	475.242	948.47	-0.20296	-9.65e-05	0.7138	0.00033923	0.51085	0.00024278	475.242	14.094	0.76242	14.094	13.619	14.382	0					39	14	5	0	0	0	0.00037338	1	3163	3163
AAATLMSER	9	Oxidation (M)	_AAATLM(Oxidation (M))SER_	AAATLM(1)SER		AAATLM(67)SER		0	1	0	0	P02730	P02730	P02730	SLC4A1	Band 3 anion transport protein	MULTI-MSMS	GODWIN_022123_TISSUE_DDA_SF18	483.24	2	483.24	964.465	0.11909	5.75E-05	0.090382	4.37E-05	0.20947	0.00010122	483.24	9.554	0.20282	9.554	9.4788	9.6817	0					5	3	2	0	0	0	0.026247	1	1700	1700
AAATPESQEPQAK	13	Phospho (STY)	_AAAT(Phospho (STY))PESQEPQAK_		AAAT(1)PESQEPQAK		AAAT(46)PES(-46)QEPQAK	0	0	1	0	P49006	P49006	P49006	MARCKSL1	MARCKS-related protein	MULTI-SECPEP	GODWIN_022123_TISSUE_DDA_SF04	704.552	2	704.311	1406.61	0.33313	0.00023463	-1.6193	-0.0011405	-1.2862	-0.00090589	704.31	10.669	0.15448	10.669	10.539	10.694	0					6	2	3	0	0	0	7.95E-05	1	2077	2077
AAATPESQEPQAK	13	Unmodified	_AAATPESQEPQAK_					0	0	0	0	P49006	P49006	P49006	MARCKSL1	MARCKS-related protein	MULTI-MSMS	GODWIN_022123_TISSUE_DDA_SF05	664.329	2	664.328	1326.64	0.40356	0.0002681	-0.77441	-0.00051446	-0.37084	-0.00024636	664.328	9.6715	0.41025	9.6715	9.4416	9.8518	0					22	7	5	0	0	0	5.71E-22	1	1755	1755
AAAVAAAGAGEPQSPDELLPK	21	Acetyl (Protein N-term)	_(Acetyl (Protein N-term))AAAVAAAGAGEPQSPDELLPK_					1	0	0	0	Q9NS69	Q9NS69	Q9NS69	TOMM22	Mitochondrial import receptor subunit TOM22 homolog	MULTI-MSMS	GODWIN_022123_TISSUE_DDA_SF02	669.013	3	669.013	2004.02	-0.084414	-5.65e-05	0.35317	0.00023627	0.26875	0.0001798	669.347	48.337	1.2209	48.337	47.578	48.799	0					102	23	5	0	0	0	1.37E-08	2	15419	15305;15419
AAAVAAPLAAGGEEAAATTSVPGSPGLPGR	30	Acetyl (Protein N-term)	_(Acetyl (Protein N-term))AAAVAAPLAAGGEEAAATTSVPGSPGLPGR_					1	0	0	0	O75427	O75427	O75427	LRCH4	Leucine-rich repeat and calponin homology domain-containing protein 4	MULTI-MSMS	GODWIN_022123_TISSUE_DDA_SF16	887.128	3	887.128	2658.36	0.75127	0.00066647	-0.48154	-0.00042718	0.26974	0.00023929	887.127	49.784	0.26051	49.784	49.655	49.916	0					15	4	5	0	0	0	0.003985	1	15556	15556
AAAVAMETDDAGNR	14	Acetyl (Protein N-term),Oxidation (M)	_(Acetyl (Protein N-term))AAAVAM(Oxidation (M))ETDDAGNR_	AAAVAM(1)ETDDAGNR		AAAVAM(130)ETDDAGNR		1	1	0	0	Q9Y3C7	Q9Y3C7	Q9Y3C7	MED31	Mediator of RNA polymerase II transcription subunit 31	MULTI-MSMS	GODWIN_022123_TISSUE_DDA_SF17	725.318	2	725.317	1448.62	0.22721	0.0001648	1.0161	0.00073701	1.2433	0.00090181	725.318	26.158	0.86538	26.158	25.926	26.792	0					23	16	2	0	0	0	1.61E-05	1	7817	7817
AAAVAVAAASR	11	Acetyl (Protein N-term)	_(Acetyl (Protein N-term))AAAVAVAAASR_					1	0	0	0	Q7Z5L9	Q7Z5L9	Q7Z5L9	IRF2BP2	Interferon regulatory factor 2-binding protein 2	MULTI-MSMS	GODWIN_022123_TISSUE_DDA_SF02	500.283	2	500.283	998.551	0.085784	4.29E-05	0.71536	0.00035788	0.80115	0.0004008	500.283	33.725	0.70965	33.725	33.345	34.054	0					19	13	2	0	0	0	4.29E-06	1	10775	10775
AAAVDFTAR	9	Unmodified	_AAAVDFTAR_					0	0	0	0	Q12955	Q12955	Q12955	ANK3	Ankyrin-3	MULTI-MSMS	GODWIN_022123_TISSUE_DDA_SF06	461.243	2	461.243	920.472	0.14654	6.76E-05	1.3255	0.00061138	1.472	0.00067897	461.243	17.651	0.71921	17.651	17.291	18.01	0					21	13	3	0	0	0	0.00099032	1	4501	4501
AAAVLPVLDLAQR	13	Unmodified	_AAAVLPVLDLAQR_					0	0	0	0	P19404	P19404	P19404	NDUFV2	NADH dehydrogenase [ubiquinone] flavoprotein 2, mitochondrial	MULTI-MSMS	GODWIN_022123_TISSUE_DDA_SF12	668.901	2	668.901	1335.79	0.21003	0.00014049	0.29049	0.00019431	0.50052	0.0003348	668.901	47.579	0.71564	47.579	47.193	47.908	0					41	13	4	0	0	0	0.0013409	1	13537	13537
AAAVLSGPSAGSAAGVPGGTGGLSAVSSGPR	31	Acetyl (Protein N-term)	_(Acetyl (Protein N-term))AAAVLSGPSAGSAAGVPGGTGGLSAVSSGPR_					1	0	0	0	Q8IZL8	Q8IZL8	Q8IZL8	PELP1	Proline-, glutamic acid- and leucine-rich protein 1	MULTI-MSMS	GODWIN_022123_TISSUE_DDA_SF08	870.452	3	870.116	2607.33	0.3962	0.00034474	0.73879	0.00064284	1.135	0.00098757	870.451	46.141	0.61303	46.141	45.857	46.47	0					58	11	7	0	0	0	1.98E-09	1	13844	13844
AAAVLSGPSAGSAAGVPGGTGGLSAVSSGPR	31	Acetyl (Protein N-term)	_(Acetyl (Protein N-term))AAAVLSGPSAGSAAGVPGGTGGLSAVSSGPR_					1	0	0	0	Q8IZL8	Q8IZL8	Q8IZL8	PELP1	Proline-, glutamic acid- and leucine-rich protein 1	MULTI-MSMS	GODWIN_022123_TISSUE_DDA_SF09	870.451	3	870.116	2607.33	0.49286	0.00042885	-0.18827	-0.00016382	0.3046	0.00026503	870.449	46.152	0.67232	46.152	45.917	46.59	0					38	12	5	0	0	0	1.36E-05	1	14499	14499
AAAVQADDVEVLK	13	Unmodified	_AAAVQADDVEVLK_					0	0	0	0	Q8N201	Q8N201	Q8N201	INTS1	Integrator complex subunit 1	MULTI-MSMS	GODWIN_022123_TISSUE_DDA_SF10	664.857	2	664.856	1327.7	0.13645	9.07E-05	0.058834	3.91E-05	0.19528	0.00012984	664.857	26.888	0.40608	26.888	26.61	27.016	0					18	7	4	0	0	0	0.00063439	1	7376	7376
AAAVSSGFDGAIQLVSLGGR	20	Unmodified	_AAAVSSGFDGAIQLVSLGGR_					0	0	0	0	O00468	O00468	O00468	AGRN	Agrin;Agrin N-terminal 110 kDa subunit;Agrin C-terminal 110 kDa subunit;Agrin C-terminal 90 kDa fragment;Agrin C-terminal 22 kDa fragment	MULTI-MSMS	GODWIN_022123_TISSUE_DDA_SF11	939.004	2	938.5	1874.99	0.38416	0.00036053	0.54599	0.00051241	0.93015	0.00087295	939.002	48.976	0.4105	48.976	48.785	49.195	0					18	7	4	0	0	0	0.0024285	1	14117	14117
AAAVSSVVR	9	Acetyl (Protein N-term)	_(Acetyl (Protein N-term))AAAVSSVVR_					1	0	0	0	A6NDU8	A6NDU8	A6NDU8	C5orf51	UPF0600 protein C5orf51	MULTI-MSMS	GODWIN_022123_TISSUE_DDA_SF03	451.259	2	451.259	900.503	-0.25703	-0.00011599	-1.3561	-0.00061197	-1.6132	-0.00072795	451.258	31.127	0.66306	31.127	30.864	31.527	0					30	12	4	0	0	0	0.00012139	1	9320	9320
AAAYLDPNLNHTPNSSTK	18	Acetyl (Protein N-term)	_(Acetyl (Protein N-term))AAAYLDPNLNHTPNSSTK_					1	0	0	0	Q05397	Q05397	Q05397	PTK2	Focal adhesion kinase 1	MULTI-MSMS	GODWIN_022123_TISSUE_DDA_SF01	978.477	2	978.477	1954.94	0.88728	0.00086818	-0.068291	-6.68e-05	0.81899	0.00080136	978.476	34.988	0.35859	34.988	34.798	35.157	0					18	6	4	0	0	0	2.88E-12	1	10939	10939
AAAYSAQVQPVDGATR	16	Unmodified	_AAAYSAQVQPVDGATR_					0	0	0	0	Q9H7E9	Q9H7E9	Q9H7E9	C8orf33	UPF0488 protein C8orf33	MSMS	GODWIN_022123_TISSUE_DDA_SF07	802.906	2	802.905	1603.8	NaN	NaN	NaN	NaN	NaN	NaN	NaN	19.192	1	19.192	18.692	19.692	0								0	0	0	2.41E-05	1	5131	5131
AADAEAEVASLNR	13	Unmodified	_AADAEAEVASLNR_					0	0	0	0	P06753	P06753	P06753	TPM3	Tropomyosin alpha-3 chain	MULTI-MSMS	GODWIN_022123_TISSUE_DDA_SF17	658.825	2	658.826	1315.64	0.12639	8.33E-05	-0.54278	-0.0003576	-0.41639	-0.00027433	658.826	20.355	0.51108	20.355	20.125	20.636	0					39	9	6	0	0	0	1.86E-14	1	5599	5599
AADAEAEVASLNR	13	Unmodified	_AADAEAEVASLNR_					0	0	0	0	P06753	P06753	P06753	TPM3	Tropomyosin alpha-3 chain	MULTI-MSMS	GODWIN_022123_TISSUE_DDA_SF17	439.553	3	439.553	1315.64	0.33754	0.00014836	-0.42928	-0.00018869	-0.091741	-4.03e-05	439.553	20.355	0.45883	20.355	20.125	20.584	0					28	8	5	0	0	0	6.02E-06	1	5622	5622
AADAEAEVASLNR	13	Unmodified	_AADAEAEVASLNR_					0	0	0	0	P06753	P06753	P06753	TPM3	Tropomyosin alpha-3 chain	MULTI-MSMS	GODWIN_022123_TISSUE_DDA_SF18	658.826	2	658.826	1315.64	0.0098202	6.47E-06	0.33979	0.00022386	0.34961	0.00023033	658.826	20.494	0.26092	20.494	20.313	20.574	0					8	4	2	0	0	0	0.069466	1	5710	5710
AADALEEQQR	10	Unmodified	_AADALEEQQR_					0	0	0	0	Q14980	Q14980	Q14980	NUMA1	Nuclear mitotic apparatus protein 1	MULTI-MSMS	GODWIN_022123_TISSUE_DDA_SF05	565.774	2	565.775	1129.54	0.40742	0.00023051	-2.4154	-0.0013666	-2.008	-0.0011361	565.774	11.099	0.20389	11.099	10.974	11.177	0					11	3	4	0	0	0	0.00032998	1	2323	2323
AADAVEDLR	9	Unmodified	_AADAVEDLR_					0	0	0	0	Q9UNF0	Q9UNF0	Q9UNF0	PACSIN2	Protein kinase C and casein kinase substrate in neurons protein 2	MULTI-MSMS	GODWIN_022123_TISSUE_DDA_SF15	480.243	2	480.243	958.472	-0.33609	-0.0001614	0.44241	0.00021247	0.10632	5.11E-05	480.243	17.305	0.51149	17.305	17.079	17.591	0					26	9	4	0	0	0	0.00050602	1	4207	4207
AADDSKEVESFQQLLNAR	18	Unmodified	_AADDSKEVESFQQLLNAR_					0	0	0	1	Q8N1B4	Q8N1B4	Q8N1B4	VPS52	Vacuolar protein sorting-associated protein 52 homolog	MULTI-MSMS	GODWIN_022123_TISSUE_DDA_SF14	674.67	3	674.336	2019.99	0.36092	0.00024338	-0.45191	-0.00030474	-0.090989	-6.14e-05	674.67	45.381	0.41532	45.381	45.192	45.607	0					27	7	5	0	0	0	1.90E-17	1	14195	14195
AADEEAFEDNSEEYIR	16	Unmodified	_AADEEAFEDNSEEYIR_					0	0	0	0	P55060	P55060	P55060	CSE1L	Exportin-2	MULTI-MSMS	GODWIN_022123_TISSUE_DDA_SF04	944.899	2	944.398	1886.78	0.74581	0.00070434	-0.26308	-0.00024846	0.48272	0.00045588	944.397	34.486	0.46662	34.486	34.304	34.771	0					32	8	7	0	0	0	2.07E-09	1	11256	11256
AADEEAFEDNSEEYIR	16	Unmodified	_AADEEAFEDNSEEYIR_					0	0	0	0	P55060	P55060	P55060	CSE1L	Exportin-2	MULTI-MSMS	GODWIN_022123_TISSUE_DDA_SF05	944.901	2	944.398	1886.78	0.44297	0.00041834	-0.74022	-0.00069906	-0.29725	-0.00028072	944.397	34.464	0.66323	34.464	34.232	34.895	0					57	12	7	0	0	0	7.34E-10	1	11188	11188
AADEEAFEDNSEEYIR	16	Unmodified	_AADEEAFEDNSEEYIR_					0	0	0	0	P55060	P55060	P55060	CSE1L	Exportin-2	MULTI-MSMS	GODWIN_022123_TISSUE_DDA_SF05	630.269	3	629.934	1886.78	-0.20771	-0.00013084	0.011765	7.41E-06	-0.19594	-0.00012343	629.934	34.462	0.76537	34.462	34.028	34.793	0					63	14	8	0	0	0	5.38E-31	1	11210	11210
AADENFDYLFK	11	Unmodified	_AADENFDYLFK_					0	0	0	0	A4D1S5	A4D1S5	A4D1S5	RAB19	Ras-related protein Rab-19	MULTI-MSMS	GODWIN_022123_TISSUE_DDA_SF01	666.809	2	666.809	1331.6	-0.40207	-0.0002681	0.73027	0.00048695	0.3282	0.00021885	666.809	45.646	0.41386	45.646	45.41	45.824	0					22	7	4	0	0	0	0.0016717	1	14410	14410
AADENFDYLFK	11	Unmodified	_AADENFDYLFK_					0	0	0	0	A4D1S5	A4D1S5	A4D1S5	RAB19	Ras-related protein Rab-19	MULTI-MSMS	GODWIN_022123_TISSUE_DDA_SF02	666.809	2	666.809	1331.6	-0.08766	-5.85e-05	-0.012193	-8.13e-06	-0.099853	-6.66e-05	666.809	45.513	0.5079	45.513	45.338	45.846	0					20	9	4	0	0	0	0.0035191	1	14586	14586
AADFIDQALAQK	12	Unmodified	_AADFIDQALAQK_					0	0	0	0	P51452	P51452	P51452	DUSP3	Dual specificity protein phosphatase 3	MULTI-MSMS	GODWIN_022123_TISSUE_DDA_SF14	645.838	2	645.838	1289.66	-0.029811	-1.93e-05	0.19277	0.0001245	0.16296	0.00010525	645.838	40.318	0.46024	40.318	40.089	40.549	0					35	8	6	0	0	0	3.62E-06	1	12623	12623
AADFLSEPEGGPEMAK	16	Oxidation (M)	_AADFLSEPEGGPEM(Oxidation (M))AK_	AADFLSEPEGGPEM(1)AK		AADFLSEPEGGPEM(75)AK		0	1	0	0	Q63HN8	Q63HN8	Q63HN8	RNF213	E3 ubiquitin-protein ligase RNF213	MULTI-MSMS	GODWIN_022123_TISSUE_DDA_SF09	832.878	2	832.877	1663.74	0.61932	0.00051582	0.65599	0.00054636	1.2753	0.0010622	832.878	28.7	0.6623	28.7	28.314	28.976	0					48	12	5	0	0	0	0.0015581	1	8694	8694
AADFQLHTHVNDGTEFGGSIYQK	23	Unmodified	_AADFQLHTHVNDGTEFGGSIYQK_					0	0	0	0	Q9Y277	Q9Y277	Q9Y277	VDAC3	Voltage-dependent anion-selective channel protein 3	MULTI-MSMS	GODWIN_022123_TISSUE_DDA_SF15	634.804	4	634.553	2534.18	-0.19387	-0.00012302	0.88983	0.00056464	0.69595	0.00044162	634.804	32.794	0.46255	32.794	32.519	32.982	0					23	8	6	0	0	0	0.00022848	1	10106	10106
AADFSDPAFLAHTNR	15	Unmodified	_AADFSDPAFLAHTNR_					0	0	0	0	CON__ENSEMBL:ENSBTAP00000018574	CON__ENSEMBL:ENSBTAP00000018574	CON__ENSEMBL:ENSBTAP00000018574			MULTI-MSMS	GODWIN_022123_TISSUE_DDA_SF13	544.93	3	544.93	1631.77	0.090125	4.91E-05	0.10929	5.96E-05	0.19941	0.00010867	544.93	31.71	0.53646	31.71	31.438	31.975	0					47	10	6	0	0	0	2.45E-06	1	9398	9398
AADFSDPAFLAHTNR	15	Unmodified	_AADFSDPAFLAHTNR_					0	0	0	0	CON__ENSEMBL:ENSBTAP00000018574	CON__ENSEMBL:ENSBTAP00000018574	CON__ENSEMBL:ENSBTAP00000018574			MULTI-MSMS	GODWIN_022123_TISSUE_DDA_SF13	817.394	2	816.892	1631.77	0.18603	0.00015197	-0.10694	-8.74e-05	0.079093	6.46E-05	816.892	31.722	0.38207	31.722	31.489	31.871	0					24	7	4	0	0	0	3.46E-05	1	9430	9430
AADFSDPAFLAHTNR	15	Unmodified	_AADFSDPAFLAHTNR_					0	0	0	0	CON__ENSEMBL:ENSBTAP00000018574	CON__ENSEMBL:ENSBTAP00000018574	CON__ENSEMBL:ENSBTAP00000018574			MULTI-MSMS	GODWIN_022123_TISSUE_DDA_SF14	817.394	2	816.892	1631.77	-0.033453	-2.73e-05	-0.094401	-7.71e-05	-0.12785	-0.00010444	816.892	31.806	0.30686	31.806	31.6	31.907	0					10	5	2	0	0	0	1.98E-05	1	9631	9631
AADFSDPAFLAHTNR	15	Unmodified	_AADFSDPAFLAHTNR_					0	0	0	0	CON__ENSEMBL:ENSBTAP00000018574	CON__ENSEMBL:ENSBTAP00000018574	CON__ENSEMBL:ENSBTAP00000018574			MULTI-MSMS	GODWIN_022123_TISSUE_DDA_SF15	544.931	3	544.93	1631.77	0.0908	4.95E-05	0.28635	0.00015604	0.37715	0.00020552	544.931	31.78	0.56073	31.78	31.548	32.109	0					15	10	2	0	0	0	0.00045339	1	9686	9686
AADHYSQQMAQQLR	14	Oxidation (M)	_AADHYSQQM(Oxidation (M))AQQLR_	AADHYSQQM(1)AQQLR		AADHYSQQM(54)AQQLR		0	1	0	0	Q96PP9	Q96PP9	Q96PP9	GBP4	Guanylate-binding protein 4	MULTI-MSMS	GODWIN_022123_TISSUE_DDA_SF03	554.927	3	554.927	1661.76	0.35312	0.00019595	-0.97639	-0.00054183	-0.62328	-0.00034587	554.926	10.975	0.41108	10.975	10.847	11.258	0					19	7	3	0	0	0	0.018222	1	2081	2081
AADIDQEVK	9	Unmodified	_AADIDQEVK_					0	0	0	0	Q86VP6	Q86VP6	Q86VP6	CAND1	Cullin-associated NEDD8-dissociated protein 1	MULTI-MSMS	GODWIN_022123_TISSUE_DDA_SF05	494.752	2	494.751	987.487	0.061265	3.03E-05	0.94161	0.00046586	1.0029	0.00049617	494.752	12.623	0.97453	12.623	12.233	13.208	0					35	19	4	0	0	0	0.0023344	1	2913	2913
AADIDQEVKER	11	Unmodified	_AADIDQEVKER_					0	0	0	1	Q86VP6	Q86VP6	Q86VP6	CAND1	Cullin-associated NEDD8-dissociated protein 1	MULTI-MSMS	GODWIN_022123_TISSUE_DDA_SF14	425.218	3	425.218	1272.63	-0.19346	-8.23e-05	0.26252	0.00011163	0.069061	2.94E-05	425.218	12.422	0.35707	12.422	12.196	12.553	0					16	6	5	0	0	0	7.18E-05	1	2515	2515
AADIEQQAVFAVFDENK	17	Unmodified	_AADIEQQAVFAVFDENK_					0	0	0	0	CON__Q28107;P12259	CON__Q28107	CON__Q28107	F5	Coagulation factor V;Coagulation factor V heavy chain;Coagulation factor V light chain	MULTI-MSMS	GODWIN_022123_TISSUE_DDA_SF01	948.465	2	947.963	1893.91	0.89841	0.00085166	0.012697	1.20E-05	0.91111	0.0008637	948.464	50.774	0.60756	50.774	50.498	51.106	0					39	11	7	0	0	0	3.11E-06	1	16072	16072
AADIEQQAVFAVFDENK	17	Unmodified	_AADIEQQAVFAVFDENK_					0	0	0	0	CON__Q28107;P12259	CON__Q28107	CON__Q28107	F5	Coagulation factor V;Coagulation factor V heavy chain;Coagulation factor V light chain	MULTI-MSMS	GODWIN_022123_TISSUE_DDA_SF01	632.312	3	632.311	1893.91	0.10029	6.34E-05	-0.28117	-0.00017779	-0.18088	-0.00011437	632.311	50.774	0.50547	50.774	50.498	51.004	0					15	9	2	0	0	0	4.93E-08	1	16074	16074
AADIIDGLR	9	Unmodified	_AADIIDGLR_					0	0	0	0	Q96ST3	Q96ST3	Q96ST3	SIN3A	Paired amphipathic helix protein Sin3a	MULTI-MSMS	GODWIN_022123_TISSUE_DDA_SF04	472.264	2	472.264	942.513	-0.32114	-0.00015166	0.45837	0.00021647	0.13723	6.48E-05	472.264	30.713	0.40147	30.713	30.491	30.892	0					21	7	4	0	0	0	0.00081362	1	9916	9916
AADISLDNLVEGK	13	Unmodified	_AADISLDNLVEGK_					0	0	0	0	Q12888	Q12888	Q12888	TP53BP1	Tumor suppressor p53-binding protein 1	MULTI-MSMS	GODWIN_022123_TISSUE_DDA_SF03	672.855	2	672.854	1343.69	-0.054503	-3.67e-05	0.021816	1.47E-05	-0.032688	-2.2e-05	672.854	41.773	0.56708	41.773	41.405	41.972	0					30	10	4	0	0	0	2.63E-08	1	12810	12810
AADKLIQNLDANHDGR	16	Unmodified	_AADKLIQNLDANHDGR_					0	0	0	1	Q96FQ6	Q96FQ6	Q96FQ6	S100A16	Protein S100-A16	MULTI-MSMS	GODWIN_022123_TISSUE_DDA_SF02	584.633	3	584.299	1749.88	0.043073	2.52E-05	-0.06093	-3.56e-05	-0.017857	-1.04e-05	584.299	19.852	0.25484	19.852	19.675	19.93	0					11	4	3	0	0	0	4.87E-08	1	5295	5295
AADLLVNPLDPR	12	Unmodified	_AADLLVNPLDPR_					0	0	0	0	P78362	P78362	P78362	SRPK2	SRSF protein kinase 2;SRSF protein kinase 2 N-terminal;SRSF protein kinase 2 C-terminal	MULTI-MSMS	GODWIN_022123_TISSUE_DDA_SF17	647.361	2	647.362	1292.71	0.2259	0.00014624	-0.21385	-0.00013844	0.012053	7.80E-06	647.362	43.023	0.772	43.023	42.533	43.305	0					30	14	3	0	0	0	0.017521	1	14147	14147
AADLLVNPLDPR	12	Unmodified	_AADLLVNPLDPR_					0	0	0	0	P78362	P78362	P78362	SRPK2	SRSF protein kinase 2;SRSF protein kinase 2 N-terminal;SRSF protein kinase 2 C-terminal	MULTI-MSMS	GODWIN_022123_TISSUE_DDA_SF18	647.362	2	647.362	1292.71	0.32162	0.0002082	2.0347	0.0013172	2.3564	0.0015254	647.864	42.955	0.39213	42.955	42.628	43.02	0					16	7	3	0	0	0	0.009091	1	14387	14387
AADLLYAMCDR	11	Oxidation (M)	_AADLLYAM(Oxidation (M))CDR_	AADLLYAM(1)CDR		AADLLYAM(60)CDR		0	1	0	0	O95782	O95782	O95782	AP2A1	AP-2 complex subunit alpha-1	MULTI-MSMS	GODWIN_022123_TISSUE_DDA_SF15	657.795	2	657.794	1313.57	0.14523	9.55E-05	-0.09883	-6.5e-05	0.046395	3.05E-05	657.795	24.801	0.61147	24.801	24.382	24.993	0					36	11	4	0	0	0	0.028864	1	6949	6949
AADLNGDLTATR	12	Unmodified	_AADLNGDLTATR_					0	0	0	0	Q15293	Q15293	Q15293	RCN1	Reticulocalbin-1	MULTI-MSMS	GODWIN_022123_TISSUE_DDA_SF09	609.31	2	609.31	1216.6	-0.10543	-6.42e-05	0.51875	0.00031608	0.41332	0.00025184	609.31	20.09	0.51238	20.09	19.86	20.372	0					22	9	3	0	0	0	0.00013165	1	5516	5516
AADLQLEMTQKPHK	14	Oxidation (M)	_AADLQLEM(Oxidation (M))TQKPHK_	AADLQLEM(1)TQKPHK		AADLQLEM(71)TQKPHK		0	1	0	1	O15382	O15382	O15382	BCAT2	Branched-chain-amino-acid aminotransferase, mitochondrial	MULTI-MSMS	GODWIN_022123_TISSUE_DDA_SF03	407.463	4	407.213	1624.82	-0.031095	-1.27e-05	0.49034	0.00019967	0.45925	0.00018701	407.464	10.873	0.71844	10.873	10.487	11.205	0					34	13	5	0	0	0	0.0046456	1	2040	2040
AADLQLEMTQKPHK	14	Oxidation (M)	_AADLQLEM(Oxidation (M))TQKPHK_	AADLQLEM(1)TQKPHK		AADLQLEM(100)TQKPHK		0	1	0	1	O15382	O15382	O15382	BCAT2	Branched-chain-amino-acid aminotransferase, mitochondrial	MULTI-SECPEP	GODWIN_022123_TISSUE_DDA_SF03	542.803	3	542.615	1624.82	0.23517	0.00012761	-0.76767	-0.00041655	-0.53249	-0.00028894	542.615	10.872	0.30802	10.872	10.64	10.948	0					18	5	5	0	0	0	8.96E-06	1	2041	2041
AADMLDFIQK	10	Oxidation (M)	_AADM(Oxidation (M))LDFIQK_	AADM(1)LDFIQK		AADM(59)LDFIQK		0	1	0	0		REV__Q8TDX7	REV__Q8TDX7			MULTI-MSMS	GODWIN_022123_TISSUE_DDA_SF09	584.291	2	584.289	1166.56	0.34229	0.0002	-0.44521	-0.00026013	-0.10291	-6.01e-05	584.289	30.022	0.87146	30.022	29.591	30.463	0					47	16	5	0	0	0	0.037475	2	9062	9062;9077
AADMLDFIQK	10	Oxidation (M)	_AADM(Oxidation (M))LDFIQK_	AADM(1)LDFIQK		AADM(49)LDFIQK		0	1	0	0		REV__Q8TDX7	REV__Q8TDX7			MULTI-MSMS	GODWIN_022123_TISSUE_DDA_SF10	584.289	2	584.289	1166.56	-0.032411	-1.89e-05	0.60094	0.00035112	0.56853	0.00033218	584.29	30.116	0.7197	30.116	29.783	30.502	0					36	13	5	0	0	0	0.064162	1	8364	8364
AADPPAENSSAPEAEQGGAE	20	Unmodified	_AADPPAENSSAPEAEQGGAE_					0	0	0	0	P67809	P67809	P67809	YBX1	Nuclease-sensitive element-binding protein 1	MULTI-MSMS	GODWIN_022123_TISSUE_DDA_SF04	949.405	2	949.406	1896.8	1.7815	0.0016914	-1.7134	-0.0016267	0.068148	6.47E-05	949.906	16.416	0.8007	16.416	16.297	17.097	0					77	18	6	0	0	0	3.54E-09	2	4327	4327;4493
AADTIEALQK	10	Unmodified	_AADTIEALQK_					0	0	0	0	P98196	P98196	P98196	ATP11A	Probable phospholipid-transporting ATPase IH	MULTI-MSMS	GODWIN_022123_TISSUE_DDA_SF09	530.288	2	530.288	1058.56	-0.08477	-4.5e-05	0.31309	0.00016603	0.22832	0.00012108	530.288	18.714	0.25727	18.714	18.537	18.794	0					14	4	4	0	0	0	0.00044643	1	4962	4962
AADTQVSETLK	11	Unmodified	_AADTQVSETLK_					0	0	0	0	Q92616	Q92616	Q92616	GCN1L1	Translational activator GCN1	MULTI-MSMS	GODWIN_022123_TISSUE_DDA_SF12	581.801	2	581.801	1161.59	-0.18158	-0.00010565	0.434	0.0002525	0.25241	0.00014685	581.801	14.902	0.41155	14.902	14.582	14.994	0					12	7	3	0	0	0	0.00014645	1	3532	3532
AADTQVSETLK	11	Acetyl (Protein N-term)	_(Acetyl (Protein N-term))AADTQVSETLK_					1	0	0	0	Q92616	Q92616	Q92616	GCN1L1	Translational activator GCN1	MULTI-MSMS	GODWIN_022123_TISSUE_DDA_SF12	602.807	2	602.806	1203.6	-0.14232	-8.58e-05	0.49561	0.00029876	0.35329	0.00021297	602.807	26.498	0.55881	26.498	26.268	26.827	0					30	10	4	0	0	0	3.03E-06	1	7183	7183
AADTQVSETLKR	12	Acetyl (Protein N-term)	_(Acetyl (Protein N-term))AADTQVSETLKR_					1	0	0	1	Q92616	Q92616	Q92616	GCN1L1	Translational activator GCN1	MULTI-MSMS	GODWIN_022123_TISSUE_DDA_SF09	680.858	2	680.857	1359.7	0.17672	0.00012032	0.33878	0.00023066	0.5155	0.00035098	680.857	21.668	0.45817	21.668	21.388	21.846	0					21	8	4	0	0	0	2.32E-08	1	6085	6085
AADVENVPPVISTPHHYLISIYR	23	Unmodified	_AADVENVPPVISTPHHYLISIYR_					0	0	0	0	Q9Y2T2	Q9Y2T2	Q9Y2T2	AP3M1	AP-3 complex subunit mu-1	MULTI-MSMS	GODWIN_022123_TISSUE_DDA_SF04	648.846	4	648.596	2590.35	0.13834	8.97E-05	-0.45496	-0.00029509	-0.31662	-0.00020536	649.097	43.52	0.50977	43.52	43.236	43.745	0					41	9	6	0	0	0	1.10E-14	1	14152	14152
AADVSVTHRPPLSPK	15	Acetyl (Protein N-term),Phospho (STY)	_(Acetyl (Protein N-term))AADVSVTHRPPLS(Phospho (STY))PK_		AADVSVTHRPPLS(1)PK		AADVS(-51)VT(-40)HRPPLS(40)PK	1	0	1	1	Q8IY67	Q8IY67	Q8IY67	RAVER1	Ribonucleoprotein PTB-binding 1	MULTI-MSMS	GODWIN_022123_TISSUE_DDA_SF05	566.286	3	566.285	1695.83	0.22632	0.00012816	0.12203	6.91E-05	0.34835	0.00019727	566.286	25.237	0.91917	25.237	24.828	25.748	0					44	17	3	0	0	0	4.78E-05	2	8097	7945;8097
AADVSVTHRPPLSPK	15	Acetyl (Protein N-term)	_(Acetyl (Protein N-term))AADVSVTHRPPLSPK_					1	0	0	1	Q8IY67	Q8IY67	Q8IY67	RAVER1	Ribonucleoprotein PTB-binding 1	MULTI-MSMS	GODWIN_022123_TISSUE_DDA_SF13	539.63	3	539.63	1615.87	-0.078066	-4.21e-05	0.3907	0.00021083	0.31263	0.0001687	539.964	21.551	0.91779	21.551	21.087	22.004	0					43	17	3	0	0	0	0.00010957	1	5551	5551
AAEAAAAPAESAAPAAGEEPSKEEGEPK	28	Unmodified	_AAEAAAAPAESAAPAAGEEPSKEEGEPK_					0	0	0	1	P80723	P80723	P80723	BASP1	Brain acid soluble protein 1	MULTI-MSMS	GODWIN_022123_TISSUE_DDA_SF05	879.75	3	879.416	2635.22	0.85097	0.00074836	-0.57571	-0.00050629	0.27526	0.00024207	879.749	16.804	0.7128	16.804	16.523	17.236	0					70	13	7	0	0	0	6.85E-08	2	4604	4604;4769
AAEAAAAPAESAAPAAGEEPSKEEGEPK	28	Unmodified	_AAEAAAAPAESAAPAAGEEPSKEEGEPK_					0	0	0	1	P80723	P80723	P80723	BASP1	Brain acid soluble protein 1	MULTI-MSMS	GODWIN_022123_TISSUE_DDA_SF14	879.749	3	879.416	2635.22	0.37783	0.00033227	-0.35272	-0.00031019	0.025111	2.21E-05	879.749	16.899	0.66432	16.899	16.59	17.254	0					44	12	4	0	0	0	1.13E-11	1	3944	3944
AAEAAAAPAESAAPAAGEEPSKEEGEPK	28	Unmodified	_AAEAAAAPAESAAPAAGEEPSKEEGEPK_					0	0	0	1	P80723	P80723	P80723	BASP1	Brain acid soluble protein 1	MULTI-MSMS	GODWIN_022123_TISSUE_DDA_SF15	879.75	3	879.416	2635.22	0.097679	8.59E-05	0.46813	0.00041168	0.56581	0.00049758	879.75	16.864	0.61512	16.864	16.565	17.18	0					45	11	5	0	0	0	1.30E-07	1	4089	4089
AAEAAEAAAAAAAAGSGK	18	Unmodified	_AAEAAEAAAAAAAAGSGK_					0	0	0	0	P0DTL6	P0DTL6	P0DTL6			MULTI-MSMS	GODWIN_022123_TISSUE_DDA_SF06	729.863	2	729.863	1457.71	0.20838	0.00015209	0.37418	0.0002731	0.58256	0.00042519	729.863	24.933	0.30589	24.933	24.808	25.113	0					17	5	4	0	0	0	1.16E-16	1	7275	7275
AAEAAEAAAAAAAAGSGK	18	Unmodified	_AAEAAEAAAAAAAAGSGK_					0	0	0	0	P0DTL6	P0DTL6	P0DTL6			MSMS	GODWIN_022123_TISSUE_DDA_SF06	486.911	3	486.911	1457.71	NaN	NaN	NaN	NaN	NaN	NaN	NaN	25.003	1	25.003	24.503	25.503	0								0	0	0	0.0076192	1	7277	7277
AAEAAINILK	10	Unmodified	_AAEAAINILK_					0	0	0	0	O75569	O75569	O75569	PRKRA	Interferon-inducible double-stranded RNA-dependent protein kinase activator A	MULTI-MSMS	GODWIN_022123_TISSUE_DDA_SF15	507.303	2	507.303	1012.59	0.0047494	2.41E-06	-0.40123	-0.00020354	-0.39648	-0.00020114	507.303	28.42	0.50654	28.42	28.089	28.595	0					32	9	5	0	0	0	0.0024916	1	8352	8352
AAEAEVELSAR	11	Unmodified	_AAEAEVELSAR_					0	0	0	0	Q8IZ83	Q8IZ83	Q8IZ83	ALDH16A1	Aldehyde dehydrogenase family 16 member A1	MSMS	GODWIN_022123_TISSUE_DDA_SF17	573.293	2	573.293	1144.57	NaN	NaN	NaN	NaN	NaN	NaN	NaN	17.911	1	17.911	17.411	18.411	0								0	0	0	1.66E-09	1	4725	4725
AAEAFSELSK	10	Unmodified	_AAEAFSELSK_					0	0	0	0	Q12929	Q12929	Q12929	EPS8	Epidermal growth factor receptor kinase substrate 8	MULTI-MSMS	GODWIN_022123_TISSUE_DDA_SF07	526.766	2	526.767	1051.52	0.030569	1.61E-05	-1.1844	-0.00062388	-1.1538	-0.00060778	526.766	21.745	0.77297	21.745	21.253	22.026	0					35	14	5	0	0	0	0.015442	1	6088	6088
AAEALAAEAVASR	13	Acetyl (Protein N-term)	_(Acetyl (Protein N-term))AAEALAAEAVASR_					1	0	0	0	A2RTX5	A2RTX5	A2RTX5	TARSL2	Probable threonine--tRNA ligase 2, cytoplasmic	MULTI-MSMS	GODWIN_022123_TISSUE_DDA_SF06	636.333	2	636.333	1270.65	0.43415	0.00027627	-1.8886	-0.0012018	-1.4545	-0.00092554	636.332	48.241	0.46886	48.241	48.003	48.472	0					30	8	5	0	0	0	6.85E-21	1	14847	14847
AAEALHGEADSSGVLAAVDATVNK	24	Unmodified	_AAEALHGEADSSGVLAAVDATVNK_					0	0	0	0	Q14554	Q14554	Q14554	PDIA5	Protein disulfide-isomerase A5	MULTI-MSMS	GODWIN_022123_TISSUE_DDA_SF01	766.386	3	766.052	2295.13	0.090607	6.94E-05	0.044866	3.44E-05	0.13547	0.00010378	766.052	41.301	0.46162	41.301	41.069	41.531	0					30	8	5	0	0	0	5.20E-21	1	13046	13046
AAECNIVVTQPR	12	Unmodified	_AAECNIVVTQPR_					0	0	0	0	Q08211	Q08211	Q08211	DHX9	ATP-dependent RNA helicase A	MULTI-MSMS	GODWIN_022123_TISSUE_DDA_SF06	679.349	2	679.348	1356.68	0.6599	0.0004483	-0.4614	-0.00031345	0.1985	0.00013485	679.348	18.461	0.32342	18.461	18.313	18.636	0					20	7	4	0	0	0	1.65E-05	1	4856	4856
AAEDDEDDDVDTK	13	Unmodified	_AAEDDEDDDVDTK_					0	0	0	0	P06454	P06454	P06454	PTMA	Prothymosin alpha;Prothymosin alpha, N-terminally processed;Thymosin alpha-1	MULTI-MSMS	GODWIN_022123_TISSUE_DDA_SF03	719.279	2	719.279	1436.54	0.23816	0.0001713	-0.73478	-0.00052851	-0.49662	-0.00035721	719.278	10.862	0.56366	10.862	10.436	11	0					30	10	5	0	0	0	1.86E-07	1	2025	2025
AAEDDEDDDVDTKK	14	Unmodified	_AAEDDEDDDVDTKK_					0	0	0	1	P06454	P06454	P06454	PTMA	Prothymosin alpha;Prothymosin alpha, N-terminally processed;Thymosin alpha-1	MULTI-MSMS	GODWIN_022123_TISSUE_DDA_SF03	522.555	3	522.553	1564.64	-0.037808	-1.98e-05	-0.042375	-2.21e-05	-0.080183	-4.19e-05	522.554	9.2414	0.73837	9.2414	8.8843	9.6226	0					49	15	6	0	0	0	4.16E-08	1	1553	1553
AAEDDEDDDVDTKK	14	Unmodified	_AAEDDEDDDVDTKK_					0	0	0	1	P06454	P06454	P06454	PTMA	Prothymosin alpha;Prothymosin alpha, N-terminally processed;Thymosin alpha-1	MULTI-MSMS	GODWIN_022123_TISSUE_DDA_SF03	783.331	2	783.326	1564.64	0.43683	0.00034218	0.5858	0.00045887	1.0226	0.00080105	783.327	9.2414	0.35106	9.2414	9.0176	9.3687	0					20	6	5	0	0	0	0.0065129	2	1562	1562;1565
AAEDDEDDDVDTKK	14	Unmodified	_AAEDDEDDDVDTKK_					0	0	0	1	P06454	P06454	P06454	PTMA	Prothymosin alpha;Prothymosin alpha, N-terminally processed;Thymosin alpha-1	MULTI-MSMS	GODWIN_022123_TISSUE_DDA_SF04	522.553	3	522.553	1564.64	-0.27198	-0.00014212	0.21102	0.00011027	-0.060957	-3.19e-05	522.553	9.3921	0.50817	9.3921	9.2683	9.7764	0					10	9	2	0	0	0	0.0019697	1	1652	1652
AAEDELQLPR	10	Acetyl (Protein N-term)	_(Acetyl (Protein N-term))AAEDELQLPR_					1	0	0	0	P78318	P78318	P78318	IGBP1	Immunoglobulin-binding protein 1	MSMS	GODWIN_022123_TISSUE_DDA_SF11	592.301	2	592.301	1182.59	NaN	NaN	NaN	NaN	NaN	NaN	NaN	39.038	1	39.038	38.538	39.538	0								0	0	0	2.03E-12	1	11110	11110
AAEDLFVNIR	10	Unmodified	_AAEDLFVNIR_					0	0	0	0	Q9Y2A7	Q9Y2A7	Q9Y2A7	NCKAP1	Nck-associated protein 1	MULTI-MSMS	GODWIN_022123_TISSUE_DDA_SF14	574.309	2	574.309	1146.6	-0.053766	-3.09e-05	0.29126	0.00016727	0.2375	0.0001364	574.309	39.089	0.92049	39.089	38.603	39.524	0					54	17	5	0	0	0	0.00044234	1	12258	12258
AAEDLFVNIR	10	Unmodified	_AAEDLFVNIR_					0	0	0	0	Q9Y2A7	Q9Y2A7	Q9Y2A7	NCKAP1	Nck-associated protein 1	MULTI-MSMS	GODWIN_022123_TISSUE_DDA_SF15	574.312	2	574.309	1146.6	0.48109	0.0002763	1.082	0.0006214	1.5631	0.0008977	574.31	39.156	0.36137	39.156	39.025	39.387	0					20	8	3	0	0	0	0.00014565	2	12417	12417;12461
AAEDPVAAAPR	11	Unmodified	_AAEDPVAAAPR_					0	0	0	0	P35475	P35475	P35475	IDUA	Alpha-L-iduronidase	MULTI-MSMS	GODWIN_022123_TISSUE_DDA_SF17	534.278	2	534.278	1066.54	0.34159	0.0001825	0.61085	0.00032636	0.95244	0.00050887	534.278	14.066	0.60387	14.066	13.687	14.291	0					19	10	2	0	0	0	0.0016472	1	3335	3335
AAEEEEVDSADTGER	15	Acetyl (Protein N-term)	_(Acetyl (Protein N-term))AAEEEEVDSADTGER_					1	0	0	0	Q8WTS1	Q8WTS1	Q8WTS1	ABHD5	1-acylglycerol-3-phosphate O-acyltransferase ABHD5	MULTI-MSMS	GODWIN_022123_TISSUE_DDA_SF03	825.343	2	825.342	1648.67	0.40295	0.00033257	0.2645	0.00021831	0.66745	0.00055088	825.342	27.199	0.40847	27.199	26.948	27.356	0					18	7	4	0	0	0	1.06E-15	1	7936	7936
AAEEPQQQK	9	Acetyl (Protein N-term)	_(Acetyl (Protein N-term))AAEEPQQQK_					1	0	0	0	Q96FW1	Q96FW1	Q96FW1	OTUB1	Ubiquitin thioesterase OTUB1	MSMS	GODWIN_022123_TISSUE_DDA_SF04	535.759	2	535.759	1069.5	NaN	NaN	NaN	NaN	NaN	NaN	NaN	10.676	1	10.676	10.176	11.176	0								0	0	0	0.00040797	1	2098	2098
AAEESASQIQSSAQR	15	Unmodified	_AAEESASQIQSSAQR_					0	0	0	0	Q13751	Q13751	Q13751	LAMB3	Laminin subunit beta-3	MULTI-MSMS	GODWIN_022123_TISSUE_DDA_SF12	781.874	2	781.874	1561.73	0.0058249	4.55E-06	-0.13686	-0.00010701	-0.13103	-0.00010245	781.874	13.075	0.2556	13.075	12.895	13.151	0					18	4	5	0	0	0	7.04E-25	1	2865	2865
AAEEVTLQTGIK	12	Unmodified	_AAEEVTLQTGIK_					0	0	0	0	Q99707	Q99707	Q99707	MTR	Methionine synthase	MULTI-MSMS	GODWIN_022123_TISSUE_DDA_SF07	630.346	2	630.346	1258.68	-0.088717	-5.59e-05	0.15708	9.90E-05	0.068366	4.31E-05	630.346	24.054	0.76791	24.054	23.824	24.592	0					29	14	3	0	0	0	3.52E-05	1	6914	6914
AAEFGEPTSEQTGTAAGK	18	Unmodified	_AAEFGEPTSEQTGTAAGK_					0	0	0	0	O95425	O95425	O95425	SVIL	Supervillin	MULTI-MSMS	GODWIN_022123_TISSUE_DDA_SF18	876.909	2	876.408	1750.8	0.48916	0.00042871	0.30283	0.0002654	0.79199	0.0006941	876.909	17.679	0.36334	17.679	17.499	17.862	0					21	6	4	0	0	0	0.00012432	1	4711	4711
AAEGAEAQGFSGLFAAYTDHPPPFR	25	Unmodified	_AAEGAEAQGFSGLFAAYTDHPPPFR_					0	0	0	0	Q9P253	Q9P253	Q9P253	VPS18	Vacuolar protein sorting-associated protein 18 homolog	MULTI-MSMS	GODWIN_022123_TISSUE_DDA_SF10	870.082	3	869.747	2606.22	0.41418	0.00036023	1.0217	0.00088861	1.4359	0.0012488	870.082	50.58	0.45789	50.58	50.338	50.796	0					33	8	6	0	0	0	1.50E-06	1	14844	14844
AAEHEVPLQER	11	Unmodified	_AAEHEVPLQER_					0	0	0	0	Q9P260	Q9P260	Q9P260	KIAA1468	LisH domain and HEAT repeat-containing protein KIAA1468	MSMS	GODWIN_022123_TISSUE_DDA_SF17	426.886	3	426.886	1277.64	NaN	NaN	NaN	NaN	NaN	NaN	NaN	11.417	1	11.417	10.917	11.917	0								0	0	0	0.00014245	1	2321	2321
AAEHEVPLQER	11	Unmodified	_AAEHEVPLQER_					0	0	0	0	Q9P260	Q9P260	Q9P260	KIAA1468	LisH domain and HEAT repeat-containing protein KIAA1468	MULTI-MSMS	GODWIN_022123_TISSUE_DDA_SF18	426.886	3	426.886	1277.64	0.0060354	2.58E-06	-0.45327	-0.00019349	-0.44723	-0.00019092	426.886	11.257	0.25651	11.257	11.078	11.335	0					8	4	2	0	0	0	0.00096033	1	2308	2308
AAEIASSDSANVSSR	15	Unmodified	_AAEIASSDSANVSSR_					0	0	0	0	P42338	P42338	P42338	PIK3CB	Phosphatidylinositol 4,5-bisphosphate 3-kinase catalytic subunit beta isoform	MULTI-MSMS	GODWIN_022123_TISSUE_DDA_SF12	732.85	2	732.85	1463.69	-0.0010316	-7.56e-07	0.64871	0.00047541	0.64768	0.00047465	732.85	12.87	0.45996	12.87	12.589	13.049	0					28	8	6	0	0	0	4.52E-08	1	2817	2817
AAEIHSR	7	Acetyl (Protein N-term)	_(Acetyl (Protein N-term))AAEIHSR_					1	0	0	0	Q8IWB7	Q8IWB7	Q8IWB7	WDFY1	WD repeat and FYVE domain-containing protein 1	MULTI-MSMS	GODWIN_022123_TISSUE_DDA_SF17	413.214	2	413.214	824.414	0.052274	2.16E-05	-0.18358	-7.59e-05	-0.1313	-5.43e-05	413.214	10.795	0.45788	10.795	10.615	11.073	0					22	8	5	0	0	0	0.0027225	1	2089	2089
AAEISAMLK	9	Oxidation (M)	_AAEISAM(Oxidation (M))LK_	AAEISAM(1)LK		AAEISAM(72)LK		0	1	0	0	Q99575	Q99575	Q99575	POP1	Ribonucleases P/MRP protein subunit POP1	MULTI-MSMS	GODWIN_022123_TISSUE_DDA_SF13	475.255	2	475.255	948.495	-0.088695	-4.22e-05	0.25963	0.00012339	0.17093	8.12E-05	475.255	15.689	0.56503	15.689	15.408	15.973	0					26	10	4	0	0	0	0.019772	1	3453	3453
AAEIYGVTHTR	11	Unmodified	_AAEIYGVTHTR_					0	0	0	0	Q9HCS7	Q9HCS7	Q9HCS7	XAB2	Pre-mRNA-splicing factor SYF1	MULTI-MSMS	GODWIN_022123_TISSUE_DDA_SF04	406.547	3	406.547	1216.62	0.47615	0.00019358	-0.28375	-0.00011536	0.1924	7.82E-05	406.547	13.583	0.30985	13.583	13.408	13.718	0					16	5	4	0	0	0	3.24E-05	1	3233	3233
AAEIYGVTHTR	11	Unmodified	_AAEIYGVTHTR_					0	0	0	0	Q9HCS7	Q9HCS7	Q9HCS7	XAB2	Pre-mRNA-splicing factor SYF1	MULTI-MSMS	GODWIN_022123_TISSUE_DDA_SF04	609.317	2	609.317	1216.62	0.83583	0.00050929	-0.9322	-0.000568	-0.096368	-5.87e-05	609.317	13.588	0.30985	13.588	13.408	13.718	0					11	5	3	0	0	0	0.00074194	1	3250	3250
AAELEMELNEHSLVIDTLK	19	Oxidation (M)	_AAELEM(Oxidation (M))ELNEHSLVIDTLK_	AAELEM(1)ELNEHSLVIDTLK		AAELEM(120)ELNEHSLVIDTLK		0	1	0	0	Q9UHV9	Q9UHV9	Q9UHV9	PFDN2	Prefoldin subunit 2	MULTI-MSMS	GODWIN_022123_TISSUE_DDA_SF13	724.703	3	724.368	2170.08	0.15352	0.00011121	0.019022	1.38E-05	0.17255	0.00012499	724.702	46.1	0.60848	46.1	45.7	46.308	0					51	11	6	0	0	0	5.82E-10	1	14040	14040
AAELEMELNEHSLVIDTLK	19	Oxidation (M)	_AAELEM(Oxidation (M))ELNEHSLVIDTLK_	AAELEM(1)ELNEHSLVIDTLK		AAELEM(49)ELNEHSLVIDTLK		0	1	0	0	Q9UHV9	Q9UHV9	Q9UHV9	PFDN2	Prefoldin subunit 2	MULTI-MSMS	GODWIN_022123_TISSUE_DDA_SF14	724.368	3	724.368	2170.08	0.38553	0.00027927	-0.40042	-0.00029005	-0.014892	-1.08e-05	724.368	46.031	0.46371	46.031	45.764	46.227	0					26	8	4	0	0	0	0.015549	1	14386	14386
AAELETDIR	9	Unmodified	_AAELETDIR_					0	0	0	0	O94906	O94906	O94906	PRPF6	Pre-mRNA-processing factor 6	MULTI-MSMS	GODWIN_022123_TISSUE_DDA_SF17	509.265	2	509.264	1016.51	0.062281	3.17E-05	0.30906	0.00015739	0.37134	0.00018911	509.264	18.773	0.41168	18.773	18.542	18.953	0					29	7	5	0	0	0	0.00073853	1	5013	5013
AAELFVETIAK	11	Unmodified	_AAELFVETIAK_					0	0	0	0	Q9NR33	Q9NR33	Q9NR33	POLE4	DNA polymerase epsilon subunit 4	MULTI-MSMS	GODWIN_022123_TISSUE_DDA_SF15	596.335	2	596.335	1190.65	0.58302	0.00034768	-0.41045	-0.00024476	0.17258	0.00010291	596.334	38.362	0.51055	38.362	38.115	38.626	0					20	9	3	0	0	0	0.0041243	1	12152	12152
AAELLQDEYSGR	12	Unmodified	_AAELLQDEYSGR_					0	0	0	0	Q9BUK6	Q9BUK6	Q9BUK6	MSTO1	Protein misato homolog 1	MULTI-MSMS	GODWIN_022123_TISSUE_DDA_SF10	676.328	2	676.328	1350.64	0.20539	0.00013891	-0.45247	-0.00030602	-0.24708	-0.00016711	676.328	26.015	0.50682	26.015	25.741	26.247	0					22	7	5	0	0	0	4.15E-08	1	7088	7088
AAEMLSQLDLFSR	13	Oxidation (M)	_AAEM(Oxidation (M))LSQLDLFSR_	AAEM(1)LSQLDLFSR		AAEM(160)LSQLDLFSR		0	1	0	0	P78318	P78318	P78318	IGBP1	Immunoglobulin-binding protein 1	MSMS	GODWIN_022123_TISSUE_DDA_SF12	748.874	2	748.874	1495.73	NaN	NaN	NaN	NaN	NaN	NaN	NaN	45.215	1	45.215	44.715	45.715	0								0	0	0	3.39E-06	1	12816	12816
AAEMMASLLK	10	2 Oxidation (M)	_AAEM(Oxidation (M))M(Oxidation (M))ASLLK_	AAEM(1)M(1)ASLLK		AAEM(64)M(64)ASLLK		0	2	0	0	P33176	P33176	P33176	KIF5B	Kinesin-1 heavy chain	MULTI-MSMS	GODWIN_022123_TISSUE_DDA_SF02	548.772	2	548.772	1095.53	0.33895	0.00018601	-0.96653	-0.0005304	-0.62758	-0.0003444	548.772	15.107	0.4116	15.107	14.833	15.244	0					23	7	4	0	0	0	0.022161	1	3428	3428
AAEMMASLLK	10	2 Oxidation (M)	_AAEM(Oxidation (M))M(Oxidation (M))ASLLK_	AAEM(1)M(1)ASLLK		AAEM(67)M(67)ASLLK		0	2	0	0	P33176	P33176	P33176	KIF5B	Kinesin-1 heavy chain	MULTI-MSMS	GODWIN_022123_TISSUE_DDA_SF09	548.772	2	548.772	1095.53	-0.13239	-7.27e-05	0.10357	5.68E-05	-0.028815	-1.58e-05	548.773	14.927	0.46581	14.927	14.644	15.11	0					17	8	3	0	0	0	0.018919	1	3556	3556
AAEMMASLLK	10	2 Oxidation (M)	_AAEM(Oxidation (M))M(Oxidation (M))ASLLK_	AAEM(1)M(1)ASLLK		AAEM(63)M(63)ASLLK		0	2	0	0	P33176	P33176	P33176	KIF5B	Kinesin-1 heavy chain	MULTI-MSMS	GODWIN_022123_TISSUE_DDA_SF10	548.773	2	548.772	1095.53	0.52847	0.00029001	-0.6852	-0.00037602	-0.15673	-8.6e-05	548.772	14.991	0.30348	14.991	14.813	15.117	0					14	5	3	0	0	0	0.023408	1	3424	3424
AAEMMASLLK	10	Oxidation (M)	_AAEMM(Oxidation (M))ASLLK_	AAEM(0.242)M(0.758)ASLLK		AAEM(-5)M(5)ASLLK		0	1	0	0	P33176	P33176	P33176	KIF5B	Kinesin-1 heavy chain	MULTI-MSMS	GODWIN_022123_TISSUE_DDA_SF09	540.774	2	540.775	1079.54	0.079572	4.30E-05	-1.3554	-0.00073296	-1.2758	-0.00068993	540.774	22.652	0.41035	22.652	22.406	22.816	0					19	7	4	0	0	0	0.075351	1	6462	6462
AAEPLLTLER	10	Unmodified	_AAEPLLTLER_					0	0	0	0	O60524	O60524	O60524	NEMF	Nuclear export mediator factor NEMF	MULTI-MSMS	GODWIN_022123_TISSUE_DDA_SF03	556.819	2	556.819	1111.62	0.28643	0.00015949	-0.37722	-0.00021004	-0.09079	-5.06e-05	556.819	33.697	0.66309	33.697	33.363	34.026	0					36	12	4	0	0	0	0.00075247	1	10232	10232
AAEPNKTEIQTLFK	14	Acetyl (Protein N-term)	_(Acetyl (Protein N-term))AAEPNKTEIQTLFK_					1	0	0	1	Q8N6H7	Q8N6H7	Q8N6H7	ARFGAP2	ADP-ribosylation factor GTPase-activating protein 2	MULTI-MSMS	GODWIN_022123_TISSUE_DDA_SF14	816.436	2	816.436	1630.86	0.081918	6.69E-05	0.44478	0.00036313	0.5267	0.00043001	816.436	40.769	0.86918	40.769	40.395	41.264	0					62	16	5	0	0	0	0.00095935	1	12882	12882
AAEPQEQEFGK	11	Unmodified	_AAEPQEQEFGK_					0	0	0	0	Q9C0C2	Q9C0C2	Q9C0C2	TNKS1BP1	182 kDa tankyrase-1-binding protein	MULTI-MSMS	GODWIN_022123_TISSUE_DDA_SF14	617.291	2	617.291	1232.57	-0.067751	-4.18e-05	0.13894	8.58E-05	0.07119	4.39E-05	617.291	13.552	0.71454	13.552	13.373	14.088	0					35	13	4	0	0	0	0.0044302	1	2869	2869
AAEQDPEAR	9	Acetyl (Protein N-term)	_(Acetyl (Protein N-term))AAEQDPEAR_					1	0	0	0	Q6XQN6	Q6XQN6	Q6XQN6	NAPRT	Nicotinate phosphoribosyltransferase	MULTI-MSMS	GODWIN_022123_TISSUE_DDA_SF04	514.736	2	514.736	1027.46	0.31804	0.00016371	-0.14286	-7.35e-05	0.17518	9.02E-05	514.736	12.866	0.56304	12.866	12.487	13.05	0					38	10	5	0	0	0	0.00016416	1	2922	2922
AAEQEAQLLSQLK	13	Unmodified	_AAEQEAQLLSQLK_					0	0	0	0	P51957	P51957	P51957	NEK4	Serine/threonine-protein kinase Nek4	MULTI-MSMS	GODWIN_022123_TISSUE_DDA_SF03	714.888	2	714.888	1427.76	0.10637	7.60E-05	-0.12969	-9.27e-05	-0.023321	-1.67e-05	714.888	37.278	0.35434	37.278	37.183	37.538	0					15	6	3	0	0	0	0.0017263	1	11443	11443
AAEQYTPK	8	Unmodified	_AAEQYTPK_					0	0	0	0	P49327	P49327	P49327	FASN	Fatty acid synthase;[Acyl-carrier-protein] S-acetyltransferase;[Acyl-carrier-protein] S-malonyltransferase;3-oxoacyl-[acyl-carrier-protein] synthase;3-oxoacyl-[acyl-carrier-protein] reductase;3-hydroxyacyl-[acyl-carrier-protein] dehydratase;Enoyl-[acyl-carrier-protein] reductase;Oleoyl-[acyl-carrier-protein] hydrolase	MULTI-MSMS	GODWIN_022123_TISSUE_DDA_SF18	454.23	2	454.23	906.445	0.044929	2.04E-05	0.03999	1.82E-05	0.084918	3.86E-05	454.23	9.552	0.40735	9.552	9.3272	9.7345	0					17	7	3	0	0	0	0.020386	1	1685	1685
AAESGSDFQQR	11	Acetyl (Protein N-term)	_(Acetyl (Protein N-term))AAESGSDFQQR_					1	0	0	0	Q96BP3	Q96BP3	Q96BP3	PPWD1	Peptidylprolyl isomerase domain and WD repeat-containing protein 1	MULTI-MSMS	GODWIN_022123_TISSUE_DDA_SF15	619.276	2	619.276	1236.54	-0.21283	-0.0001318	0.69803	0.00043228	0.4852	0.00030047	619.276	18.432	0.35862	18.432	18.255	18.613	0					17	6	4	0	0	0	4.37E-05	1	4645	4645
AAESLADPTEYENLFPGLK	19	Unmodified	_AAESLADPTEYENLFPGLK_					0	0	0	0	P35606	P35606	P35606	COPB2	Coatomer subunit beta	MULTI-MSMS	GODWIN_022123_TISSUE_DDA_SF17	689.344	3	689.009	2064.01	0.66665	0.00045933	0.013557	9.34E-06	0.68021	0.00046867	689.343	51.076	0.35604	51.076	50.998	51.354	0					24	6	7	0	0	0	1.07E-14	1	17085	17085
AAESPDQKDTDGGPKEEESPV	21	Unmodified	_AAESPDQKDTDGGPKEEESPV_					0	0	0	2	P53985	P53985	P53985	SLC16A1	Monocarboxylate transporter 1	MULTI-MSMS	GODWIN_022123_TISSUE_DDA_SF04	729.664	3	729.329	2184.97	1.0188	0.00074301	-0.34586	-0.00025225	0.6729	0.00049076	729.663	14.337	0.8583	14.337	14.014	14.872	0					67	16	6	0	0	0	0.00037631	1	3480	3480
AAESVSKPDVSEEAPGPSK	19	Unmodified	_AAESVSKPDVSEEAPGPSK_					0	0	0	1	Q9BY42	Q9BY42	Q9BY42	RTFDC1	Protein RTF2 homolog	MULTI-MSMS	GODWIN_022123_TISSUE_DDA_SF18	628.978	3	628.978	1883.91	0.16842	0.00010593	-0.031281	-1.97e-05	0.13714	8.63E-05	628.978	14.957	0.47831	14.957	14.67	15.148	0					33	9	6	0	0	0	6.87E-14	2	3677	3659;3677
AAETIIDTK	9	Unmodified	_AAETIIDTK_					0	0	0	0	Q9GZS1	Q9GZS1	Q9GZS1	POLR1E	DNA-directed RNA polymerase I subunit RPA49	MULTI-MSMS	GODWIN_022123_TISSUE_DDA_SF11	481.264	2	481.264	960.513	-0.36046	-0.00017348	0.87103	0.0004192	0.51057	0.00024572	481.264	15.221	0.45912	15.221	15.094	15.554	0					20	8	3	0	0	0	0.0045241	1	3660	3660
AAETVVDPEMTPYLDIANQTGR	22	Oxidation (M)	_AAETVVDPEM(Oxidation (M))TPYLDIANQTGR_	AAETVVDPEM(1)TPYLDIANQTGR		AAETVVDPEM(120)TPYLDIANQTGR		0	1	0	0	Q9Y5A7	Q9Y5A7	Q9Y5A7	NUB1	NEDD8 ultimate buster 1	MULTI-MSMS	GODWIN_022123_TISSUE_DDA_SF13	803.389	3	803.053	2406.14	0.056634	4.55E-05	1.0521	0.00084493	1.1088	0.00089041	803.389	43.325	0.76323	43.325	42.787	43.551	0					48	14	6	0	0	0	3.76E-10	1	13279	13279
AAEVLINQLDR	11	Unmodified	_AAEVLINQLDR_					0	0	0	0	Q8NCM8	Q8NCM8	Q8NCM8	DYNC2H1	Cytoplasmic dynein 2 heavy chain 1	MULTI-MSMS	GODWIN_022123_TISSUE_DDA_SF01	621.346	2	621.346	1240.68	-0.031302	-1.95e-05	0.24141	0.00015	0.21011	0.00013055	621.346	32.831	0.40978	32.831	32.601	33.011	0					20	7	4	0	0	0	0.0002547	1	10164	10164
AAEVLPSAR	9	Acetyl (Protein N-term)	_(Acetyl (Protein N-term))AAEVLPSAR_					1	0	0	0	Q9GZS1	Q9GZS1	Q9GZS1	POLR1E	DNA-directed RNA polymerase I subunit RPA49	MULTI-MSMS	GODWIN_022123_TISSUE_DDA_SF06	478.264	2	478.264	954.513	0.058799	2.81E-05	-0.10631	-5.08e-05	-0.047511	-2.27e-05	478.264	29.337	0.66855	29.337	28.973	29.642	0					40	12	4	0	0	0	0.0063223	1	8812	8812
AAFAITSR	8	Unmodified	_AAFAITSR_					0	0	0	0	O14981	O14981	O14981	BTAF1	TATA-binding protein-associated factor 172	MSMS	GODWIN_022123_TISSUE_DDA_SF13	418.735	2	418.735	835.455	NaN	NaN	NaN	NaN	NaN	NaN	NaN	18.284	1	18.284	17.784	18.784	0								0	0	0	0.0084859	1	4332	4332
AAFALGGLGSGFASNR	16	Unmodified	_AAFALGGLGSGFASNR_					0	0	0	0	P27708	P27708	P27708	CAD	CAD protein;Glutamine-dependent carbamoyl-phosphate synthase;Aspartate carbamoyltransferase;Dihydroorotase	MULTI-MSMS	GODWIN_022123_TISSUE_DDA_SF04	748.386	2	748.386	1494.76	0.30491	0.00022819	0.32063	0.00023995	0.62553	0.00046814	748.386	44.132	0.36298	44.132	43.899	44.262	0					16	6	4	0	0	0	6.52E-07	1	14335	14335
AAFALGGLGSGFASNR	16	Unmodified	_AAFALGGLGSGFASNR_					0	0	0	0	P27708	P27708	P27708	CAD	CAD protein;Glutamine-dependent carbamoyl-phosphate synthase;Aspartate carbamoyltransferase;Dihydroorotase	MULTI-MSMS	GODWIN_022123_TISSUE_DDA_SF05	748.387	2	748.386	1494.76	0.086778	6.49E-05	0.072448	5.42E-05	0.15923	0.00011916	748.386	44.125	0.35794	44.125	43.9	44.258	0					24	6	5	0	0	0	3.68E-30	1	14162	14162
AAFALGGLGSGFASNR	16	Unmodified	_AAFALGGLGSGFASNR_					0	0	0	0	P27708	P27708	P27708	CAD	CAD protein;Glutamine-dependent carbamoyl-phosphate synthase;Aspartate carbamoyltransferase;Dihydroorotase	MULTI-MSMS	GODWIN_022123_TISSUE_DDA_SF05	499.26	3	499.26	1494.76	-0.47263	-0.00023596	0.218	0.00010884	-0.25463	-0.00012713	499.26	44.128	0.25562	44.128	43.95	44.206	0					10	4	3	0	0	0	1.87E-07	1	14197	14197
AAFAPFGR	8	Unmodified	_AAFAPFGR_					0	0	0	0	P31483	P31483	P31483	TIA1	Nucleolysin TIA-1 isoform p40	MULTI-MSMS	GODWIN_022123_TISSUE_DDA_SF18	418.724	2	418.724	835.434	-0.21567	-9.03e-05	0.5267	0.00022054	0.31103	0.00013024	418.724	27.489	0.46212	27.489	27.256	27.718	0					24	8	4	0	0	0	0.027539	1	8312	8312
AAFDDAIAELDTLSEESYK	19	Unmodified	_AAFDDAIAELDTLSEESYK_					0	0	0	0	P62258	P62258	P62258	YWHAE	14-3-3 protein epsilon	MULTI-MSMS	GODWIN_022123_TISSUE_DDA_SF04	696.995	3	696.66	2086.96	0.42782	0.00029805	0.45157	0.00031459	0.87939	0.00061264	696.995	52.344	0.36111	52.344	52.059	52.42	0					9	6	3	0	0	0	3.30E-10	1	17094	17094
AAFEALQVK	9	Unmodified	_AAFEALQVK_					0	0	0	0	Q6UWE0	Q6UWE0	Q6UWE0	LRSAM1	E3 ubiquitin-protein ligase LRSAM1	MULTI-MSMS	GODWIN_022123_TISSUE_DDA_SF14	488.777	2	488.777	975.539	-0.15897	-7.77e-05	0.31518	0.00015405	0.15621	7.64E-05	488.777	26.707	0.50971	26.707	26.46	26.97	0					30	9	4	0	0	0	0.003803	1	7630	7630
AAFFAER	7	Unmodified	_AAFFAER_					0	0	0	0	P50851	P50851	P50851	LRBA	Lipopolysaccharide-responsive and beige-like anchor protein	MULTI-MSMS	GODWIN_022123_TISSUE_DDA_SF03	406.209	2	406.208	810.402	0.15024	6.10E-05	0.92015	0.00037377	1.0704	0.0004348	406.209	21.343	0.56379	21.343	20.96	21.524	0					29	10	4	0	0	0	0.013706	1	5688	5688
AAFGEEVDAVDTGISR	16	Unmodified	_AAFGEEVDAVDTGISR_					0	0	0	0	O00273	O00273	O00273	DFFA	DNA fragmentation factor subunit alpha	MULTI-MSMS	GODWIN_022123_TISSUE_DDA_SF09	818.895	2	818.894	1635.77	0.18306	0.00014991	0.34412	0.0002818	0.52718	0.00043171	818.895	37.51	0.45975	37.51	37.28	37.74	0					13	8	2	0	0	0	2.09E-07	1	11716	11716
AAFPQYQPVVMLEK	14	Oxidation (M)	_AAFPQYQPVVM(Oxidation (M))LEK_	AAFPQYQPVVM(1)LEK		AAFPQYQPVVM(73)LEK		0	1	0	0	Q9UHN6	Q9UHN6	Q9UHN6	TMEM2	Transmembrane protein 2	MULTI-MSMS	GODWIN_022123_TISSUE_DDA_SF08	818.925	2	818.924	1635.83	0.29017	0.00023763	1.2899	0.0010563	1.5801	0.001294	818.925	39.627	0.55642	39.627	39.236	39.793	0					32	10	4	0	0	0	0.0051132	1	11849	11849
AAFQSLLDAQADEAVLDHPDLK	22	Unmodified	_AAFQSLLDAQADEAVLDHPDLK_					0	0	0	0	Q9UBI1	Q9UBI1	Q9UBI1	COMMD3	COMM domain-containing protein 3	MULTI-MSMS	GODWIN_022123_TISSUE_DDA_SF13	790.068	3	789.732	2366.18	0.40327	0.00031848	0.34361	0.00027136	0.74688	0.00058984	790.067	50.057	0.2058	50.057	49.928	50.134	0					17	3	7	0	0	0	1.52E-09	1	15250	15250
AAFSKDESKEPIVEVR	16	Unmodified	_AAFSKDESKEPIVEVR_					0	0	0	2	P13591	P13591	P13591	NCAM1	Neural cell adhesion molecule 1	MULTI-MSMS	GODWIN_022123_TISSUE_DDA_SF08	451.991	4	451.991	1803.94	-0.24786	-0.00011203	1.2823	0.00057958	1.0344	0.00046754	452.243	18.855	0.4588	18.855	18.625	19.083	0					34	8	6	0	0	0	2.01E-07	1	4812	4812
AAFSKDESKEPIVEVR	16	Unmodified	_AAFSKDESKEPIVEVR_					0	0	0	2	P13591	P13591	P13591	NCAM1	Neural cell adhesion molecule 1	MULTI-MSMS	GODWIN_022123_TISSUE_DDA_SF08	602.654	3	602.32	1803.94	-0.10599	-6.38e-05	1.4808	0.0008919	1.3748	0.00082806	602.655	18.854	0.61553	18.854	18.367	18.983	0					28	11	5	0	0	0	1.42E-09	1	4819	4819
AAFTAFEEAQLPR	13	Unmodified	_AAFTAFEEAQLPR_					0	0	0	0	Q96CT7	Q96CT7	Q96CT7	CCDC124	Coiled-coil domain-containing protein 124	MULTI-MSMS	GODWIN_022123_TISSUE_DDA_SF14	725.87	2	725.87	1449.73	0.059372	4.31E-05	0.24816	0.00018013	0.30753	0.00022323	725.87	41.473	0.56439	41.473	41.11	41.675	0					37	10	6	0	0	0	1.26E-10	1	13030	13030
AAFTECCQAADK	12	Unmodified	_AAFTECCQAADK_					0	0	0	0	CON__P02768-1;P02768	CON__P02768-1	CON__P02768-1	ALB	Serum albumin	MULTI-MSMS	GODWIN_022123_TISSUE_DDA_SF18	686.287	2	686.287	1370.56	0.35777	0.00024553	-0.54945	-0.00037708	-0.19169	-0.00013155	686.287	13.56	0.25497	13.56	13.391	13.646	0					14	4	4	0	0	0	1.44E-05	1	3134	3134
AAFVLPEFAR	10	Unmodified	_AAFVLPEFAR_					0	0	0	0	P19623	P19623	P19623	SRM	Spermidine synthase	MULTI-MSMS	GODWIN_022123_TISSUE_DDA_SF10	560.811	2	560.811	1119.61	-0.12972	-7.27e-05	-0.25229	-0.00014149	-0.38201	-0.00021424	560.811	46.111	1.2827	46.111	45.471	46.754	0					83	24	6	0	0	0	0.00039513	2	13478	13356;13478
AAFVLPEFAR	10	Unmodified	_AAFVLPEFAR_					0	0	0	0	P19623	P19623	P19623	SRM	Spermidine synthase	MULTI-MSMS	GODWIN_022123_TISSUE_DDA_SF11	560.811	2	560.811	1119.61	-0.061679	-3.46e-05	0.068365	3.83E-05	0.0066855	3.75E-06	560.811	46.151	0.51219	46.151	45.689	46.201	0					25	9	4	0	0	0	0.0066155	1	13210	13210
AAFVLPEFAR	10	Unmodified	_AAFVLPEFAR_					0	0	0	0	P19623	P19623	P19623	SRM	Spermidine synthase	MULTI-MSMS	GODWIN_022123_TISSUE_DDA_SF12	560.811	2	560.811	1119.61	0.11975	6.72E-05	-0.27894	-0.00015643	-0.15919	-8.93e-05	560.811	46.199	0.56439	46.199	45.765	46.329	0					26	10	3	0	0	0	0.021879	1	13097	13097
AAFVSEQQQK	10	Unmodified	_AAFVSEQQQK_					0	0	0	0	P26006	P26006	P26006	ITGA3	Integrin alpha-3;Integrin alpha-3 heavy chain;Integrin alpha-3 light chain	MULTI-MSMS	GODWIN_022123_TISSUE_DDA_SF10	568.291	2	568.291	1134.57	-0.15175	-8.62e-05	0.29723	0.00016891	0.14548	8.27E-05	568.291	11.102	0.25792	11.102	10.974	11.232	0					14	4	4	0	0	0	0.00044521	1	2138	2138
AAFVSEQQQK	10	Unmodified	_AAFVSEQQQK_					0	0	0	0	P26006	P26006	P26006	ITGA3	Integrin alpha-3;Integrin alpha-3 heavy chain;Integrin alpha-3 light chain	MULTI-MSMS	GODWIN_022123_TISSUE_DDA_SF11	568.291	2	568.291	1134.57	-0.32092	-0.00018238	-1.3182	-0.00074912	-1.6391	-0.0009315	568.29	11.13	0.31269	11.13	10.948	11.26	0					12	5	3	0	0	0	0.00041695	1	2185	2185
AAGAEPDSILKPELLSAIEK	20	Unmodified	_AAGAEPDSILKPELLSAIEK_					0	0	0	1	Q9BZV1	Q9BZV1	Q9BZV1	UBXN6	UBX domain-containing protein 6	MULTI-MSMS	GODWIN_022123_TISSUE_DDA_SF17	685.047	3	684.712	2051.12	0.39743	0.00027212	-0.14664	-0.0001004	0.25079	0.00017172	685.046	48.497	0.87331	48.497	48.146	49.02	0					60	16	7	0	0	0	5.02E-12	1	15957	15957
AAGAEPDSILKPELLSAIEK	20	Unmodified	_AAGAEPDSILKPELLSAIEK_					0	0	0	1	Q9BZV1	Q9BZV1	Q9BZV1	UBXN6	UBX domain-containing protein 6	MULTI-MSMS	GODWIN_022123_TISSUE_DDA_SF18	685.047	3	684.712	2051.12	0.52519	0.00035961	-0.47692	-0.00032655	0.048271	3.31E-05	685.046	48.553	0.61317	48.553	48.119	48.732	0					43	11	5	0	0	0	1.09E-12	1	16307	16307
AAGAGAGSAPR	11	Acetyl (Protein N-term)	_(Acetyl (Protein N-term))AAGAGAGSAPR_					1	0	0	0	Q8WUD6	Q8WUD6	Q8WUD6	CHPT1	Cholinephosphotransferase 1	MULTI-MSMS	GODWIN_022123_TISSUE_DDA_SF17	464.236	2	464.236	926.457	0.026697	1.24E-05	-0.042028	-1.95e-05	-0.015331	-7.12e-06	464.236	11.201	0.25809	11.201	11.073	11.331	0					14	4	4	0	0	0	9.57E-05	1	2260	2260
AAGARPLTSPESLSR	15	Unmodified	_AAGARPLTSPESLSR_					0	0	0	1	P46379	P46379	P46379	BAG6	Large proline-rich protein BAG6	MSMS	GODWIN_022123_TISSUE_DDA_SF03	504.943	3	504.942	1511.81	NaN	NaN	NaN	NaN	NaN	NaN	NaN	16.395	1	16.395	15.895	16.895	0								0	0	0	0.0010385	1	3852	3852
AAGASDVVLYK	11	Unmodified	_AAGASDVVLYK_					0	0	0	0	Q9NSD9	Q9NSD9	Q9NSD9	FARSB	Phenylalanine--tRNA ligase beta subunit	MULTI-MSMS	GODWIN_022123_TISSUE_DDA_SF05	547.298	2	547.298	1092.58	-0.10319	-5.65e-05	-0.54861	-0.00030026	-0.6518	-0.00035673	547.298	21.288	0.71055	21.288	21.061	21.771	0					46	13	5	0	0	0	0.0031996	1	6456	6456
AAGDVDIGDAAYYFER	16	Unmodified	_AAGDVDIGDAAYYFER_					0	0	0	0	P09758	P09758	P09758	TACSTD2	Tumor-associated calcium signal transducer 2	MULTI-MSMS	GODWIN_022123_TISSUE_DDA_SF02	867.396	2	866.894	1731.77	0.51923	0.00045012	0.68593	0.00059463	1.2052	0.0010447	866.895	48.62	0.359	48.62	48.44	48.799	0					19	6	4	0	0	0	2.24E-07	1	15466	15466
AAGDVDIGDAAYYFER	16	Unmodified	_AAGDVDIGDAAYYFER_					0	0	0	0	P09758	P09758	P09758	TACSTD2	Tumor-associated calcium signal transducer 2	MULTI-MSMS	GODWIN_022123_TISSUE_DDA_SF03	866.895	2	866.894	1731.77	0.40967	0.00035514	-0.73884	-0.0006405	-0.32918	-0.00028536	866.895	48.581	0.9089	48.581	48.302	49.21	0					72	17	7	0	0	0	2.70E-30	1	14770	14770
AAGDVDIGDAAYYFER	16	Unmodified	_AAGDVDIGDAAYYFER_					0	0	0	0	P09758	P09758	P09758	TACSTD2	Tumor-associated calcium signal transducer 2	MULTI-MSMS	GODWIN_022123_TISSUE_DDA_SF03	578.6	3	578.265	1731.77	-0.020359	-1.18e-05	0.05563	3.22E-05	0.03527	2.04E-05	578.265	48.581	0.50423	48.581	48.353	48.857	0					29	9	4	0	0	0	4.48E-19	1	14792	14792
AAGDVDIGDAAYYFER	16	Unmodified	_AAGDVDIGDAAYYFER_					0	0	0	0	P09758	P09758	P09758	TACSTD2	Tumor-associated calcium signal transducer 2	MULTI-MSMS	GODWIN_022123_TISSUE_DDA_SF04	866.896	2	866.894	1731.77	0.76802	0.00066579	-0.65611	-0.00056878	0.1119	9.70E-05	866.894	48.515	1.0676	48.515	48.237	49.305	0					71	20	7	0	0	0	1.05E-31	1	15610	15610
AAGDVDIGDAAYYFER	16	Unmodified	_AAGDVDIGDAAYYFER_					0	0	0	0	P09758	P09758	P09758	TACSTD2	Tumor-associated calcium signal transducer 2	MULTI-MSMS	GODWIN_022123_TISSUE_DDA_SF04	578.6	3	578.265	1731.77	-0.10204	-5.9e-05	-0.054233	-3.14e-05	-0.15627	-9.04e-05	578.265	48.507	0.45792	48.507	48.287	48.745	0					24	8	5	0	0	0	2.10E-11	1	15634	15634
AAGFDEIEQDLTQR	14	Unmodified	_AAGFDEIEQDLTQR_					0	0	0	0	O95786	O95786	O95786	DDX58	Probable ATP-dependent RNA helicase DDX58	MULTI-MSMS	GODWIN_022123_TISSUE_DDA_SF08	796.882	2	796.881	1591.75	0.36315	0.00028939	0.24663	0.00019654	0.60978	0.00048592	796.882	46.242	0.61303	46.242	45.857	46.47	0					41	11	5	0	0	0	4.38E-22	1	13876	13876
AAGFDEIEQDLTQR	14	Unmodified	_AAGFDEIEQDLTQR_					0	0	0	0	O95786	O95786	O95786	DDX58	Probable ATP-dependent RNA helicase DDX58	MULTI-SECPEP	GODWIN_022123_TISSUE_DDA_SF08	531.817	3	531.59	1591.75	-0.05075	-2.7e-05	-0.69011	-0.00036685	-0.74086	-0.00039383	531.59	46.293	0.30222	46.293	46.115	46.417	0					16	5	4	0	0	0	0.0069063	1	13863	13863
AAGFDEIEQDLTQR	14	Unmodified	_AAGFDEIEQDLTQR_					0	0	0	0	O95786	O95786	O95786	DDX58	Probable ATP-dependent RNA helicase DDX58	MULTI-MSMS	GODWIN_022123_TISSUE_DDA_SF09	796.882	2	796.881	1591.75	0.40798	0.00032512	0.17961	0.00014313	0.58759	0.00046824	796.881	46.253	0.41297	46.253	46.022	46.435	0					29	7	5	0	0	0	3.91E-21	1	14495	14495
AAGFDEIEQDLTQR	14	Unmodified	_AAGFDEIEQDLTQR_					0	0	0	0	O95786	O95786	O95786	DDX58	Probable ATP-dependent RNA helicase DDX58	MULTI-SECPEP	GODWIN_022123_TISSUE_DDA_SF09	531.817	3	531.59	1591.75	0.13673	7.27E-05	-0.27909	-0.00014836	-0.14236	-7.57e-05	531.59	46.288	0.30769	46.288	46.075	46.382	0					15	5	4	0	0	0	0.016456	1	14480	14480
AAGFERPSPVQLK	13	Unmodified	_AAGFERPSPVQLK_					0	0	0	1	Q9UHI6	Q9UHI6	Q9UHI6	DDX20	Probable ATP-dependent RNA helicase DDX20	MULTI-MSMS	GODWIN_022123_TISSUE_DDA_SF13	467.261	3	467.261	1398.76	-0.31872	-0.00014893	0.2088	9.76E-05	-0.10992	-5.14e-05	467.261	21.419	0.40977	21.419	21.187	21.597	0					21	7	4	0	0	0	0.0047306	1	5487	5487
AAGFKDPLLASGTDGVGTK	19	Unmodified	_AAGFKDPLLASGTDGVGTK_					0	0	0	1	P22102	P22102	P22102	GART	Trifunctional purine biosynthetic protein adenosine-3;Phosphoribosylamine--glycine ligase;Phosphoribosylformylglycinamidine cyclo-ligase;Phosphoribosylglycinamide formyltransferase	MULTI-MSMS	GODWIN_022123_TISSUE_DDA_SF13	602.654	3	602.32	1803.94	-0.15588	-9.39e-05	0.84099	0.00050655	0.68511	0.00041266	602.655	33.887	1.121	33.887	33.352	34.473	0					68	21	4	0	0	0	1.51E-12	2	10253	10253;10395
AAGFKDPLLASGTDGVGTK	19	Unmodified	_AAGFKDPLLASGTDGVGTK_					0	0	0	1	P22102	P22102	P22102	GART	Trifunctional purine biosynthetic protein adenosine-3;Phosphoribosylamine--glycine ligase;Phosphoribosylformylglycinamidine cyclo-ligase;Phosphoribosylglycinamide formyltransferase	MULTI-MSMS	GODWIN_022123_TISSUE_DDA_SF13	902.977	2	902.976	1803.94	0.19356	0.00017478	1.3202	0.0011921	1.5138	0.0013669	902.977	33.93	0.61315	33.93	33.608	34.221	0					35	11	4	0	0	0	8.93E-17	1	10318	10318
AAGFNVLR	8	Unmodified	_AAGFNVLR_					0	0	0	0	Q0VDF9	Q0VDF9	Q0VDF9	HSPA14	Heat shock 70 kDa protein 14	MULTI-MSMS	GODWIN_022123_TISSUE_DDA_SF15	424.243	2	424.243	846.471	0.20382	8.65E-05	-0.34636	-0.00014694	-0.14254	-6.05e-05	424.243	24.256	0.45722	24.256	24.026	24.483	0					14	8	2	0	0	0	0.00475	1	6751	6751
AAGFNVLR	8	Unmodified	_AAGFNVLR_					0	0	0	0	Q0VDF9	Q0VDF9	Q0VDF9	HSPA14	Heat shock 70 kDa protein 14	MULTI-MSMS	GODWIN_022123_TISSUE_DDA_SF16	424.243	2	424.243	846.471	-0.22563	-9.57e-05	0.44985	0.00019085	0.22422	9.51E-05	424.243	24.24	0.40927	24.24	24.06	24.469	0					17	7	3	0	0	0	0.0057465	1	6574	6574
AAGGAPSPPPPVR	13	Unmodified	_AAGGAPSPPPPVR_					0	0	0	0	Q4KMP7	Q4KMP7	Q4KMP7	TBC1D10B	TBC1 domain family member 10B	MULTI-MSMS	GODWIN_022123_TISSUE_DDA_SF08	587.281	2	587.322	1172.63	0.0070465	4.14E-06	-0.00093509	-5.49e-07	0.0061114	3.59E-06	587.322	13.112	0.82323	13.112	12.745	13.568	0					24	15	2	0	0	0	0.080763	1	2777	2777
AAGGDHGSPDSYR	13	Acetyl (Protein N-term)	_(Acetyl (Protein N-term))AAGGDHGSPDSYR_					1	0	0	0	P30566	P30566	P30566	ADSL	Adenylosuccinate lyase	MULTI-MSMS	GODWIN_022123_TISSUE_DDA_SF16	666.285	2	666.284	1330.55	0.25464	0.00016966	0.52767	0.00035158	0.78231	0.00052124	666.285	12.181	0.61564	12.181	11.849	12.464	0					32	11	5	0	0	0	1.41E-36	1	2470	2470
AAGGDHGSPDSYR	13	Acetyl (Protein N-term)	_(Acetyl (Protein N-term))AAGGDHGSPDSYR_					1	0	0	0	P30566	P30566	P30566	ADSL	Adenylosuccinate lyase	MULTI-MSMS	GODWIN_022123_TISSUE_DDA_SF17	666.285	2	666.284	1330.55	0.055888	3.72E-05	0.49493	0.00032976	0.55081	0.000367	666.285	12.281	0.50945	12.281	11.909	12.418	0					36	9	5	0	0	0	2.91E-20	1	2615	2615
AAGGFTHDELLK	12	Unmodified	_AAGGFTHDELLK_					0	0	0	0	P56182	P56182	P56182	RRP1	Ribosomal RNA processing protein 1 homolog A	MULTI-MSMS	GODWIN_022123_TISSUE_DDA_SF03	420.219	3	420.219	1257.64	0.13144	5.52E-05	-0.69453	-0.00029186	-0.56309	-0.00023662	420.219	21.473	0.30754	21.473	21.268	21.575	0					13	5	3	0	0	0	0.039134	1	5769	5769
AAGGPGAGSAAPVSSTSSLPLAALNMR	27	Acetyl (Protein N-term),Oxidation (M)	_(Acetyl (Protein N-term))AAGGPGAGSAAPVSSTSSLPLAALNM(Oxidation (M))R_	AAGGPGAGSAAPVSSTSSLPLAALNM(1)R		AAGGPGAGSAAPVSSTSSLPLAALNM(72)R		1	1	0	0	Q99836	Q99836	Q99836	MYD88	Myeloid differentiation primary response protein MyD88	MULTI-MSMS	GODWIN_022123_TISSUE_DDA_SF06	824.085	3	823.752	2468.23	0.52508	0.00043253	-1.1241	-0.00092598	-0.59902	-0.00049344	823.751	48.448	0.67091	48.448	48.108	48.779	0					65	12	7	0	0	0	4.38E-05	2	14916	14892;14916
AAGLAFSDGDHR	12	Unmodified	_AAGLAFSDGDHR_					0	0	0	0	CON__ENSEMBL:ENSBTAP00000007350;CON__P01030	CON__ENSEMBL:ENSBTAP00000007350;CON__P01030	CON__P01030			MULTI-MSMS	GODWIN_022123_TISSUE_DDA_SF03	406.195	3	406.195	1215.56	-0.21176	-8.6e-05	0.64659	0.00026264	0.43483	0.00017663	406.195	15.278	0.56084	15.278	15.048	15.609	0					20	10	4	0	0	0	0.0067172	1	3454	3454
AAGLAFSDGDHR	12	Unmodified	_AAGLAFSDGDHR_					0	0	0	0	CON__ENSEMBL:ENSBTAP00000007350;CON__P01030	CON__ENSEMBL:ENSBTAP00000007350;CON__P01030	CON__P01030			MULTI-MSMS	GODWIN_022123_TISSUE_DDA_SF03	406.195	3	406.195	1215.56	-0.17277	-7.02e-05	-0.24281	-9.86e-05	-0.41558	-0.00016881	406.195	16.044	0.55989	16.044	15.66	16.22	0					29	10	4	0	0	0	0.0016603	1	3720	3720
AAGLAFSDGDHR	12	Unmodified	_AAGLAFSDGDHR_					0	0	0	0	CON__ENSEMBL:ENSBTAP00000007350;CON__P01030	CON__ENSEMBL:ENSBTAP00000007350;CON__P01030	CON__P01030			MULTI-MSMS	GODWIN_022123_TISSUE_DDA_SF04	406.195	3	406.195	1215.56	0.60177	0.00024443	-0.57043	-0.00023171	0.031337	1.27E-05	406.195	15.257	0.51132	15.257	14.872	15.384	0					20	9	4	0	0	0	0.01556	1	3875	3875
AAGLAFSDGDHR	12	Unmodified	_AAGLAFSDGDHR_					0	0	0	0	CON__ENSEMBL:ENSBTAP00000007350;CON__P01030	CON__ENSEMBL:ENSBTAP00000007350;CON__P01030	CON__P01030			MULTI-MSMS	GODWIN_022123_TISSUE_DDA_SF05	406.195	3	406.195	1215.56	0.21198	8.61E-05	0.10155	4.12E-05	0.31352	0.00012735	406.195	15.212	0.56157	15.212	14.885	15.446	0					13	10	2	0	0	0	0.00012376	1	3972	3972
AAGLAFSDGDHR	12	Unmodified	_AAGLAFSDGDHR_					0	0	0	0	CON__ENSEMBL:ENSBTAP00000007350;CON__P01030	CON__ENSEMBL:ENSBTAP00000007350;CON__P01030	CON__P01030			MULTI-MSMS	GODWIN_022123_TISSUE_DDA_SF06	406.195	3	406.195	1215.56	-0.33574	-0.00013638	0.32344	0.00013138	-0.0123	-5e-06	406.195	15.166	0.46322	15.166	14.833	15.297	0					25	8	4	0	0	0	0.00082349	1	3560	3560
AAGLAFSDGDHR	12	Unmodified	_AAGLAFSDGDHR_					0	0	0	0	CON__ENSEMBL:ENSBTAP00000007350;CON__P01030	CON__ENSEMBL:ENSBTAP00000007350;CON__P01030	CON__P01030			MULTI-MSMS	GODWIN_022123_TISSUE_DDA_SF06	608.789	2	608.789	1215.56	-0.10417	-6.34e-05	0.61144	0.00037224	0.50727	0.00030882	608.789	15.166	0.35822	15.166	14.885	15.244	0					16	6	3	0	0	0	0.00040897	1	3604	3604
AAGLAFSDGDHR	12	Unmodified	_AAGLAFSDGDHR_					0	0	0	0	CON__ENSEMBL:ENSBTAP00000007350;CON__P01030	CON__ENSEMBL:ENSBTAP00000007350;CON__P01030	CON__P01030			MULTI-MSMS	GODWIN_022123_TISSUE_DDA_SF07	406.196	3	406.195	1215.56	-0.37327	-0.00015162	0.62332	0.00025319	0.25006	0.00010157	406.196	15.173	0.71969	15.173	14.736	15.456	0					52	13	6	0	0	0	6.65E-07	1	3576	3576
AAGLAFSDGDHR	12	Unmodified	_AAGLAFSDGDHR_					0	0	0	0	CON__ENSEMBL:ENSBTAP00000007350;CON__P01030	CON__ENSEMBL:ENSBTAP00000007350;CON__P01030	CON__P01030			MULTI-MSMS	GODWIN_022123_TISSUE_DDA_SF07	608.789	2	608.789	1215.56	-0.5974	-0.00036369	0.26837	0.00016338	-0.32902	-0.00020031	608.789	15.173	0.46539	15.173	14.991	15.456	0					25	8	5	0	0	0	3.05E-06	1	3577	3577
AAGLAFSDGDHR	12	Unmodified	_AAGLAFSDGDHR_					0	0	0	0	CON__ENSEMBL:ENSBTAP00000007350;CON__P01030	CON__ENSEMBL:ENSBTAP00000007350;CON__P01030	CON__P01030			MULTI-MSMS	GODWIN_022123_TISSUE_DDA_SF07	406.195	3	406.195	1215.56	-0.24237	-9.84e-05	0.012968	5.27E-06	-0.2294	-9.32e-05	406.195	15.912	0.66145	15.912	15.456	16.117	0					22	12	2	0	0	0	2.48E-05	1	3877	3877
AAGLAFSDGDHR	12	Unmodified	_AAGLAFSDGDHR_					0	0	0	0	CON__ENSEMBL:ENSBTAP00000007350;CON__P01030	CON__ENSEMBL:ENSBTAP00000007350;CON__P01030	CON__P01030			MULTI-MSMS	GODWIN_022123_TISSUE_DDA_SF07	406.195	3	406.195	1215.56	-0.073846	-3e-05	-0.11218	-4.56e-05	-0.18602	-7.56e-05	406.195	16.347	0.50581	16.347	16.066	16.572	0					24	9	4	0	0	0	0.015192	1	4060	4060
AAGLAFSDGDHR	12	Unmodified	_AAGLAFSDGDHR_					0	0	0	0	CON__ENSEMBL:ENSBTAP00000007350;CON__P01030	CON__ENSEMBL:ENSBTAP00000007350;CON__P01030	CON__P01030			MULTI-MSMS	GODWIN_022123_TISSUE_DDA_SF08	406.195	3	406.195	1215.56	-0.18232	-7.41e-05	-0.46827	-0.00019021	-0.65058	-0.00026426	406.195	15.171	0.72083	15.171	14.891	15.611	0					49	13	6	0	0	0	1.24E-06	3	3511	3511;3539;3578
AAGLAFSDGDHR	12	Unmodified	_AAGLAFSDGDHR_					0	0	0	0	CON__ENSEMBL:ENSBTAP00000007350;CON__P01030	CON__ENSEMBL:ENSBTAP00000007350;CON__P01030	CON__P01030			MULTI-MSMS	GODWIN_022123_TISSUE_DDA_SF08	608.789	2	608.789	1215.56	-0.093348	-5.68e-05	-0.11619	-7.07e-05	-0.20953	-0.00012756	608.789	15.164	0.56441	15.164	14.891	15.455	0					39	10	6	0	0	0	3.10E-08	1	3515	3515
AAGLAFSDGDHR	12	Unmodified	_AAGLAFSDGDHR_					0	0	0	0	CON__ENSEMBL:ENSBTAP00000007350;CON__P01030	CON__ENSEMBL:ENSBTAP00000007350;CON__P01030	CON__P01030			MULTI-MSMS	GODWIN_022123_TISSUE_DDA_SF08	406.195	3	406.195	1215.56	-0.25924	-0.0001053	1.0562	0.00042904	0.79699	0.00032373	406.196	15.892	0.97236	15.892	15.507	16.48	0					47	18	5	0	0	0	6.80E-05	1	3803	3803
AAGLAFSDGDHR	12	Unmodified	_AAGLAFSDGDHR_					0	0	0	0	CON__ENSEMBL:ENSBTAP00000007350;CON__P01030	CON__ENSEMBL:ENSBTAP00000007350;CON__P01030	CON__P01030			MULTI-MSMS	GODWIN_022123_TISSUE_DDA_SF08	608.789	2	608.789	1215.56	-0.17104	-0.00010413	0.96595	0.00058806	0.79491	0.00048393	608.79	15.892	0.45906	15.892	15.56	16.019	0					15	8	2	0	0	0	0.0005665	1	3809	3809
AAGLAFSDGDHR	12	Unmodified	_AAGLAFSDGDHR_					0	0	0	0	CON__ENSEMBL:ENSBTAP00000007350;CON__P01030	CON__ENSEMBL:ENSBTAP00000007350;CON__P01030	CON__P01030			MULTI-SECPEP	GODWIN_022123_TISSUE_DDA_SF08	406.255	3	406.195	1215.56	-0.30804	-0.00012513	0.13926	5.66E-05	-0.16879	-6.86e-05	406.195	16.326	0.51278	16.326	16.121	16.633	0					16	9	2	0	0	0	0.068127	1	3932	3932
AAGLATMISTMRPDIDNMDEYVR	23	3 Oxidation (M)	_AAGLATM(Oxidation (M))ISTM(Oxidation (M))RPDIDNM(Oxidation (M))DEYVR_	AAGLATM(1)ISTM(1)RPDIDNM(1)DEYVR		AAGLATM(71)ISTM(71)RPDIDNM(71)DEYVR		0	3	0	1	O75533	O75533	O75533	SF3B1	Splicing factor 3B subunit 1	MULTI-MSMS	GODWIN_022123_TISSUE_DDA_SF09	873.736	3	873.401	2617.18	0.51905	0.00045334	-0.46675	-0.00040766	0.052301	4.57E-05	873.735	33.333	0.56361	33.333	32.954	33.517	0					43	10	5	0	0	0	0.00012614	1	10232	10232
AAGLATMISTMRPDIDNMDEYVR	23	2 Oxidation (M)	_AAGLATM(Oxidation (M))ISTMRPDIDNM(Oxidation (M))DEYVR_	AAGLATM(0.565)ISTM(0.452)RPDIDNM(0.983)DEYVR		AAGLATM(1)ISTM(-1)RPDIDNM(15)DEYVR		0	2	0	1	O75533	O75533	O75533	SF3B1	Splicing factor 3B subunit 1	MULTI-MSMS	GODWIN_022123_TISSUE_DDA_SF10	868.405	3	868.07	2601.19	0.48075	0.00041733	-0.21973	-0.00019074	0.26102	0.00022658	868.404	39.748	0.50475	39.748	39.533	40.038	0					34	9	5	0	0	0	0.016521	1	11489	11489
AAGLLSTYR	9	Unmodified	_AAGLLSTYR_					0	0	0	0	P39059	P39059	P39059	COL15A1	Collagen alpha-1(XV) chain;Restin;Restin-2;Restin-3;Restin-4	MULTI-MSMS	GODWIN_022123_TISSUE_DDA_SF16	476.266	2	476.267	950.519	-0.091735	-4.37e-05	0.012738	6.07E-06	-0.078997	-3.76e-05	476.266	23.319	0.30822	23.319	23.14	23.448	0					13	5	3	0	0	0	0.029822	1	6214	6214
AAGMSSPGAQSHPEELPR	18	Oxidation (M)	_AAGM(Oxidation (M))SSPGAQSHPEELPR_	AAGM(1)SSPGAQSHPEELPR		AAGM(160)SSPGAQSHPEELPR		0	1	0	0	Q13459	Q13459	Q13459	MYO9B	Unconventional myosin-IXb	MULTI-MSMS	GODWIN_022123_TISSUE_DDA_SF09	613.288	3	613.288	1836.84	-0.27364	-0.00016782	-0.2075	-0.00012726	-0.48114	-0.00029508	613.288	12.433	0.61361	12.433	11.996	12.609	0					31	11	4	0	0	0	1.13E-13	1	2626	2626
AAGPISER	8	Acetyl (Protein N-term)	_(Acetyl (Protein N-term))AAGPISER_					1	0	0	0	Q15427	Q15427	Q15427	SF3B4	Splicing factor 3B subunit 4	MULTI-MSMS	GODWIN_022123_TISSUE_DDA_SF18	421.722	2	421.722	841.429	-0.13615	-5.74e-05	0.19171	8.08E-05	0.055565	2.34E-05	421.722	17.629	0.62154	17.629	17.24	17.862	0					32	11	4	0	0	0	0.0006758	1	4626	4626
AAGPLQLR	8	Unmodified	_AAGPLQLR_					0	0	0	0	P20618	P20618	P20618	PSMB1	Proteasome subunit beta type-1	MULTI-MSMS	GODWIN_022123_TISSUE_DDA_SF01	413.251	2	413.251	824.487	-0.07742	-3.2e-05	0.78134	0.00032289	0.70392	0.0002909	413.251	19.24	0.40626	19.24	18.951	19.357	0					20	7	3	0	0	0	0.016316	1	4816	4816
AAGSDGTELFDQVHR	15	Unmodified	_AAGSDGTELFDQVHR_					0	0	0	0	Q7L1T6	Q7L1T6	Q7L1T6	CYB5R4	Cytochrome b5 reductase 4	MULTI-MSMS	GODWIN_022123_TISSUE_DDA_SF06	534.922	3	534.922	1601.74	0.031784	1.70E-05	-0.14427	-7.72e-05	-0.11249	-6.02e-05	534.922	26.71	0.46031	26.71	26.529	26.99	0					22	8	4	0	0	0	1.65E-06	1	7912	7912
AAGSEATTPVIVAAGAGGEEGEHVKPFKPEK	31	Acetyl (Protein N-term)	_(Acetyl (Protein N-term))AAGSEATTPVIVAAGAGGEEGEHVKPFKPEK_					1	0	0	2	Q96EW2	Q96EW2	Q96EW2	HSPBAP1	HSPB1-associated protein 1	MULTI-MSMS	GODWIN_022123_TISSUE_DDA_SF01	770.397	4	769.895	3075.55	0.28905	0.00022254	0.78504	0.0006044	1.0741	0.00082694	770.397	33.175	0.66516	33.175	32.652	33.317	0					50	12	5	0	0	0	5.94E-06	1	10304	10304
AAGSGELGVTMK	12	Oxidation (M)	_AAGSGELGVTM(Oxidation (M))K_	AAGSGELGVTM(1)K		AAGSGELGVTM(140)K		0	1	0	0	O75369	O75369	O75369	FLNB	Filamin-B	MULTI-MSMS	GODWIN_022123_TISSUE_DDA_SF06	568.785	2	568.784	1135.55	-0.38554	-0.00021929	-1.1592	-0.00065935	-1.5448	-0.00087864	568.784	12.151	0.86692	12.151	11.515	12.382	0					42	16	4	0	0	0	3.04E-05	1	2471	2471
AAGSGELGVTMK	12	Oxidation (M)	_AAGSGELGVTM(Oxidation (M))K_	AAGSGELGVTM(1)K		AAGSGELGVTM(83)K		0	1	0	0	O75369	O75369	O75369	FLNB	Filamin-B	MULTI-MSMS	GODWIN_022123_TISSUE_DDA_SF07	568.785	2	568.784	1135.55	0.25574	0.00014546	0.44979	0.00025583	0.70553	0.00040129	568.785	12.139	0.30146	12.139	12.091	12.393	0					31	12	5	0	0	0	0.0040867	1	2460	2460
AAGSPSPLPAPDPAPK	16	Unmodified	_AAGSPSPLPAPDPAPK_					0	0	0	0	Q9BZE9	Q9BZE9	Q9BZE9	ASPSCR1	Tether containing UBX domain for GLUT4	MULTI-MSMS	GODWIN_022123_TISSUE_DDA_SF04	736.89	2	736.891	1471.77	0.38752	0.00028556	-0.15322	-0.00011291	0.2343	0.00017265	736.891	21.566	0.41672	21.566	21.377	21.794	0					25	8	4	0	0	0	1.93E-07	1	6401	6401
AAGTLYTYPENWR	13	Acetyl (Protein N-term)	_(Acetyl (Protein N-term))AAGTLYTYPENWR_					1	0	0	0	P26641	P26641	P26641	EEF1G	Elongation factor 1-gamma	MULTI-MSMS	GODWIN_022123_TISSUE_DDA_SF16	792.379	2	792.378	1582.74	0.44231	0.00035047	0.11081	8.78E-05	0.55312	0.00043828	792.379	49.527	0.82103	49.527	49.146	49.967	0					50	15	7	0	0	0	9.25E-28	1	15438	15438
AAGVEAAAEVAATEIK	16	Acetyl (Protein N-term)	_(Acetyl (Protein N-term))AAGVEAAAEVAATEIK_					1	0	0	0	P52272	P52272	P52272	HNRNPM	Heterogeneous nuclear ribonucleoprotein M	MULTI-MSMS	GODWIN_022123_TISSUE_DDA_SF06	771.907	2	771.904	1541.79	0.81864	0.00063191	-0.28927	-0.00022329	0.52937	0.00040862	771.906	51.846	0.35847	51.846	51.665	52.024	0					23	6	6	0	0	0	5.18E-14	1	16224	16224
AAGVEAAAEVAATEIK	16	Acetyl (Protein N-term)	_(Acetyl (Protein N-term))AAGVEAAAEVAATEIK_					1	0	0	0	P52272	P52272	P52272	HNRNPM	Heterogeneous nuclear ribonucleoprotein M	MULTI-MSMS	GODWIN_022123_TISSUE_DDA_SF08	772.42	2	771.904	1541.79	0.52871	0.00040811	0.70996	0.00054802	1.2387	0.00095613	771.905	51.858	0.15466	51.858	51.741	51.896	0					6	2	3	0	0	0	0.00030381	1	15638	15638
AAGVLNYLK	9	Unmodified	_AAGVLNYLK_					0	0	0	0	Q8IUC4;A8MT19	Q8IUC4	Q8IUC4	RHPN2;RHPN2P1	Rhophilin-2;Putative rhophilin-2-like protein RHPN2P1	MULTI-MSMS	GODWIN_022123_TISSUE_DDA_SF08	474.779	2	474.779	947.544	-0.23812	-0.00011305	-0.065838	-3.13e-05	-0.30395	-0.00014431	474.779	33.274	0.51249	33.274	33.024	33.536	0					19	9	3	0	0	0	0.0067027	1	9760	9760
AAGVVLEMIR	10	Oxidation (M)	_AAGVVLEM(Oxidation (M))IR_	AAGVVLEM(1)IR		AAGVVLEM(140)IR		0	1	0	0	Q9Y230	Q9Y230	Q9Y230	RUVBL2	RuvB-like 2	MULTI-MSMS	GODWIN_022123_TISSUE_DDA_SF08	537.802	2	537.802	1073.59	-0.016791	-9.03e-06	-0.52019	-0.00027976	-0.53698	-0.00028879	537.802	26.737	0.71772	26.737	26.305	27.023	0					50	13	5	0	0	0	0.00010004	2	7418	7418;7550
AAGVVLEMIR	10	Unmodified	_AAGVVLEMIR_					0	0	0	0	Q9Y230	Q9Y230	Q9Y230	RUVBL2	RuvB-like 2	MULTI-MSMS	GODWIN_022123_TISSUE_DDA_SF08	529.805	2	529.805	1057.6	-0.16911	-8.96e-05	0.21414	0.00011345	0.045025	2.39E-05	529.805	37.829	0.66449	37.829	37.599	38.264	0					27	12	4	0	0	0	0.00031407	1	11278	11278
AAGYNFYGTER	11	Unmodified	_AAGYNFYGTER_					0	0	0	0	Q9H9Y6	Q9H9Y6	Q9H9Y6	POLR1B	DNA-directed RNA polymerase I subunit RPA2	MULTI-MSMS	GODWIN_022123_TISSUE_DDA_SF03	624.785	2	624.786	1247.56	0.24363	0.00015222	-1.7691	-0.0011053	-1.5255	-0.0009531	624.785	24.284	0.3555	24.284	24.004	24.36	0					16	6	3	0	0	0	0.0012322	1	6853	6853
AAHGGSAASSALK	13	Acetyl (Protein N-term)	_(Acetyl (Protein N-term))AAHGGSAASSALK_					1	0	0	0	O94888	O94888	O94888	UBXN7	UBX domain-containing protein 7	MSMS	GODWIN_022123_TISSUE_DDA_SF09	585.3	2	585.299	1168.58	NaN	NaN	NaN	NaN	NaN	NaN	NaN	11.113	1	11.113	10.613	11.613	0								0	0	0	8.10E-08	1	2169	2169
AAHGVLLQALDEMR	14	Oxidation (M)	_AAHGVLLQALDEM(Oxidation (M))R_	AAHGVLLQALDEM(1)R		AAHGVLLQALDEM(47)R		0	1	0	0	Q8WZA9	Q8WZA9	Q8WZA9	IRGQ	Immunity-related GTPase family Q protein	MULTI-MSMS	GODWIN_022123_TISSUE_DDA_SF07	513.936	3	513.936	1538.79	-0.096674	-4.97e-05	-0.092875	-4.77e-05	-0.18955	-9.74e-05	513.936	30.133	0.35517	30.133	29.903	30.258	0					18	6	4	0	0	0	0.032809	1	9221	9221
AAHIFNEALVCHQIR	15	Unmodified	_AAHIFNEALVCHQIR_					0	0	0	0	O43795	O43795	O43795	MYO1B	Unconventional myosin-Ib	MULTI-SECPEP	GODWIN_022123_TISSUE_DDA_SF09	445.773	4	445.483	1777.9	-0.034524	-1.54e-05	0.20926	9.32E-05	0.17473	7.78E-05	445.734	26.453	0.40692	26.453	26.23	26.636	0					16	7	3	0	0	0	0.042984	1	7805	7805
AAHLSYGR	8	Acetyl (Protein N-term)	_(Acetyl (Protein N-term))AAHLSYGR_					1	0	0	0	Q96AX1	Q96AX1	Q96AX1	VPS33A	Vacuolar protein sorting-associated protein 33A	MULTI-MSMS	GODWIN_022123_TISSUE_DDA_SF05	458.735	2	458.735	915.456	0.15218	6.98E-05	-0.15077	-6.92e-05	0.0014081	6.46E-07	458.735	16.085	0.41318	16.085	15.855	16.269	0					19	7	4	0	0	0	0.00060119	1	4332	4332
AAHPLSIEPIGVR	13	Unmodified	_AAHPLSIEPIGVR_					0	0	0	0	CON__ENSEMBL:ENSBTAP00000031900	CON__ENSEMBL:ENSBTAP00000031900	CON__ENSEMBL:ENSBTAP00000031900			MULTI-MSMS	GODWIN_022123_TISSUE_DDA_SF18	453.93	3	453.93	1358.77	-0.016267	-7.38e-06	0.88224	0.00040048	0.86597	0.00039309	453.93	26.674	1.0191	26.674	26.237	27.256	0					47	19	5	0	0	0	3.30E-09	1	7981	7981
AAHPLSIEPIGVR	13	Unmodified	_AAHPLSIEPIGVR_					0	0	0	0	CON__ENSEMBL:ENSBTAP00000031900	CON__ENSEMBL:ENSBTAP00000031900	CON__ENSEMBL:ENSBTAP00000031900			MULTI-MSMS	GODWIN_022123_TISSUE_DDA_SF18	680.391	2	680.391	1358.77	0.1528	0.00010396	0.19033	0.0001295	0.34313	0.00023346	680.391	26.722	0.35801	26.722	26.493	26.851	0					16	6	3	0	0	0	0.0014976	1	8021	8021
AAHSEGNTTAGLDMR	15	Oxidation (M)	_AAHSEGNTTAGLDM(Oxidation (M))R_	AAHSEGNTTAGLDM(1)R		AAHSEGNTTAGLDM(94)R		0	1	0	0	P78371	P78371	P78371	CCT2	T-complex protein 1 subunit beta	MULTI-MSMS	GODWIN_022123_TISSUE_DDA_SF10	516.236	3	516.235	1545.68	-0.50848	-0.00026249	-0.41221	-0.0002128	-0.92069	-0.00047529	516.236	9.62	0.35954	9.62	9.4404	9.7999	0					25	6	6	0	0	0	0.00022544	1	1640	1640
AAHSEGNTTAGLDMR	15	Oxidation (M)	_AAHSEGNTTAGLDM(Oxidation (M))R_	AAHSEGNTTAGLDM(1)R		AAHSEGNTTAGLDM(170)R		0	1	0	0	P78371	P78371	P78371	CCT2	T-complex protein 1 subunit beta	MULTI-MSMS	GODWIN_022123_TISSUE_DDA_SF10	773.851	2	773.849	1545.68	-0.05686	-4.4e-05	-0.091723	-7.1e-05	-0.14858	-0.00011498	773.85	9.62	0.25935	9.62	9.49	9.7493	0					18	4	6	0	0	0	3.78E-08	1	1646	1646
AAHSEGNTTAGLDMR	15	Unmodified	_AAHSEGNTTAGLDMR_					0	0	0	0	P78371	P78371	P78371	CCT2	T-complex protein 1 subunit beta	MULTI-MSMS	GODWIN_022123_TISSUE_DDA_SF10	510.904	3	510.904	1529.69	0.070465	3.60E-05	-0.0091725	-4.69e-06	0.061292	3.13E-05	510.904	12.434	0.46345	12.434	12.201	12.665	0					22	8	4	0	0	0	8.57E-06	1	2572	2572
AAIAAPILHVNSK	13	Unmodified	_AAIAAPILHVNSK_					0	0	0	0	P36269	P36269	P36269	GGT5	Gamma-glutamyltransferase 5;Gamma-glutamyltransferase 5 heavy chain;Gamma-glutamyltransferase 5 light chain	MULTI-MSMS	GODWIN_022123_TISSUE_DDA_SF09	435.594	3	435.594	1303.76	-0.091009	-3.96e-05	0.098633	4.30E-05	0.007624	3.32E-06	435.594	23.765	0.362	23.765	23.585	23.947	0					11	6	2	0	0	0	0.00041382	1	6859	6859
AAIAQALAGEVSVVPPSR	18	Unmodified	_AAIAQALAGEVSVVPPSR_					0	0	0	0	Q2TAY7	Q2TAY7	Q2TAY7	SMU1	WD40 repeat-containing protein SMU1;WD40 repeat-containing protein SMU1, N-terminally processed	MULTI-MSMS	GODWIN_022123_TISSUE_DDA_SF08	868.49	2	868.489	1734.96	0.31114	0.00027022	0.77079	0.00066942	1.0819	0.00093965	868.489	42.686	1.08	42.686	42.404	43.484	0					70	20	5	0	0	0	4.42E-13	1	12777	12777
AAIAQALAGEVSVVPPSR	18	Unmodified	_AAIAQALAGEVSVVPPSR_					0	0	0	0	Q2TAY7	Q2TAY7	Q2TAY7	SMU1	WD40 repeat-containing protein SMU1;WD40 repeat-containing protein SMU1, N-terminally processed	MULTI-MSMS	GODWIN_022123_TISSUE_DDA_SF08	579.328	3	579.328	1734.96	-0.012161	-7.05e-06	-0.10056	-5.83e-05	-0.11272	-6.53e-05	579.328	42.635	1.3891	42.635	42.301	43.691	0					81	26	5	0	0	0	6.57E-07	1	12782	12782
AAIEAFNK	8	Unmodified	_AAIEAFNK_					0	0	0	0	Q9UHB9	Q9UHB9	Q9UHB9	SRP68	Signal recognition particle subunit SRP68	MULTI-MSMS	GODWIN_022123_TISSUE_DDA_SF05	432.235	2	432.235	862.455	0.14029	6.06E-05	0.28803	0.0001245	0.42832	0.00018514	432.235	16.226	0.61652	16.226	15.957	16.573	0					17	11	3	0	0	0	0.080003	1	4409	4409
AAIEAFNK	8	Unmodified	_AAIEAFNK_					0	0	0	0	Q9UHB9	Q9UHB9	Q9UHB9	SRP68	Signal recognition particle subunit SRP68	MULTI-MSMS	GODWIN_022123_TISSUE_DDA_SF06	432.235	2	432.235	862.455	-0.16694	-7.22e-05	2.0527	0.00088724	1.8857	0.00081508	432.236	16.197	0.30966	16.197	16.015	16.324	0					15	5	3	0	0	0	0.0043855	1	3979	3979
AAIEHELPTATQK	13	Unmodified	_AAIEHELPTATQK_					0	0	0	0	Q6ZMI0	Q6ZMI0	Q6ZMI0	PPP1R21	Protein phosphatase 1 regulatory subunit 21	MULTI-MSMS	GODWIN_022123_TISSUE_DDA_SF07	470.252	3	470.253	1407.74	-0.39099	-0.00018387	0.068424	3.22E-05	-0.32257	-0.00015169	470.253	15.464	0.87381	15.464	14.991	15.864	0					44	16	5	0	0	0	7.16E-06	1	3668	3668
AAIEVYNEAAK	11	Unmodified	_AAIEVYNEAAK_					0	0	0	0	Q96RK4	Q96RK4	Q96RK4	BBS4	Bardet-Biedl syndrome 4 protein	MULTI-MSMS	GODWIN_022123_TISSUE_DDA_SF09	589.807	2	589.806	1177.6	-0.031537	-1.86e-05	0.14063	8.29E-05	0.1091	6.43E-05	589.807	19.43	0.30462	19.43	19.253	19.558	0					11	5	3	0	0	0	0.028887	1	5288	5288
AAIEYQLR	8	Unmodified	_AAIEYQLR_					0	0	0	0	Q8N4P2;Q86WT1	Q8N4P2;Q86WT1	Q86WT1	TTC30B;TTC30A	Tetratricopeptide repeat protein 30B;Tetratricopeptide repeat protein 30A	MULTI-MSMS	GODWIN_022123_TISSUE_DDA_SF04	482.266	2	482.267	962.519	-0.35241	-0.00016995	0.47737	0.00023022	0.12497	6.03E-05	482.267	22.103	0.30288	22.103	21.895	22.198	0					11	5	3	0	0	0	0.025878	1	6667	6667
AAIIADSSTFR	11	Unmodified	_AAIIADSSTFR_					0	0	0	0	O43432	O43432	O43432	EIF4G3	Eukaryotic translation initiation factor 4 gamma 3	MSMS	GODWIN_022123_TISSUE_DDA_SF02	576.306	2	576.306	1150.6	NaN	NaN	NaN	NaN	NaN	NaN	NaN	25.986	1	25.986	25.486	26.486	0								0	0	0	0.0011732	1	7816	7816
AAIISAEGDSK	11	Unmodified	_AAIISAEGDSK_					0	0	0	0	P35232	P35232	P35232	PHB	Prohibitin	MULTI-MSMS	GODWIN_022123_TISSUE_DDA_SF12	531.277	2	531.277	1060.54	-0.47238	-0.00025096	0.46357	0.00024629	-0.0088037	-4.68e-06	531.278	13.075	0.40876	13.075	12.844	13.253	0					21	7	5	0	0	0	0.00087768	1	2869	2869
AAILDLEK	8	Unmodified	_AAILDLEK_					0	0	0	0	Q15075	Q15075	Q15075	EEA1	Early endosome antigen 1	MULTI-MSMS	GODWIN_022123_TISSUE_DDA_SF05	436.758	2	436.758	871.501	-0.21215	-9.27e-05	-0.57466	-0.00025099	-0.78681	-0.00034364	436.758	26.942	0.40757	26.942	26.712	27.12	0					19	7	3	0	0	0	0.06087	1	8584	8584
AAILPTSIFLTNK	13	Unmodified	_AAILPTSIFLTNK_					0	0	0	0	O14744	O14744	O14744	PRMT5	Protein arginine N-methyltransferase 5;Protein arginine N-methyltransferase 5, N-terminally processed	MULTI-MSMS	GODWIN_022123_TISSUE_DDA_SF18	695.412	2	694.911	1387.81	0.50043	0.00034776	-0.17742	-0.00012329	0.32301	0.00022446	694.911	49.681	0.30205	49.681	49.554	49.856	0					13	5	4	0	0	0	0.07167	1	16811	16811
AAILQTEVDALR	12	Unmodified	_AAILQTEVDALR_					0	0	0	0	O15083;Q8IUD2	O15083;Q8IUD2	Q8IUD2	ERC2;ERC1	ERC protein 2;ELKS/Rab6-interacting/CAST family member 1	MULTI-MSMS	GODWIN_022123_TISSUE_DDA_SF01	650.367	2	650.367	1298.72	-0.25876	-0.00016829	0.41781	0.00027173	0.15905	0.00010344	650.367	40.121	0.26561	40.121	40.032	40.298	0					17	5	4	0	0	0	3.52E-05	1	12674	12674
AAILSVPAAQNPEDLR	16	Unmodified	_AAILSVPAAQNPEDLR_					0	0	0	0	Q12980	Q12980	Q12980	NPRL3	Nitrogen permease regulator 3-like protein	MULTI-MSMS	GODWIN_022123_TISSUE_DDA_SF14	832.953	2	832.952	1663.89	0.14019	0.00011678	0.6377	0.00053118	0.7779	0.00064795	832.953	37.024	0.51186	37.024	36.674	37.186	0					30	9	4	0	0	0	9.75E-07	1	11568	11568
AAIPPPVYEEQDRPR	15	Unmodified	_AAIPPPVYEEQDRPR_					0	0	0	1	Q96I25	Q96I25	Q96I25	RBM17	Splicing factor 45	MULTI-MSMS	GODWIN_022123_TISSUE_DDA_SF07	580.304	3	579.969	1736.88	0.67783	0.00039312	-0.085632	-4.97e-05	0.5922	0.00034346	580.303	20.449	0.25651	20.449	20.277	20.533	0					10	4	3	0	0	0	0.042285	1	5650	5650
AAIQSQLDGVR	11	Unmodified	_AAIQSQLDGVR_					0	0	0	0	O60645	O60645	O60645	EXOC3	Exocyst complex component 3	MULTI-MSMS	GODWIN_022123_TISSUE_DDA_SF06	579.317	2	579.317	1156.62	0.043568	2.52E-05	0.11597	6.72E-05	0.15954	9.24E-05	579.317	21.208	0.3445	21.208	21.043	21.387	0					23	6	5	0	0	0	0.0001653	1	5946	5946
AAISGENAGLVR	12	Unmodified	_AAISGENAGLVR_					0	0	0	0	CON__Q0VCM5;P19827	CON__Q0VCM5;P19827	CON__Q0VCM5	ITIH1	Inter-alpha-trypsin inhibitor heavy chain H1	MULTI-MSMS	GODWIN_022123_TISSUE_DDA_SF06	579.318	2	579.317	1156.62	0.40678	0.00023566	0.17979	0.00010415	0.58657	0.00033981	579.317	18.292	0.29878	18.292	18.185	18.484	0					46	20	3	0	0	0	3.72E-06	1	4774	4774
AAISLVPEVPK	11	Unmodified	_AAISLVPEVPK_					0	0	0	0	Q7Z3J2	Q7Z3J2	Q7Z3J2	C16orf62	UPF0505 protein C16orf62	MULTI-MSMS	GODWIN_022123_TISSUE_DDA_SF17	562.339	2	562.34	1122.66	0.62195	0.00034975	1.9839	0.0011156	2.6059	0.0014654	562.341	35.57	0.70093	35.57	35.111	35.812	0					29	16	2	0	0	0	0.004805	2	11409	11409;11514
AAISSGIEDPVPTLHLTER	19	Unmodified	_AAISSGIEDPVPTLHLTER_					0	0	0	0	O75175	O75175	O75175	CNOT3	CCR4-NOT transcription complex subunit 3	MULTI-MSMS	GODWIN_022123_TISSUE_DDA_SF14	669.691	3	669.357	2005.05	0.057771	3.87E-05	0.30335	0.00020305	0.36113	0.00024172	669.691	40.33	0.76702	40.33	39.834	40.601	0					61	14	6	0	0	0	1.55E-12	1	12609	12609
AAIVFTDGR	9	Unmodified	_AAIVFTDGR_					0	0	0	0	O00339	O00339	O00339	MATN2	Matrilin-2	MULTI-MSMS	GODWIN_022123_TISSUE_DDA_SF02	475.259	2	475.259	948.503	-0.025712	-1.22e-05	0.056169	2.67E-05	0.030457	1.45E-05	475.259	22.618	0.76373	22.618	22.033	22.796	0					26	14	3	0	0	0	0.011611	1	6327	6327
AAIVHNVDSDDLISMGSNDIEVLK	24	Oxidation (M)	_AAIVHNVDSDDLISM(Oxidation (M))GSNDIEVLK_	AAIVHNVDSDDLISM(1)GSNDIEVLK		AAIVHNVDSDDLISM(89)GSNDIEVLK		0	1	0	0	O43567	O43567	O43567	RNF13	E3 ubiquitin-protein ligase RNF13	MULTI-MSMS	GODWIN_022123_TISSUE_DDA_SF14	858.093	3	857.758	2570.25	0.36191	0.00031043	0.80805	0.00069312	1.17	0.0010036	858.093	44.755	0.56321	44.755	44.318	44.881	0					19	10	2	0	0	0	9.82E-07	1	13927	13927
AAIYGGVEGGGTR	13	Acetyl (Protein N-term)	_(Acetyl (Protein N-term))AAIYGGVEGGGTR_					1	0	0	0	Q9UJ70	Q9UJ70	Q9UJ70	NAGK	N-acetyl-D-glucosamine kinase	MULTI-MSMS	GODWIN_022123_TISSUE_DDA_SF05	625.312	2	625.312	1248.61	-0.042183	-2.64e-05	1.5491	0.00096865	1.5069	0.00094227	625.313	32.456	0.71454	32.456	32.019	32.734	0					27	13	4	0	0	0	0.042193	1	10570	10570
AAIYGGVEGGGTR	13	Acetyl (Protein N-term)	_(Acetyl (Protein N-term))AAIYGGVEGGGTR_					1	0	0	0	Q9UJ70	Q9UJ70	Q9UJ70	NAGK	N-acetyl-D-glucosamine kinase	MULTI-MSMS	GODWIN_022123_TISSUE_DDA_SF06	625.312	2	625.312	1248.61	0.14268	8.92E-05	1.4379	0.00089916	1.5806	0.00098837	625.313	32.427	0.76971	32.427	32.092	32.862	0					51	14	7	0	0	0	4.85E-11	1	9828	9828
AAIYGGVEGGGTR	13	Acetyl (Protein N-term)	_(Acetyl (Protein N-term))AAIYGGVEGGGTR_					1	0	0	0	Q9UJ70	Q9UJ70	Q9UJ70	NAGK	N-acetyl-D-glucosamine kinase	MSMS	GODWIN_022123_TISSUE_DDA_SF06	625.312	2	625.312	1248.61	NaN	NaN	NaN	NaN	NaN	NaN	NaN	32.933	1	32.933	32.433	33.433	0								0	0	0	0.0010794	1	10014	10014
AALAATLEEYK	11	Unmodified	_AALAATLEEYK_					0	0	0	0	Q69YQ0	Q69YQ0	Q69YQ0	SPECC1L	Cytospin-A	MULTI-MSMS	GODWIN_022123_TISSUE_DDA_SF04	590.316	2	590.316	1178.62	-0.11498	-6.79e-05	-0.25619	-0.00015123	-0.37117	-0.00021911	590.316	32.915	0.54567	32.915	32.526	33.072	0					17	10	2	0	0	0	0.015347	1	10730	10730
AALADDFDTPR	11	Unmodified	_AALADDFDTPR_					0	0	0	0	Q9HA77	Q9HA77	Q9HA77	CARS2	Probable cysteine--tRNA ligase, mitochondrial	MULTI-MSMS	GODWIN_022123_TISSUE_DDA_SF11	596.286	2	596.286	1190.56	0.26483	0.00015791	-0.44294	-0.00026412	-0.17811	-0.0001062	596.286	27.236	0.61737	27.236	27.061	27.678	0					25	11	4	0	0	0	0.00067257	1	7492	7492
AALADVLR	8	Unmodified	_AALADVLR_					0	0	0	0	Q9HC35	Q9HC35	Q9HC35	EML4	Echinoderm microtubule-associated protein-like 4	MULTI-MSMS	GODWIN_022123_TISSUE_DDA_SF14	414.75	2	414.751	827.487	-0.31326	-0.00012992	0.52583	0.00021809	0.21257	8.82E-05	414.751	27.963	0.55644	27.963	27.683	28.24	0					30	10	4	0	0	0	0.004803	1	8131	8131
AALAEALR	8	Unmodified	_AALAEALR_					0	0	0	0	Q32P44	Q32P44	Q32P44	EML3	Echinoderm microtubule-associated protein-like 3	MULTI-MSMS	GODWIN_022123_TISSUE_DDA_SF04	407.743	2	407.743	813.471	0.29416	0.00011994	-0.29793	-0.00012148	-0.0037698	-1.54e-06	407.743	18.294	0.5119	18.294	18.116	18.628	0					30	9	4	0	0	0	0.015117	1	5105	5105
AALAEITEMVAQLHGTMIK	19	2 Oxidation (M)	_AALAEITEM(Oxidation (M))VAQLHGTM(Oxidation (M))IK_	AALAEITEM(1)VAQLHGTM(1)IK		AALAEITEM(110)VAQLHGTM(110)IK		0	2	0	0	Q9Y4F1	Q9Y4F1	Q9Y4F1	FARP1	FERM, RhoGEF and pleckstrin domain-containing protein 1	MULTI-MSMS	GODWIN_022123_TISSUE_DDA_SF17	687.357	3	687.024	2058.05	0.42203	0.00028994	-0.55649	-0.00038232	-0.13446	-9.24e-05	687.357	44.588	0.55813	44.588	44.254	44.812	0					37	10	5	0	0	0	1.71E-07	1	14739	14739
AALAGGTTMIIDHVVPEPESSLTEAYEK	28	Oxidation (M)	_AALAGGTTM(Oxidation (M))IIDHVVPEPESSLTEAYEK_	AALAGGTTM(1)IIDHVVPEPESSLTEAYEK		AALAGGTTM(69)IIDHVVPEPESSLTEAYEK		0	1	0	0	Q14195	Q14195	Q14195	DPYSL3	Dihydropyrimidinase-related protein 3	MULTI-MSMS	GODWIN_022123_TISSUE_DDA_SF13	982.82	3	982.486	2944.44	0.3737	0.00036716	-0.35683	-0.00035058	0.016871	1.66E-05	982.821	47.515	1.1784	47.515	46.718	47.896	0					116	22	7	0	0	0	3.77E-05	1	14506	14506
AALAGGTTMIIDHVVPEPESSLTEAYEK	28	Oxidation (M)	_AALAGGTTM(Oxidation (M))IIDHVVPEPESSLTEAYEK_	AALAGGTTM(1)IIDHVVPEPESSLTEAYEK		AALAGGTTM(51)IIDHVVPEPESSLTEAYEK		0	1	0	0	Q14195	Q14195	Q14195	DPYSL3	Dihydropyrimidinase-related protein 3	MULTI-MSMS	GODWIN_022123_TISSUE_DDA_SF15	982.823	3	982.486	2944.44	0.17013	0.00016715	1.0502	0.0010318	1.2203	0.0011989	982.822	45.862	0.97669	45.862	45.282	46.259	0					65	18	6	0	0	0	0.0042521	1	14626	14626
AALAGGTTMIIDHVVPEPESSLTEAYEK	28	Oxidation (M)	_AALAGGTTM(Oxidation (M))IIDHVVPEPESSLTEAYEK_	AALAGGTTM(1)IIDHVVPEPESSLTEAYEK		AALAGGTTM(82)IIDHVVPEPESSLTEAYEK		0	1	0	0	Q14195	Q14195	Q14195	DPYSL3	Dihydropyrimidinase-related protein 3	MULTI-MSMS	GODWIN_022123_TISSUE_DDA_SF15	982.821	3	982.486	2944.44	0.35614	0.0003499	-0.6031	-0.00059254	-0.24696	-0.00024264	982.821	47.522	2.2667	47.522	46.622	48.888	0					288	43	9	0	0	0	1.73E-07	4	14924	14924;15040;15161;15286
AALAGGTTMIIDHVVPEPESSLTEAYEK	28	Oxidation (M)	_AALAGGTTM(Oxidation (M))IIDHVVPEPESSLTEAYEK_	AALAGGTTM(1)IIDHVVPEPESSLTEAYEK		AALAGGTTM(76)IIDHVVPEPESSLTEAYEK		0	1	0	0	Q14195	Q14195	Q14195	DPYSL3	Dihydropyrimidinase-related protein 3	MULTI-MSMS	GODWIN_022123_TISSUE_DDA_SF15	737.367	4	737.117	2944.44	0.56589	0.00041712	-0.53768	-0.00039634	0.028202	2.08E-05	737.618	47.418	1.2847	47.418	46.829	48.113	0					114	24	6	0	0	0	1.27E-05	2	15116	14991;15116
AALAGGTTMIIDHVVPEPESSLTEAYEK	28	Oxidation (M)	_AALAGGTTM(Oxidation (M))IIDHVVPEPESSLTEAYEK_	AALAGGTTM(1)IIDHVVPEPESSLTEAYEK		AALAGGTTM(57)IIDHVVPEPESSLTEAYEK		0	1	0	0	Q14195	Q14195	Q14195	DPYSL3	Dihydropyrimidinase-related protein 3	MULTI-MSMS	GODWIN_022123_TISSUE_DDA_SF16	982.821	3	982.486	2944.44	0.93908	0.00092263	0.40433	0.00039725	1.3434	0.0013199	983.155	47.557	1.4391	47.557	46.726	48.165	0					128	27	7	0	0	0	0.0011859	1	14746	14746
AALAGGTTMIIDHVVPEPESSLTEAYEK	28	Unmodified	_AALAGGTTMIIDHVVPEPESSLTEAYEK_					0	0	0	0	Q14195	Q14195	Q14195	DPYSL3	Dihydropyrimidinase-related protein 3	MULTI-MSMS	GODWIN_022123_TISSUE_DDA_SF15	977.489	3	977.155	2928.44	0.59162	0.00057811	-0.77467	-0.00075697	-0.18304	-0.00017886	977.488	49.629	0.51247	49.629	49.196	49.709	0					41	9	8	0	0	0	0.0010622	2	15722	15722;15754
AALAHPFFQDVTK	13	Unmodified	_AALAHPFFQDVTK_					0	0	0	0	P24941	P24941	P24941	CDK2	Cyclin-dependent kinase 2	MULTI-MSMS	GODWIN_022123_TISSUE_DDA_SF10	482.592	3	482.258	1443.75	-0.19215	-9.27e-05	0.14251	6.87E-05	-0.049635	-2.39e-05	482.592	30.218	0.46382	30.218	29.987	30.45	0					19	8	3	0	0	0	0.023667	1	8458	8458
AALAHSEEVTASQVAATK	18	Unmodified	_AALAHSEEVTASQVAATK_					0	0	0	0	Q15149	Q15149	Q15149	PLEC	Plectin	MULTI-MSMS	GODWIN_022123_TISSUE_DDA_SF07	595.646	3	595.311	1782.91	0.5344	0.00031813	-0.33457	-0.00019917	0.19983	0.00011896	595.311	19.684	0.35747	19.684	19.454	19.812	0					29	6	6	0	0	0	3.77E-65	1	5330	5330
AALAHSEEVTASQVAATK	18	Unmodified	_AALAHSEEVTASQVAATK_					0	0	0	0	Q15149	Q15149	Q15149	PLEC	Plectin	MULTI-MSMS	GODWIN_022123_TISSUE_DDA_SF07	892.463	2	892.463	1782.91	1.1459	0.0010227	-1.1892	-0.0010613	-0.043294	-3.86e-05	892.462	19.684	0.25499	19.684	19.506	19.761	0					14	4	5	0	0	0	6.24E-23	1	5353	5353
AALAPLPPLPAQFK	14	Acetyl (Protein N-term)	_(Acetyl (Protein N-term))AALAPLPPLPAQFK_					1	0	0	0	Q9NP79	Q9NP79	Q9NP79	VTA1	Vacuolar protein sorting-associated protein VTA1 homolog	MULTI-MSMS	GODWIN_022123_TISSUE_DDA_SF03	738.435	2	738.435	1474.85	0.1329	9.81E-05	-0.53205	-0.00039288	-0.39915	-0.00029475	738.435	51.688	0.51283	51.688	51.561	52.074	0					49	9	6	0	0	0	0.0020007	1	15916	15916
AALDCSTSHLDEFYSDPHAVAGALK	25	Unmodified	_AALDCSTSHLDEFYSDPHAVAGALK_					0	0	0	0	Q68EM7	Q68EM7	Q68EM7	ARHGAP17	Rho GTPase-activating protein 17	MULTI-MSMS	GODWIN_022123_TISSUE_DDA_SF15	669.817	4	669.566	2674.23	0.13263	8.88E-05	-0.07236	-4.85e-05	0.060275	4.04E-05	669.816	39.96	0.62025	39.96	39.492	40.112	0					30	11	5	0	0	0	1.47E-07	1	12685	12685
AALDDQDKVQSQLSMAEAVLR	21	Oxidation (M)	_AALDDQDKVQSQLSM(Oxidation (M))AEAVLR_	AALDDQDKVQSQLSM(1)AEAVLR		AALDDQDKVQSQLSM(110)AEAVLR		0	1	0	1	Q9BQS8	Q9BQS8	Q9BQS8	FYCO1	FYVE and coiled-coil domain-containing protein 1	MULTI-MSMS	GODWIN_022123_TISSUE_DDA_SF15	769.056	3	768.722	2303.14	0.20216	0.00015541	-0.89903	-0.0006911	-0.69686	-0.00053569	769.056	44.133	0.40866	44.133	43.85	44.258	0					31	7	6	0	0	0	4.87E-09	1	14071	14071
AALDDQDKVQSQLSMAEAVLR	21	Oxidation (M)	_AALDDQDKVQSQLSM(Oxidation (M))AEAVLR_	AALDDQDKVQSQLSM(1)AEAVLR		AALDDQDKVQSQLSM(140)AEAVLR		0	1	0	1	Q9BQS8	Q9BQS8	Q9BQS8	FYCO1	FYVE and coiled-coil domain-containing protein 1	MULTI-MSMS	GODWIN_022123_TISSUE_DDA_SF15	769.056	3	768.722	2303.14	0.25826	0.00019853	-0.02318	-1.78e-05	0.23508	0.00018071	769.056	44.641	0.56198	44.641	44.258	44.82	0					26	10	4	0	0	0	6.62E-17	1	14230	14230
AALDEQFEPQK	11	Unmodified	_AALDEQFEPQK_					0	0	0	0	P15428	P15428	P15428	HPGD	15-hydroxyprostaglandin dehydrogenase [NAD(+)]	MULTI-MSMS	GODWIN_022123_TISSUE_DDA_SF12	638.315	2	638.314	1274.61	-0.052194	-3.33e-05	0.24346	0.0001554	0.19127	0.00012209	638.314	23.367	0.46413	23.367	23.127	23.591	0					15	8	2	0	0	0	0.00013311	1	6282	6282
AALDGTPGMIGYGMAK	16	2 Oxidation (M)	_AALDGTPGM(Oxidation (M))IGYGM(Oxidation (M))AK_	AALDGTPGM(1)IGYGM(1)AK		AALDGTPGM(64)IGYGM(64)AK		0	2	0	0	P09417	P09417	P09417	QDPR	Dihydropteridine reductase	MULTI-MSMS	GODWIN_022123_TISSUE_DDA_SF13	792.873	2	792.873	1583.73	0.34968	0.00027725	-1.1218	-0.00088947	-0.77215	-0.00061222	792.873	25.04	0.4642	25.04	24.883	25.347	0					21	8	4	0	0	0	0.002779	1	6877	6877
AALDGTPGMIGYGMAK	16	2 Oxidation (M)	_AALDGTPGM(Oxidation (M))IGYGM(Oxidation (M))AK_	AALDGTPGM(1)IGYGM(1)AK		AALDGTPGM(72)IGYGM(72)AK		0	2	0	0	P09417	P09417	P09417	QDPR	Dihydropteridine reductase	MULTI-MSMS	GODWIN_022123_TISSUE_DDA_SF14	792.874	2	792.873	1583.73	0.38284	0.00030354	0.31795	0.0002521	0.70079	0.00055564	792.874	25.06	0.40264	25.06	24.934	25.337	0					27	7	5	0	0	0	0.0014929	1	7029	7029
AALDGTPGMIGYGMAK	16	2 Oxidation (M)	_AALDGTPGM(Oxidation (M))IGYGM(Oxidation (M))AK_	AALDGTPGM(1)IGYGM(1)AK		AALDGTPGM(82)IGYGM(82)AK		0	2	0	0	P09417	P09417	P09417	QDPR	Dihydropteridine reductase	MULTI-MSMS	GODWIN_022123_TISSUE_DDA_SF17	792.874	2	792.873	1583.73	0.39778	0.00031539	0.042799	3.39E-05	0.44058	0.00034932	792.874	25.107	0.84148	25.107	24.779	25.621	0					55	16	6	0	0	0	0.00039743	1	7316	7316
AALDGTPGMIGYGMAK	16	2 Oxidation (M)	_AALDGTPGM(Oxidation (M))IGYGM(Oxidation (M))AK_	AALDGTPGM(1)IGYGM(1)AK		AALDGTPGM(76)IGYGM(76)AK		0	2	0	0	P09417	P09417	P09417	QDPR	Dihydropteridine reductase	MULTI-MSMS	GODWIN_022123_TISSUE_DDA_SF18	792.873	2	792.873	1583.73	0.32439	0.0002572	-0.21041	-0.00016683	0.11398	9.04E-05	792.874	25.114	0.46123	25.114	24.903	25.364	0					24	8	4	0	0	0	0.00096502	1	7375	7375
AALEALLPYTER	12	Unmodified	_AALEALLPYTER_					0	0	0	0	Q12788	Q12788	Q12788	TBL3	Transducin beta-like protein 3	MULTI-MSMS	GODWIN_022123_TISSUE_DDA_SF07	673.869	2	673.869	1345.72	0.16274	0.00010967	0.20415	0.00013757	0.3669	0.00024724	673.87	44.176	0.56705	44.176	43.787	44.354	0					35	10	4	0	0	0	0.013795	1	14208	14208
AALEAQNALHNIK	13	Unmodified	_AALEAQNALHNIK_					0	0	0	0	O95319	O95319	O95319	CELF2	CUGBP Elav-like family member 2	MULTI-MSMS	GODWIN_022123_TISSUE_DDA_SF01	464.924	3	464.925	1391.75	-0.4387	-0.00020396	0.1844	8.57E-05	-0.25429	-0.00011823	464.925	21.834	0.35986	21.834	21.61	21.97	0					19	6	4	0	0	0	0.00050364	1	5868	5868
AALEAQNALHNIK	13	Unmodified	_AALEAQNALHNIK_					0	0	0	0	O95319	O95319	O95319	CELF2	CUGBP Elav-like family member 2	MULTI-MSMS	GODWIN_022123_TISSUE_DDA_SF01	696.884	2	696.883	1391.75	-0.055854	-3.89e-05	0.17929	0.00012495	0.12344	8.60E-05	696.884	21.792	0.30824	21.792	21.661	21.97	0					16	5	4	0	0	0	2.76E-07	1	5872	5872
AALEAQNALHNMK	13	Oxidation (M)	_AALEAQNALHNM(Oxidation (M))K_	AALEAQNALHNM(1)K		AALEAQNALHNM(120)K		0	1	0	0	Q92879	Q92879	Q92879	CELF1	CUGBP Elav-like family member 1	MULTI-MSMS	GODWIN_022123_TISSUE_DDA_SF01	713.86	2	713.859	1425.7	-0.00013081	-9.34e-08	0.9002	0.00064262	0.90007	0.00064253	713.86	12.398	0.30845	12.398	12.168	12.476	0					16	5	5	0	0	0	0.00015334	2	2415	2415;2424
AALEAQNALHNMK	13	Oxidation (M)	_AALEAQNALHNM(Oxidation (M))K_	AALEAQNALHNM(1)K		AALEAQNALHNM(130)K		0	1	0	0	Q92879	Q92879	Q92879	CELF1	CUGBP Elav-like family member 1	MULTI-MSMS	GODWIN_022123_TISSUE_DDA_SF02	713.859	2	713.859	1425.7	0.2549	0.00018196	0.14264	0.00010183	0.39754	0.00028379	713.859	12.233	0.25542	12.233	12.105	12.361	0					12	4	4	0	0	0	0.0001106	1	2441	2441
AALEAQNALHNMK	13	Oxidation (M)	_AALEAQNALHNM(Oxidation (M))K_	AALEAQNALHNM(1)K		AALEAQNALHNM(57)K		0	1	0	0	Q92879	Q92879	Q92879	CELF1	CUGBP Elav-like family member 1	MULTI-MSMS	GODWIN_022123_TISSUE_DDA_SF06	476.241	3	476.242	1425.7	-0.47112	-0.00022437	-0.26561	-0.00012649	-0.73673	-0.00035086	476.242	12.101	0.45874	12.101	11.82	12.279	0					16	8	3	0	0	0	0.01648	1	2480	2480
AALEAVGGTVVLE	13	Unmodified	_AALEAVGGTVVLE_					0	0	0	0	P52815	P52815	P52815	MRPL12	39S ribosomal protein L12, mitochondrial	MULTI-MSMS	GODWIN_022123_TISSUE_DDA_SF02	614.843	2	614.843	1227.67	-0.094355	-5.8e-05	-0.078092	-4.8e-05	-0.17245	-0.00010603	614.843	44.515	0.30754	44.515	44.343	44.651	0					13	5	4	0	0	0	0.0037803	1	14254	14254
AALEDSSGSSELQEIMR	17	Oxidation (M)	_AALEDSSGSSELQEIM(Oxidation (M))R_	AALEDSSGSSELQEIM(1)R		AALEDSSGSSELQEIM(63)R		0	1	0	0	Q12929	Q12929	Q12929	EPS8	Epidermal growth factor receptor kinase substrate 8	MULTI-MSMS	GODWIN_022123_TISSUE_DDA_SF07	919.926	2	919.925	1837.84	0.69709	0.00064127	0.58765	0.00054059	1.2847	0.0011819	919.926	30.487	0.55994	30.487	30.309	30.869	0					24	10	3	0	0	0	0.0023469	1	9342	9342
AALEDTLAETEAR	13	Unmodified	_AALEDTLAETEAR_					0	0	0	0	CON__P08727;P08727	CON__P08727	CON__P08727	KRT19	Keratin, type I cytoskeletal 19	MULTI-MSMS	GODWIN_022123_TISSUE_DDA_SF11	695.348	2	695.346	1388.68	0.18736	0.00013028	0.51256	0.0003564	0.69992	0.00048669	695.347	30.161	0.4558	30.161	29.832	30.288	0					24	8	5	0	0	0	1.17E-08	1	8375	8375
AALEDTLAETEAR	13	Unmodified	_AALEDTLAETEAR_					0	0	0	0	CON__P08727;P08727	CON__P08727	CON__P08727	KRT19	Keratin, type I cytoskeletal 19	MULTI-MSMS	GODWIN_022123_TISSUE_DDA_SF12	695.346	2	695.346	1388.68	-0.15996	-0.00011123	-0.80824	-0.00056201	-0.9682	-0.00067323	695.347	30.191	0.61814	30.191	29.96	30.578	0					42	11	7	0	0	0	2.44E-09	1	8274	8274
AALEDTLAETEAR	13	Unmodified	_AALEDTLAETEAR_					0	0	0	0	CON__P08727;P08727	CON__P08727	CON__P08727	KRT19	Keratin, type I cytoskeletal 19	MULTI-MSMS	GODWIN_022123_TISSUE_DDA_SF12	463.9	3	463.9	1388.68	-0.14988	-6.95e-05	0.30542	0.00014168	0.15554	7.22E-05	463.9	30.191	0.4103	30.191	30.01	30.421	0					22	7	4	0	0	0	6.33E-05	1	8315	8315
AALEDTLAETEAR	13	Unmodified	_AALEDTLAETEAR_					0	0	0	0	CON__P08727;P08727	CON__P08727	CON__P08727	KRT19	Keratin, type I cytoskeletal 19	MULTI-MSMS	GODWIN_022123_TISSUE_DDA_SF18	695.347	2	695.346	1388.68	0.12844	8.93E-05	-0.046897	-3.26e-05	0.081539	5.67E-05	695.346	30.239	0.45578	30.239	30.015	30.471	0					30	8	5	0	0	0	4.06E-09	1	9402	9402
AALEEFSR	8	Unmodified	_AALEEFSR_					0	0	0	0	Q92922	Q92922	Q92922	SMARCC1	SWI/SNF complex subunit SMARCC1	MULTI-MSMS	GODWIN_022123_TISSUE_DDA_SF09	461.736	2	461.735	921.456	-0.21272	-9.82e-05	1.0745	0.00049615	0.86182	0.00039793	461.736	20.09	0.51238	20.09	19.86	20.372	0					16	9	2	0	0	0	0.0038175	2	5508	5495;5508
AALEEVER	8	Unmodified	_AALEEVER_					0	0	0	0	Q15149	Q15149	Q15149	PLEC	Plectin	MULTI-MSMS	GODWIN_022123_TISSUE_DDA_SF14	458.741	2	458.74	915.466	-0.0062845	-2.88e-06	-0.178	-8.17e-05	-0.18428	-8.45e-05	458.74	14.061	0.60712	14.061	13.632	14.24	0					25	11	5	0	0	0	0.0042665	1	3022	3022
AALEEVYPDLTPEETR	16	Unmodified	_AALEEVYPDLTPEETR_					0	0	0	0	Q9H0D6	Q9H0D6	Q9H0D6	XRN2	5-3 exoribonuclease 2	MULTI-MSMS	GODWIN_022123_TISSUE_DDA_SF08	916.95	2	916.949	1831.88	0.33683	0.00030885	0.6601	0.00060528	0.99693	0.00091414	917.451	39.802	1.07	39.802	39.081	40.151	0					82	20	5	0	0	0	3.08E-09	2	11813	11813;11938
AALEEVYPDLTPEETRR	17	Unmodified	_AALEEVYPDLTPEETRR_					0	0	0	1	Q9H0D6	Q9H0D6	Q9H0D6	XRN2	5-3 exoribonuclease 2	MULTI-MSMS	GODWIN_022123_TISSUE_DDA_SF05	664.003	3	663.669	1987.99	0.095596	6.34E-05	0.14823	9.84E-05	0.24383	0.00016182	664.003	34.349	0.87501	34.349	33.818	34.693	0					71	16	6	0	0	0	1.16E-08	1	11126	11126
AALEEVYPDLTPEETRR	17	Unmodified	_AALEEVYPDLTPEETRR_					0	0	0	1	Q9H0D6	Q9H0D6	Q9H0D6	XRN2	5-3 exoribonuclease 2	MULTI-MSMS	GODWIN_022123_TISSUE_DDA_SF06	663.669	3	663.669	1987.99	-0.25088	-0.0001665	0.60845	0.00040381	0.35757	0.00023731	663.669	34.211	0.66354	34.211	34.083	34.747	0					43	14	4	0	0	0	7.08E-08	1	10447	10447
AALEGTATYR	10	Unmodified	_AALEGTATYR_					0	0	0	0	Q9NRV9	Q9NRV9	Q9NRV9	HEBP1	Heme-binding protein 1	MULTI-MSMS	GODWIN_022123_TISSUE_DDA_SF09	526.772	2	526.772	1051.53	-0.12763	-6.72e-05	0.39739	0.00020934	0.26977	0.00014211	526.772	14.361	0.60898	14.361	13.931	14.54	0					25	11	4	0	0	0	0.00044643	1	3336	3336
AALEPASEPGFAAR	14	Unmodified	_AALEPASEPGFAAR_					0	0	0	0	Q9H7J1	Q9H7J1	Q9H7J1	PPP1R3E	Protein phosphatase 1 regulatory subunit 3E	MULTI-MSMS	GODWIN_022123_TISSUE_DDA_SF07	693.854	2	693.854	1385.69	0.076189	5.29E-05	0.42014	0.00029151	0.49633	0.00034438	693.854	25.338	0.51282	25.338	25.209	25.722	0					22	9	3	0	0	0	0.00019098	1	7411	7411
AALEQLLK	8	Unmodified	_AALEQLLK_					0	0	0	0	Q92797	Q92797	Q92797	SYMPK	Symplekin	MULTI-MSMS	GODWIN_022123_TISSUE_DDA_SF16	443.275	2	443.274	884.533	-0.45614	-0.0002022	1.5287	0.00067761	1.0725	0.00047542	443.274	31.681	0.40806	31.681	31.45	31.858	0					13	7	2	0	0	0	0.052522	1	9372	9372
AALEYLEDIDLK	12	Unmodified	_AALEYLEDIDLK_					0	0	0	0	Q9BRX8	Q9BRX8	Q9BRX8	FAM213A	Redox-regulatory protein FAM213A	MULTI-MSMS	GODWIN_022123_TISSUE_DDA_SF03	696.867	2	696.866	1391.72	-0.014228	-9.91e-06	0.32837	0.00022883	0.31414	0.00021891	696.867	49.65	0.45731	49.65	49.515	49.972	0					31	8	5	0	0	0	0.002735	1	15139	15139
AALEYLGSFDHYAT	14	Unmodified	_AALEYLGSFDHYAT_					0	0	0	0	P10586;P23468	P10586;P23468	P10586	PTPRF;PTPRD	Receptor-type tyrosine-protein phosphatase F;Receptor-type tyrosine-protein phosphatase delta	MULTI-MSMS	GODWIN_022123_TISSUE_DDA_SF16	779.365	2	779.365	1556.71	0.34992	0.00027272	-0.043561	-3.4e-05	0.30636	0.00023877	779.365	47.149	0.97655	47.149	46.676	47.652	0					51	18	6	0	0	0	0.00042258	1	14728	14728
AALEYLGSFDHYAT	14	Unmodified	_AALEYLGSFDHYAT_					0	0	0	0	P10586;P23468	P10586;P23468	P10586	PTPRF;PTPRD	Receptor-type tyrosine-protein phosphatase F;Receptor-type tyrosine-protein phosphatase delta	MULTI-MSMS	GODWIN_022123_TISSUE_DDA_SF17	779.365	2	779.365	1556.71	0.37421	0.00029164	0.24477	0.00019077	0.61898	0.00048241	779.365	47.19	0.51152	47.19	46.963	47.475	0					32	9	5	0	0	0	0.00042258	1	15580	15580
AALGEPVR	8	Acetyl (Protein N-term)	_(Acetyl (Protein N-term))AALGEPVR_					1	0	0	0	Q9NUP9	Q9NUP9	Q9NUP9	LIN7C	Protein lin-7 homolog C	MULTI-MSMS	GODWIN_022123_TISSUE_DDA_SF10	427.74	2	427.74	853.466	-0.010414	-4.45e-06	-0.28051	-0.00011999	-0.29093	-0.00012444	427.74	24.944	0.61613	24.944	24.665	25.281	0					34	11	5	0	0	0	0.00060314	1	6716	6716
AALGEPVRLER	11	Acetyl (Protein N-term)	_(Acetyl (Protein N-term))AALGEPVRLER_					1	0	0	1	Q9NUP9	Q9NUP9	Q9NUP9	LIN7C	Protein lin-7 homolog C	MULTI-MSMS	GODWIN_022123_TISSUE_DDA_SF03	626.854	2	626.854	1251.69	0.096448	6.05E-05	-0.048331	-3.03e-05	0.048117	3.02E-05	626.854	31.653	0.30503	31.653	31.476	31.781	0					16	5	4	0	0	0	0.032026	1	9548	9548
AALGPLVTGLYDVQAFK	17	Unmodified	_AALGPLVTGLYDVQAFK_					0	0	0	0	P11172	P11172	P11172	UMPS	Uridine 5-monophosphate synthase;Orotate phosphoribosyltransferase;Orotidine 5-phosphate decarboxylase	MULTI-MSMS	GODWIN_022123_TISSUE_DDA_SF03	881.992	2	881.991	1761.97	0.45391	0.00040034	0.54544	0.00048107	0.99935	0.00088141	881.991	51.586	0.46246	51.586	51.252	51.715	0					31	8	6	0	0	0	0.00037782	1	15853	15853
AALGPLVTGLYDVQAFK	17	Unmodified	_AALGPLVTGLYDVQAFK_					0	0	0	0	P11172	P11172	P11172	UMPS	Uridine 5-monophosphate synthase;Orotate phosphoribosyltransferase;Orotidine 5-phosphate decarboxylase	MULTI-MSMS	GODWIN_022123_TISSUE_DDA_SF03	588.33	3	588.329	1761.97	-0.097753	-5.75e-05	0.15617	9.19E-05	0.058419	3.44E-05	588.33	51.585	0.41065	51.585	51.252	51.663	0					26	7	5	0	0	0	9.00E-07	1	15869	15869
AALLDQIR	8	Unmodified	_AALLDQIR_					0	0	0	0	O00401	O00401	O00401	WASL	Neural Wiskott-Aldrich syndrome protein	MULTI-MSMS	GODWIN_022123_TISSUE_DDA_SF14	450.269	2	450.269	898.524	-0.14449	-6.51e-05	0.14254	6.42E-05	-0.0019553	-8.8e-07	450.269	27.761	0.3557	27.761	27.531	27.887	0					20	6	4	0	0	0	0.004803	1	8069	8069
AALLLDQYR	9	Unmodified	_AALLLDQYR_					0	0	0	0	P49641	P49641	P49641	MAN2A2	Alpha-mannosidase 2x	MULTI-MSMS	GODWIN_022123_TISSUE_DDA_SF16	531.801	2	531.801	1061.59	-0.0025546	-1.36e-06	0.12967	6.90E-05	0.12711	6.76E-05	531.801	32.347	0.46156	32.347	32.014	32.476	0					18	8	3	0	0	0	0.0011563	1	9645	9645
AALLNFDEFAVSK	13	Unmodified	_AALLNFDEFAVSK_					0	0	0	0	Q9Y613	Q9Y613	Q9Y613	FHOD1	FH1/FH2 domain-containing protein 1	MULTI-MSMS	GODWIN_022123_TISSUE_DDA_SF09	712.874	2	712.875	1423.73	0.37419	0.00026675	-0.43333	-0.00030891	-0.059136	-4.22e-05	712.874	50.046	0.15351	50.046	49.94	50.093	0					8	2	4	0	0	0	0.0016363	1	15687	15687
AALLNQHYQVNFK	13	Unmodified	_AALLNQHYQVNFK_					0	0	0	0	P07814	P07814	P07814	EPRS	Bifunctional glutamate/proline--tRNA ligase;Glutamate--tRNA ligase;Proline--tRNA ligase	MULTI-MSMS	GODWIN_022123_TISSUE_DDA_SF09	516.279	3	515.944	1544.81	0.34505	0.00017802	-0.34301	-0.00017697	0.0020399	1.05E-06	515.944	30.023	0.45957	30.023	29.796	30.256	0					30	8	5	0	0	0	1.72E-05	1	9111	9111
AALLVPPR	8	Unmodified	_AALLVPPR_					0	0	0	0	Q99959	Q99959	Q99959	PKP2	Plakophilin-2	MULTI-MSMS	GODWIN_022123_TISSUE_DDA_SF16	418.771	2	418.771	835.528	-0.45531	-0.00019067	0.76206	0.00031913	0.30675	0.00012846	418.772	21.222	1.5859	21.222	20.994	22.58	0					64	30	3	0	0	0	0.042782	1	5474	5474
AALMESQGQQQEER	14	Oxidation (M)	_AALM(Oxidation (M))ESQGQQQEER_	AALM(1)ESQGQQQEER		AALM(150)ESQGQQQEER		0	1	0	0	Q14980	Q14980	Q14980	NUMA1	Nuclear mitotic apparatus protein 1	MULTI-MSMS	GODWIN_022123_TISSUE_DDA_SF05	810.886	2	810.868	1619.72	0.62183	0.00050422	0.28289	0.00022939	0.90472	0.00073361	810.868	10.332	0.15172	10.332	10.206	10.358	0					6	2	3	0	0	0	3.96E-06	1	2002	2002
AALMESQGQQQEER	14	Oxidation (M)	_AALM(Oxidation (M))ESQGQQQEER_	AALM(1)ESQGQQQEER		AALM(210)ESQGQQQEER		0	1	0	0	Q14980	Q14980	Q14980	NUMA1	Nuclear mitotic apparatus protein 1	MULTI-MSMS	GODWIN_022123_TISSUE_DDA_SF17	810.869	2	810.868	1619.72	0.13867	0.00011244	0.24791	0.00020102	0.38657	0.00031346	810.868	10.332	0.2568	10.332	10.153	10.41	0					15	4	5	0	0	0	1.81E-12	1	1908	1908
AALNALQPPEFR	12	Unmodified	_AALNALQPPEFR_					0	0	0	0	Q3ZAQ7	Q3ZAQ7	Q3ZAQ7	VMA21	Vacuolar ATPase assembly integral membrane protein VMA21	MULTI-MSMS	GODWIN_022123_TISSUE_DDA_SF18	663.862	2	663.862	1325.71	0.075683	5.02E-05	0.31882	0.00021165	0.3945	0.00026189	663.862	38.142	0.76463	38.142	37.504	38.268	0					27	14	2	0	0	0	6.37E-06	1	12496	12496
AALNEIESR	9	Unmodified	_AALNEIESR_					0	0	0	0	O75558	O75558	O75558	STX11	Syntaxin-11	MULTI-MSMS	GODWIN_022123_TISSUE_DDA_SF18	501.764	2	501.764	1001.51	0.21273	0.00010674	-0.84633	-0.00042466	-0.6336	-0.00031792	501.764	17.134	0.40959	17.134	16.935	17.345	0					21	7	4	0	0	0	0.00038822	1	4483	4483
AALNELLK	8	Unmodified	_AALNELLK_					0	0	0	0	Q6PGP7	Q6PGP7	Q6PGP7	TTC37	Tetratricopeptide repeat protein 37	MULTI-MSMS	GODWIN_022123_TISSUE_DDA_SF15	436.266	2	436.266	870.517	0.0041093	1.79E-06	0.061216	2.67E-05	0.065325	2.85E-05	436.266	29.537	0.66326	29.537	29.258	29.921	0					34	12	3	0	0	0	0.060292	1	8775	8775
AALNLPEAASYDEVR	15	Unmodified	_AALNLPEAASYDEVR_					0	0	0	0	O95602	O95602	O95602	POLR1A	DNA-directed RNA polymerase I subunit RPA1	MULTI-MSMS	GODWIN_022123_TISSUE_DDA_SF04	810.409	2	809.907	1617.8	0.35945	0.00029112	0.63524	0.00051449	0.9947	0.00080561	809.907	38.102	1.0214	38.102	37.445	38.466	0					48	19	4	0	0	0	0.00031743	1	12444	12444
AALPFGLVR	9	Unmodified	_AALPFGLVR_					0	0	0	0	O95490	O95490	O95490	LPHN2	Latrophilin-2	MULTI-MSMS	GODWIN_022123_TISSUE_DDA_SF06	472.29	2	472.29	942.565	-0.3067	-0.00014485	0.76848	0.00036295	0.46179	0.0002181	472.29	40.737	1.2731	40.737	40.322	41.596	0					57	24	3	0	0	0	0.033681	1	12540	12540
AALPLTTSDTK	11	Unmodified	_AALPLTTSDTK_					0	0	0	0	Q7Z6Z7	Q7Z6Z7	Q7Z6Z7	HUWE1	E3 ubiquitin-protein ligase HUWE1	MULTI-MSMS	GODWIN_022123_TISSUE_DDA_SF03	559.309	2	559.309	1116.6	0.38444	0.00021502	-0.67287	-0.00037634	-0.28843	-0.00016132	559.308	19.454	0.50947	19.454	19.174	19.684	0					30	9	5	0	0	0	0.0010734	1	4992	4992
AALPSLTNPPSLSPIR	16	Unmodified	_AALPSLTNPPSLSPIR_					0	0	0	0	P42858	P42858	P42858	HTT	Huntingtin	MULTI-MSMS	GODWIN_022123_TISSUE_DDA_SF06	817.468	2	817.467	1632.92	0.33266	0.00027194	0.10997	8.99E-05	0.44262	0.00036183	817.467	44.976	1.3857	44.976	43.957	45.343	0					80	26	4	0	0	0	7.85E-07	2	13857	13711;13857
AALPTPALSPEDK	13	Unmodified	_AALPTPALSPEDK_					0	0	0	0	Q9H3S7	Q9H3S7	Q9H3S7	PTPN23	Tyrosine-protein phosphatase non-receptor type 23	MULTI-MSMS	GODWIN_022123_TISSUE_DDA_SF02	655.855	2	655.354	1308.69	-0.21487	-0.00014081	0.723	0.00047382	0.50813	0.00033301	655.354	27.873	0.16595	27.873	27.822	27.987	0					8	5	2	0	0	0	0.062499	1	8617	8617
AALPTPALSPEDK	13	Unmodified	_AALPTPALSPEDK_					0	0	0	0	Q9H3S7	Q9H3S7	Q9H3S7	PTPN23	Tyrosine-protein phosphatase non-receptor type 23	MULTI-MSMS	GODWIN_022123_TISSUE_DDA_SF03	655.354	2	655.354	1308.69	0.098374	6.45E-05	-0.11339	-7.43e-05	-0.015017	-9.84e-06	655.353	27.925	1.0157	27.925	27.356	28.372	0					62	19	4	0	0	0	0.0095357	1	8115	8115
AALPYFPR	8	Unmodified	_AALPYFPR_					0	0	0	0	Q9NRN5	Q9NRN5	Q9NRN5	OLFML3	Olfactomedin-like protein 3	MULTI-MSMS	GODWIN_022123_TISSUE_DDA_SF08	467.761	2	467.761	933.507	-0.22302	-0.00010432	0.22198	0.00010383	-0.0010333	-4.83e-07	467.761	33.509	0.76676	33.509	33.024	33.791	0					48	14	4	0	0	0	0.012045	1	9797	9797
AALQALGVAEGGER	14	Unmodified	_AALQALGVAEGGER_					0	0	0	0	O00459	O00459	O00459	PIK3R2	Phosphatidylinositol 3-kinase regulatory subunit beta	MULTI-MSMS	GODWIN_022123_TISSUE_DDA_SF03	671.36	2	671.36	1340.7	0.039711	2.67E-05	0.25296	0.00016983	0.29267	0.00019649	671.36	28.149	0.45394	28.149	27.918	28.372	0					18	6	4	0	0	0	0.0001052	1	8278	8278
AALQEEEQASK	11	Unmodified	_AALQEEEQASK_					0	0	0	0	O00139	O00139	O00139	KIF2A	Kinesin-like protein KIF2A	MULTI-MSMS	GODWIN_022123_TISSUE_DDA_SF04	602.284	2	602.296	1202.58	0.28132	0.00016944	0.17442	0.00010505	0.45574	0.00027449	602.296	10.823	0.20675	10.823	10.694	10.9	0					7	3	3	0	0	0	0.045527	1	2182	2182
AALQEELQLCK	11	Unmodified	_AALQEELQLCK_					0	0	0	0	P49327	P49327	P49327	FASN	Fatty acid synthase;[Acyl-carrier-protein] S-acetyltransferase;[Acyl-carrier-protein] S-malonyltransferase;3-oxoacyl-[acyl-carrier-protein] synthase;3-oxoacyl-[acyl-carrier-protein] reductase;3-hydroxyacyl-[acyl-carrier-protein] dehydratase;Enoyl-[acyl-carrier-protein] reductase;Oleoyl-[acyl-carrier-protein] hydrolase	MULTI-MSMS	GODWIN_022123_TISSUE_DDA_SF04	651.839	2	651.84	1301.66	0.1615	0.00010527	-1.4959	-0.00097507	-1.3344	-0.0008698	651.839	31.259	1.2804	31.259	30.687	31.967	0					49	24	3	0	0	0	0.078753	1	10122	10122
AALQEELQLCK	11	Unmodified	_AALQEELQLCK_					0	0	0	0	P49327	P49327	P49327	FASN	Fatty acid synthase;[Acyl-carrier-protein] S-acetyltransferase;[Acyl-carrier-protein] S-malonyltransferase;3-oxoacyl-[acyl-carrier-protein] synthase;3-oxoacyl-[acyl-carrier-protein] reductase;3-hydroxyacyl-[acyl-carrier-protein] dehydratase;Enoyl-[acyl-carrier-protein] reductase;Oleoyl-[acyl-carrier-protein] hydrolase	MULTI-MSMS	GODWIN_022123_TISSUE_DDA_SF05	651.84	2	651.84	1301.66	0.3375	0.00021999	0.10527	6.86E-05	0.44277	0.00028861	651.84	31.174	0.30811	31.174	31.044	31.353	0					13	5	3	0	0	0	0.00087768	1	10138	10138
AALQEGHQFLCSIEA	15	Unmodified	_AALQEGHQFLCSIEA_					0	0	0	0	P50583	P50583	P50583	NUDT2	Bis(5-nucleosyl)-tetraphosphatase [asymmetrical]	MULTI-MSMS	GODWIN_022123_TISSUE_DDA_SF13	837.401	2	837.401	1672.79	0.050544	4.23E-05	-0.95914	-0.00080319	-0.9086	-0.00076086	837.401	42.779	0.40797	42.779	42.584	42.992	0					25	7	5	0	0	0	0.019678	1	13130	13130
AALQELLSK	9	Unmodified	_AALQELLSK_					0	0	0	0	P62851	P62851	P62851	RPS25	40S ribosomal protein S25	MULTI-MSMS	GODWIN_022123_TISSUE_DDA_SF16	486.79	2	486.79	971.565	-0.29587	-0.00014402	0.2337	0.00011376	-0.06217	-3.03e-05	486.79	32.965	0.46382	32.965	32.733	33.197	0					36	8	6	0	0	0	0.0070753	1	9844	9844
AALQELLSK	9	Unmodified	_AALQELLSK_					0	0	0	0	P62851	P62851	P62851	RPS25	40S ribosomal protein S25	MSMS	GODWIN_022123_TISSUE_DDA_SF17	486.79	2	486.79	971.565	NaN	NaN	NaN	NaN	NaN	NaN	NaN	32.888	1	32.888	32.388	33.388	0								0	0	0	0.01035	1	10399	10399
AALQELTR	8	Unmodified	_AALQELTR_					0	0	0	0	Q9H9Y6	Q9H9Y6	Q9H9Y6	POLR1B	DNA-directed RNA polymerase I subunit RPA2	MULTI-MSMS	GODWIN_022123_TISSUE_DDA_SF05	451.259	2	451.259	900.503	0.22777	0.00010278	-0.44018	-0.00019863	-0.21241	-9.59e-05	451.258	17.96	0.40168	17.96	17.838	18.24	0					14	7	2	0	0	0	0.0061208	1	5121	5121
AALQSQAEALR	11	Unmodified	_AALQSQAEALR_					0	0	0	0	Q8WZA9	Q8WZA9	Q8WZA9	IRGQ	Immunity-related GTPase family Q protein	MULTI-MSMS	GODWIN_022123_TISSUE_DDA_SF08	579.318	2	579.317	1156.62	-0.17246	-9.99e-05	1.3104	0.00075915	1.138	0.00065924	579.318	18.854	0.2562	18.854	18.675	18.931	0					15	4	4	0	0	0	0.00014693	1	4817	4817
AALQVPEHTAFGTR	14	Unmodified	_AALQVPEHTAFGTR_					0	0	0	0	Q96JQ0	Q96JQ0	Q96JQ0	DCHS1	Protocadherin-16	MULTI-MSMS	GODWIN_022123_TISSUE_DDA_SF15	499.932	3	499.932	1496.77	0.067489	3.37E-05	0.43993	0.00021994	0.50742	0.00025368	499.932	24.712	0.45783	24.712	24.432	24.89	0					14	8	2	0	0	0	0.056433	1	6959	6959
AALSALESFLK	11	Unmodified	_AALSALESFLK_					0	0	0	0	P78527	P78527	P78527	PRKDC	DNA-dependent protein kinase catalytic subunit	MULTI-MSMS	GODWIN_022123_TISSUE_DDA_SF04	575.329	2	575.329	1148.64	-0.066919	-3.85e-05	0.043632	2.51E-05	-0.023287	-1.34e-05	575.329	50.863	0.25402	50.863	50.787	51.041	0					12	4	5	0	0	0	0.00076787	1	16535	16535
AALSASEGEEVPQDK	15	Unmodified	_AALSASEGEEVPQDK_					0	0	0	0	O95831	O95831	O95831	AIFM1	Apoptosis-inducing factor 1, mitochondrial	MULTI-MSMS	GODWIN_022123_TISSUE_DDA_SF05	765.868	2	765.868	1529.72	0.79539	0.00060916	0.4812	0.00036854	1.2766	0.0009777	765.868	18.011	0.50218	18.011	17.838	18.34	0					23	9	5	0	0	0	1.44E-11	1	5127	5127
AALSEEELEK	10	Unmodified	_AALSEEELEK_					0	0	0	0	Q04637	Q04637	Q04637	EIF4G1	Eukaryotic translation initiation factor 4 gamma 1	MULTI-MSMS	GODWIN_022123_TISSUE_DDA_SF05	559.783	2	559.782	1117.55	0.345	0.00019312	-0.0046675	-2.61e-06	0.34033	0.00019051	559.782	19.035	0.64534	19.035	18.872	19.517	0					45	13	5	0	0	0	0.0019652	1	5693	5693
AALSEEELEKK	11	Unmodified	_AALSEEELEKK_					0	0	0	1	Q04637	Q04637	Q04637	EIF4G1	Eukaryotic translation initiation factor 4 gamma 1	MULTI-MSMS	GODWIN_022123_TISSUE_DDA_SF15	416.222	3	416.222	1245.65	0.054895	2.28E-05	-0.58426	-0.00024318	-0.52936	-0.00022033	416.222	14.264	0.51326	14.264	14.031	14.544	0					32	9	5	0	0	0	0.00017416	1	3187	3187
AALSEEELEKK	11	Unmodified	_AALSEEELEKK_					0	0	0	1	Q04637	Q04637	Q04637	EIF4G1	Eukaryotic translation initiation factor 4 gamma 1	MULTI-MSMS	GODWIN_022123_TISSUE_DDA_SF15	623.83	2	623.83	1245.65	-0.02399	-1.5e-05	0.21292	0.00013283	0.18893	0.00011786	623.83	14.264	0.35952	14.264	14.134	14.493	0					19	6	5	0	0	0	0.00030691	1	3204	3204
AALSEMVEYITHNR	14	Oxidation (M)	_AALSEM(Oxidation (M))VEYITHNR_	AALSEM(1)VEYITHNR		AALSEM(150)VEYITHNR		0	1	0	0	Q13362	Q13362	Q13362	PPP2R5C	Serine/threonine-protein phosphatase 2A 56 kDa regulatory subunit gamma isoform	MULTI-MSMS	GODWIN_022123_TISSUE_DDA_SF11	550.938	3	550.603	1648.79	0.13532	7.45E-05	-0.13779	-7.59e-05	-0.0024716	-1.36e-06	550.603	29.939	0.61565	29.939	29.47	30.086	0					21	11	3	0	0	0	6.08E-06	1	8302	8302
AALSEMVEYITHNR	14	Oxidation (M)	_AALSEM(Oxidation (M))VEYITHNR_	AALSEM(1)VEYITHNR		AALSEM(120)VEYITHNR		0	1	0	0	Q13362	Q13362	Q13362	PPP2R5C	Serine/threonine-protein phosphatase 2A 56 kDa regulatory subunit gamma isoform	MULTI-MSMS	GODWIN_022123_TISSUE_DDA_SF11	550.603	3	550.603	1648.79	0.1141	6.28E-05	-0.0050446	-2.78e-06	0.10906	6.00E-05	550.603	30.314	0.40508	30.314	30.086	30.491	0					26	7	5	0	0	0	4.31E-05	1	8435	8435
AALSGANVLTLIEK	14	Unmodified	_AALSGANVLTLIEK_					0	0	0	0	Q07954	Q07954	Q07954	LRP1	Prolow-density lipoprotein receptor-related protein 1;Low-density lipoprotein receptor-related protein 1 85 kDa subunit;Low-density lipoprotein receptor-related protein 1 515 kDa subunit;Low-density lipoprotein receptor-related protein 1 intracellular domain	MULTI-MSMS	GODWIN_022123_TISSUE_DDA_SF10	700.411	2	700.411	1398.81	0.1052	7.37E-05	0.021476	1.50E-05	0.12668	8.87E-05	700.411	49.749	0.1993	49.749	49.625	49.824	0					14	3	5	0	0	0	1.34E-07	1	14516	14516
AALTIDEK	8	Unmodified	_AALTIDEK_					0	0	0	0	CON__P34955	CON__P34955	CON__P34955			MULTI-MSMS	GODWIN_022123_TISSUE_DDA_SF11	430.739	2	430.74	859.465	-0.26021	-0.00011208	-0.18161	-7.82e-05	-0.44182	-0.00019031	430.74	14.918	0.30502	14.918	14.739	15.044	0					18	5	4	0	0	0	0.031303	1	3537	3537
AALTIDEK	8	Unmodified	_AALTIDEK_					0	0	0	0	CON__P34955	CON__P34955	CON__P34955			MULTI-MSMS	GODWIN_022123_TISSUE_DDA_SF12	430.739	2	430.74	859.465	-0.24835	-0.00010697	-0.11795	-5.08e-05	-0.3663	-0.00015778	430.74	14.916	0.97054	14.916	14.633	15.604	0					66	18	6	0	0	0	0.031303	2	3508	3508;3660
AALTIDEK	8	Unmodified	_AALTIDEK_					0	0	0	0	CON__P34955	CON__P34955	CON__P34955			MULTI-MSMS	GODWIN_022123_TISSUE_DDA_SF18	430.74	2	430.74	859.465	0.11952	5.15E-05	0.41892	0.00018045	0.53845	0.00023193	430.74	14.898	0.63262	14.898	14.67	15.302	0					28	12	3	0	0	0	0.031303	1	3622	3622
AALTQNPQFK	10	Acetyl (Protein N-term)	_(Acetyl (Protein N-term))AALTQNPQFK_					1	0	0	0	CON__Q3ZBD7	CON__Q3ZBD7	CON__Q3ZBD7			MULTI-MSMS	GODWIN_022123_TISSUE_DDA_SF02	580.309	2	580.309	1158.6	-0.01494	-8.67e-06	-0.09665	-5.61e-05	-0.11159	-6.48e-05	580.309	31.852	0.56912	31.852	31.763	32.332	0					42	12	5	0	0	0	0.00014436	1	10079	10079
AALTTLFK	8	Acetyl (Protein N-term)	_(Acetyl (Protein N-term))AALTTLFK_					1	0	0	0	Q96KP4	Q96KP4	Q96KP4	CNDP2	Cytosolic non-specific dipeptidase	MULTI-MSMS	GODWIN_022123_TISSUE_DDA_SF05	453.769	2	453.768	905.522	0.11685	5.30E-05	-0.28262	-0.00012824	-0.16577	-7.52e-05	453.768	52.046	0.82323	52.046	51.556	52.379	0					38	15	4	0	0	0	0.03256	1	16754	16754
AALVDLEPGTMDSVR	15	Oxidation (M)	_AALVDLEPGTM(Oxidation (M))DSVR_	AALVDLEPGTM(1)DSVR		AALVDLEPGTM(79)DSVR		0	1	0	0	Q9BUF5	Q9BUF5	Q9BUF5	TUBB6	Tubulin beta-6 chain	MULTI-MSMS	GODWIN_022123_TISSUE_DDA_SF02	795.396	2	795.396	1588.78	0.51577	0.00041024	-0.21672	-0.00017237	0.29906	0.00023787	795.396	33.212	0.65829	33.212	32.789	33.448	0					53	12	6	0	0	0	0.0010062	1	10542	10542
AALVDLEPGTMDSVR	15	Oxidation (M)	_AALVDLEPGTM(Oxidation (M))DSVR_	AALVDLEPGTM(1)DSVR		AALVDLEPGTM(130)DSVR		0	1	0	0	Q9BUF5	Q9BUF5	Q9BUF5	TUBB6	Tubulin beta-6 chain	MULTI-MSMS	GODWIN_022123_TISSUE_DDA_SF03	795.396	2	795.396	1588.78	0.35189	0.00027989	-0.15911	-0.00012655	0.19279	0.00015334	795.396	33.183	0.81793	33.183	32.802	33.62	0					70	15	7	0	0	0	6.93E-06	2	10030	10014;10030
AALVDLEPGTMDSVR	15	Oxidation (M)	_AALVDLEPGTM(Oxidation (M))DSVR_	AALVDLEPGTM(1)DSVR		AALVDLEPGTM(65)DSVR		0	1	0	0	Q9BUF5	Q9BUF5	Q9BUF5	TUBB6	Tubulin beta-6 chain	MULTI-MSMS	GODWIN_022123_TISSUE_DDA_SF03	530.6	3	530.6	1588.78	-0.028253	-1.5e-05	0.036819	1.95E-05	0.0085663	4.55E-06	530.6	33.183	0.56179	33.183	32.852	33.414	0					17	10	2	0	0	0	0.0039316	1	10092	10092
AALVDLEPGTMDSVR	15	Oxidation (M)	_AALVDLEPGTM(Oxidation (M))DSVR_	AALVDLEPGTM(1)DSVR		AALVDLEPGTM(79)DSVR		0	1	0	0	Q9BUF5	Q9BUF5	Q9BUF5	TUBB6	Tubulin beta-6 chain	MULTI-MSMS	GODWIN_022123_TISSUE_DDA_SF06	795.395	2	795.396	1588.78	0.14926	0.00011872	-0.57261	-0.00045545	-0.42335	-0.00033673	795.395	33.015	0.51157	33.015	32.66	33.171	0					19	10	2	0	0	0	0.0012522	1	10037	10037
AALVDLEPGTMDSVR	15	Unmodified	_AALVDLEPGTMDSVR_					0	0	0	0	Q9BUF5	Q9BUF5	Q9BUF5	TUBB6	Tubulin beta-6 chain	MULTI-MSMS	GODWIN_022123_TISSUE_DDA_SF03	787.398	2	787.398	1572.78	0.2134	0.00016803	-0.7434	-0.00058535	-0.53	-0.00041732	787.398	40.237	0.34575	40.237	40.031	40.377	0					23	7	4	0	0	0	0.00025379	1	12312	12312
AALVDYLDGK	10	Unmodified	_AALVDYLDGK_					0	0	0	0	Q6PGP7	Q6PGP7	Q6PGP7	TTC37	Tetratricopeptide repeat protein 37	MULTI-MSMS	GODWIN_022123_TISSUE_DDA_SF01	532.785	2	532.785	1063.55	-0.08787	-4.68e-05	-0.0036464	-1.94e-06	-0.091516	-4.88e-05	532.785	38.072	0.40131	38.072	37.853	38.254	0					24	7	5	0	0	0	0.0008419	1	11969	11969
AALVDYLDGK	10	Unmodified	_AALVDYLDGK_					0	0	0	0	Q6PGP7	Q6PGP7	Q6PGP7	TTC37	Tetratricopeptide repeat protein 37	MULTI-MSMS	GODWIN_022123_TISSUE_DDA_SF02	532.785	2	532.785	1063.55	-0.073514	-3.92e-05	0.53998	0.00028769	0.46647	0.00024853	532.785	37.868	0.46227	37.868	37.55	38.012	0					25	8	4	0	0	0	0.0043053	1	12162	12162
AALVEFAEYLNR	12	Unmodified	_AALVEFAEYLNR_					0	0	0	0	A0A0J9YXQ4	A0A0J9YXQ4	A0A0J9YXQ4			MULTI-MSMS	GODWIN_022123_TISSUE_DDA_SF09	698.367	2	698.367	1394.72	0.34682	0.00024221	0.60935	0.00042555	0.95617	0.00066776	698.367	49.894	0.12239	49.894	49.817	49.94	0					8	2	4	0	0	0	0.0022149	1	15632	15632
AALVGIYGR	9	Unmodified	_AALVGIYGR_					0	0	0	0	Q6N022	Q6N022	Q6N022	TENM4	Teneurin-4	MULTI-SECPEP	GODWIN_022123_TISSUE_DDA_SF17	460.248	2	460.272	918.529	0.13803	6.35E-05	-0.3022	-0.0001391	-0.16418	-7.56e-05	460.271	25.646	0.30463	25.646	25.469	25.774	0					10	5	3	0	0	0	0.072549	1	7587	7587
AALVLEDGSVLR	12	Acetyl (Protein N-term)	_(Acetyl (Protein N-term))AALVLEDGSVLR_					1	0	0	0	P27708	P27708	P27708	CAD	CAD protein;Glutamine-dependent carbamoyl-phosphate synthase;Aspartate carbamoyltransferase;Dihydroorotase	MULTI-MSMS	GODWIN_022123_TISSUE_DDA_SF01	642.862	2	642.862	1283.71	0.15732	0.00010113	-0.059952	-3.85e-05	0.097367	6.26E-05	642.862	51.946	0.30437	51.946	51.716	52.021	0					17	5	5	0	0	0	1.39E-06	2	16472	16451;16472
AALVLEDGSVLR	12	Acetyl (Protein N-term)	_(Acetyl (Protein N-term))AALVLEDGSVLR_					1	0	0	0	P27708	P27708	P27708	CAD	CAD protein;Glutamine-dependent carbamoyl-phosphate synthase;Aspartate carbamoyltransferase;Dihydroorotase	MULTI-MSMS	GODWIN_022123_TISSUE_DDA_SF13	642.864	2	642.862	1283.71	-0.060904	-3.92e-05	-0.060063	-3.86e-05	-0.12097	-7.78e-05	642.863	51.886	0.45701	51.886	51.709	52.166	0					22	8	4	0	0	0	1.76E-05	1	15831	15831
AALVLEDGSVLR	12	Acetyl (Protein N-term)	_(Acetyl (Protein N-term))AALVLEDGSVLR_					1	0	0	0	P27708	P27708	P27708	CAD	CAD protein;Glutamine-dependent carbamoyl-phosphate synthase;Aspartate carbamoyltransferase;Dihydroorotase	MULTI-MSMS	GODWIN_022123_TISSUE_DDA_SF14	642.862	2	642.862	1283.71	0.71902	0.00046223	-0.43399	-0.00027899	0.28503	0.00018324	642.861	51.887	0.15146	51.887	51.762	51.913	0					4	2	2	0	0	0	0.061343	1	16179	16179
AALVVLENYYK	11	Unmodified	_AALVVLENYYK_					0	0	0	0	Q8TAA9	Q8TAA9	Q8TAA9	VANGL1	Vang-like protein 1	MULTI-MSMS	GODWIN_022123_TISSUE_DDA_SF08	641.856	2	641.856	1281.7	0.19949	0.00012805	-0.09269	-5.95e-05	0.1068	6.86E-05	641.856	41.352	0.46413	41.352	41.121	41.585	0					27	8	5	0	0	0	6.27E-05	1	12351	12351
AALYFQR	7	Unmodified	_AALYFQR_					0	0	0	0	Q9UJX2	Q9UJX2	Q9UJX2	CDC23	Cell division cycle protein 23 homolog	MULTI-MSMS	GODWIN_022123_TISSUE_DDA_SF15	434.737	2	434.737	867.46	-0.078805	-3.43e-05	0.23515	0.00010223	0.15635	6.80E-05	434.737	21.919	0.51316	21.919	21.635	22.148	0					28	9	5	0	0	0	0.049846	1	5878	5878
AAMAVGGAGGSR	12	Acetyl (Protein N-term),Oxidation (M)	_(Acetyl (Protein N-term))AAM(Oxidation (M))AVGGAGGSR_	AAM(1)AVGGAGGSR		AAM(110)AVGGAGGSR		1	1	0	0	O14744	O14744	O14744	PRMT5	Protein arginine N-methyltransferase 5;Protein arginine N-methyltransferase 5, N-terminally processed	MULTI-MSMS	GODWIN_022123_TISSUE_DDA_SF06	531.754	2	531.753	1061.49	-0.34797	-0.00018503	0.23936	0.00012728	-0.10861	-5.78e-05	531.754	13.934	0.8674	13.934	13.357	14.224	0					40	16	5	0	0	0	0.0003177	1	3110	3110
AAMAVGGAGGSR	12	Acetyl (Protein N-term),Oxidation (M)	_(Acetyl (Protein N-term))AAM(Oxidation (M))AVGGAGGSR_	AAM(1)AVGGAGGSR		AAM(170)AVGGAGGSR		1	1	0	0	O14744	O14744	O14744	PRMT5	Protein arginine N-methyltransferase 5;Protein arginine N-methyltransferase 5, N-terminally processed	MULTI-MSMS	GODWIN_022123_TISSUE_DDA_SF07	531.754	2	531.753	1061.49	-0.25753	-0.00013694	-0.23191	-0.00012332	-0.48945	-0.00026026	531.754	14.041	0.91928	14.041	13.557	14.476	0					56	17	5	0	0	0	2.19E-06	1	3093	3093
AAMAVGGAGGSR	12	Acetyl (Protein N-term),Oxidation (M)	_(Acetyl (Protein N-term))AAM(Oxidation (M))AVGGAGGSR_	AAM(1)AVGGAGGSR		AAM(79)AVGGAGGSR		1	1	0	0	O14744	O14744	O14744	PRMT5	Protein arginine N-methyltransferase 5;Protein arginine N-methyltransferase 5, N-terminally processed	MULTI-MSMS	GODWIN_022123_TISSUE_DDA_SF12	531.753	2	531.753	1061.49	-0.49843	-0.00026504	0.90047	0.00047883	0.40204	0.00021378	531.754	13.91	0.46361	13.91	13.709	14.173	0					17	8	3	0	0	0	0.0031159	1	3167	3167
AAMAVGGAGGSR	12	Acetyl (Protein N-term)	_(Acetyl (Protein N-term))AAMAVGGAGGSR_					1	0	0	0	O14744	O14744	O14744	PRMT5	Protein arginine N-methyltransferase 5;Protein arginine N-methyltransferase 5, N-terminally processed	MULTI-MSMS	GODWIN_022123_TISSUE_DDA_SF07	523.756	2	523.756	1045.5	0.18259	9.56E-05	-0.57082	-0.00029897	-0.38823	-0.00020334	523.756	20.902	0.30746	20.902	20.742	21.049	0					13	5	3	0	0	0	4.77E-05	1	5803	5803
AAMEALVVEVTK	12	Oxidation (M)	_AAM(Oxidation (M))EALVVEVTK_	AAM(1)EALVVEVTK		AAM(84)EALVVEVTK		0	1	0	0	Q08211	Q08211	Q08211	DHX9	ATP-dependent RNA helicase A	MULTI-MSMS	GODWIN_022123_TISSUE_DDA_SF06	638.844	2	638.844	1275.67	0.13785	8.81E-05	-0.40204	-0.00025684	-0.2642	-0.00016878	638.844	27.143	0.56059	27.143	26.886	27.447	0					23	10	3	0	0	0	0.003817	1	8035	8035
AAMEALVVEVTK	12	Oxidation (M)	_AAM(Oxidation (M))EALVVEVTK_	AAM(1)EALVVEVTK		AAM(120)EALVVEVTK		0	1	0	0	Q08211	Q08211	Q08211	DHX9	ATP-dependent RNA helicase A	MULTI-MSMS	GODWIN_022123_TISSUE_DDA_SF14	638.845	2	638.844	1275.67	-0.035227	-2.25e-05	-0.35851	-0.00022903	-0.39373	-0.00025154	638.844	27.202	1.1191	27.202	26.919	28.038	0					56	21	5	0	0	0	0.00034947	2	7813	7813;7975
AAMEALVVEVTK	12	Unmodified	_AAMEALVVEVTK_					0	0	0	0	Q08211	Q08211	Q08211	DHX9	ATP-dependent RNA helicase A	MULTI-MSMS	GODWIN_022123_TISSUE_DDA_SF14	630.847	2	630.847	1259.68	-0.11413	-7.2e-05	-0.57219	-0.00036096	-0.68632	-0.00043296	630.846	41.082	0.87115	41.082	40.549	41.42	0					42	16	5	0	0	0	0.0033977	1	12873	12873
AAMEPIVISAK	11	Oxidation (M)	_AAM(Oxidation (M))EPIVISAK_	AAM(1)EPIVISAK		AAM(75)EPIVISAK		0	1	0	0	Q9Y490	Q9Y490	Q9Y490	TLN1	Talin-1	MULTI-MSMS	GODWIN_022123_TISSUE_DDA_SF01	573.316	2	573.315	1144.62	-0.13526	-7.75e-05	1.0124	0.00058044	0.87717	0.00050289	573.316	20.761	0.56607	20.761	20.428	20.994	0					41	10	6	0	0	0	0.011661	1	5396	5396
AAMEPIVISAK	11	Oxidation (M)	_AAM(Oxidation (M))EPIVISAK_	AAM(1)EPIVISAK		AAM(76)EPIVISAK		0	1	0	0	Q9Y490	Q9Y490	Q9Y490	TLN1	Talin-1	MULTI-MSMS	GODWIN_022123_TISSUE_DDA_SF06	573.315	2	573.315	1144.62	0.2229	0.00012779	-0.58697	-0.00033652	-0.36407	-0.00020873	573.315	20.269	0.4573	20.269	20.04	20.498	0					29	8	5	0	0	0	0.010566	1	5575	5575
AAMEPIVISAK	11	Oxidation (M)	_AAM(Oxidation (M))EPIVISAK_	AAM(1)EPIVISAK		AAM(73)EPIVISAK		0	1	0	0	Q9Y490	Q9Y490	Q9Y490	TLN1	Talin-1	MULTI-MSMS	GODWIN_022123_TISSUE_DDA_SF13	573.315	2	573.315	1144.62	0.020402	1.17E-05	0.0069324	3.97E-06	0.027335	1.57E-05	573.316	20.355	0.5642	20.355	20.071	20.635	0					37	10	5	0	0	0	0.013827	1	5068	5068
AAMEPIVISAK	11	Oxidation (M)	_AAM(Oxidation (M))EPIVISAK_	AAM(1)EPIVISAK		AAM(67)EPIVISAK		0	1	0	0	Q9Y490	Q9Y490	Q9Y490	TLN1	Talin-1	MULTI-MSMS	GODWIN_022123_TISSUE_DDA_SF14	573.315	2	573.315	1144.62	0.056496	3.24E-05	-0.48325	-0.00027706	-0.42676	-0.00024467	573.315	20.366	0.4067	20.366	20.184	20.591	0					21	7	4	0	0	0	0.021623	1	5196	5196
AAMEPIVISAK	11	Unmodified	_AAMEPIVISAK_					0	0	0	0	Q9Y490	Q9Y490	Q9Y490	TLN1	Talin-1	MULTI-MSMS	GODWIN_022123_TISSUE_DDA_SF13	565.318	2	565.318	1128.62	0.36116	0.00020417	-0.36463	-0.00020613	-0.0034746	-1.96e-06	565.318	27.849	0.40686	27.849	27.67	28.077	0					18	7	3	0	0	0	0.02078	1	7936	7936
AAMFPETLDEGMQIPSTQFDAAHPTNVQR	29	2 Oxidation (M)	_AAM(Oxidation (M))FPETLDEGM(Oxidation (M))QIPSTQFDAAHPTNVQR_	AAM(1)FPETLDEGM(1)QIPSTQFDAAHPTNVQR		AAM(120)FPETLDEGM(120)QIPSTQFDAAHPTNVQR		0	2	0	0	P35222	P35222	P35222	CTNNB1	Catenin beta-1	MULTI-MSMS	GODWIN_022123_TISSUE_DDA_SF18	809.627	4	809.376	3233.48	0.33557	0.0002716	0.27216	0.00022028	0.60773	0.00049188	809.878	40.145	0.67061	40.145	39.935	40.606	0					42	13	6	0	0	0	6.71E-17	1	13333	13333
AAMIVNQLSK	10	Oxidation (M)	_AAM(Oxidation (M))IVNQLSK_	AAM(1)IVNQLSK		AAM(110)IVNQLSK		0	1	0	0	P14923	P14923	P14923	JUP	Junction plakoglobin	MULTI-MSMS	GODWIN_022123_TISSUE_DDA_SF13	545.8	2	545.8	1089.59	0.25154	0.00013729	-0.18935	-0.00010334	0.06219	3.39E-05	545.8	16.853	0.51243	16.853	16.637	17.149	0					24	9	3	0	0	0	0.001158	1	3817	3817
AAMIVNQLSK	10	Oxidation (M)	_AAM(Oxidation (M))IVNQLSK_	AAM(1)IVNQLSK		AAM(140)IVNQLSK		0	1	0	0	P14923	P14923	P14923	JUP	Junction plakoglobin	MULTI-MSMS	GODWIN_022123_TISSUE_DDA_SF17	545.8	2	545.8	1089.59	0.22761	0.00012423	-0.32649	-0.0001782	-0.098887	-5.4e-05	545.8	17.022	0.81699	17.022	16.538	17.355	0					57	15	5	0	0	0	0.00014562	1	4326	4326
AAMIVNQLSK	10	Unmodified	_AAMIVNQLSK_					0	0	0	0	P14923	P14923	P14923	JUP	Junction plakoglobin	MULTI-MSMS	GODWIN_022123_TISSUE_DDA_SF17	537.802	2	537.802	1073.59	0.46998	0.00025275	-0.63786	-0.00034304	-0.16789	-9.03e-05	537.802	23.096	0.35969	23.096	22.849	23.209	0					17	6	4	0	0	0	0.00038578	1	6609	6609
AAMPPQIIQFPEDQK	15	Oxidation (M)	_AAM(Oxidation (M))PPQIIQFPEDQK_	AAM(1)PPQIIQFPEDQK		AAM(76)PPQIIQFPEDQK		0	1	0	0	Q15746	Q15746	Q15746	MYLK	Myosin light chain kinase, smooth muscle;Myosin light chain kinase, smooth muscle, deglutamylated form	MSMS	GODWIN_022123_TISSUE_DDA_SF14	576.959	3	576.959	1727.86	NaN	NaN	NaN	NaN	NaN	NaN	NaN	37.047	1	37.047	36.547	37.547	0								0	0	0	0.00093988	1	11569	11569
AAMPPQIIQFPEDQK	15	Oxidation (M)	_AAM(Oxidation (M))PPQIIQFPEDQK_	AAM(1)PPQIIQFPEDQK		AAM(110)PPQIIQFPEDQK		0	1	0	0	Q15746	Q15746	Q15746	MYLK	Myosin light chain kinase, smooth muscle;Myosin light chain kinase, smooth muscle, deglutamylated form	MULTI-MSMS	GODWIN_022123_TISSUE_DDA_SF16	864.936	2	864.935	1727.86	0.64851	0.00056091	0.49916	0.00043174	1.1477	0.00099266	864.936	37.007	0.5107	37.007	36.779	37.29	0					29	9	4	0	0	0	3.53E-05	1	11423	11423
AAMPPQIIQFPEDQK	15	Oxidation (M)	_AAM(Oxidation (M))PPQIIQFPEDQK_	AAM(1)PPQIIQFPEDQK		AAM(46)PPQIIQFPEDQK		0	1	0	0	Q15746	Q15746	Q15746	MYLK	Myosin light chain kinase, smooth muscle;Myosin light chain kinase, smooth muscle, deglutamylated form	MSMS	GODWIN_022123_TISSUE_DDA_SF16	576.959	3	576.959	1727.86	NaN	NaN	NaN	NaN	NaN	NaN	NaN	37.142	1	37.142	36.642	37.642	0								0	0	0	0.029256	1	11442	11442
AAMPPQIIQFPEDQK	15	Oxidation (M)	_AAM(Oxidation (M))PPQIIQFPEDQK_	AAM(1)PPQIIQFPEDQK		AAM(200)PPQIIQFPEDQK		0	1	0	0	Q15746	Q15746	Q15746	MYLK	Myosin light chain kinase, smooth muscle;Myosin light chain kinase, smooth muscle, deglutamylated form	MULTI-MSMS	GODWIN_022123_TISSUE_DDA_SF17	864.937	2	864.935	1727.86	0.60431	0.00052269	0.07693	6.65E-05	0.68124	0.00058923	865.437	37.048	0.92311	37.048	36.558	37.481	0					70	17	6	0	0	0	9.67E-16	2	12002	12002;12151
AAMPPQIIQFPEDQK	15	Oxidation (M)	_AAM(Oxidation (M))PPQIIQFPEDQK_	AAM(1)PPQIIQFPEDQK		AAM(150)PPQIIQFPEDQK		0	1	0	0	Q15746	Q15746	Q15746	MYLK	Myosin light chain kinase, smooth muscle;Myosin light chain kinase, smooth muscle, deglutamylated form	MULTI-MSMS	GODWIN_022123_TISSUE_DDA_SF17	576.959	3	576.959	1727.86	0.30412	0.00017546	-0.35964	-0.0002075	-0.055525	-3.2e-05	577.293	37.045	0.82177	37.045	36.609	37.431	0					48	15	4	0	0	0	2.37E-06	1	12013	12013
AAMPPQIIQFPEDQK	15	Oxidation (M)	_AAM(Oxidation (M))PPQIIQFPEDQK_	AAM(1)PPQIIQFPEDQK		AAM(170)PPQIIQFPEDQK		0	1	0	0	Q15746	Q15746	Q15746	MYLK	Myosin light chain kinase, smooth muscle;Myosin light chain kinase, smooth muscle, deglutamylated form	MULTI-MSMS	GODWIN_022123_TISSUE_DDA_SF18	864.935	2	864.935	1727.86	0.33096	0.00028626	0.046542	4.03E-05	0.37751	0.00032652	864.935	37.023	0.55985	37.023	36.74	37.3	0					35	10	4	0	0	0	2.37E-08	1	12084	12084
AAMQFGDTEIK	11	Oxidation (M)	_AAM(Oxidation (M))QFGDTEIK_	AAM(1)QFGDTEIK		AAM(76)QFGDTEIK		0	1	0	0	Q96MM6	Q96MM6	Q96MM6	HSPA12B	Heat shock 70 kDa protein 12B	MULTI-MSMS	GODWIN_022123_TISSUE_DDA_SF06	613.79	2	613.79	1225.56	0.72089	0.00044247	-0.81124	-0.00049793	-0.09035	-5.55e-05	613.789	18.821	0.35906	18.821	18.585	18.944	0					22	6	4	0	0	0	0.0113	1	5011	5011
AAMTDAMVPR	10	2 Oxidation (M)	_AAM(Oxidation (M))TDAM(Oxidation (M))VPR_	AAM(1)TDAM(1)VPR		AAM(53)TDAM(53)VPR		0	2	0	0	Q9P0K7	Q9P0K7	Q9P0K7	RAI14	Ankycorbin	MULTI-MSMS	GODWIN_022123_TISSUE_DDA_SF04	547.752	2	547.752	1093.49	-0.041519	-2.27e-05	-0.042967	-2.35e-05	-0.084486	-4.63e-05	547.752	10.611	0.51243	10.611	10.284	10.797	0					22	9	4	0	0	0	0.039519	1	2115	2115
AANAAENDFSVSQAEMSSR	19	Oxidation (M)	_AANAAENDFSVSQAEM(Oxidation (M))SSR_	AANAAENDFSVSQAEM(1)SSR		AANAAENDFSVSQAEM(150)SSR		0	1	0	0	Q8NE71	Q8NE71	Q8NE71	ABCF1	ATP-binding cassette sub-family F member 1	MULTI-MSMS	GODWIN_022123_TISSUE_DDA_SF10	667.625	3	667.625	1999.85	0.15706	0.00010486	0.028329	1.89E-05	0.18539	0.00012377	667.625	24.587	0.56284	24.587	24.254	24.817	0					37	10	5	0	0	0	2.41E-12	2	6636	6613;6636
AANATTNPSQLLPLELVDK	19	Acetyl (Protein N-term)	_(Acetyl (Protein N-term))AANATTNPSQLLPLELVDK_					1	0	0	0	Q9Y4Y9	Q9Y4Y9	Q9Y4Y9	LSM5	U6 snRNA-associated Sm-like protein LSm5	MULTI-MSMS	GODWIN_022123_TISSUE_DDA_SF07	680.035	3	679.7	2036.08	0.55924	0.00038011	0.12417	8.44E-05	0.68341	0.00046451	680.035	52.14	0.20406	52.14	52.012	52.216	0					14	3	5	0	0	0	0.0053625	1	16892	16892
AANDAGYFNDEMAPIEVK	18	Oxidation (M)	_AANDAGYFNDEM(Oxidation (M))APIEVK_	AANDAGYFNDEM(1)APIEVK		AANDAGYFNDEM(95)APIEVK		0	1	0	0	P42765	P42765	P42765	ACAA2	3-ketoacyl-CoA thiolase, mitochondrial	MULTI-MSMS	GODWIN_022123_TISSUE_DDA_SF06	986.447	2	985.944	1969.87	-0.28561	-0.00028159	1.3999	0.0013802	1.1143	0.0010986	986.447	35.693	0.56415	35.693	35.41	35.974	0					45	10	6	0	0	0	2.12E-05	1	10930	10930
AANDPFTIVHGNTGK	15	Unmodified	_AANDPFTIVHGNTGK_					0	0	0	0	O60449	O60449	O60449	LY75	Lymphocyte antigen 75	MULTI-MSMS	GODWIN_022123_TISSUE_DDA_SF15	514.929	3	514.595	1540.76	0.17443	8.98E-05	0.53372	0.00027465	0.70815	0.00036441	514.595	24.871	0.66524	24.871	24.534	25.199	0					36	12	5	0	0	0	0.00016957	1	6988	6988
AANGVVLATEK	11	Unmodified	_AANGVVLATEK_					0	0	0	0	P25787	P25787	P25787	PSMA2	Proteasome subunit alpha type-2	MULTI-MSMS	GODWIN_022123_TISSUE_DDA_SF08	536.805	2	536.803	1071.59	-0.12508	-6.71e-05	1.1182	0.00060024	0.99309	0.00053309	536.804	14.255	0.30663	14.255	14.075	14.382	0					15	5	4	0	0	0	0.0035102	1	3230	3230
AANLEMFK	8	Oxidation (M)	_AANLEM(Oxidation (M))FK_	AANLEM(1)FK		AANLEM(76)FK		0	1	0	0	Q8WXI9	Q8WXI9	Q8WXI9	GATAD2B	Transcriptional repressor p66-beta	MULTI-MSMS	GODWIN_022123_TISSUE_DDA_SF13	470.233	2	470.234	938.453	-0.15908	-7.48e-05	-0.61743	-0.00029033	-0.7765	-0.00036514	470.234	18.456	0.47353	18.456	18.212	18.686	0					14	9	2	0	0	0	0.014627	1	4462	4462
AANLNNLVVEAYQK	14	Unmodified	_AANLNNLVVEAYQK_					0	0	0	0	P26012	P26012	P26012	ITGB8	Integrin beta-8	MULTI-MSMS	GODWIN_022123_TISSUE_DDA_SF16	774.416	2	773.915	1545.82	0.28388	0.0002197	0.42597	0.00032967	0.70985	0.00054936	774.417	37.774	0.46141	37.774	37.544	38.006	0					28	8	5	0	0	0	0.00066017	1	11666	11666
AANMIPAHDSPLAALAFDASGTK	23	Oxidation (M)	_AANM(Oxidation (M))IPAHDSPLAALAFDASGTK_	AANM(1)IPAHDSPLAALAFDASGTK		AANM(130)IPAHDSPLAALAFDASGTK		0	1	0	0	Q9Y4P8	Q9Y4P8	Q9Y4P8	WIPI2	WD repeat domain phosphoinositide-interacting protein 2	MULTI-MSMS	GODWIN_022123_TISSUE_DDA_SF12	762.714	3	762.379	2284.12	0.45079	0.00034367	-0.40772	-0.00031083	0.043072	3.28E-05	762.713	43.858	1.325	43.858	43.162	44.487	0					114	25	6	0	0	0	1.09E-14	2	12455	12343;12455
AANNIASLLTK	11	Unmodified	_AANNIASLLTK_					0	0	0	0	Q9BV44	Q9BV44	Q9BV44	THUMPD3	THUMP domain-containing protein 3	MULTI-MSMS	GODWIN_022123_TISSUE_DDA_SF09	558.325	2	558.325	1114.63	0.09234	5.16E-05	0.20937	0.0001169	0.30171	0.00016845	558.325	34.322	0.4587	34.322	34.091	34.55	0					24	8	4	0	0	0	0.00043341	1	10626	10626
AANPGCSLEDFVR	13	Unmodified	_AANPGCSLEDFVR_					0	0	0	0	Q15042	Q15042	Q15042	RAB3GAP1	Rab3 GTPase-activating protein catalytic subunit	MULTI-MSMS	GODWIN_022123_TISSUE_DDA_SF01	718.336	2	718.335	1434.66	0.0331	2.38E-05	0.16977	0.00012195	0.20287	0.00014573	718.336	38.036	0.50229	38.036	37.752	38.254	0					23	9	4	0	0	0	0.00011595	1	11997	11997
AANSLEAFIFETQDK	15	Unmodified	_AANSLEAFIFETQDK_					0	0	0	0	Q9Y4L1	Q9Y4L1	Q9Y4L1	HYOU1	Hypoxia up-regulated protein 1	MULTI-MSMS	GODWIN_022123_TISSUE_DDA_SF16	842.416	2	842.415	1682.82	0.62345	0.00052521	0.39679	0.00033426	1.0202	0.00085947	842.415	50.553	0.30629	50.553	50.373	50.68	0					11	5	3	0	0	0	9.62E-16	1	15839	15839
AANSLEAFIFETQDK	15	Unmodified	_AANSLEAFIFETQDK_					0	0	0	0	Q9Y4L1	Q9Y4L1	Q9Y4L1	HYOU1	Hypoxia up-regulated protein 1	MULTI-MSMS	GODWIN_022123_TISSUE_DDA_SF16	562.279	3	561.946	1682.82	0.02804	1.58E-05	-0.83173	-0.00046739	-0.80369	-0.00045163	561.946	50.553	0.35646	50.553	50.373	50.73	0					26	6	6	0	0	0	7.24E-06	1	15840	15840
AANVFPFR	8	Acetyl (Protein N-term)	_(Acetyl (Protein N-term))AANVFPFR_					1	0	0	0	Q9H9F9	Q9H9F9	Q9H9F9	ACTR5	Actin-related protein 5	MULTI-MSMS	GODWIN_022123_TISSUE_DDA_SF09	482.256	2	482.256	962.497	0.047969	2.31E-05	0.21223	0.00010235	0.2602	0.00012548	482.256	48.997	0.61338	48.997	48.8	49.413	0					21	11	3	0	0	0	0.0030494	1	15325	15325
AANVLITR	8	Unmodified	_AANVLITR_					0	0	0	0	P50750	P50750	P50750	CDK9	Cyclin-dependent kinase 9	MULTI-MSMS	GODWIN_022123_TISSUE_DDA_SF01	429.264	2	429.264	856.513	-0.067618	-2.9e-05	0.05459	2.34E-05	-0.013028	-5.59e-06	429.264	15.779	0.35436	15.779	15.461	15.815	0					11	6	3	0	0	0	0.0046898	1	3522	3522
AANVLLSEHGEVK	13	Unmodified	_AANVLLSEHGEVK_					0	0	0	0	Q9Y6E0	Q9Y6E0	Q9Y6E0	STK24	Serine/threonine-protein kinase 24;Serine/threonine-protein kinase 24 36 kDa subunit;Serine/threonine-protein kinase 24 12 kDa subunit	MULTI-MSMS	GODWIN_022123_TISSUE_DDA_SF05	456.249	3	456.249	1365.73	0.22967	0.00010479	-0.19342	-8.82e-05	0.036249	1.65E-05	456.249	17.617	0.95244	17.617	17.388	18.34	0					38	18	6	0	0	0	0.002019	1	4954	4954
AANVLLSEHGEVK	13	Unmodified	_AANVLLSEHGEVK_					0	0	0	0	Q9Y6E0	Q9Y6E0	Q9Y6E0	STK24	Serine/threonine-protein kinase 24;Serine/threonine-protein kinase 24 36 kDa subunit;Serine/threonine-protein kinase 24 12 kDa subunit	MULTI-MSMS	GODWIN_022123_TISSUE_DDA_SF05	683.87	2	683.87	1365.73	0.73841	0.00050497	-0.71004	-0.00048557	0.028371	1.94E-05	683.869	17.617	0.25365	17.617	17.439	17.693	0					13	4	4	0	0	0	0.0001293	1	4976	4976
AANVLLSEQGDVK	13	Unmodified	_AANVLLSEQGDVK_					0	0	0	0	O00506;Q9P289	O00506;Q9P289	Q9P289	STK25;STK26	Serine/threonine-protein kinase 25;Serine/threonine-protein kinase 26	MULTI-MSMS	GODWIN_022123_TISSUE_DDA_SF06	672.362	2	672.362	1342.71	-0.16102	-0.00010826	0.52857	0.00035539	0.36755	0.00024713	672.362	24.576	0.81579	24.576	24.349	25.165	0					41	15	4	0	0	0	7.62E-07	1	7109	7109
AANVLLSEQGDVK	13	Unmodified	_AANVLLSEQGDVK_					0	0	0	0	O00506;Q9P289	O00506;Q9P289	Q9P289	STK25;STK26	Serine/threonine-protein kinase 25;Serine/threonine-protein kinase 26	MULTI-MSMS	GODWIN_022123_TISSUE_DDA_SF07	672.362	2	672.362	1342.71	0.17961	0.00012076	-0.56949	-0.0003829	-0.38988	-0.00026214	672.362	24.464	0.40937	24.464	24.234	24.644	0					17	7	3	0	0	0	0.00036045	1	7080	7080
AANYSSTSTR	10	Acetyl (Protein N-term)	_(Acetyl (Protein N-term))AANYSSTSTR_					1	0	0	0	Q9BTV4	Q9BTV4	Q9BTV4	TMEM43	Transmembrane protein 43	MULTI-MSMS	GODWIN_022123_TISSUE_DDA_SF18	550.254	2	550.254	1098.49	0.30565	0.00016819	-0.075627	-4.16e-05	0.23003	0.00012657	550.254	13.466	0.25314	13.466	13.34	13.594	0					10	4	3	0	0	0	0.00019089	1	3123	3123
AAPAQQTTQPGGGK	14	Acetyl (Protein N-term)	_(Acetyl (Protein N-term))AAPAQQTTQPGGGK_					1	0	0	0	Q9NXG2	Q9NXG2	Q9NXG2	THUMPD1	THUMP domain-containing protein 1	MULTI-MSMS	GODWIN_022123_TISSUE_DDA_SF18	677.342	2	677.341	1352.67	0.28814	0.00019517	0.23613	0.00015994	0.52427	0.00035511	677.342	11.463	0.30734	11.463	11.283	11.591	0					16	5	5	0	0	0	2.40E-08	1	2369	2369
AAPASIPPFPVLEPVTSCK	19	Unmodified	_AAPASIPPFPVLEPVTSCK_					0	0	0	0	CON__Q3SZ57	CON__Q3SZ57	CON__Q3SZ57			MULTI-MSMS	GODWIN_022123_TISSUE_DDA_SF06	991.529	2	991.027	1980.04	0.30261	0.00029989	0.1521	0.00015073	0.45471	0.00045063	991.529	49.836	0.86216	49.836	49.599	50.461	0					66	16	6	0	0	0	0.057043	1	15410	15410
AAPASIPPFPVLEPVTSCK	19	Unmodified	_AAPASIPPFPVLEPVTSCK_					0	0	0	0	CON__Q3SZ57	CON__Q3SZ57	CON__Q3SZ57			MULTI-MSMS	GODWIN_022123_TISSUE_DDA_SF06	661.355	3	661.02	1980.04	0.35936	0.00023754	-0.25725	-0.00017005	0.10211	6.75E-05	661.355	49.878	0.86331	49.878	49.548	50.411	0					50	16	6	0	0	0	0.014756	2	15446	15446;15511
AAPDILIATPGR	12	Unmodified	_AAPDILIATPGR_					0	0	0	0	Q96GQ7	Q96GQ7	Q96GQ7	DDX27	Probable ATP-dependent RNA helicase DDX27	MULTI-MSMS	GODWIN_022123_TISSUE_DDA_SF16	597.846	2	597.846	1193.68	-0.14676	-8.77e-05	0.23204	0.00013872	0.085276	5.10E-05	597.846	31.93	0.61488	31.93	31.706	32.321	0					32	11	4	0	0	0	0.0029265	1	9475	9475
AAPEASGTPSSDAVSR	16	Unmodified	_AAPEASGTPSSDAVSR_					0	0	0	0	P31146	P31146	P31146	CORO1A	Coronin-1A	MULTI-MSMS	GODWIN_022123_TISSUE_DDA_SF12	751.858	2	751.858	1501.7	0.028978	2.18E-05	0.87711	0.00065946	0.90608	0.00068125	751.858	12.078	0.45722	12.078	11.924	12.382	0					26	8	4	0	0	0	7.82E-13	1	2535	2535
AAPEASGTPSSDAVSR	16	Unmodified	_AAPEASGTPSSDAVSR_					0	0	0	0	P31146	P31146	P31146	CORO1A	Coronin-1A	MULTI-MSMS	GODWIN_022123_TISSUE_DDA_SF18	751.858	2	751.858	1501.7	0.30305	0.00022785	0.16596	0.00012478	0.46901	0.00035263	751.858	11.975	0.56561	11.975	11.693	12.259	0					46	10	6	0	0	0	5.75E-10	1	2533	2533
AAPEASGTPSSDAVSR	16	Unmodified	_AAPEASGTPSSDAVSR_					0	0	0	0	P31146	P31146	P31146	CORO1A	Coronin-1A	MULTI-SECPEP	GODWIN_022123_TISSUE_DDA_SF18	501.915	3	501.574	1501.7	0.3149	0.00015794	0.059764	3.00E-05	0.37466	0.00018792	501.575	12	0.20547	12	11.898	12.103	0					5	3	2	0	0	0	0.07009	1	2550	2550
AAPEASSPPASPLQHLLPGK	20	Unmodified	_AAPEASSPPASPLQHLLPGK_					0	0	0	0	Q96TA1	Q96TA1	Q96TA1	FAM129B	Niban-like protein 1	MULTI-MSMS	GODWIN_022123_TISSUE_DDA_SF11	657.024	3	656.69	1967.05	-0.13642	-8.96e-05	0.35252	0.0002315	0.2161	0.00014191	656.69	36.097	1.1273	36.097	35.451	36.578	0					81	21	5	0	0	0	1.87E-06	2	10232	10118;10232
AAPEGSGLGEDAR	13	Acetyl (Protein N-term)	_(Acetyl (Protein N-term))AAPEGSGLGEDAR_					1	0	0	0	Q96G03	Q96G03	Q96G03	PGM2	Phosphoglucomutase-2	MULTI-MSMS	GODWIN_022123_TISSUE_DDA_SF15	636.297	2	636.297	1270.58	-0.081795	-5.2e-05	0.78694	0.00050072	0.70514	0.00044868	636.297	21.809	0.66721	21.809	21.328	21.996	0					31	12	5	0	0	0	4.60E-05	1	5854	5854
AAPEMVSLLK	10	Oxidation (M)	_AAPEM(Oxidation (M))VSLLK_	AAPEM(1)VSLLK		AAPEM(45)VSLLK		0	1	0	0	Q92947	Q92947	Q92947	GCDH	Glutaryl-CoA dehydrogenase, mitochondrial	MULTI-MSMS	GODWIN_022123_TISSUE_DDA_SF17	537.797	2	537.797	1073.58	0.39719	0.00021361	0.78253	0.00042084	1.1797	0.00063445	537.797	23.643	0.82214	23.643	23.209	24.031	0					38	15	4	0	0	0	0.074401	1	6750	6750
AAPEPAPR	8	Acetyl (Protein N-term)	_(Acetyl (Protein N-term))AAPEPAPR_					1	0	0	0	Q9NSY0	Q9NSY0	Q9NSY0	NRBP2	Nuclear receptor-binding protein 2	MSMS	GODWIN_022123_TISSUE_DDA_SF16	425.725	2	425.725	849.434	NaN	NaN	NaN	NaN	NaN	NaN	NaN	13.193	1	13.193	12.693	13.693	0								0	0	0	0.0063592	1	2818	2818
AAPEPLRPR	9	Acetyl (Protein N-term)	_(Acetyl (Protein N-term))AAPEPLRPR_					1	0	0	1	Q15599	Q15599	Q15599	SLC9A3R2	Na(+)/H(+) exchange regulatory cofactor NHE-RF2	MULTI-MSMS	GODWIN_022123_TISSUE_DDA_SF06	524.799	2	524.799	1047.58	0.34469	0.00018089	-0.90183	-0.00047328	-0.55714	-0.00029239	524.798	17.317	0.51261	17.317	17.033	17.546	0					27	9	4	0	0	0	0.00061075	1	4386	4386
AAPFSLEYR	9	Unmodified	_AAPFSLEYR_					0	0	0	0	Q15181	Q15181	Q15181	PPA1	Inorganic pyrophosphatase	MULTI-MSMS	GODWIN_022123_TISSUE_DDA_SF15	527.272	2	527.272	1052.53	-0.028048	-1.48e-05	-0.59409	-0.00031325	-0.62214	-0.00032803	527.272	32.39	0.8186	32.39	31.957	32.775	0					59	15	6	0	0	0	0.00076505	2	9864	9864;10021
AAPFSLEYR	9	Unmodified	_AAPFSLEYR_					0	0	0	0	Q15181	Q15181	Q15181	PPA1	Inorganic pyrophosphatase	MULTI-MSMS	GODWIN_022123_TISSUE_DDA_SF16	527.272	2	527.272	1052.53	0.022957	1.21E-05	-0.033039	-1.74e-05	-0.010082	-5.32e-06	527.272	32.397	0.66803	32.397	32.116	32.784	0					42	12	5	0	0	0	0.0012595	1	9624	9624
AAPFSLEYR	9	Unmodified	_AAPFSLEYR_					0	0	0	0	Q15181	Q15181	Q15181	PPA1	Inorganic pyrophosphatase	MSMS	GODWIN_022123_TISSUE_DDA_SF17	527.271	2	527.272	1052.53	NaN	NaN	NaN	NaN	NaN	NaN	NaN	32.405	1	32.405	31.905	32.905	0								0	0	0	0.00477	1	10212	10212
AAPGAEFAPNK	11	Unmodified	_AAPGAEFAPNK_					0	0	0	0	Q15233	Q15233	Q15233	NONO	Non-POU domain-containing octamer-binding protein	MULTI-MSMS	GODWIN_022123_TISSUE_DDA_SF08	536.775	2	536.775	1071.53	-0.2209	-0.00011857	0.33911	0.00018203	0.11821	6.35E-05	536.775	15.155	0.56441	15.155	14.891	15.455	0					17	10	2	0	0	0	0.00016882	1	3517	3517
AAPGAEFAPNKR	12	Unmodified	_AAPGAEFAPNKR_					0	0	0	1	Q15233	Q15233	Q15233	NONO	Non-POU domain-containing octamer-binding protein	MULTI-MSMS	GODWIN_022123_TISSUE_DDA_SF06	410.219	3	410.219	1227.64	-0.42157	-0.00017293	0.10523	4.32E-05	-0.31633	-0.00012977	410.22	11.639	0.66331	11.639	11.31	11.973	0					44	12	6	0	0	0	1.17E-05	1	2273	2273
AAPGAEFAPNKR	12	Unmodified	_AAPGAEFAPNKR_					0	0	0	1	Q15233	Q15233	Q15233	NONO	Non-POU domain-containing octamer-binding protein	MULTI-MSMS	GODWIN_022123_TISSUE_DDA_SF06	614.826	2	614.825	1227.64	-0.098979	-6.09e-05	0.83976	0.0005163	0.74078	0.00045545	614.826	11.64	0.40641	11.64	11.362	11.768	0					19	7	4	0	0	0	0.00011176	1	2307	2307
AAPGAGDAAAGSGAEFAGGDGAAR	24	Unmodified	_AAPGAGDAAAGSGAEFAGGDGAAR_					0	0	0	0	Q5K4L6	Q5K4L6	Q5K4L6	SLC27A3	Long-chain fatty acid transport protein 3	MULTI-MSMS	GODWIN_022123_TISSUE_DDA_SF11	988.452	2	987.949	1973.88	0.13211	0.00013051	1.1504	0.0011365	1.2825	0.001267	988.451	21.208	0.30594	21.208	21.031	21.337	0					19	5	5	0	0	0	5.45E-06	1	5632	5632
AAPGALLVMGVSGSGK	16	Acetyl (Protein N-term),Oxidation (M)	_(Acetyl (Protein N-term))AAPGALLVM(Oxidation (M))GVSGSGK_	AAPGALLVM(1)GVSGSGK		AAPGALLVM(110)GVSGSGK		1	1	0	0	Q5T6J7	Q5T6J7	Q5T6J7	IDNK	Probable gluconokinase	MULTI-MSMS	GODWIN_022123_TISSUE_DDA_SF06	736.893	2	736.893	1471.77	0.46163	0.00034017	-0.27402	-0.00020192	0.18761	0.00013825	737.394	44.467	0.61504	44.467	44.262	44.877	0					15	11	2	0	0	0	9.92E-06	1	13724	13724
AAPGAPAEYGYIR	13	Acetyl (Protein N-term)	_(Acetyl (Protein N-term))AAPGAPAEYGYIR_					1	0	0	0	Q99959	Q99959	Q99959	PKP2	Plakophilin-2	MULTI-MSMS	GODWIN_022123_TISSUE_DDA_SF03	689.344	2	689.344	1376.67	0.046968	3.24E-05	0.16423	0.00011321	0.2112	0.00014559	689.344	36.582	0.40704	36.582	36.319	36.726	0					23	7	4	0	0	0	0.00022231	1	11223	11223
AAPGAPAEYGYIR	13	Acetyl (Protein N-term)	_(Acetyl (Protein N-term))AAPGAPAEYGYIR_					1	0	0	0	Q99959	Q99959	Q99959	PKP2	Plakophilin-2	MULTI-MSMS	GODWIN_022123_TISSUE_DDA_SF04	689.344	2	689.344	1376.67	0.041621	2.87E-05	-0.81366	-0.00056089	-0.77204	-0.0005322	689.343	36.496	0.35575	36.496	36.246	36.602	0					11	6	2	0	0	0	4.03E-05	1	11941	11941
AAPLQGMLPGLLAPLR	16	Oxidation (M)	_AAPLQGM(Oxidation (M))LPGLLAPLR_	AAPLQGM(1)LPGLLAPLR		AAPLQGM(53)LPGLLAPLR		0	1	0	0	P12111	P12111	P12111	COL6A3	Collagen alpha-3(VI) chain	MULTI-MSMS	GODWIN_022123_TISSUE_DDA_SF02	817.477	2	817.477	1632.94	0.42472	0.0003472	0.13373	0.00010932	0.55845	0.00045652	817.477	50.21	0.15062	50.21	50.135	50.286	0					6	2	3	0	0	0	0.020885	1	16031	16031
AAPPALLEPLQPPTDVSQDPR	21	Unmodified	_AAPPALLEPLQPPTDVSQDPR_					0	0	0	0	Q71SY5	Q71SY5	Q71SY5	MED25	Mediator of RNA polymerase II transcription subunit 25	MULTI-MSMS	GODWIN_022123_TISSUE_DDA_SF16	738.393	3	738.058	2211.15	0.34128	0.00025188	-0.80588	-0.00059479	-0.4646	-0.0003429	738.393	44.835	1.1293	44.835	44.057	45.186	0					63	21	4	0	0	0	0.023669	1	14060	14060
AAPPPPPPPPPLESSPR	17	Unmodified	_AAPPPPPPPPPLESSPR_					0	0	0	0	Q5T4S7	Q5T4S7	Q5T4S7	UBR4	E3 ubiquitin-protein ligase UBR4	MULTI-MSMS	GODWIN_022123_TISSUE_DDA_SF03	852.461	2	852.459	1702.9	0.5978	0.0005096	-0.30896	-0.00026338	0.28884	0.00024622	852.961	24.378	1.4113	24.378	23.6	25.011	0					84	27	4	0	0	0	4.99E-08	3	6744	6744;6857;6921
AAPPPPPPPPPLESSPR	17	Unmodified	_AAPPPPPPPPPLESSPR_					0	0	0	0	Q5T4S7	Q5T4S7	Q5T4S7	UBR4	E3 ubiquitin-protein ligase UBR4	MULTI-MSMS	GODWIN_022123_TISSUE_DDA_SF03	568.642	3	568.642	1702.9	0.29241	0.00016628	-0.26768	-0.00015221	0.024731	1.41E-05	568.642	24.018	0.81188	24.018	23.6	24.412	0					61	15	5	0	0	0	1.61E-08	2	6811	6772;6811
AAPPTAGSMAIEK	13	Oxidation (M)	_AAPPTAGSM(Oxidation (M))AIEK_	AAPPTAGSM(1)AIEK		AAPPTAGSM(75)AIEK		0	1	0	0	O75691	O75691	O75691	UTP20	Small subunit processome component 20 homolog	MULTI-MSMS	GODWIN_022123_TISSUE_DDA_SF07	630.319	2	630.319	1258.62	-0.33578	-0.00021165	1.0666	0.0006723	0.73083	0.00046066	630.319	11.845	0.30822	11.845	11.663	11.971	0					13	5	3	0	0	0	0.0058987	1	2357	2357
AAPQDVHVR	9	Acetyl (Protein N-term)	_(Acetyl (Protein N-term))AAPQDVHVR_					1	0	0	0	Q12981	Q12981	Q12981	BNIP1	Vesicle transport protein SEC20	MULTI-MSMS	GODWIN_022123_TISSUE_DDA_SF11	517.773	2	517.773	1033.53	-0.15617	-8.09e-05	0.78573	0.00040683	0.62956	0.00032597	517.773	14.866	0.35573	14.866	14.688	15.044	0					12	6	2	0	0	0	0.011239	1	3515	3515
AAPRPPPAR	9	Acetyl (Protein N-term)	_(Acetyl (Protein N-term))AAPRPPPAR_					1	0	0	1	Q9UBB4	Q9UBB4	Q9UBB4	ATXN10	Ataxin-10	MULTI-MSMS	GODWIN_022123_TISSUE_DDA_SF09	487.78	2	487.78	973.546	-0.25541	-0.00012458	0.42014	0.00020493	0.16472	8.03E-05	487.78	10.753	0.75977	10.753	10.421	11.18	0					27	14	2	0	0	0	0.055022	2	2021	1952;2021
AAPRPPPAR	9	Acetyl (Protein N-term)	_(Acetyl (Protein N-term))AAPRPPPAR_					1	0	0	1	Q9UBB4	Q9UBB4	Q9UBB4	ATXN10	Ataxin-10	MULTI-MSMS	GODWIN_022123_TISSUE_DDA_SF10	487.78	2	487.78	973.546	-0.38768	-0.0001891	0.47339	0.00023091	0.085707	4.18E-05	487.78	10.796	1.7421	10.796	9.8507	11.593	0					73	33	4	0	0	0	0.029806	1	2008	2008
AAPSAEFSVDR	11	Unmodified	_AAPSAEFSVDR_					0	0	0	0	Q9HCB6	Q9HCB6	Q9HCB6	SPON1	Spondin-1	MULTI-MSMS	GODWIN_022123_TISSUE_DDA_SF09	575.28	2	575.28	1148.55	0.041869	2.41E-05	0.2255	0.00012972	0.26737	0.00015381	575.28	20.64	1.3213	20.64	20.219	21.54	0					69	25	5	0	0	0	7.57E-05	1	5685	5685
AAPSDGFKPR	10	Acetyl (Protein N-term)	_(Acetyl (Protein N-term))AAPSDGFKPR_					1	0	0	1	Q92979	Q92979	Q92979	EMG1	Ribosomal RNA small subunit methyltransferase NEP1	MULTI-MSMS	GODWIN_022123_TISSUE_DDA_SF08	544.28	2	544.28	1086.55	-0.22112	-0.00012035	0.35904	0.00019542	0.13792	7.51E-05	544.28	16.405	0.71446	16.405	15.866	16.581	0					37	13	5	0	0	0	0.00011774	1	3957	3957
AAPSPQEALVR	11	Unmodified	_AAPSPQEALVR_					0	0	0	0	Q96CF2	Q96CF2	Q96CF2	CHMP4C	Charged multivesicular body protein 4c	MULTI-MSMS	GODWIN_022123_TISSUE_DDA_SF06	569.814	2	569.814	1137.61	0.40214	0.00022914	0.79891	0.00045523	1.201	0.00068437	569.815	19.322	0.81527	19.322	18.689	19.504	0					29	15	3	0	0	0	0.0011659	1	5195	5195
AAPSVTLFPPSSEELQANK	19	Unmodified	_AAPSVTLFPPSSEELQANK_					0	0	0	0	P0DOY3;P0DOY2;P0CF74;A0M8Q6	P0DOY3	P0DOY3	IGLC6;IGLC7	Ig lambda-6 chain C region;Ig lambda-7 chain C region	MULTI-MSMS	GODWIN_022123_TISSUE_DDA_SF16	993.512	2	993.513	1985.01	0.63306	0.00062896	0.47999	0.00047688	1.1131	0.0011058	994.014	39.721	0.81518	39.721	39.343	40.158	0					63	15	6	0	0	0	1.85E-06	1	12293	12293
AAPSVTLFPPSSEELQANK	19	Unmodified	_AAPSVTLFPPSSEELQANK_					0	0	0	0	P0DOY3;P0DOY2;P0CF74;A0M8Q6	P0DOY3	P0DOY3	IGLC6;IGLC7	Ig lambda-6 chain C region;Ig lambda-7 chain C region	MULTI-MSMS	GODWIN_022123_TISSUE_DDA_SF16	662.678	3	662.677	1985.01	-0.0093148	-6.17e-06	0.78122	0.0005177	0.77191	0.00051152	662.678	39.673	1.8377	39.673	39.395	41.233	0					81	35	5	0	0	0	6.95E-11	2	12298	12298;12824
AAPSVTLFPPSSEELQANK	19	Unmodified	_AAPSVTLFPPSSEELQANK_					0	0	0	0	P0DOY3;P0DOY2;P0CF74;A0M8Q6	P0DOY3	P0DOY3	IGLC6;IGLC7	Ig lambda-6 chain C region;Ig lambda-7 chain C region	MULTI-MSMS	GODWIN_022123_TISSUE_DDA_SF16	994.016	2	993.513	1985.01	0.62129	0.00061726	-0.57671	-0.00057297	0.044575	4.43E-05	993.512	40.327	1.28	40.327	39.953	41.233	0					56	24	4	0	0	0	3.36E-09	2	12435	12435;12571
AAPSVTLFPPSSEELQANK	19	Unmodified	_AAPSVTLFPPSSEELQANK_					0	0	0	0	P0DOY3;P0DOY2;P0CF74;A0M8Q6	P0DOY3	P0DOY3	IGLC6;IGLC7	Ig lambda-6 chain C region;Ig lambda-7 chain C region	MULTI-MSMS	GODWIN_022123_TISSUE_DDA_SF16	663.316	3	662.677	1985.01	0.1089	7.22E-05	0.12533	8.31E-05	0.23423	0.00015522	663.012	42.695	1.4747	42.695	41.617	43.092	0					88	28	4	0	0	0	2.68E-05	2	13321	13221;13321
AAPSVTLFPPSSEELQANK	19	Unmodified	_AAPSVTLFPPSSEELQANK_					0	0	0	0	P0DOY3;P0DOY2;P0CF74;A0M8Q6	P0DOY3	P0DOY3	IGLC6;IGLC7	Ig lambda-6 chain C region;Ig lambda-7 chain C region	MULTI-MSMS	GODWIN_022123_TISSUE_DDA_SF16	662.677	3	662.677	1985.01	0.15699	0.00010403	-0.28899	-0.00019151	-0.132	-8.75e-05	662.678	43.272	0.56487	43.272	42.99	43.555	0					23	10	4	0	0	0	4.28E-07	1	13523	13523
AAPSVTLFPPSSEELQANK	19	Unmodified	_AAPSVTLFPPSSEELQANK_					0	0	0	0	P0DOY3;P0DOY2;P0CF74;A0M8Q6	P0DOY3	P0DOY3	IGLC6;IGLC7	Ig lambda-6 chain C region;Ig lambda-7 chain C region	MULTI-MSMS	GODWIN_022123_TISSUE_DDA_SF16	993.513	2	993.513	1985.01	0.85198	0.00084645	0.11651	0.00011575	0.96849	0.0009622	994.014	44.098	0.68969	44.098	43.774	44.464	0					55	14	5	0	0	0	2.80E-09	2	13778	13778;13908
AAPSVTLFPPSSEELQANK	19	Unmodified	_AAPSVTLFPPSSEELQANK_					0	0	0	0	P0DOY3;P0DOY2;P0CF74;A0M8Q6	P0DOY3	P0DOY3	IGLC6;IGLC7	Ig lambda-6 chain C region;Ig lambda-7 chain C region	MULTI-MSMS	GODWIN_022123_TISSUE_DDA_SF16	663.013	3	662.677	1985.01	0.2105	0.00013949	0.5068	0.00033584	0.7173	0.00047534	662.678	43.982	0.66163	43.982	43.802	44.464	0					37	13	3	0	0	0	6.11E-10	1	13811	13811
AAPSVTLFPPSSEELQANK	19	Unmodified	_AAPSVTLFPPSSEELQANK_					0	0	0	0	P0DOY3;P0DOY2;P0CF74;A0M8Q6	P0DOY3	P0DOY3	IGLC6;IGLC7	Ig lambda-6 chain C region;Ig lambda-7 chain C region	MULTI-MSMS	GODWIN_022123_TISSUE_DDA_SF17	994.015	2	993.513	1985.01	0.7098	0.0007052	-0.23759	-0.00023604	0.47222	0.00046915	994.014	39.658	1.84	39.658	39.376	41.216	0					135	35	6	0	0	0	2.23E-09	4	12964	12964;13104;13252;13386
AAPSVTLFPPSSEELQANK	19	Unmodified	_AAPSVTLFPPSSEELQANK_					0	0	0	0	P0DOY3;P0DOY2;P0CF74;A0M8Q6	P0DOY3	P0DOY3	IGLC6;IGLC7	Ig lambda-6 chain C region;Ig lambda-7 chain C region	MULTI-MSMS	GODWIN_022123_TISSUE_DDA_SF17	663.012	3	662.677	1985.01	-0.043404	-2.88e-05	-0.1797	-0.00011908	-0.2231	-0.00014785	663.012	39.633	1.281	39.633	39.376	40.657	0					84	24	4	0	0	0	4.17E-06	3	12967	12967;13105;13255
AAPSVTLFPPSSEELQANK	19	Unmodified	_AAPSVTLFPPSSEELQANK_					0	0	0	0	P0DOY3;P0DOY2;P0CF74;A0M8Q6	P0DOY3	P0DOY3	IGLC6;IGLC7	Ig lambda-6 chain C region;Ig lambda-7 chain C region	MULTI-MSMS	GODWIN_022123_TISSUE_DDA_SF17	663.012	3	662.677	1985.01	0.2429	0.00016096	0.50565	0.00033508	0.74855	0.00049605	663.012	41.39	1.8755	41.39	40.657	42.533	0					127	36	4	0	0	0	6.68E-10	4	13525	13393;13525;13667;13813
AAPSVTLFPPSSEELQANK	19	Unmodified	_AAPSVTLFPPSSEELQANK_					0	0	0	0	P0DOY3;P0DOY2;P0CF74;A0M8Q6	P0DOY3	P0DOY3	IGLC6;IGLC7	Ig lambda-6 chain C region;Ig lambda-7 chain C region	MULTI-MSMS	GODWIN_022123_TISSUE_DDA_SF17	993.513	2	993.513	1985.01	1.0279	0.0010212	-0.71125	-0.00070663	0.31661	0.00031456	993.512	41.623	1.5724	41.623	41.166	42.738	0					131	30	5	0	0	0	9.72E-10	3	13665	13524;13665;13804
AAPSVTLFPPSSEELQANK	19	Unmodified	_AAPSVTLFPPSSEELQANK_					0	0	0	0	P0DOY3;P0DOY2;P0CF74;A0M8Q6	P0DOY3	P0DOY3	IGLC6;IGLC7	Ig lambda-6 chain C region;Ig lambda-7 chain C region	MULTI-MSMS	GODWIN_022123_TISSUE_DDA_SF17	663.012	3	662.677	1985.01	0.34576	0.00022913	-0.048237	-3.2e-05	0.29752	0.00019716	663.012	42.921	0.97265	42.921	42.584	43.557	0					29	18	2	0	0	0	1.50E-05	2	14234	14043;14234
AAPSVTLFPPSSEELQANK	19	Unmodified	_AAPSVTLFPPSSEELQANK_					0	0	0	0	P0DOY3;P0DOY2;P0CF74;A0M8Q6	P0DOY3	P0DOY3	IGLC6;IGLC7	Ig lambda-6 chain C region;Ig lambda-7 chain C region	MULTI-MSMS	GODWIN_022123_TISSUE_DDA_SF17	663.346	3	662.677	1985.01	0.24675	0.00016352	0.17245	0.00011428	0.4192	0.0002778	663.346	44.143	0.45882	44.143	44.048	44.506	0					23	11	3	0	0	0	0.00042933	2	14618	14618;14669
AAPTEVLSMTAQPGPGHGK	19	Oxidation (M)	_AAPTEVLSM(Oxidation (M))TAQPGPGHGK_	AAPTEVLSM(1)TAQPGPGHGK		AAPTEVLSM(48)TAQPGPGHGK		0	1	0	0	O60331	O60331	O60331	PIP5K1C	Phosphatidylinositol 4-phosphate 5-kinase type-1 gamma	MULTI-MSMS	GODWIN_022123_TISSUE_DDA_SF16	622.312	3	622.312	1863.91	-0.32918	-0.00020485	-0.39122	-0.00024346	-0.7204	-0.00044832	622.646	18.51	0.51267	18.51	18.171	18.684	0					29	9	4	0	0	0	0.016835	1	4543	4543
AAPVDLELK	9	Acetyl (Protein N-term)	_(Acetyl (Protein N-term))AAPVDLELK_					1	0	0	0	O60925	O60925	O60925	PFDN1	Prefoldin subunit 1	MULTI-MSMS	GODWIN_022123_TISSUE_DDA_SF05	499.282	2	499.282	996.549	-0.5015	-0.00025039	0.67685	0.00033794	0.17534	8.75E-05	499.282	40.318	0.40825	40.318	40.071	40.479	0					15	7	3	0	0	0	0.031243	1	13016	13016
AAPVDLELKK	10	Acetyl (Protein N-term)	_(Acetyl (Protein N-term))AAPVDLELKK_					1	0	0	1	O60925	O60925	O60925	PFDN1	Prefoldin subunit 1	MULTI-MSMS	GODWIN_022123_TISSUE_DDA_SF03	563.329	2	563.329	1124.64	0.16415	9.25E-05	-0.10802	-6.09e-05	0.056125	3.16E-05	563.329	29.287	0.36072	29.287	29.108	29.469	0					21	6	4	0	0	0	0.016197	1	8688	8688
AAPVTGGMGAVLMR	14	2 Oxidation (M)	_AAPVTGGM(Oxidation (M))GAVLM(Oxidation (M))R_	AAPVTGGM(1)GAVLM(1)R		AAPVTGGM(56)GAVLM(56)R		0	2	0	0	P18583	P18583	P18583	SON	Protein SON	MULTI-MSMS	GODWIN_022123_TISSUE_DDA_SF08	681.847	2	681.847	1361.68	-0.10868	-7.41e-05	-0.16872	-0.00011504	-0.27739	-0.00018914	681.847	17.068	0.41016	17.068	16.839	17.249	0					20	7	4	0	0	0	0.016576	1	4236	4236
AAPVVAPPGVVVSR	14	Acetyl (Protein N-term)	_(Acetyl (Protein N-term))AAPVVAPPGVVVSR_					1	0	0	0	Q13144	Q13144	Q13144	EIF2B5	Translation initiation factor eIF-2B subunit epsilon	MULTI-MSMS	GODWIN_022123_TISSUE_DDA_SF17	680.901	2	680.901	1359.79	0.0012211	8.31E-07	0.063343	4.31E-05	0.064564	4.40E-05	680.901	38.175	0.61393	38.175	37.891	38.505	0					34	11	5	0	0	0	7.93E-05	1	12446	12446
AAQALALLR	9	Acetyl (Protein N-term)	_(Acetyl (Protein N-term))AAQALALLR_					1	0	0	0	Q16401	Q16401	Q16401	PSMD5	26S proteasome non-ATPase regulatory subunit 5	MULTI-MSMS	GODWIN_022123_TISSUE_DDA_SF11	484.799	2	484.798	967.581	-0.19053	-9.24e-05	-0.43993	-0.00021328	-0.63047	-0.00030565	484.799	51.684	0.4067	51.684	51.508	51.915	0					22	7	6	0	0	0	0.00016538	1	15012	15012
AAQALALLR	9	Acetyl (Protein N-term)	_(Acetyl (Protein N-term))AAQALALLR_					1	0	0	0	Q16401	Q16401	Q16401	PSMD5	26S proteasome non-ATPase regulatory subunit 5	MULTI-MSMS	GODWIN_022123_TISSUE_DDA_SF12	484.798	2	484.798	967.581	0.25065	0.00012151	-0.56374	-0.0002733	-0.31309	-0.00015179	484.798	51.639	0.25624	51.639	51.513	51.769	0					6	4	2	0	0	0	0.0032887	1	14864	14864
AAQAPSSFQLLYDLK	15	Unmodified	_AAQAPSSFQLLYDLK_					0	0	0	0	P11586	P11586	P11586	MTHFD1	C-1-tetrahydrofolate synthase, cytoplasmic;Methylenetetrahydrofolate dehydrogenase;Methenyltetrahydrofolate cyclohydrolase;Formyltetrahydrofolate synthetase;C-1-tetrahydrofolate synthase, cytoplasmic, N-terminally processed	MULTI-MSMS	GODWIN_022123_TISSUE_DDA_SF10	826.439	2	826.438	1650.86	0.33659	0.00027817	0.24902	0.0002058	0.58561	0.00048397	826.438	50.105	0.66492	50.105	49.875	50.54	0					29	12	6	0	0	0	5.05E-05	1	14657	14657
AAQDFFSTCR	10	Unmodified	_AAQDFFSTCR_					0	0	0	0	P06132	P06132	P06132	UROD	Uroporphyrinogen decarboxylase	MULTI-MSMS	GODWIN_022123_TISSUE_DDA_SF01	601.767	2	601.767	1201.52	0.32705	0.00019681	-0.06707	-4.04e-05	0.25998	0.00015645	601.767	27.395	0.35538	27.395	27.214	27.569	0					18	6	4	0	0	0	0.00065579	1	8111	8111
AAQDFFSTCR	10	Unmodified	_AAQDFFSTCR_					0	0	0	0	P06132	P06132	P06132	UROD	Uroporphyrinogen decarboxylase	MSMS	GODWIN_022123_TISSUE_DDA_SF13	601.766	2	601.767	1201.52	NaN	NaN	NaN	NaN	NaN	NaN	NaN	27.031	1	27.031	26.531	27.531	0								0	0	0	7.90E-05	1	7589	7589
AAQDYLQEK	9	Unmodified	_AAQDYLQEK_					0	0	0	0	Q9P2D3	Q9P2D3	Q9P2D3	HEATR5B	HEAT repeat-containing protein 5B	MULTI-MSMS	GODWIN_022123_TISSUE_DDA_SF12	533.264	2	533.264	1064.51	-0.00076434	-4.08e-07	-0.12655	-6.75e-05	-0.12731	-6.79e-05	533.264	16.291	0.35752	16.291	16.111	16.469	0					11	6	2	0	0	0	0.0054887	1	4021	4021
AAQEEYVK	8	Unmodified	_AAQEEYVK_					0	0	0	0	P04075	P04075	P04075	ALDOA	Fructose-bisphosphate aldolase A	MULTI-MSMS	GODWIN_022123_TISSUE_DDA_SF14	469.235	2	469.235	936.455	-0.32319	-0.00015165	-0.034945	-1.64e-05	-0.35814	-0.00016805	469.235	10.008	0.46406	10.008	9.8788	10.343	0					19	8	3	0	0	0	0.052522	1	1798	1798
AAQEEYVK	8	Unmodified	_AAQEEYVK_					0	0	0	0	P04075	P04075	P04075	ALDOA	Fructose-bisphosphate aldolase A	MULTI-MSMS	GODWIN_022123_TISSUE_DDA_SF15	469.235	2	469.235	936.455	-0.089716	-4.21e-05	-0.58484	-0.00027443	-0.67455	-0.00031652	469.235	10.14	0.356	10.14	9.9654	10.321	0					12	6	4	0	0	0	0.052473	1	1827	1827
AAQELQEGQR	10	Unmodified	_AAQELQEGQR_					0	0	0	0	P35520	P35520	P35520	CBS	Cystathionine beta-synthase	MULTI-MSMS	GODWIN_022123_TISSUE_DDA_SF14	565.284	2	565.283	1128.55	-0.18877	-0.00010671	0.59269	0.00033504	0.40392	0.00022833	565.284	9.5454	0.5547	9.5454	9.3241	9.8788	0					23	10	5	0	0	0	0.026333	1	1675	1675
AAQGEPQVQFK	11	Acetyl (Protein N-term)	_(Acetyl (Protein N-term))AAQGEPQVQFK_					1	0	0	0	P62826	P62826	P62826	RAN	GTP-binding nuclear protein Ran	MULTI-MSMS	GODWIN_022123_TISSUE_DDA_SF06	622.817	2	622.817	1243.62	0.36246	0.00022575	-1.6125	-0.0010043	-1.25	-0.00077855	622.816	28.269	1.2287	28.269	28.001	29.23	0					48	23	3	0	0	0	0.032122	1	8454	8454
AAQGEPQVQFK	11	Acetyl (Protein N-term)	_(Acetyl (Protein N-term))AAQGEPQVQFK_					1	0	0	0	P62826	P62826	P62826	RAN	GTP-binding nuclear protein Ran	MULTI-MSMS	GODWIN_022123_TISSUE_DDA_SF07	622.818	2	622.817	1243.62	-0.14311	-8.91e-05	-0.55712	-0.00034699	-0.70024	-0.00043612	622.817	28.214	0.81056	28.214	27.974	28.784	0					53	15	4	0	0	0	0.018004	2	8608	8452;8608
AAQGEPQVQFK	11	Acetyl (Protein N-term)	_(Acetyl (Protein N-term))AAQGEPQVQFK_					1	0	0	0	P62826	P62826	P62826	RAN	GTP-binding nuclear protein Ran	MULTI-MSMS	GODWIN_022123_TISSUE_DDA_SF08	622.817	2	622.817	1243.62	0.18041	0.00011236	-0.55556	-0.00034601	-0.37514	-0.00023365	622.817	28.147	1.3606	28.147	27.888	29.248	0					129	26	6	0	0	0	5.40E-05	3	7948	7948;8107;8252
AAQGVGPGPGSAAPPGLEAAR	21	Acetyl (Protein N-term)	_(Acetyl (Protein N-term))AAQGVGPGPGSAAPPGLEAAR_					1	0	0	0	Q6NZ67;Q6P582	Q6NZ67	Q6NZ67	MZT2B;MZT2A	Mitotic-spindle organizing protein 2B;Mitotic-spindle organizing protein 2A	MULTI-MSMS	GODWIN_022123_TISSUE_DDA_SF03	937.486	2	936.982	1871.95	0.68582	0.0006426	0.64722	0.00060644	1.333	0.001249	937.484	33.697	0.61301	33.697	33.363	33.976	0					32	11	4	0	0	0	2.35E-10	1	10248	10248
AAQIANETGNLAASYHLAR	19	Unmodified	_AAQIANETGNLAASYHLAR_					0	0	0	0	Q96RY7	Q96RY7	Q96RY7	IFT140	Intraflagellar transport protein 140 homolog	MULTI-MSMS	GODWIN_022123_TISSUE_DDA_SF15	657.673	3	657.673	1970	-0.14045	-9.24e-05	0.36084	0.00023731	0.22038	0.00014494	657.673	32.09	0.30442	32.09	31.906	32.211	0					15	5	4	0	0	0	0.050347	1	9834	9834
AAQIANETGNLAASYHLAR	19	Unmodified	_AAQIANETGNLAASYHLAR_					0	0	0	0	Q96RY7	Q96RY7	Q96RY7	IFT140	Intraflagellar transport protein 140 homolog	MULTI-MSMS	GODWIN_022123_TISSUE_DDA_SF16	658.007	3	657.673	1970	-0.20133	-0.00013241	-1.6338	-0.0010745	-1.8352	-0.0012069	658.007	32.077	0.46375	32.077	31.756	32.219	0					20	8	5	0	0	0	0.056638	1	9580	9580
AAQIPESDQIK	11	Acetyl (Protein N-term)	_(Acetyl (Protein N-term))AAQIPESDQIK_					1	0	0	0	Q9Y5J7	Q9Y5J7	Q9Y5J7	TIMM9	Mitochondrial import inner membrane translocase subunit Tim9	MULTI-MSMS	GODWIN_022123_TISSUE_DDA_SF10	621.323	2	621.322	1240.63	-0.036011	-2.24e-05	0.10964	6.81E-05	0.073633	4.58E-05	621.322	29.655	0.51038	29.655	29.325	29.835	0					20	9	3	0	0	0	0.0047738	1	8260	8260
AAQIPSPLER	10	Unmodified	_AAQIPSPLER_					0	0	0	0	Q9H4L5	Q9H4L5	Q9H4L5	OSBPL3	Oxysterol-binding protein-related protein 3	MULTI-MSMS	GODWIN_022123_TISSUE_DDA_SF02	541.304	2	541.304	1080.59	-0.22846	-0.00012366	0.38963	0.00021091	0.16117	8.72E-05	541.304	24.596	0.71107	24.596	24.007	24.718	0					20	13	2	0	0	0	0.048499	1	7284	7284
AAQLATEIADIK	12	Unmodified	_AAQLATEIADIK_					0	0	0	0	Q15075	Q15075	Q15075	EEA1	Early endosome antigen 1	MULTI-MSMS	GODWIN_022123_TISSUE_DDA_SF04	622.348	2	622.348	1242.68	0.016704	1.04E-05	-0.20463	-0.00012735	-0.18793	-0.00011696	622.348	35.505	0.41243	35.505	35.227	35.64	0					22	7	5	0	0	0	0.00055402	1	11583	11583
AAQLCGAGMAAVVDK	15	Oxidation (M)	_AAQLCGAGM(Oxidation (M))AAVVDK_	AAQLCGAGM(1)AAVVDK		AAQLCGAGM(73)AAVVDK		0	1	0	0	P19367	P19367	P19367	HK1	Hexokinase-1	MSMS	GODWIN_022123_TISSUE_DDA_SF02	739.362	2	739.361	1476.71	NaN	NaN	NaN	NaN	NaN	NaN	NaN	18.433	1	18.433	17.933	18.933	0								0	0	0	0.0017022	1	4689	4689
AAQLDGLEAR	10	Unmodified	_AAQLDGLEAR_					0	0	0	0	P55268	P55268	P55268	LAMB2	Laminin subunit beta-2	MULTI-MSMS	GODWIN_022123_TISSUE_DDA_SF10	522.278	2	522.278	1042.54	-0.14767	-7.71e-05	0.98239	0.00051308	0.83472	0.00043595	522.278	19.306	0.56697	19.306	18.928	19.495	0					16	9	2	0	0	0	0.00042019	2	4897	4897;4906
AAQLQGLGR	9	Unmodified	_AAQLQGLGR_					0	0	0	0	P43353	P43353	P43353	ALDH3B1	Aldehyde dehydrogenase family 3 member B1	MULTI-MSMS	GODWIN_022123_TISSUE_DDA_SF04	457.264	2	457.264	912.514	0.62108	0.000284	-0.75549	-0.00034546	-0.13441	-6.15e-05	457.264	14.867	0.51655	14.867	14.665	15.182	0					24	9	4	0	0	0	0.0084912	1	3721	3721
AAQLVDKDSTFLSTLEHHLSR	21	Unmodified	_AAQLVDKDSTFLSTLEHHLSR_					0	0	0	1	Q969V3	Q969V3	Q969V3	NCLN	Nicalin	MULTI-MSMS	GODWIN_022123_TISSUE_DDA_SF11	593.062	4	592.812	2367.22	0.099013	5.87E-05	-0.095685	-5.67e-05	0.0033283	1.97E-06	593.062	44.886	0.40975	44.886	44.657	45.067	0					28	7	5	0	0	0	6.81E-24	1	12877	12877
AAQNSGEAEYIEK	13	Unmodified	_AAQNSGEAEYIEK_					0	0	0	0	P07942	P07942	P07942	LAMB1	Laminin subunit beta-1	MULTI-MSMS	GODWIN_022123_TISSUE_DDA_SF05	705.332	2	705.331	1408.65	0.63243	0.00044608	0.68829	0.00048547	1.3207	0.00093155	705.331	14.602	0.50821	14.602	14.428	14.936	0					23	9	4	0	0	0	0.00061115	1	3714	3714
AAQQQEEQEEKEEEDDEQTLHR	22	Unmodified	_AAQQQEEQEEKEEEDDEQTLHR_					0	0	0	1	P78318	P78318	P78318	IGBP1	Immunoglobulin-binding protein 1	MULTI-MSMS	GODWIN_022123_TISSUE_DDA_SF03	675.798	4	675.547	2698.16	0.077954	5.27E-05	-0.091234	-6.16e-05	-0.01328	-8.97e-06	675.798	17.608	0.25296	17.608	17.46	17.713	0					15	4	5	0	0	0	2.19E-09	1	4329	4329
AAQSANISVR	10	Unmodified	_AAQSANISVR_					0	0	0	0	P35914	P35914	P35914	HMGCL	Hydroxymethylglutaryl-CoA lyase, mitochondrial	MULTI-MSMS	GODWIN_022123_TISSUE_DDA_SF08	508.778	2	508.778	1015.54	-0.47631	-0.00024233	-0.2503	-0.00012735	-0.72661	-0.00036968	508.778	11.138	0.509	11.138	10.958	11.467	0					13	9	2	0	0	0	0.040628	1	2180	2180
AAQSGPSERPGPPQR	15	Unmodified	_AAQSGPSERPGPPQR_					0	0	0	1	Q13444	Q13444	Q13444	ADAM15	Disintegrin and metalloproteinase domain-containing protein 15	MULTI-MSMS	GODWIN_022123_TISSUE_DDA_SF12	512.596	3	512.262	1533.76	-0.4023	-0.00020608	0.55001	0.00028175	0.1477	7.57E-05	512.263	9.4692	0.58504	9.4692	9.1113	9.6964	0					38	12	4	0	0	0	1.72E-06	2	1566	1536;1566
AAQSLFPFIEK	11	Unmodified	_AAQSLFPFIEK_					0	0	0	0	Q8TDY4	Q8TDY4	Q8TDY4	ASAP3	Arf-GAP with SH3 domain, ANK repeat and PH domain-containing protein 3	MULTI-MSMS	GODWIN_022123_TISSUE_DDA_SF12	625.843	2	625.843	1249.67	0.28178	0.00017635	-0.20231	-0.00012661	0.079476	4.97E-05	625.842	47.728	0.56516	47.728	47.445	48.01	0					32	10	4	0	0	0	0.000969	1	13558	13558
AAQVAQDEEIAR	12	Unmodified	_AAQVAQDEEIAR_					0	0	0	0	Q8IVM0	Q8IVM0	Q8IVM0	CCDC50	Coiled-coil domain-containing protein 50	MSMS	GODWIN_022123_TISSUE_DDA_SF13	650.828	2	650.828	1299.64	NaN	NaN	NaN	NaN	NaN	NaN	NaN	14.403	1	14.403	13.903	14.903	0								0	0	0	0.014471	1	3041	3041
AAQVAQDEEIAR	12	Unmodified	_AAQVAQDEEIAR_					0	0	0	0	Q8IVM0	Q8IVM0	Q8IVM0	CCDC50	Coiled-coil domain-containing protein 50	MULTI-MSMS	GODWIN_022123_TISSUE_DDA_SF14	650.828	2	650.828	1299.64	0.17019	0.00011077	-0.11745	-7.64e-05	0.052749	3.43E-05	650.828	14.265	0.25632	14.265	14.139	14.395	0					10	4	3	0	0	0	1.22E-05	1	3106	3106
AAQVGLLFLK	10	Unmodified	_AAQVGLLFLK_					0	0	0	0	Q6NXR4	Q6NXR4	Q6NXR4	TTI2	TELO2-interacting protein 2	MULTI-MSMS	GODWIN_022123_TISSUE_DDA_SF04	530.332	2	530.332	1058.65	-0.041799	-2.22e-05	0.55667	0.00029522	0.51487	0.00027305	530.332	45.183	0.35872	45.183	44.975	45.334	0					14	6	3	0	0	0	0.063283	1	14684	14684
AAQVMGPPDR	10	Oxidation (M)	_AAQVM(Oxidation (M))GPPDR_	AAQVM(1)GPPDR		AAQVM(98)GPPDR		0	1	0	0	Q96I24	Q96I24	Q96I24	FUBP3	Far upstream element-binding protein 3	MULTI-MSMS	GODWIN_022123_TISSUE_DDA_SF10	529.259	2	529.258	1056.5	-0.37303	-0.00019743	0.35805	0.0001895	-0.014985	-7.93e-06	529.259	9.9797	0.25745	9.9797	9.7999	10.057	0					10	4	3	0	0	0	0.0024621	2	1771	1769;1771
AAQVTIQSSGTFSTK	15	Unmodified	_AAQVTIQSSGTFSTK_					0	0	0	0	CON__ENSEMBL:ENSBTAP00000024146	CON__ENSEMBL:ENSBTAP00000024146	CON__ENSEMBL:ENSBTAP00000024146			MULTI-MSMS	GODWIN_022123_TISSUE_DDA_SF01	763.396	2	763.396	1524.78	0.23065	0.00017607	-0.17136	-0.00013082	0.059285	4.53E-05	763.898	22.973	0.76175	22.973	22.731	23.492	0					37	14	3	0	0	0	1.26E-05	1	6328	6328
AAQVTIQSSGTFSTK	15	Unmodified	_AAQVTIQSSGTFSTK_					0	0	0	0	CON__ENSEMBL:ENSBTAP00000024146	CON__ENSEMBL:ENSBTAP00000024146	CON__ENSEMBL:ENSBTAP00000024146			MULTI-MSMS	GODWIN_022123_TISSUE_DDA_SF01	763.898	2	763.396	1524.78	0.24301	0.00018551	-0.064818	-4.95e-05	0.17819	0.00013603	763.396	23.652	0.46163	23.652	23.543	24.004	0					18	8	4	0	0	0	0.00023883	1	6604	6604
AAQVTIQSSGTFSTK	15	Unmodified	_AAQVTIQSSGTFSTK_					0	0	0	0	CON__ENSEMBL:ENSBTAP00000024146	CON__ENSEMBL:ENSBTAP00000024146	CON__ENSEMBL:ENSBTAP00000024146			MULTI-MSMS	GODWIN_022123_TISSUE_DDA_SF02	763.398	2	763.396	1524.78	0.39756	0.0003035	0.80002	0.00061073	1.1976	0.00091422	763.397	21.04	0.37755	21.04	20.944	21.322	0					11	7	2	0	0	0	1.87E-07	1	5809	5809
AAQVTIQSSGTFSTK	15	Unmodified	_AAQVTIQSSGTFSTK_					0	0	0	0	CON__ENSEMBL:ENSBTAP00000024146	CON__ENSEMBL:ENSBTAP00000024146	CON__ENSEMBL:ENSBTAP00000024146			MULTI-SECPEP	GODWIN_022123_TISSUE_DDA_SF07	763.356	2	763.396	1524.78	0.32233	0.00024607	-0.033102	-2.53e-05	0.28923	0.0002208	763.396	22.643	0.81828	22.643	22.333	23.151	0					28	15	2	0	0	0	7.62E-13	1	6400	6400
AAQVTIQSSGTFSTK	15	Unmodified	_AAQVTIQSSGTFSTK_					0	0	0	0	CON__ENSEMBL:ENSBTAP00000024146	CON__ENSEMBL:ENSBTAP00000024146	CON__ENSEMBL:ENSBTAP00000024146			MULTI-MSMS	GODWIN_022123_TISSUE_DDA_SF11	763.397	2	763.396	1524.78	-0.051483	-3.93e-05	-0.70779	-0.00054033	-0.75928	-0.00057963	763.395	22.644	1.3353	22.644	22.362	23.697	0					54	25	3	0	0	0	1.48E-05	1	6080	6080
AAQVTIQSSGTFSTK	15	Unmodified	_AAQVTIQSSGTFSTK_					0	0	0	0	CON__ENSEMBL:ENSBTAP00000024146	CON__ENSEMBL:ENSBTAP00000024146	CON__ENSEMBL:ENSBTAP00000024146			MULTI-MSMS	GODWIN_022123_TISSUE_DDA_SF13	763.399	2	763.396	1524.78	0.13077	9.98E-05	0.62047	0.00047366	0.75124	0.00057349	763.397	22.552	1.2283	22.552	22.107	23.336	0					79	23	5	0	0	0	1.34E-07	2	5893	5893;6043
AAQVTIQSSGTFSTK	15	Unmodified	_AAQVTIQSSGTFSTK_					0	0	0	0	CON__ENSEMBL:ENSBTAP00000024146	CON__ENSEMBL:ENSBTAP00000024146	CON__ENSEMBL:ENSBTAP00000024146			MULTI-MSMS	GODWIN_022123_TISSUE_DDA_SF13	763.398	2	763.396	1524.78	0.21287	0.0001625	0.39699	0.00030306	0.60986	0.00046556	763.397	23.564	0.97034	23.564	23.336	24.306	0					57	18	4	0	0	0	2.24E-05	1	6279	6279
AAQVTIQSSGTFSTK	15	Unmodified	_AAQVTIQSSGTFSTK_					0	0	0	0	CON__ENSEMBL:ENSBTAP00000024146	CON__ENSEMBL:ENSBTAP00000024146	CON__ENSEMBL:ENSBTAP00000024146			MULTI-MSMS	GODWIN_022123_TISSUE_DDA_SF14	763.399	2	763.396	1524.78	0.3445	0.00026299	0.95651	0.0007302	1.301	0.00099319	763.397	22.73	0.87153	22.73	22.078	22.95	0					49	17	5	0	0	0	4.36E-06	1	6003	6003
AAQVTIQSSGTFSTK	15	Unmodified	_AAQVTIQSSGTFSTK_					0	0	0	0	CON__ENSEMBL:ENSBTAP00000024146	CON__ENSEMBL:ENSBTAP00000024146	CON__ENSEMBL:ENSBTAP00000024146			MULTI-MSMS	GODWIN_022123_TISSUE_DDA_SF14	763.397	2	763.396	1524.78	0.44773	0.00034179	0.24896	0.00019005	0.69669	0.00053185	763.397	24.078	0.71539	24.078	23.746	24.461	0					41	13	5	0	0	0	3.49E-11	1	6617	6617
AAQVTIQSSGTFSTK	15	Unmodified	_AAQVTIQSSGTFSTK_					0	0	0	0	CON__ENSEMBL:ENSBTAP00000024146	CON__ENSEMBL:ENSBTAP00000024146	CON__ENSEMBL:ENSBTAP00000024146			MSMS	GODWIN_022123_TISSUE_DDA_SF14	763.396	2	763.396	1524.78	NaN	NaN	NaN	NaN	NaN	NaN	NaN	23.232	1	23.232	22.732	23.732	0								0	0	0	0.0026968	1	6271	6271
AAQVTIQSSGTFSTK	15	Unmodified	_AAQVTIQSSGTFSTK_					0	0	0	0	CON__ENSEMBL:ENSBTAP00000024146	CON__ENSEMBL:ENSBTAP00000024146	CON__ENSEMBL:ENSBTAP00000024146			MULTI-MSMS	GODWIN_022123_TISSUE_DDA_SF15	763.397	2	763.396	1524.78	0.41289	0.0003152	1.4764	0.0011271	1.8893	0.0014423	763.398	22.687	2.5343	22.687	22.304	24.838	0					94	49	4	0	0	0	1.87E-07	2	6297	6140;6297
AAQVTIQSSGTFSTK	15	Unmodified	_AAQVTIQSSGTFSTK_					0	0	0	0	CON__ENSEMBL:ENSBTAP00000024146	CON__ENSEMBL:ENSBTAP00000024146	CON__ENSEMBL:ENSBTAP00000024146			MULTI-MSMS	GODWIN_022123_TISSUE_DDA_SF16	763.397	2	763.396	1524.78	0.088658	6.77E-05	-0.071995	-5.5e-05	0.016664	1.27E-05	763.396	22.659	2.5986	22.659	22.374	24.973	0					125	50	4	0	0	0	1.87E-07	3	5958	5958;6102;6276
AAQVTIQSSGTFSTK	15	Unmodified	_AAQVTIQSSGTFSTK_					0	0	0	0	CON__ENSEMBL:ENSBTAP00000024146	CON__ENSEMBL:ENSBTAP00000024146	CON__ENSEMBL:ENSBTAP00000024146			MULTI-MSMS	GODWIN_022123_TISSUE_DDA_SF17	763.396	2	763.396	1524.78	0.59585	0.00045487	-0.19898	-0.0001519	0.39687	0.00030297	763.396	22.684	1.641	22.684	22.39	24.031	0					97	31	4	0	0	0	1.23E-05	3	6432	6432;6597;6793
AAQVTIQSSGTFSTK	15	Unmodified	_AAQVTIQSSGTFSTK_					0	0	0	0	CON__ENSEMBL:ENSBTAP00000024146	CON__ENSEMBL:ENSBTAP00000024146	CON__ENSEMBL:ENSBTAP00000024146			MULTI-MSMS	GODWIN_022123_TISSUE_DDA_SF18	763.397	2	763.396	1524.78	0.2996	0.00022871	0.41456	0.00031648	0.71416	0.00054519	763.397	22.692	1.2169	22.692	22.36	23.576	0					72	23	4	0	0	0	2.62E-11	1	6462	6462
AAQVTIQSSGTFSTK	15	Unmodified	_AAQVTIQSSGTFSTK_					0	0	0	0	CON__ENSEMBL:ENSBTAP00000024146	CON__ENSEMBL:ENSBTAP00000024146	CON__ENSEMBL:ENSBTAP00000024146			MULTI-MSMS	GODWIN_022123_TISSUE_DDA_SF18	763.397	2	763.396	1524.78	0.37241	0.0002843	0.07315	5.58E-05	0.44556	0.00034014	763.396	23.678	0.86719	23.678	23.375	24.242	0					32	16	2	0	0	0	2.54E-05	1	6809	6809
AASAAAAELQASGGPR	16	Acetyl (Protein N-term)	_(Acetyl (Protein N-term))AASAAAAELQASGGPR_					1	0	0	0	Q9HCN4	Q9HCN4	Q9HCN4	GPN1	GPN-loop GTPase 1	MULTI-SECPEP	GODWIN_022123_TISSUE_DDA_SF05	735.553	2	735.371	1468.73	0.15399	0.00011324	0.85931	0.00063191	1.0133	0.00074515	735.371	36.665	0.56113	36.665	36.281	36.842	0					17	10	3	0	0	0	4.76E-05	1	11892	11892
AASAAAAELQASGGPR	16	Acetyl (Protein N-term)	_(Acetyl (Protein N-term))AASAAAAELQASGGPR_					1	0	0	0	Q9HCN4	Q9HCN4	Q9HCN4	GPN1	GPN-loop GTPase 1	MULTI-MSMS	GODWIN_022123_TISSUE_DDA_SF06	735.371	2	735.371	1468.73	0.174	0.00012795	0.60859	0.00044754	0.78259	0.00057549	735.371	36.562	0.66298	36.562	36.281	36.944	0					42	12	5	0	0	0	9.01E-47	1	11200	11200
AASAAAASAAAASAASGSPGPGEGSAGGEK	30	Acetyl (Protein N-term)	_(Acetyl (Protein N-term))AASAAAASAAAASAASGSPGPGEGSAGGEK_					1	0	0	0	Q13263	Q13263	Q13263	TRIM28	Transcription intermediary factor 1-beta	MULTI-MSMS	GODWIN_022123_TISSUE_DDA_SF02	810.377	3	810.377	2428.11	0.49198	0.00039869	-0.89846	-0.00072809	-0.40648	-0.0003294	810.377	36.583	0.25664	36.583	36.479	36.735	0					16	5	4	0	0	0	5.09E-17	1	11756	11756
AASAAAASAAAASAASGSPGPGEGSAGGEK	30	Acetyl (Protein N-term)	_(Acetyl (Protein N-term))AASAAAASAAAASAASGSPGPGEGSAGGEK_					1	0	0	0	Q13263	Q13263	Q13263	TRIM28	Transcription intermediary factor 1-beta	MULTI-MSMS	GODWIN_022123_TISSUE_DDA_SF03	810.713	3	810.377	2428.11	0.37452	0.0003035	0.47232	0.00038275	0.84683	0.00068625	810.712	36.548	0.66048	36.548	36.269	36.929	0					64	12	8	0	0	0	4.65E-17	1	11164	11164
AASAAAASAAAASAASGSPGPGEGSAGGEK	30	Acetyl (Protein N-term)	_(Acetyl (Protein N-term))AASAAAASAAAASAASGSPGPGEGSAGGEK_					1	0	0	0	Q13263	Q13263	Q13263	TRIM28	Transcription intermediary factor 1-beta	MULTI-MSMS	GODWIN_022123_TISSUE_DDA_SF04	810.376	3	810.377	2428.11	0.35314	0.00028618	-0.70116	-0.00056821	-0.34802	-0.00028203	810.711	36.423	0.7006	36.423	35.943	36.644	0					51	13	7	0	0	0	3.85E-17	1	11898	11898
AASAAAASAAAASAASGSPGPGEGSAGGEK	30	Acetyl (Protein N-term)	_(Acetyl (Protein N-term))AASAAAASAAAASAASGSPGPGEGSAGGEK_					1	0	0	0	Q13263	Q13263	Q13263	TRIM28	Transcription intermediary factor 1-beta	MULTI-MSMS	GODWIN_022123_TISSUE_DDA_SF05	811.046	3	810.377	2428.11	0.51477	0.00041716	0.36769	0.00029797	0.88247	0.00071513	810.712	32.44	0.40826	32.44	32.225	32.633	0					30	7	5	0	0	0	3.24E-12	1	10555	10555
AASAAAASAAAASAASGSPGPGEGSAGGEK	30	Acetyl (Protein N-term)	_(Acetyl (Protein N-term))AASAAAASAAAASAASGSPGPGEGSAGGEK_					1	0	0	0	Q13263	Q13263	Q13263	TRIM28	Transcription intermediary factor 1-beta	MULTI-MSMS	GODWIN_022123_TISSUE_DDA_SF05	810.712	3	810.377	2428.11	0.36224	0.00029355	-0.035181	-2.85e-05	0.32705	0.00026504	810.712	33.892	0.46676	33.892	33.561	34.028	0					26	8	5	0	0	0	3.89E-12	1	11037	11037
AASAAAASAAAASAASGSPGPGEGSAGGEK	30	Acetyl (Protein N-term),Phospho (STY)	_(Acetyl (Protein N-term))AASAAAASAAAASAASGS(Phospho (STY))PGPGEGSAGGEK_		AASAAAASAAAASAASGS(0.996)PGPGEGS(0.004)AGGEK		AAS(-110)AAAAS(-79)AAAAS(-60)AAS(-38)GS(24)PGPGEGS(-24)AGGEK	1	0	1	0	Q13263	Q13263	Q13263	TRIM28	Transcription intermediary factor 1-beta	MULTI-MSMS	GODWIN_022123_TISSUE_DDA_SF09	837.368	3	837.033	2508.08	0.12762	0.00010683	0.39246	0.0003285	0.52008	0.00043533	837.367	38.536	0.71122	38.536	38.203	38.915	0					71	13	7	0	0	0	5.58E-25	2	12053	12053;12202
AASAAAASAAAASAASGSPGPGEGSAGGEKR	31	Acetyl (Protein N-term)	_(Acetyl (Protein N-term))AASAAAASAAAASAASGSPGPGEGSAGGEKR_					1	0	0	1	Q13263	Q13263	Q13263	TRIM28	Transcription intermediary factor 1-beta	MULTI-MSMS	GODWIN_022123_TISSUE_DDA_SF02	862.745	3	862.411	2584.21	0.61075	0.00052672	0.088854	7.66E-05	0.6996	0.00060335	862.745	32.452	0.46329	32.452	32.177	32.64	0					36	8	6	0	0	0	5.33E-93	1	10275	10275
AASAAAASAAAASAASGSPGPGEGSAGGEKR	31	Acetyl (Protein N-term),Phospho (STY)	_(Acetyl (Protein N-term))AASAAAASAAAASAASGS(Phospho (STY))PGPGEGSAGGEKR_		AASAAAASAAAASAASGS(1)PGPGEGSAGGEKR		AAS(-240)AAAAS(-170)AAAAS(-85)AAS(-43)GS(38)PGPGEGS(-38)AGGEKR	1	0	1	1	Q13263	Q13263	Q13263	TRIM28	Transcription intermediary factor 1-beta	MULTI-MSMS	GODWIN_022123_TISSUE_DDA_SF08	889.402	3	889.067	2664.18	0.20558	0.00018278	0.43307	0.00038503	0.63866	0.00056781	889.401	33.816	0.60898	33.816	33.536	34.145	0					48	11	5	0	0	0	2.14E-93	1	9940	9940
AASAAAASAAAASAASGSPGPGEGSAGGEKR	31	Unmodified	_AASAAAASAAAASAASGSPGPGEGSAGGEKR_					0	0	0	1	Q13263	Q13263	Q13263	TRIM28	Transcription intermediary factor 1-beta	MULTI-MSMS	GODWIN_022123_TISSUE_DDA_SF15	636.809	4	636.557	2542.2	0.0068112	4.34E-06	1.5483	0.00098561	1.5552	0.00098995	636.809	29.91	0.51084	29.91	29.511	30.022	0					29	9	6	0	0	0	0.070845	1	8954	8954
AASAAFQENVGR	12	Unmodified	_AASAAFQENVGR_					0	0	0	0	Q9BTW9	Q9BTW9	Q9BTW9	TBCD	Tubulin-specific chaperone D	MULTI-MSMS	GODWIN_022123_TISSUE_DDA_SF08	610.805	2	610.805	1219.59	-0.21577	-0.00013179	0.62247	0.00038021	0.4067	0.00024842	610.805	16.352	0.56684	16.352	16.171	16.738	0					30	10	5	0	0	0	1.99E-24	1	3958	3958
AASAAFQENVGR	12	Unmodified	_AASAAFQENVGR_					0	0	0	0	Q9BTW9	Q9BTW9	Q9BTW9	TBCD	Tubulin-specific chaperone D	MULTI-MSMS	GODWIN_022123_TISSUE_DDA_SF09	610.805	2	610.805	1219.59	-0.24551	-0.00014996	0.031895	1.95E-05	-0.21361	-0.00013048	610.805	16.314	0.97721	16.314	16.134	17.111	0					36	18	4	0	0	0	1.99E-12	1	4081	4081
AASAAGAAGSAGGSSGAAGAAGGGAGAGTRPGDGGTASAGAAGPGAATK	49	Unmodified	_AASAAGAAGSAGGSSGAAGAAGGGAGAGTRPGDGGTASAGAAGPGAATK_					0	0	0	1	Q9UKY7	Q9UKY7	Q9UKY7	CDV3	Protein CDV3 homolog	MULTI-MSMS	GODWIN_022123_TISSUE_DDA_SF07	918.687	4	918.185	3668.71	0.39704	0.00036456	-0.022846	-2.1e-05	0.3742	0.00034358	918.436	15.643	0.50957	15.643	15.406	15.916	0					36	9	7	0	0	0	7.82E-66	1	3783	3783
AASADSTTEGTPADGFTVLSTK	22	Unmodified	_AASADSTTEGTPADGFTVLSTK_					0	0	0	0	O75367	O75367	O75367	H2AFY	Core histone macro-H2A.1	MULTI-MSMS	GODWIN_022123_TISSUE_DDA_SF03	710.01	3	709.674	2126	0.14162	0.00010051	0.18651	0.00013236	0.32814	0.00023287	710.009	35.891	0.86132	35.891	35.307	36.169	0					63	16	7	0	0	0	4.99E-10	1	10967	10967
AASADSTTEGTPADGFTVLSTK	22	Unmodified	_AASADSTTEGTPADGFTVLSTK_					0	0	0	0	O75367	O75367	O75367	H2AFY	Core histone macro-H2A.1	MULTI-MSMS	GODWIN_022123_TISSUE_DDA_SF05	710.009	3	709.674	2126	0.37171	0.0002638	0.052035	3.69E-05	0.42375	0.00030072	710.009	33.597	0.41075	33.597	33.407	33.818	0					18	7	4	0	0	0	0.021545	1	10966	10966
AASAFFTYVSLSQEGR	16	Unmodified	_AASAFFTYVSLSQEGR_					0	0	0	0	O00154	O00154	O00154	ACOT7	Cytosolic acyl coenzyme A thioester hydrolase	MSMS	GODWIN_022123_TISSUE_DDA_SF05	867.428	2	867.428	1732.84	NaN	NaN	NaN	NaN	NaN	NaN	NaN	48.861	1	48.861	48.361	49.361	0								0	0	0	0.0047211	1	15573	15573
AASAGQEPLHNEELAGAGR	19	Unmodified	_AASAGQEPLHNEELAGAGR_					0	0	0	0	Q96HY6	Q96HY6	Q96HY6	DDRGK1	DDRGK domain-containing protein 1	MULTI-MSMS	GODWIN_022123_TISSUE_DDA_SF11	626.641	3	626.642	1876.9	-0.28282	-0.00017723	0.052608	3.30E-05	-0.23021	-0.00014426	626.642	17.474	0.40474	17.474	17.244	17.649	0					25	7	4	0	0	0	1.41E-12	1	4407	4407
AASAGVPYHGEVPVSLAR	18	Unmodified	_AASAGVPYHGEVPVSLAR_					0	0	0	0	O15020	O15020	O15020	SPTBN2	Spectrin beta chain, non-erythrocytic 2	MULTI-MSMS	GODWIN_022123_TISSUE_DDA_SF16	594.317	3	594.316	1779.93	0.23106	0.00013732	-0.44626	-0.00026522	-0.2152	-0.0001279	594.316	29.277	0.35958	29.277	29.099	29.458	0					11	6	2	0	0	0	1.75E-09	1	8527	8527
AASAPYFEVLEK	12	Unmodified	_AASAPYFEVLEK_					0	0	0	0	Q9BSJ2	Q9BSJ2	Q9BSJ2	TUBGCP2	Gamma-tubulin complex component 2	MULTI-MSMS	GODWIN_022123_TISSUE_DDA_SF01	662.843	2	662.843	1323.67	-0.30696	-0.00020347	0.84786	0.000562	0.54089	0.00035853	662.843	40.603	0.76498	40.603	40.101	40.866	0					32	14	4	0	0	0	0.048341	1	12816	12816
AASAPYFEVLEK	12	Unmodified	_AASAPYFEVLEK_					0	0	0	0	Q9BSJ2	Q9BSJ2	Q9BSJ2	TUBGCP2	Gamma-tubulin complex component 2	MULTI-MSMS	GODWIN_022123_TISSUE_DDA_SF13	662.843	2	662.843	1323.67	-0.5813	-0.00038531	0.93267	0.00061821	0.35137	0.00023291	662.843	40.248	0.51278	40.248	39.912	40.425	0					35	9	5	0	0	0	0.002634	1	12317	12317
AASASESALQTVIK	14	Unmodified	_AASASESALQTVIK_					0	0	0	0	Q16787	Q16787	Q16787	LAMA3	Laminin subunit alpha-3	MULTI-MSMS	GODWIN_022123_TISSUE_DDA_SF02	688.375	2	688.375	1374.74	0.021944	1.51E-05	-0.64852	-0.00044642	-0.62657	-0.00043132	688.375	29.505	1.1844	29.505	28.655	29.839	0					54	22	4	0	0	0	4.12E-07	1	9238	9238
AASASESALQTVIKEDLPR	19	Unmodified	_AASASESALQTVIKEDLPR_					0	0	0	1	Q16787	Q16787	Q16787	LAMA3	Laminin subunit alpha-3	MULTI-MSMS	GODWIN_022123_TISSUE_DDA_SF02	663.023	3	662.688	1985.04	-0.10742	-7.12e-05	0.10559	7.00E-05	-0.0018345	-1.22e-06	662.688	44.476	0.77316	44.476	43.928	44.701	0					46	14	4	0	0	0	2.75E-24	1	14193	14193
AASAYAVGDVK	11	Unmodified	_AASAYAVGDVK_					0	0	0	0	P13861	P13861	P13861	PRKAR2A	cAMP-dependent protein kinase type II-alpha regulatory subunit	MULTI-MSMS	GODWIN_022123_TISSUE_DDA_SF09	526.275	2	526.275	1050.53	-0.12357	-6.5e-05	-0.57591	-0.00030309	-0.69948	-0.00036812	526.274	15.647	0.66537	15.647	15.469	16.134	0					25	12	4	0	0	0	0.0024682	1	3837	3837
AASCVLLHTGQK	12	Acetyl (Protein N-term)	_(Acetyl (Protein N-term))AASCVLLHTGQK_					1	0	0	0	P14550	P14550	P14550	AKR1A1	Alcohol dehydrogenase [NADP(+)]	MULTI-MSMS	GODWIN_022123_TISSUE_DDA_SF15	663.846	2	663.845	1325.68	0.072692	4.83E-05	0.75977	0.00050437	0.83246	0.00055262	663.846	26.794	0.25357	26.794	26.58	26.834	0					13	4	4	0	0	0	1.07E-17	1	7733	7733
AASDELSK	8	Unmodified	_AASDELSK_					0	0	0	0	P18206	P18206	P18206	VCL	Vinculin	MULTI-MSMS	GODWIN_022123_TISSUE_DDA_SF05	410.706	2	410.706	819.397	0.12198	5.01E-05	0.066751	2.74E-05	0.18873	7.75E-05	410.706	9.3035	0.85799	9.3035	8.7345	9.5925	0					95	58	2	0	0	0	0.068839	1	1630	1630
AASDIAMTELPPTHPIR	17	Oxidation (M)	_AASDIAM(Oxidation (M))TELPPTHPIR_	AASDIAM(1)TELPPTHPIR		AASDIAM(83)TELPPTHPIR		0	1	0	0	P62258	P62258	P62258	YWHAE	14-3-3 protein epsilon	MULTI-MSMS	GODWIN_022123_TISSUE_DDA_SF01	612.648	3	612.649	1834.92	0.18735	0.00011478	-0.25121	-0.00015391	-0.063861	-3.91e-05	612.649	25.63	1.3226	25.63	25.378	26.7	0					59	25	4	0	0	0	0.0001576	1	7420	7420
AASDIAMTELPPTHPIR	17	Oxidation (M)	_AASDIAM(Oxidation (M))TELPPTHPIR_	AASDIAM(1)TELPPTHPIR		AASDIAM(100)TELPPTHPIR		0	1	0	0	P62258	P62258	P62258	YWHAE	14-3-3 protein epsilon	MULTI-MSMS	GODWIN_022123_TISSUE_DDA_SF02	612.983	3	612.649	1834.92	-0.16844	-0.00010319	0.41785	0.000256	0.24942	0.0001528	612.983	25.483	1.0733	25.483	25.134	26.207	0					73	20	5	0	0	0	8.59E-06	1	7571	7571
AASDIAMTELPPTHPIR	17	Oxidation (M)	_AASDIAM(Oxidation (M))TELPPTHPIR_	AASDIAM(1)TELPPTHPIR		AASDIAM(160)TELPPTHPIR		0	1	0	0	P62258	P62258	P62258	YWHAE	14-3-3 protein epsilon	MULTI-MSMS	GODWIN_022123_TISSUE_DDA_SF13	612.649	3	612.649	1834.92	0.028179	1.73E-05	-0.51969	-0.00031839	-0.49152	-0.00030113	612.649	25.234	1.8866	25.234	24.935	26.822	0					147	36	5	0	0	0	3.50E-09	4	7015	6869;7015;7169;7346
AASDIAMTELPPTHPIR	17	Oxidation (M)	_AASDIAM(Oxidation (M))TELPPTHPIR_	AASDIAM(1)TELPPTHPIR		AASDIAM(190)TELPPTHPIR		0	1	0	0	P62258	P62258	P62258	YWHAE	14-3-3 protein epsilon	MULTI-MSMS	GODWIN_022123_TISSUE_DDA_SF14	918.973	2	918.47	1834.92	0.41661	0.00038264	0.29534	0.00027126	0.71194	0.0006539	918.47	25.343	0.91148	25.343	24.984	25.896	0					63	17	5	0	0	0	5.07E-14	1	7093	7093
AASDIAMTELPPTHPIR	17	Oxidation (M)	_AASDIAM(Oxidation (M))TELPPTHPIR_	AASDIAM(1)TELPPTHPIR		AASDIAM(56)TELPPTHPIR		0	1	0	0	P62258	P62258	P62258	YWHAE	14-3-3 protein epsilon	MULTI-MSMS	GODWIN_022123_TISSUE_DDA_SF14	612.973	3	612.649	1834.92	-0.33013	-0.00020225	0.2155	0.00013202	-0.11463	-7.02e-05	612.649	29.309	1.1292	29.309	28.907	30.036	0					33	21	2	0	0	0	0.0075769	2	8572	8572;8748
AASDIAMTELPPTHPIR	17	Oxidation (M)	_AASDIAM(Oxidation (M))TELPPTHPIR_	AASDIAM(1)TELPPTHPIR		AASDIAM(150)TELPPTHPIR		0	1	0	0	P62258	P62258	P62258	YWHAE	14-3-3 protein epsilon	MSMS	GODWIN_022123_TISSUE_DDA_SF14	612.649	3	612.649	1834.92	NaN	NaN	NaN	NaN	NaN	NaN	NaN	26.798	1	26.798	26.298	27.298	0								0	0	0	3.29E-07	1	7689	7689
AASDIAMTELPPTHPIR	17	Oxidation (M)	_AASDIAM(Oxidation (M))TELPPTHPIR_	AASDIAM(1)TELPPTHPIR		AASDIAM(62)TELPPTHPIR		0	1	0	0	P62258	P62258	P62258	YWHAE	14-3-3 protein epsilon	MSMS	GODWIN_022123_TISSUE_DDA_SF14	612.649	3	612.649	1834.92	NaN	NaN	NaN	NaN	NaN	NaN	NaN	27.612	1	27.612	27.112	28.112	0								0	0	0	0.0027566	1	8006	8006
AASDIAMTELPPTHPIR	17	Oxidation (M)	_AASDIAM(Oxidation (M))TELPPTHPIR_	AASDIAM(1)TELPPTHPIR		AASDIAM(110)TELPPTHPIR		0	1	0	0	P62258	P62258	P62258	YWHAE	14-3-3 protein epsilon	MSMS	GODWIN_022123_TISSUE_DDA_SF14	612.649	3	612.649	1834.92	NaN	NaN	NaN	NaN	NaN	NaN	NaN	28.055	1	28.055	27.555	28.555	0								0	0	0	3.04E-05	1	8183	8183
AASDIAMTELPPTHPIR	17	Oxidation (M)	_AASDIAM(Oxidation (M))TELPPTHPIR_	AASDIAM(1)TELPPTHPIR		AASDIAM(110)TELPPTHPIR		0	1	0	0	P62258	P62258	P62258	YWHAE	14-3-3 protein epsilon	MSMS	GODWIN_022123_TISSUE_DDA_SF14	612.649	3	612.649	1834.92	NaN	NaN	NaN	NaN	NaN	NaN	NaN	28.482	1	28.482	27.982	28.982	0								0	0	0	2.59E-05	1	8336	8336
AASDIAMTELPPTHPIR	17	Oxidation (M)	_AASDIAM(Oxidation (M))TELPPTHPIR_	AASDIAM(1)TELPPTHPIR		AASDIAM(120)TELPPTHPIR		0	1	0	0	P62258	P62258	P62258	YWHAE	14-3-3 protein epsilon	MULTI-MSMS	GODWIN_022123_TISSUE_DDA_SF15	612.649	3	612.649	1834.92	0.19257	0.00011797	-0.49906	-0.00030575	-0.30649	-0.00018777	612.983	25.257	1.8936	25.257	24.89	26.783	0					96	36	5	0	0	0	1.85E-06	3	7095	7095;7320;7481
AASDIAMTELPPTHPIR	17	Oxidation (M)	_AASDIAM(Oxidation (M))TELPPTHPIR_	AASDIAM(1)TELPPTHPIR		AASDIAM(88)TELPPTHPIR		0	1	0	0	P62258	P62258	P62258	YWHAE	14-3-3 protein epsilon	MSMS	GODWIN_022123_TISSUE_DDA_SF15	612.649	3	612.649	1834.92	NaN	NaN	NaN	NaN	NaN	NaN	NaN	26.754	1	26.754	26.254	27.254	0								0	0	0	6.36E-05	1	7730	7730
AASDIAMTELPPTHPIR	17	Unmodified	_AASDIAMTELPPTHPIR_					0	0	0	0	P62258	P62258	P62258	YWHAE	14-3-3 protein epsilon	MULTI-MSMS	GODWIN_022123_TISSUE_DDA_SF13	607.317	3	607.317	1818.93	-0.087089	-5.29e-05	0.58153	0.00035317	0.49444	0.00030028	607.317	30.989	1.0663	30.989	30.423	31.489	0					62	20	4	0	0	0	1.74E-06	1	9094	9094
AASDIAMTELPPTHPIR	17	Unmodified	_AASDIAMTELPPTHPIR_					0	0	0	0	P62258	P62258	P62258	YWHAE	14-3-3 protein epsilon	MULTI-MSMS	GODWIN_022123_TISSUE_DDA_SF14	607.317	3	607.317	1818.93	-0.38914	-0.00023633	0.42643	0.00025898	0.037285	2.26E-05	607.652	31.089	1.937	31.089	30.521	32.458	0					117	37	4	0	0	0	6.99E-06	3	9406	9245;9406;9749
AASEAAVVSSPSLK	14	Acetyl (Protein N-term)	_(Acetyl (Protein N-term))AASEAAVVSSPSLK_					1	0	0	0	Q8WWH5	Q8WWH5	Q8WWH5	TRUB1	Probable tRNA pseudouridine synthase 1	MULTI-MSMS	GODWIN_022123_TISSUE_DDA_SF05	679.862	2	679.862	1357.71	0.3743	0.00025447	-1.3916	-0.00094609	-1.0173	-0.00069161	679.861	32.76	0.4613	32.76	32.429	32.89	0					30	8	5	0	0	0	1.05E-07	1	10663	10663
AASELYTK	8	Acetyl (Protein N-term)	_(Acetyl (Protein N-term))AASELYTK_					1	0	0	0	Q9Y4I1	Q9Y4I1	Q9Y4I1	MYO5A	Unconventional myosin-Va	MULTI-MSMS	GODWIN_022123_TISSUE_DDA_SF10	462.737	2	462.737	923.46	-0.11755	-5.44e-05	0.0032717	1.51E-06	-0.11428	-5.29e-05	462.737	24.835	0.35577	24.835	24.665	25.021	0					20	6	4	0	0	0	0.035482	1	6736	6736
AASEQYIDTEK	11	Unmodified	_AASEQYIDTEK_					0	0	0	0	Q9NZM3	Q9NZM3	Q9NZM3	ITSN2	Intersectin-2	MULTI-MSMS	GODWIN_022123_TISSUE_DDA_SF15	627.796	2	627.796	1253.58	-0.039433	-2.48e-05	0.21897	0.00013747	0.17953	0.00011271	627.796	14.145	0.51596	14.145	13.926	14.442	0					19	9	4	0	0	0	0.00013195	1	3174	3174
AASGFNAMEDAQTLR	15	Oxidation (M)	_AASGFNAM(Oxidation (M))EDAQTLR_	AASGFNAM(1)EDAQTLR		AASGFNAM(160)EDAQTLR		0	1	0	0	P09525	P09525	P09525	ANXA4	Annexin A4	MULTI-MSMS	GODWIN_022123_TISSUE_DDA_SF04	799.368	2	799.367	1596.72	0.43514	0.00034784	-0.27247	-0.00021781	0.16267	0.00013003	799.367	24.208	0.51633	24.208	23.822	24.338	0					34	9	5	0	0	0	1.23E-07	1	7464	7464
AASGFNAMEDAQTLR	15	Oxidation (M)	_AASGFNAM(Oxidation (M))EDAQTLR_	AASGFNAM(1)EDAQTLR		AASGFNAM(190)EDAQTLR		0	1	0	0	P09525	P09525	P09525	ANXA4	Annexin A4	MULTI-MSMS	GODWIN_022123_TISSUE_DDA_SF05	799.367	2	799.367	1596.72	0.42189	0.00033724	-1.0665	-0.00085252	-0.64461	-0.00051528	799.367	24.087	1.0182	24.087	23.606	24.624	0					77	19	7	0	0	0	8.81E-12	1	7486	7486
AASGFNAMEDAQTLR	15	Oxidation (M)	_AASGFNAM(Oxidation (M))EDAQTLR_	AASGFNAM(1)EDAQTLR		AASGFNAM(110)EDAQTLR		0	1	0	0	P09525	P09525	P09525	ANXA4	Annexin A4	MULTI-MSMS	GODWIN_022123_TISSUE_DDA_SF05	533.247	3	533.247	1596.72	-0.23977	-0.00012786	-0.045428	-2.42e-05	-0.2852	-0.00015208	533.247	23.985	0.46017	23.985	23.807	24.267	0					29	8	5	0	0	0	3.66E-05	1	7512	7512
AASGFNAMEDAQTLR	15	Oxidation (M)	_AASGFNAM(Oxidation (M))EDAQTLR_	AASGFNAM(1)EDAQTLR		AASGFNAM(54)EDAQTLR		0	1	0	0	P09525	P09525	P09525	ANXA4	Annexin A4	MSMS	GODWIN_022123_TISSUE_DDA_SF09	799.367	2	799.367	1596.72	NaN	NaN	NaN	NaN	NaN	NaN	NaN	24.105	1	24.105	23.605	24.605	0								0	0	0	0.018578	1	6965	6965
AASGFNAMEDAQTLR	15	Oxidation (M)	_AASGFNAM(Oxidation (M))EDAQTLR_	AASGFNAM(1)EDAQTLR		AASGFNAM(160)EDAQTLR		0	1	0	0	P09525	P09525	P09525	ANXA4	Annexin A4	MULTI-MSMS	GODWIN_022123_TISSUE_DDA_SF10	799.368	2	799.367	1596.72	0.46815	0.00037422	-0.27965	-0.00022354	0.1885	0.00015068	799.367	23.948	0.61248	23.948	23.745	24.357	0					39	11	5	0	0	0	1.28E-06	2	6421	6421;6441
AASGFNAMEDAQTLR	15	Unmodified	_AASGFNAMEDAQTLR_					0	0	0	0	P09525	P09525	P09525	ANXA4	Annexin A4	MULTI-MSMS	GODWIN_022123_TISSUE_DDA_SF05	791.37	2	791.37	1580.73	0.378	0.00029914	-0.15885	-0.00012571	0.21915	0.00017343	791.37	33.535	0.51409	33.535	33.303	33.818	0					29	9	4	0	0	0	3.39E-15	1	10919	10919
AASGFNAMEDAQTLRK	16	Oxidation (M)	_AASGFNAM(Oxidation (M))EDAQTLRK_	AASGFNAM(1)EDAQTLRK		AASGFNAM(85)EDAQTLRK		0	1	0	1	P09525	P09525	P09525	ANXA4	Annexin A4	MULTI-MSMS	GODWIN_022123_TISSUE_DDA_SF03	575.946	3	575.946	1724.82	0.17928	0.00010326	0.47355	0.00027274	0.65283	0.00037599	575.946	18.473	0.45958	18.473	18.306	18.765	0					20	8	4	0	0	0	0.00029882	1	4651	4651
AASGPGPEQEASFTVTVPPSEGSSYR	26	Unmodified	_AASGPGPEQEASFTVTVPPSEGSSYR_					0	0	0	0	P98160	P98160	P98160	HSPG2	Basement membrane-specific heparan sulfate proteoglycan core protein;Endorepellin;LG3 peptide	MULTI-MSMS	GODWIN_022123_TISSUE_DDA_SF03	870.412	3	870.077	2607.21	0.52412	0.00045602	-0.004648	-4.04e-06	0.51947	0.00045198	870.411	36.05	1.5722	36.05	35.611	37.183	0					102	30	5	0	0	0	6.27E-07	1	11008	11008
AASGPGPEQEASFTVTVPPSEGSSYR	26	Unmodified	_AASGPGPEQEASFTVTVPPSEGSSYR_					0	0	0	0	P98160	P98160	P98160	HSPG2	Basement membrane-specific heparan sulfate proteoglycan core protein;Endorepellin;LG3 peptide	MULTI-MSMS	GODWIN_022123_TISSUE_DDA_SF04	870.413	3	870.077	2607.21	0.51303	0.00044638	-0.26202	-0.00022798	0.25101	0.0002184	870.411	35.905	1.0146	35.905	35.537	36.552	0					62	19	5	0	0	0	5.31E-07	1	11712	11712
AASIFGGAKPVDTAAR	16	Unmodified	_AASIFGGAKPVDTAAR_					0	0	0	1	P23588	P23588	P23588	EIF4B	Eukaryotic translation initiation factor 4B	MULTI-MSMS	GODWIN_022123_TISSUE_DDA_SF16	511.279	3	511.279	1530.82	0.056557	2.89E-05	-0.2019	-0.00010323	-0.14535	-7.43e-05	511.279	21.988	0.51446	21.988	21.655	22.17	0					30	9	4	0	0	0	4.28E-08	1	5736	5736
AASITSEVFNK	11	Unmodified	_AASITSEVFNK_					0	0	0	0	Q9Y5B9	Q9Y5B9	Q9Y5B9	SUPT16H	FACT complex subunit SPT16	MULTI-MSMS	GODWIN_022123_TISSUE_DDA_SF01	583.806	2	583.806	1165.6	0.26097	0.00015235	-0.14032	-8.19e-05	0.12065	7.04E-05	583.806	27.813	0.61073	27.813	27.367	27.978	0					15	11	2	0	0	0	0.0065237	1	8275	8275
AASITSEVFNK	11	Unmodified	_AASITSEVFNK_					0	0	0	0	Q9Y5B9	Q9Y5B9	Q9Y5B9	SUPT16H	FACT complex subunit SPT16	MULTI-MSMS	GODWIN_022123_TISSUE_DDA_SF02	583.806	2	583.806	1165.6	-0.13964	-8.15e-05	0.19768	0.00011541	0.05804	3.39E-05	583.806	27.591	0.30698	27.591	27.405	27.712	0					13	5	3	0	0	0	3.50E-05	1	8451	8451
AASKPVEAAVVAAAVPSSGSGVGGGGTAGPGTGGLPR	37	Acetyl (Protein N-term)	_(Acetyl (Protein N-term))AASKPVEAAVVAAAVPSSGSGVGGGGTAGPGTGGLPR_					1	0	0	1	O94826	O94826	O94826	TOMM70A	Mitochondrial import receptor subunit TOM70	MULTI-MSMS	GODWIN_022123_TISSUE_DDA_SF07	790.917	4	790.665	3158.63	0.40794	0.00032254	0.20921	0.00016542	0.61715	0.00048796	791.167	43.666	0.66209	43.666	43.28	43.942	0					49	12	6	0	0	0	0.0024361	1	14110	14110
AASLEYDYETIR	12	Unmodified	_AASLEYDYETIR_					0	0	0	0	Q96N66	Q96N66	Q96N66	MBOAT7	Lysophospholipid acyltransferase 7	MULTI-MSMS	GODWIN_022123_TISSUE_DDA_SF08	715.844	2	715.844	1429.67	0.14003	0.00010024	0.16404	0.00011743	0.30408	0.00021767	715.844	33.612	0.4577	33.612	33.333	33.791	0					28	8	5	0	0	0	1.92E-08	1	9877	9877
AASPPASASDLIEQQQK	17	Phospho (STY)	_AAS(Phospho (STY))PPASASDLIEQQQK_		AAS(1)PPASASDLIEQQQK		AAS(64)PPAS(-64)AS(-89)DLIEQQQK	0	0	1	0	Q5VSL9	Q5VSL9	Q5VSL9	STRIP1	Striatin-interacting protein 1	MULTI-MSMS	GODWIN_022123_TISSUE_DDA_SF09	911.427	2	910.925	1819.84	0.68313	0.00062228	0.35098	0.00031972	1.0341	0.00094199	911.427	31.258	1.2887	31.258	30.153	31.442	0					56	24	3	0	0	0	2.28E-07	1	9553	9553
AASQAVEEMR	10	Acetyl (Protein N-term),Oxidation (M)	_(Acetyl (Protein N-term))AASQAVEEM(Oxidation (M))R_	AASQAVEEM(1)R		AASQAVEEM(180)R		1	1	0	0	O15160	O15160	O15160	POLR1C	DNA-directed RNA polymerases I and III subunit RPAC1	MULTI-MSMS	GODWIN_022123_TISSUE_DDA_SF17	575.264	2	575.264	1148.51	0.3726	0.00021434	-0.79287	-0.00045611	-0.42027	-0.00024176	575.264	16.214	0.45475	16.214	16.031	16.486	0					29	8	5	0	0	0	2.78E-05	1	4124	4124
AASQILILK	9	Unmodified	_AASQILILK_					0	0	0	0	O15439	O15439	O15439	ABCC4	Multidrug resistance-associated protein 4	MULTI-MSMS	GODWIN_022123_TISSUE_DDA_SF07	478.811	2	478.811	955.607	-0.12812	-6.13e-05	0.19326	9.25E-05	0.065138	3.12E-05	478.811	29.085	0.30399	29.085	28.887	29.191	0					15	5	4	0	0	0	0.019908	1	8791	8791
AASQPTSLAPEK	12	Unmodified	_AASQPTSLAPEK_					0	0	0	0	Q96N66	Q96N66	Q96N66	MBOAT7	Lysophospholipid acyltransferase 7	MULTI-MSMS	GODWIN_022123_TISSUE_DDA_SF11	600.317	2	600.317	1198.62	-0.0032557	-1.95e-06	0.16028	9.62E-05	0.15702	9.43E-05	600.317	12.362	0.40833	12.362	12.132	12.541	0					26	7	5	0	0	0	0.00045821	1	2633	2633
AASQVLGEK	9	Acetyl (Protein N-term)	_(Acetyl (Protein N-term))AASQVLGEK_					1	0	0	0	Q9Y5Z9	Q9Y5Z9	Q9Y5Z9	UBIAD1	UbiA prenyltransferase domain-containing protein 1	MULTI-MSMS	GODWIN_022123_TISSUE_DDA_SF09	472.756	2	472.756	943.497	-0.083108	-3.93e-05	-0.22791	-0.00010775	-0.31102	-0.00014704	472.756	24.691	0.71501	24.691	24.152	24.867	0					32	13	4	0	0	0	0.00018475	1	7175	7175
AASSAAQGAFQGN	13	Unmodified	_AASSAAQGAFQGN_					0	0	0	0	O15127	O15127	O15127	SCAMP2	Secretory carrier-associated membrane protein 2	MULTI-MSMS	GODWIN_022123_TISSUE_DDA_SF10	590.273	2	590.273	1178.53	0.30377	0.00017931	-0.077727	-4.59e-05	0.22605	0.00013343	590.273	15.846	0.61718	15.846	15.405	16.023	0					23	11	3	0	0	0	7.34E-11	1	3693	3693
AASSAAQGAFQGN	13	Phospho (STY)	_AAS(Phospho (STY))SAAQGAFQGN_		AAS(0.5)S(0.5)AAQGAFQGN		AAS(0)S(0)AAQGAFQGN	0	0	1	0	O15127	O15127	O15127	SCAMP2	Secretory carrier-associated membrane protein 2	MULTI-MSMS	GODWIN_022123_TISSUE_DDA_SF18	630.257	2	630.256	1258.5	0.086693	5.46E-05	0.34989	0.00022052	0.43658	0.00027516	630.256	22.692	0.35583	22.692	22.512	22.868	0					16	6	3	0	0	0	5.18E-07	1	6469	6469
AASSIYINSR	10	Unmodified	_AASSIYINSR_					0	0	0	0	O15484	O15484	O15484	CAPN5	Calpain-5	MULTI-MSMS	GODWIN_022123_TISSUE_DDA_SF03	541.286	2	541.285	1080.56	0.058263	3.15E-05	0.32184	0.00017421	0.38011	0.00020575	541.286	15.789	0.35979	15.789	15.609	15.968	0					19	6	4	0	0	0	0.00028446	1	3629	3629
AASSIYINSR	10	Unmodified	_AASSIYINSR_					0	0	0	0	O15484	O15484	O15484	CAPN5	Calpain-5	MULTI-MSMS	GODWIN_022123_TISSUE_DDA_SF04	541.286	2	541.285	1080.56	0.73386	0.00039723	0.51201	0.00027714	1.2459	0.00067437	541.286	15.761	0.35999	15.761	15.561	15.921	0					18	7	4	0	0	0	0.0053869	1	4075	4075
AASSLEQK	8	Acetyl (Protein N-term)	_(Acetyl (Protein N-term))AASSLEQK_					1	0	0	0	O14733	O14733	O14733	MAP2K7	Dual specificity mitogen-activated protein kinase kinase 7	MULTI-MSMS	GODWIN_022123_TISSUE_DDA_SF16	438.227	2	438.227	874.44	-0.26211	-0.00011486	0.25589	0.00011214	-0.0062203	-2.73e-06	438.227	15.427	0.41127	15.427	15.244	15.656	0					15	7	3	0	0	0	0.0022676	1	3565	3565
AASSSSPGSPVASSPSR	17	Unmodified	_AASSSSPGSPVASSPSR_					0	0	0	0	Q92538	Q92538	Q92538	GBF1	Golgi-specific brefeldin A-resistance guanine nucleotide exchange factor 1	MSMS	GODWIN_022123_TISSUE_DDA_SF10	766.371	2	766.371	1530.73	NaN	NaN	NaN	NaN	NaN	NaN	NaN	10.766	1	10.766	10.266	11.266	0								0	0	0	2.24E-06	1	2012	2012
AASTAPSSTSTPAASSAGLIYIDPSNLR	28	Unmodified	_AASTAPSSTSTPAASSAGLIYIDPSNLR_					0	0	0	0	O95071	O95071	O95071	UBR5	E3 ubiquitin-protein ligase UBR5	MULTI-MSMS	GODWIN_022123_TISSUE_DDA_SF08	903.126	3	902.791	2705.35	0.40664	0.00036711	0.73086	0.00065981	1.1375	0.0010269	903.126	45.994	0.61298	45.994	45.753	46.366	0					37	11	5	0	0	0	6.41E-05	1	13826	13826
AASTDMAGLEESFR	14	Acetyl (Protein N-term),Oxidation (M)	_(Acetyl (Protein N-term))AASTDM(Oxidation (M))AGLEESFR_	AASTDM(1)AGLEESFR		AASTDM(150)AGLEESFR		1	1	0	0	Q9BW30	Q9BW30	Q9BW30	TPPP3	Tubulin polymerization-promoting protein family member 3	MULTI-MSMS	GODWIN_022123_TISSUE_DDA_SF06	771.841	2	771.841	1541.67	0.10312	7.96E-05	0.61855	0.00047742	0.72167	0.00055701	771.841	37.408	0.67065	37.408	36.996	37.667	0					34	12	3	0	0	0	6.09E-06	1	11438	11438
AASVEQR	7	Acetyl (Protein N-term)	_(Acetyl (Protein N-term))AASVEQR_					1	0	0	0	Q96IU4	Q96IU4	Q96IU4	ABHD14B	Alpha/beta hydrolase domain-containing protein 14B	MSMS	GODWIN_022123_TISSUE_DDA_SF14	401.706	2	401.706	801.398	NaN	NaN	NaN	NaN	NaN	NaN	NaN	12.431	1	12.431	11.931	12.931	0								0	0	0	0.00069105	1	2509	2509
AASVHTVGEDTEETPHR	17	Unmodified	_AASVHTVGEDTEETPHR_					0	0	0	0	Q99575	Q99575	Q99575	POP1	Ribonucleases P/MRP protein subunit POP1	MULTI-MSMS	GODWIN_022123_TISSUE_DDA_SF16	459.969	4	459.718	1834.84	-0.3736	-0.00017175	0.64134	0.00029484	0.26774	0.00012308	459.719	10.7	0.72226	10.7	10.212	10.934	0					53	13	7	0	0	0	1.60E-08	1	1976	1976
AASYTEEDENHTAK	14	Unmodified	_AASYTEEDENHTAK_					0	0	0	0	Q14126	Q14126	Q14126	DSG2	Desmoglein-2	MULTI-MSMS	GODWIN_022123_TISSUE_DDA_SF05	522.769	3	522.562	1564.66	-0.17987	-9.4e-05	-0.73579	-0.0003845	-0.91566	-0.00047849	522.562	8.1255	0.45201	8.1255	7.9466	8.3986	0					17	9	3	0	0	0	0.0047744	1	1350	1350
AATAAADFTAK	11	Unmodified	_AATAAADFTAK_					0	0	0	0	Q9Y3F4	Q9Y3F4	Q9Y3F4	STRAP	Serine-threonine kinase receptor-associated protein	MULTI-MSMS	GODWIN_022123_TISSUE_DDA_SF08	519.267	2	519.267	1036.52	-0.41183	-0.00021385	1.8253	0.00094782	1.4135	0.00073397	519.268	14.152	0.30604	14.152	14.025	14.331	0					10	5	3	0	0	0	0.0080651	1	3204	3204
AATAAADFTAK	11	Unmodified	_AATAAADFTAK_					0	0	0	0	Q9Y3F4	Q9Y3F4	Q9Y3F4	STRAP	Serine-threonine kinase receptor-associated protein	MULTI-MSMS	GODWIN_022123_TISSUE_DDA_SF09	519.266	2	519.267	1036.52	-0.12591	-6.54e-05	-0.33906	-0.00017606	-0.46497	-0.00024144	519.267	14.16	0.3545	14.16	13.982	14.336	0					24	6	5	0	0	0	0.00049879	1	3257	3257
AATAAEAVASGSGEPR	16	Acetyl (Protein N-term)	_(Acetyl (Protein N-term))AATAAEAVASGSGEPR_					1	0	0	0	Q9NWT6	Q9NWT6	Q9NWT6	HIF1AN	Hypoxia-inducible factor 1-alpha inhibitor	MULTI-MSMS	GODWIN_022123_TISSUE_DDA_SF10	743.86	2	743.86	1485.71	0.34542	0.00025695	-0.25694	-0.00019113	0.088484	6.58E-05	744.361	33.052	0.43653	33.052	32.978	33.415	0					23	14	2	0	0	0	3.48E-25	1	9352	9352
AATASAGAGGIDGKPR	16	Acetyl (Protein N-term)	_(Acetyl (Protein N-term))AATASAGAGGIDGKPR_					1	0	0	1	Q02978	Q02978	Q02978	SLC25A11	Mitochondrial 2-oxoglutarate/malate carrier protein	MULTI-MSMS	GODWIN_022123_TISSUE_DDA_SF09	721.374	2	721.373	1440.73	0.049705	3.59E-05	0.11587	8.36E-05	0.16557	0.00011944	721.373	15.519	0.5615	15.519	15.315	15.877	0					21	10	3	0	0	0	9.38E-31	1	3785	3785
AATASAGVPATVSEK	15	Acetyl (Protein N-term)	_(Acetyl (Protein N-term))AATASAGVPATVSEK_					1	0	0	0	O60518	O60518	O60518	RANBP6	Ran-binding protein 6	MULTI-MSMS	GODWIN_022123_TISSUE_DDA_SF08	701.365	2	701.365	1400.71	0.26964	0.00018912	0.32567	0.00022841	0.59531	0.00041753	701.365	24.533	0.40468	24.533	24.305	24.71	0					24	7	5	0	0	0	7.88E-06	1	6740	6740
AATDFVQEMR	10	Acetyl (Protein N-term),Oxidation (M)	_(Acetyl (Protein N-term))AATDFVQEM(Oxidation (M))R_	AATDFVQEM(1)R		AATDFVQEM(190)R		1	1	0	0	Q71RC9	Q71RC9	Q71RC9	SMIM5	Small integral membrane protein 5	MULTI-MSMS	GODWIN_022123_TISSUE_DDA_SF06	613.279	2	613.28	1224.54	0.26798	0.00016435	0.074116	4.55E-05	0.3421	0.0002098	613.279	30.637	0.92284	30.637	30.048	30.971	0					42	17	4	0	0	0	1.09E-05	1	9218	9218
AATDLER	7	Acetyl (Protein N-term)	_(Acetyl (Protein N-term))AATDLER_					1	0	0	0	Q92599	Q92599	Q92599	2025-09-08	Septin-8	MULTI-MSMS	GODWIN_022123_TISSUE_DDA_SF14	409.206	2	409.206	816.398	-0.25138	-0.00010287	1.7264	0.00070643	1.475	0.00060357	409.207	19.009	0.45728	19.009	18.86	19.318	0					14	8	3	0	0	0	0.0070174	1	4734	4734
AATEGVGEAAQGGEPGQPAQPPPQPHPPPPQQQHK	35	Acetyl (Protein N-term)	_(Acetyl (Protein N-term))AATEGVGEAAQGGEPGQPAQPPPQPHPPPPQQQHK_					1	0	0	0	P49354	P49354	P49354	FNTA	Protein farnesyltransferase/geranylgeranyltransferase type-1 subunit alpha	MULTI-MSMS	GODWIN_022123_TISSUE_DDA_SF09	890.437	4	890.184	3556.71	0.45842	0.00040807	0.88935	0.00079168	1.3478	0.0011998	890.436	22.432	1.1238	22.432	21.796	22.919	0					97	21	6	0	0	0	5.37E-17	1	6308	6308
AATFFGCIGIDK	12	Unmodified	_AATFFGCIGIDK_					0	0	0	0	P55263	P55263	P55263	ADK	Adenosine kinase	MULTI-MSMS	GODWIN_022123_TISSUE_DDA_SF10	650.324	2	650.324	1298.63	-0.10772	-7.01e-05	0.045645	2.97E-05	-0.062075	-4.04e-05	650.324	44.415	0.30919	44.415	44.236	44.545	0					18	5	4	0	0	0	0.009091	1	12921	12921
AATFFGEVVK	10	Acetyl (Protein N-term)	_(Acetyl (Protein N-term))AATFFGEVVK_					1	0	0	0	O95456	O95456	O95456	PSMG1	Proteasome assembly chaperone 1	MULTI-MSMS	GODWIN_022123_TISSUE_DDA_SF07	555.795	2	555.795	1109.58	0.76943	0.00042765	-1.1455	-0.00063667	-0.37607	-0.00020902	555.796	51.677	0.25486	51.677	51.498	51.753	0					12	4	4	0	0	0	0.00037497	1	16720	16720
AATGNTSEGEEAFLLIQSEK	20	Unmodified	_AATGNTSEGEEAFLLIQSEK_					0	0	0	0	A0AVF1	A0AVF1	A0AVF1	TTC26	Intraflagellar transport protein 56	MULTI-MSMS	GODWIN_022123_TISSUE_DDA_SF06	699.346	3	699.011	2094.01	0.37023	0.0002588	-0.041192	-2.88e-05	0.32904	0.00023	699.011	45.164	0.41529	45.164	44.877	45.293	0					20	7	4	0	0	0	5.94E-19	1	13930	13930
AATGYRDPATGDTIPLFQAMQK	22	Oxidation (M)	_AATGYRDPATGDTIPLFQAM(Oxidation (M))QK_	AATGYRDPATGDTIPLFQAM(1)QK		AATGYRDPATGDTIPLFQAM(70)QK		0	1	0	1	P58107	P58107	P58107	EPPK1	Epiplakin	MULTI-MSMS	GODWIN_022123_TISSUE_DDA_SF09	790.059	3	790.058	2367.15	0.19683	0.00015551	-0.20971	-0.00016568	-0.012875	-1.02e-05	790.393	36.87	0.65049	36.87	36.527	37.178	0					46	12	6	0	0	0	0.00019378	1	11460	11460
AATLAQELEK	10	Unmodified	_AATLAQELEK_					0	0	0	0	Q14683	Q14683	Q14683	SMC1A	Structural maintenance of chromosomes protein 1A	MULTI-MSMS	GODWIN_022123_TISSUE_DDA_SF10	537.296	2	537.295	1072.58	0.070569	3.79E-05	0.061991	3.33E-05	0.13256	7.12E-05	537.296	24.156	0.51249	24.156	23.845	24.357	0					25	9	4	0	0	0	0.00042648	1	6487	6487
AATLILEPAGR	11	Unmodified	_AATLILEPAGR_					0	0	0	0	Q86TX2;Q3I5F7	Q86TX2	Q86TX2	ACOT1;ACOT6	Acyl-coenzyme A thioesterase 1;Putative acyl-coenzyme A thioesterase 6	MULTI-MSMS	GODWIN_022123_TISSUE_DDA_SF14	556.327	2	556.327	1110.64	0.052156	2.90E-05	-0.072636	-4.04e-05	-0.02048	-1.14e-05	556.327	27.145	0.41173	27.145	26.817	27.229	0					16	7	3	0	0	0	0.0019603	1	7847	7847
AATLILEPAGR	11	Acetyl (Protein N-term)	_(Acetyl (Protein N-term))AATLILEPAGR_					1	0	0	0	Q86TX2;Q3I5F7	Q86TX2	Q86TX2	ACOT1;ACOT6	Acyl-coenzyme A thioesterase 1;Putative acyl-coenzyme A thioesterase 6	MULTI-MSMS	GODWIN_022123_TISSUE_DDA_SF15	577.332	2	577.332	1152.65	0.33163	0.00019146	-0.2553	-0.0001474	0.076322	4.41E-05	577.332	46.598	0.72264	46.598	46.259	46.981	0					35	13	4	0	0	0	4.84E-05	1	14807	14807
AATLMMLGR	9	2 Oxidation (M)	_AATLM(Oxidation (M))M(Oxidation (M))LGR_	AATLM(1)M(1)LGR		AATLM(47)M(47)LGR		0	2	0	0	Q99615	Q99615	Q99615	DNAJC7	DnaJ homolog subfamily C member 7	MULTI-MSMS	GODWIN_022123_TISSUE_DDA_SF09	498.254	2	498.254	994.494	-0.1906	-9.5e-05	-0.57342	-0.00028571	-0.76402	-0.00038068	498.254	16.395	0.8734	16.395	15.929	16.802	0					45	16	5	0	0	0	0.050981	1	4157	4157
AATLSTLAGQPLLER	15	Unmodified	_AATLSTLAGQPLLER_					0	0	0	0	CON__Q03247	CON__Q03247	CON__Q03247			MULTI-MSMS	GODWIN_022123_TISSUE_DDA_SF07	770.939	2	770.938	1539.86	0.19602	0.00015112	-0.7366	-0.00056788	-0.54058	-0.00041675	770.939	40.446	1.2762	40.446	39.858	41.134	0					77	24	7	0	0	0	1.64E-41	1	12926	12926
AATLSTLAGQPLLER	15	Unmodified	_AATLSTLAGQPLLER_					0	0	0	0	CON__Q03247	CON__Q03247	CON__Q03247			MULTI-MSMS	GODWIN_022123_TISSUE_DDA_SF07	514.295	3	514.295	1539.86	-0.27994	-0.00014397	0.18142	9.33E-05	-0.098522	-5.07e-05	514.295	40.446	0.66489	40.446	39.96	40.625	0					42	12	5	0	0	0	2.66E-16	1	12948	12948
AATLSTLAGQPLLER	15	Unmodified	_AATLSTLAGQPLLER_					0	0	0	0	CON__Q03247	CON__Q03247	CON__Q03247			MULTI-MSMS	GODWIN_022123_TISSUE_DDA_SF08	770.939	2	770.938	1539.86	0.26667	0.00020559	0.030422	2.35E-05	0.2971	0.00022904	770.939	40.487	0.76843	40.487	39.896	40.665	0					34	14	5	0	0	0	1.07E-31	1	12082	12082
AATLSTLAGQPLLER	15	Unmodified	_AATLSTLAGQPLLER_					0	0	0	0	CON__Q03247	CON__Q03247	CON__Q03247			MULTI-MSMS	GODWIN_022123_TISSUE_DDA_SF18	770.938	2	770.938	1539.86	0.13741	0.00010593	-0.16889	-0.0001302	-0.031483	-2.43e-05	770.938	38.405	0.6164	38.405	37.909	38.526	0					21	11	3	0	0	0	8.73E-08	1	12608	12608
AATMSAVEAATCR	13	Oxidation (M)	_AATM(Oxidation (M))SAVEAATCR_	AATM(1)SAVEAATCR		AATM(120)SAVEAATCR		0	1	0	0	Q53H96	Q53H96	Q53H96	PYCRL	Pyrroline-5-carboxylate reductase 3	MULTI-MSMS	GODWIN_022123_TISSUE_DDA_SF06	677.809	2	677.808	1353.6	-0.32102	-0.00021759	0.1942	0.00013163	-0.12682	-8.6e-05	677.809	13.642	0.25881	13.642	13.512	13.771	0					16	4	5	0	0	0	0.0002134	1	3031	3031
AATQELALLISR	12	Unmodified	_AATQELALLISR_					0	0	0	0	Q92817	Q92817	Q92817	EVPL	Envoplakin	MULTI-MSMS	GODWIN_022123_TISSUE_DDA_SF07	643.378	2	643.377	1284.74	0.096488	6.21E-05	0.065343	4.20E-05	0.16183	0.00010412	643.378	44.898	0.31102	44.898	44.761	45.072	0					15	5	4	0	0	0	0.00014693	1	14494	14494
AATSDLEHYDK	11	Unmodified	_AATSDLEHYDK_					0	0	0	0	P80303	P80303	P80303	NUCB2	Nucleobindin-2;Nesfatin-1	MULTI-MSMS	GODWIN_022123_TISSUE_DDA_SF16	417.195	3	417.195	1248.56	0.17323	7.23E-05	-0.27659	-0.00011539	-0.10336	-4.31e-05	417.195	13.277	0.49429	13.277	13.119	13.613	0					25	9	5	0	0	0	0.0069221	1	2849	2849
AATSDLEHYDK	11	Unmodified	_AATSDLEHYDK_					0	0	0	0	P80303	P80303	P80303	NUCB2	Nucleobindin-2;Nesfatin-1	MULTI-MSMS	GODWIN_022123_TISSUE_DDA_SF16	625.288	2	625.288	1248.56	0.33415	0.00020894	-0.45214	-0.00028272	-0.11799	-7.38e-05	625.288	13.277	1.0026	13.277	13.119	14.121	0					30	19	2	0	0	0	0.0024682	1	2867	2867
AATSDLEHYDK	11	Unmodified	_AATSDLEHYDK_					0	0	0	0	P80303	P80303	P80303	NUCB2	Nucleobindin-2;Nesfatin-1	MULTI-SECPEP	GODWIN_022123_TISSUE_DDA_SF17	417.222	3	417.195	1248.56	0.36264	0.00015129	-0.048718	-2.03e-05	0.31392	0.00013097	417.194	13.281	0.25754	13.281	13.127	13.384	0					7	4	2	0	0	0	0.05275	1	3012	3012
AATSGVPSIYAPSTYAHLSPAK	22	Unmodified	_AATSGVPSIYAPSTYAHLSPAK_					0	0	0	0	Q86X29	Q86X29	Q86X29	LSR	Lipolysis-stimulated lipoprotein receptor	MSMS	GODWIN_022123_TISSUE_DDA_SF10	730.38	3	730.379	2188.12	NaN	NaN	NaN	NaN	NaN	NaN	NaN	36.832	1	36.832	36.332	37.332	0								0	0	0	0.0080997	1	10551	10551
AATSPALFNR	10	Unmodified	_AATSPALFNR_					0	0	0	0	Q14204	Q14204	Q14204	DYNC1H1	Cytoplasmic dynein 1 heavy chain 1	MULTI-MSMS	GODWIN_022123_TISSUE_DDA_SF13	524.282	2	524.283	1046.55	-0.21302	-0.00011168	-0.79674	-0.00041772	-1.0098	-0.0005294	524.283	21.062	0.70613	21.062	20.635	21.341	0					47	13	6	0	0	0	0.00033087	1	5323	5323
AATSPALFNR	10	Unmodified	_AATSPALFNR_					0	0	0	0	Q14204	Q14204	Q14204	DYNC1H1	Cytoplasmic dynein 1 heavy chain 1	MULTI-MSMS	GODWIN_022123_TISSUE_DDA_SF14	524.282	2	524.283	1046.55	0.037502	1.97E-05	-1.4202	-0.00074457	-1.3827	-0.00072491	524.282	21.078	0.51189	21.078	20.848	21.36	0					21	9	3	0	0	0	0.00079051	1	5452	5452
AATTVLQELK	10	Unmodified	_AATTVLQELK_					0	0	0	0	Q9NUL3	Q9NUL3	Q9NUL3	STAU2	Double-stranded RNA-binding protein Staufen homolog 2	MULTI-MSMS	GODWIN_022123_TISSUE_DDA_SF02	537.314	2	537.314	1072.61	-0.16067	-8.63e-05	0.073973	3.97E-05	-0.086695	-4.66e-05	537.314	29.038	0.56573	29.038	28.86	29.426	0					24	10	4	0	0	0	0.012806	1	9069	9069
AATVGSLAGQPLQER	15	Unmodified	_AATVGSLAGQPLQER_					0	0	0	0	P02649	P02649	P02649	APOE	Apolipoprotein E	MULTI-MSMS	GODWIN_022123_TISSUE_DDA_SF01	749.405	2	749.405	1496.79	0.54971	0.00041195	0.42834	0.000321	0.97804	0.00073295	749.405	26.27	0.25332	26.27	26.144	26.397	0					14	4	4	0	0	0	0.002153	1	7671	7671
AATVGSLAGQPLQER	15	Unmodified	_AATVGSLAGQPLQER_					0	0	0	0	P02649	P02649	P02649	APOE	Apolipoprotein E	MULTI-MSMS	GODWIN_022123_TISSUE_DDA_SF02	749.405	2	749.405	1496.79	0.24592	0.00018429	-0.46408	-0.00034778	-0.21816	-0.00016349	749.404	26.081	0.36047	26.081	25.847	26.207	0					22	6	5	0	0	0	1.04E-40	1	7833	7833
AATVGSLAGQPLQER	15	Unmodified	_AATVGSLAGQPLQER_					0	0	0	0	P02649	P02649	P02649	APOE	Apolipoprotein E	MULTI-MSMS	GODWIN_022123_TISSUE_DDA_SF02	499.939	3	499.939	1496.79	-0.09715	-4.86e-05	-0.080041	-4e-05	-0.17719	-8.86e-05	499.939	26.079	0.25766	26.079	25.899	26.156	0					13	4	4	0	0	0	0.0083607	1	7872	7872
AATVGYGILR	10	Unmodified	_AATVGYGILR_					0	0	0	0	Q7L266	Q7L266	Q7L266	ASRGL1	Isoaspartyl peptidase/L-asparaginase;Isoaspartyl peptidase/L-asparaginase alpha chain;Isoaspartyl peptidase/L-asparaginase beta chain	MULTI-MSMS	GODWIN_022123_TISSUE_DDA_SF16	510.796	2	510.795	1019.58	0.20579	0.00010511	-0.2639	-0.0001348	-0.058117	-2.97e-05	510.795	28.717	0.40953	28.717	28.538	28.948	0					22	7	4	0	0	0	0.0006055	1	8303	8303
AATVGYGILR	10	Unmodified	_AATVGYGILR_					0	0	0	0	Q7L266	Q7L266	Q7L266	ASRGL1	Isoaspartyl peptidase/L-asparaginase;Isoaspartyl peptidase/L-asparaginase alpha chain;Isoaspartyl peptidase/L-asparaginase beta chain	MULTI-MSMS	GODWIN_022123_TISSUE_DDA_SF17	510.796	2	510.795	1019.58	-0.041171	-2.1e-05	-0.21865	-0.00011168	-0.25982	-0.00013271	510.795	28.764	0.40635	28.764	28.587	28.993	0					17	7	4	0	0	0	0.0032206	1	8806	8806
AAVATFLQSVQVPEFTPK	18	Unmodified	_AAVATFLQSVQVPEFTPK_					0	0	0	0	P22314	P22314	P22314	UBA1	Ubiquitin-like modifier-activating enzyme 1	MULTI-MSMS	GODWIN_022123_TISSUE_DDA_SF01	966.972	2	967.025	1932.04	0.98608	0.00095357	0.37467	0.00036231	1.3607	0.0013159	967.527	51.108	0.30728	51.108	50.903	51.21	0					28	5	7	0	0	0	1.53E-37	2	16182	16172;16182
AAVATFLQSVQVPEFTPK	18	Unmodified	_AAVATFLQSVQVPEFTPK_					0	0	0	0	P22314	P22314	P22314	UBA1	Ubiquitin-like modifier-activating enzyme 1	MULTI-MSMS	GODWIN_022123_TISSUE_DDA_SF01	645.354	3	645.019	1932.04	0.085281	5.50E-05	0.20368	0.00013138	0.28897	0.00018639	645.353	51.109	0.41013	51.109	50.851	51.261	0					25	7	5	0	0	0	2.58E-31	1	16174	16174
AAVATFLQSVQVPEFTPK	18	Unmodified	_AAVATFLQSVQVPEFTPK_					0	0	0	0	P22314	P22314	P22314	UBA1	Ubiquitin-like modifier-activating enzyme 1	MULTI-MSMS	GODWIN_022123_TISSUE_DDA_SF02	967.527	2	967.025	1932.04	0.69145	0.00066865	0.024522	2.37E-05	0.71597	0.00069236	967.526	51.079	0.25594	51.079	50.9	51.156	0					22	4	7	0	0	0	3.56E-22	1	16358	16358
AAVATFLQSVQVPEFTPK	18	Unmodified	_AAVATFLQSVQVPEFTPK_					0	0	0	0	P22314	P22314	P22314	UBA1	Ubiquitin-like modifier-activating enzyme 1	MULTI-MSMS	GODWIN_022123_TISSUE_DDA_SF02	645.354	3	645.019	1932.04	-0.17959	-0.00011584	0.34607	0.00022322	0.16649	0.00010739	645.354	51.079	0.45864	51.079	50.849	51.307	0					23	8	5	0	0	0	2.15E-46	1	16362	16362
AAVAWEAGKPLSIEEIEVAPPK	22	Unmodified	_AAVAWEAGKPLSIEEIEVAPPK_					0	0	0	1	P11766	P11766	P11766	ADH5	Alcohol dehydrogenase class-3	MULTI-MSMS	GODWIN_022123_TISSUE_DDA_SF17	769.421	3	769.086	2304.24	0.31853	0.00024497	-0.1416	-0.0001089	0.17693	0.00013607	769.42	46.082	0.55991	46.082	45.835	46.395	0					44	10	6	0	0	0	2.46E-19	1	15240	15240
AAVAWEAGKPLSIEEIEVAPPK	22	Unmodified	_AAVAWEAGKPLSIEEIEVAPPK_					0	0	0	1	P11766	P11766	P11766	ADH5	Alcohol dehydrogenase class-3	MULTI-MSMS	GODWIN_022123_TISSUE_DDA_SF18	769.086	3	769.086	2304.24	0.56382	0.00043363	-0.32249	-0.00024802	0.24134	0.00018561	769.42	46.126	0.46211	46.126	45.819	46.282	0					28	8	4	0	0	0	2.69E-09	1	15545	15545
AAVDAGFVPNDMQVGQTGK	19	Unmodified	_AAVDAGFVPNDMQVGQTGK_					0	0	0	0	P13804	P13804	P13804	ETFA	Electron transfer flavoprotein subunit alpha, mitochondrial	MULTI-MSMS	GODWIN_022123_TISSUE_DDA_SF01	952.963	2	952.962	1903.91	0.78139	0.00074464	-0.28037	-0.00026719	0.50102	0.00047745	952.962	36.094	0.25325	36.094	35.982	36.236	0					15	4	5	0	0	0	0.00014442	1	11343	11343
AAVEALQSQALHATSQQPLR	20	Unmodified	_AAVEALQSQALHATSQQPLR_					0	0	0	0	Q92599	Q92599	Q92599	2025-09-08	Septin-8	MULTI-MSMS	GODWIN_022123_TISSUE_DDA_SF18	707.381	3	707.047	2118.12	0.20217	0.00014294	0.087166	6.16E-05	0.28934	0.00020457	707.381	32.022	0.61024	32.022	31.842	32.452	0					39	11	6	0	0	0	1.06E-23	1	10108	10108
AAVEDNTLTIEPVASQTLPTVK	22	Unmodified	_AAVEDNTLTIEPVASQTLPTVK_					0	0	0	0	Q8TBN0	Q8TBN0	Q8TBN0	RAB3IL1	Guanine nucleotide exchange factor for Rab-3A	MULTI-MSMS	GODWIN_022123_TISSUE_DDA_SF15	766.748	3	766.413	2296.22	0.088567	6.79E-05	0.37262	0.00028558	0.46119	0.00035346	766.747	43.096	0.40965	43.096	42.866	43.276	0					29	7	5	0	0	0	0.0044755	1	13774	13774
AAVEDSGTTVETIK	14	Unmodified	_AAVEDSGTTVETIK_					0	0	0	0	Q5VTR2	Q5VTR2	Q5VTR2	RNF20	E3 ubiquitin-protein ligase BRE1A	MULTI-MSMS	GODWIN_022123_TISSUE_DDA_SF18	710.863	2	710.862	1419.71	-0.05237	-3.72e-05	1.5574	0.0011071	1.5051	0.0010699	710.863	19.056	0.3066	19.056	18.88	19.186	0					20	5	5	0	0	0	0.00025764	1	5166	5166
AAVEEGIVLGGGCALLR	17	Unmodified	_AAVEEGIVLGGGCALLR_					0	0	0	0	P10809	P10809	P10809	HSPD1	60 kDa heat shock protein, mitochondrial	MULTI-MSMS	GODWIN_022123_TISSUE_DDA_SF17	843.458	2	842.956	1683.9	0.5224	0.00044036	0.72559	0.00061164	1.248	0.001052	842.957	45.672	0.41278	45.672	45.473	45.886	0					31	7	6	0	0	0	3.53E-10	1	15105	15105
AAVEEGIVLGGGCALLR	17	Unmodified	_AAVEEGIVLGGGCALLR_					0	0	0	0	P10809	P10809	P10809	HSPD1	60 kDa heat shock protein, mitochondrial	MULTI-MSMS	GODWIN_022123_TISSUE_DDA_SF18	842.957	2	842.956	1683.9	0.76877	0.00064804	-0.26571	-0.00022398	0.50305	0.00042405	842.956	45.694	0.51159	45.694	45.462	45.973	0					26	9	4	0	0	0	7.23E-06	1	15405	15405
AAVEELLER	9	Unmodified	_AAVEELLER_					0	0	0	0	Q15814	Q15814	Q15814	TBCC	Tubulin-specific chaperone C	MULTI-MSMS	GODWIN_022123_TISSUE_DDA_SF08	515.282	2	515.282	1028.55	-0.41744	-0.0002151	0.0299	1.54E-05	-0.38753	-0.00019969	515.282	30.752	0.61282	30.752	30.369	30.982	0					30	11	4	0	0	0	0.00074681	1	8891	8891
AAVELEEPEDAR	12	Unmodified	_AAVELEEPEDAR_					0	0	0	0	O94906	O94906	O94906	PRPF6	Pre-mRNA-processing factor 6	MULTI-MSMS	GODWIN_022123_TISSUE_DDA_SF05	664.82	2	664.82	1327.63	0.17787	0.00011825	-0.47396	-0.0003151	-0.29608	-0.00019684	664.82	22.051	0.7111	22.051	21.569	22.28	0					36	13	4	0	0	0	5.06E-06	1	6785	6785
AAVENLPTFLVELSR	15	Unmodified	_AAVENLPTFLVELSR_					0	0	0	0	Q14974	Q14974	Q14974	KPNB1	Importin subunit beta-1	MULTI-MSMS	GODWIN_022123_TISSUE_DDA_SF06	829.961	2	829.959	1657.9	0.73218	0.00060768	-0.27595	-0.00022903	0.45623	0.00037865	829.959	52.256	0.51582	52.256	51.972	52.488	0					34	9	6	0	0	0	4.77E-05	1	16328	16328
AAVENLPTFLVELSR	15	Unmodified	_AAVENLPTFLVELSR_					0	0	0	0	Q14974	Q14974	Q14974	KPNB1	Importin subunit beta-1	MULTI-MSMS	GODWIN_022123_TISSUE_DDA_SF06	553.642	3	553.642	1657.9	0.55816	0.00030902	-0.47715	-0.00026417	0.081014	4.49E-05	553.642	52.256	0.41327	52.256	51.972	52.385	0					24	7	6	0	0	0	1.95E-08	1	16336	16336
AAVEQLTEEQKNEFK	15	Unmodified	_AAVEQLTEEQKNEFK_					0	0	0	1	P63316	P63316	P63316	TNNC1	Troponin C, slow skeletal and cardiac muscles	MULTI-MSMS	GODWIN_022123_TISSUE_DDA_SF10	588.632	3	588.632	1762.87	-0.061725	-3.63e-05	0.42646	0.00025103	0.36473	0.00021469	588.966	23.25	0.30997	23.25	23.023	23.333	0					10	5	2	0	0	0	0.0076161	1	6223	6223
AAVESLGFILFR	12	Unmodified	_AAVESLGFILFR_					0	0	0	0	Q99460	Q99460	Q99460	PSMD1	26S proteasome non-ATPase regulatory subunit 1	MULTI-MSMS	GODWIN_022123_TISSUE_DDA_SF18	661.877	2	661.877	1321.74	0.49084	0.00032487	-0.19704	-0.00013042	0.2938	0.00019446	661.877	51.961	0.35615	51.961	51.835	52.191	0					20	6	7	0	0	0	7.60E-05	1	17998	17998
AAVFEEIDTYER	12	Unmodified	_AAVFEEIDTYER_					0	0	0	0	Q96F86	Q96F86	Q96F86	EDC3	Enhancer of mRNA-decapping protein 3	MULTI-MSMS	GODWIN_022123_TISSUE_DDA_SF09	721.844	2	721.844	1441.67	-0.0066729	-4.82e-06	-1.0435	-0.00075325	-1.0502	-0.00075806	721.842	38.449	0.50792	38.449	38.203	38.711	0					24	9	4	0	0	0	1.91E-06	1	12058	12058
AAVGAGGSTAAPGPGAVSAGALEPGTASAAHR	32	Acetyl (Protein N-term)	_(Acetyl (Protein N-term))AAVGAGGSTAAPGPGAVSAGALEPGTASAAHR_					1	0	0	0	P78381	P78381	P78381	SLC35A2	UDP-galactose translocator	MULTI-MSMS	GODWIN_022123_TISSUE_DDA_SF13	910.792	3	910.458	2728.35	0.20493	0.00018658	0.95817	0.00087237	1.1631	0.001059	910.793	33.605	0.49623	33.605	33.314	33.81	0					42	9	6	0	0	0	2.37E-26	1	10160	10160
AAVGAGGSTAAPGPGAVSAGALEPGTASAAHR	32	Acetyl (Protein N-term)	_(Acetyl (Protein N-term))AAVGAGGSTAAPGPGAVSAGALEPGTASAAHR_					1	0	0	0	P78381	P78381	P78381	SLC35A2	UDP-galactose translocator	MULTI-MSMS	GODWIN_022123_TISSUE_DDA_SF13	683.346	4	683.095	2728.35	-0.19393	-0.00013247	0.0022511	1.54E-06	-0.19168	-0.00013093	683.346	33.63	0.66178	33.63	33.352	34.014	0					37	12	6	0	0	0	0.00098367	1	10212	10212
AAVGRPLDKHEGALETLLR	19	Unmodified	_AAVGRPLDKHEGALETLLR_					0	0	0	2	Q8WUM4	Q8WUM4	Q8WUM4	PDCD6IP	Programmed cell death 6-interacting protein	MULTI-MSMS	GODWIN_022123_TISSUE_DDA_SF07	512.542	4	512.292	2045.14	-0.087656	-4.49e-05	-0.21748	-0.00011141	-0.30513	-0.00015632	512.542	29.014	0.30451	29.014	28.836	29.14	0					10	5	2	0	0	0	1.85E-12	1	8769	8769
AAVGRPLDKHEGALETLLR	19	Unmodified	_AAVGRPLDKHEGALETLLR_					0	0	0	2	Q8WUM4	Q8WUM4	Q8WUM4	PDCD6IP	Programmed cell death 6-interacting protein	MULTI-MSMS	GODWIN_022123_TISSUE_DDA_SF18	512.543	4	512.292	2045.14	0.16159	8.28E-05	-0.24891	-0.00012752	-0.087328	-4.47e-05	512.542	29.122	0.48912	29.122	28.86	29.349	0					40	9	6	0	0	0	1.41E-14	1	8940	8940
AAVGRPLDKHEGALETLLR	19	Unmodified	_AAVGRPLDKHEGALETLLR_					0	0	0	2	Q8WUM4	Q8WUM4	Q8WUM4	PDCD6IP	Programmed cell death 6-interacting protein	MULTI-MSMS	GODWIN_022123_TISSUE_DDA_SF18	682.721	3	682.72	2045.14	0.093066	6.35E-05	0.18216	0.00012437	0.27523	0.0001879	683.054	29.088	0.40681	29.088	28.892	29.299	0					28	7	5	0	0	0	5.40E-12	1	8964	8964
AAVIGDVIR	9	Unmodified	_AAVIGDVIR_					0	0	0	0	Q9NR30	Q9NR30	Q9NR30	DDX21	Nucleolar RNA helicase 2	MULTI-MSMS	GODWIN_022123_TISSUE_DDA_SF01	457.277	2	457.277	912.539	-0.020228	-9.25e-06	-0.26426	-0.00012084	-0.28449	-0.00013009	457.277	26.372	0.45556	26.372	26.144	26.6	0					15	8	2	0	0	0	0.00081987	1	7656	7656
AAVIGPDVFAK	11	Unmodified	_AAVIGPDVFAK_					0	0	0	0	P58107	P58107	P58107	EPPK1	Epiplakin	MULTI-MSMS	GODWIN_022123_TISSUE_DDA_SF16	544.311	2	544.311	1086.61	-0.10188	-5.55e-05	-0.20407	-0.00011108	-0.30595	-0.00016653	544.311	33.762	0.43858	33.762	33.653	34.092	0					18	8	3	0	0	0	0.024138	1	10192	10192
AAVKDVEEEKFPTQLSR	17	Unmodified	_AAVKDVEEEKFPTQLSR_					0	0	0	2	Q2TAY7	Q2TAY7	Q2TAY7	SMU1	WD40 repeat-containing protein SMU1;WD40 repeat-containing protein SMU1, N-terminally processed	MULTI-MSMS	GODWIN_022123_TISSUE_DDA_SF06	487.761	4	487.51	1946.01	-0.28891	-0.00014085	0.489	0.00023839	0.20009	9.75E-05	487.51	24.732	0.50848	24.732	24.399	24.907	0					27	9	5	0	0	0	1.39E-19	1	7188	7188
AAVKDVEEEKFPTQLSR	17	Unmodified	_AAVKDVEEEKFPTQLSR_					0	0	0	2	Q2TAY7	Q2TAY7	Q2TAY7	SMU1	WD40 repeat-containing protein SMU1;WD40 repeat-containing protein SMU1, N-terminally processed	MULTI-MSMS	GODWIN_022123_TISSUE_DDA_SF06	650.012	3	649.678	1946.01	-0.14472	-9.4e-05	0.43387	0.00028188	0.28915	0.00018785	650.012	24.736	0.3565	24.736	24.551	24.907	0					25	6	5	0	0	0	2.16E-14	1	7190	7190
AAVLEAMTAFR	11	Oxidation (M)	_AAVLEAM(Oxidation (M))TAFR_	AAVLEAM(1)TAFR		AAVLEAM(49)TAFR		0	1	0	0	P13716	P13716	P13716	ALAD	Delta-aminolevulinic acid dehydratase	MULTI-MSMS	GODWIN_022123_TISSUE_DDA_SF11	598.812	2	598.311	1194.61	0.21426	0.00012819	-0.2195	-0.00013133	-0.0052447	-3.14e-06	598.311	26.678	0.30736	26.678	26.499	26.807	0					15	5	4	0	0	0	0.057389	1	7333	7333
AAVLIFANK	9	Unmodified	_AAVLIFANK_					0	0	0	0	Q96KC2	Q96KC2	Q96KC2	ARL5B	ADP-ribosylation factor-like protein 5B	MULTI-MSMS	GODWIN_022123_TISSUE_DDA_SF11	473.79	2	473.79	945.565	-0.009155	-4.34e-06	-0.046963	-2.23e-05	-0.056118	-2.66e-05	473.79	30.308	0.30387	30.308	30.137	30.441	0					14	5	3	0	0	0	0.0023955	1	8429	8429
AAVLIYASDDTR	12	Unmodified	_AAVLIYASDDTR_					0	0	0	0	P35475	P35475	P35475	IDUA	Alpha-L-iduronidase	MULTI-MSMS	GODWIN_022123_TISSUE_DDA_SF03	647.836	2	647.836	1293.66	0.13873	8.99E-05	0.022792	1.48E-05	0.16152	0.00010464	647.836	26.973	0.5092	26.973	26.745	27.254	0					14	9	2	0	0	0	1.39E-05	1	7855	7855
AAVLLEQER	9	Unmodified	_AAVLLEQER_					0	0	0	0	Q13435	Q13435	Q13435	SF3B2	Splicing factor 3B subunit 2	MULTI-MSMS	GODWIN_022123_TISSUE_DDA_SF08	514.79	2	514.79	1027.57	-0.63226	-0.00032548	0.70645	0.00036367	0.074186	3.82E-05	514.791	18.601	0.41015	18.601	18.367	18.777	0					20	7	4	0	0	0	0.0023252	1	4732	4732
AAVLNAER	8	Acetyl (Protein N-term)	_(Acetyl (Protein N-term))AAVLNAER_					1	0	0	0	Q9H3P7	Q9H3P7	Q9H3P7	ACBD3	Golgi resident protein GCP60	MULTI-MSMS	GODWIN_022123_TISSUE_DDA_SF08	443.243	2	443.243	884.472	-0.012633	-5.6e-06	-0.03554	-1.58e-05	-0.048173	-2.14e-05	443.243	28.762	0.46273	28.762	28.482	28.945	0					20	8	3	0	0	0	0.0012511	1	8219	8219
AAVLQELATHLHPAEPEEGDSNVAR	25	Unmodified	_AAVLQELATHLHPAEPEEGDSNVAR_					0	0	0	0	Q96KN1	Q96KN1	Q96KN1	FAM84B	Protein FAM84B	MULTI-MSMS	GODWIN_022123_TISSUE_DDA_SF15	664.586	4	664.335	2653.31	0.22763	0.00015122	-0.22406	-0.00014885	0.0035727	2.37E-06	664.585	39.406	0.51539	39.406	39.132	39.647	0					43	9	6	0	0	0	9.82E-31	1	12493	12493
AAVLQELATHLHPAEPEEGDSNVAR	25	Unmodified	_AAVLQELATHLHPAEPEEGDSNVAR_					0	0	0	0	Q96KN1	Q96KN1	Q96KN1	FAM84B	Protein FAM84B	MULTI-MSMS	GODWIN_022123_TISSUE_DDA_SF15	885.78	3	885.444	2653.31	0.44284	0.00039211	0.57541	0.00050949	1.0182	0.0009016	885.779	39.413	0.55759	39.413	39.089	39.647	0					28	10	4	0	0	0	5.76E-07	1	12528	12528
AAVLQELATHLHPAEPEEGDSNVAR	25	Unmodified	_AAVLQELATHLHPAEPEEGDSNVAR_					0	0	0	0	Q96KN1	Q96KN1	Q96KN1	FAM84B	Protein FAM84B	MULTI-MSMS	GODWIN_022123_TISSUE_DDA_SF16	885.779	3	885.444	2653.31	0.43989	0.0003895	0.80996	0.00071718	1.2499	0.0011067	885.779	39.359	0.4083	39.359	39.089	39.497	0					31	7	5	0	0	0	3.94E-23	1	12203	12203
AAVLQQVLER	10	Acetyl (Protein N-term)	_(Acetyl (Protein N-term))AAVLQQVLER_					1	0	0	0	P12270	P12270	P12270	TPR	Nucleoprotein TPR	MULTI-MSMS	GODWIN_022123_TISSUE_DDA_SF09	584.838	2	584.838	1167.66	0.26869	0.00015714	-0.53146	-0.00031082	-0.26277	-0.00015368	584.838	52.703	0.20504	52.703	52.573	52.778	0					6	3	2	0	0	0	0.037788	1	16619	16619
AAVMHDILDMMPEGIK	16	3 Oxidation (M)	_AAVM(Oxidation (M))HDILDM(Oxidation (M))M(Oxidation (M))PEGIK_	AAVM(1)HDILDM(1)M(1)PEGIK		AAVM(60)HDILDM(60)M(60)PEGIK		0	3	0	0	Q6P2Q9	Q6P2Q9	Q6P2Q9	PRPF8	Pre-mRNA-processing-splicing factor 8	MULTI-MSMS	GODWIN_022123_TISSUE_DDA_SF09	606.953	3	606.953	1817.84	0.026713	1.62E-05	0.15019	9.12E-05	0.1769	0.00010737	607.287	25.568	0.76191	25.568	25.276	26.038	0					44	14	4	0	0	0	0.0030939	1	7542	7542
AAVMHDILDMMPEGIK	16	3 Oxidation (M)	_AAVM(Oxidation (M))HDILDM(Oxidation (M))M(Oxidation (M))PEGIK_	AAVM(1)HDILDM(1)M(1)PEGIK		AAVM(59)HDILDM(59)M(59)PEGIK		0	3	0	0	Q6P2Q9	Q6P2Q9	Q6P2Q9	PRPF8	Pre-mRNA-processing-splicing factor 8	MULTI-MSMS	GODWIN_022123_TISSUE_DDA_SF10	606.953	3	606.953	1817.84	-0.020193	-1.23e-05	0.35675	0.00021653	0.33656	0.00020427	606.953	25.636	0.96696	25.636	25.229	26.196	0					56	18	4	0	0	0	0.0033504	1	6981	6981
AAVMVHQLSK	10	Oxidation (M)	_AAVM(Oxidation (M))VHQLSK_	AAVM(1)VHQLSK		AAVM(110)VHQLSK		0	1	0	0	P35222	P35222	P35222	CTNNB1	Catenin beta-1	MULTI-MSMS	GODWIN_022123_TISSUE_DDA_SF14	550.3	2	550.3	1098.59	-0.14555	-8.01e-05	0.40847	0.00022478	0.26292	0.00014468	550.3	10.008	0.3596	10.008	9.8788	10.238	0					14	6	4	0	0	0	0.00086797	1	1807	1807
AAVMVHQLSK	10	Unmodified	_AAVMVHQLSK_					0	0	0	0	P35222	P35222	P35222	CTNNB1	Catenin beta-1	MULTI-MSMS	GODWIN_022123_TISSUE_DDA_SF14	542.303	2	542.303	1082.59	-0.08213	-4.45e-05	0.37971	0.00020592	0.29758	0.00016138	542.303	11.448	0.25671	11.448	11.27	11.527	0					12	4	4	0	0	0	0.00013529	1	2221	2221
AAVMVYDDANK	11	Oxidation (M)	_AAVM(Oxidation (M))VYDDANK_	AAVM(1)VYDDANK		AAVM(110)VYDDANK		0	1	0	0	Q8N8S7	Q8N8S7	Q8N8S7	ENAH	Protein enabled homolog	MULTI-MSMS	GODWIN_022123_TISSUE_DDA_SF09	606.782	2	606.782	1211.55	-0.22206	-0.00013474	0.53071	0.00032203	0.30865	0.00018728	606.782	14.423	0.40724	14.423	14.185	14.592	0					20	7	4	0	0	0	0.00070434	1	3382	3382
AAVMVYDDANKK	12	Oxidation (M)	_AAVM(Oxidation (M))VYDDANKK_	AAVM(1)VYDDANKK		AAVM(120)VYDDANKK		0	1	0	1	Q8N8S7	Q8N8S7	Q8N8S7	ENAH	Protein enabled homolog	MULTI-MSMS	GODWIN_022123_TISSUE_DDA_SF08	447.555	3	447.555	1339.64	-0.038335	-1.72e-05	0.10101	4.52E-05	0.062675	2.81E-05	447.555	10.778	0.41221	10.778	10.494	10.906	0					19	7	4	0	0	0	0.00016499	1	2040	2040
AAVNVVDFDDKYIVSASGDR	20	Unmodified	_AAVNVVDFDDKYIVSASGDR_					0	0	0	1	Q9UKB1;Q9Y297	Q9UKB1	Q9UKB1	FBXW11;BTRC	F-box/WD repeat-containing protein 11;F-box/WD repeat-containing protein 1A	MULTI-MSMS	GODWIN_022123_TISSUE_DDA_SF14	714.69	3	714.355	2140.04	0.13017	9.30E-05	-0.24866	-0.00017763	-0.11848	-8.46e-05	714.69	42.59	0.30537	42.59	42.412	42.717	0					18	5	5	0	0	0	2.30E-06	1	13360	13360
AAVPELLQQQEEDR	14	Acetyl (Protein N-term)	_(Acetyl (Protein N-term))AAVPELLQQQEEDR_					1	0	0	0	Q9Y5X3	Q9Y5X3	Q9Y5X3	SNX5	Sorting nexin-5	MULTI-MSMS	GODWIN_022123_TISSUE_DDA_SF06	834.416	2	834.415	1666.82	0.44759	0.00037348	0.44146	0.00036836	0.88905	0.00074184	834.416	47.469	0.71947	47.469	47.03	47.749	0					49	13	5	0	0	0	8.87E-08	1	14613	14613
AAVPELLQQQEEDR	14	Acetyl (Protein N-term)	_(Acetyl (Protein N-term))AAVPELLQQQEEDR_					1	0	0	0	Q9Y5X3	Q9Y5X3	Q9Y5X3	SNX5	Sorting nexin-5	MULTI-MSMS	GODWIN_022123_TISSUE_DDA_SF07	834.417	2	834.415	1666.82	0.70728	0.00059017	0.15633	0.00013045	0.86361	0.00072061	834.416	47.455	1.0623	47.455	46.873	47.936	0					81	20	7	0	0	0	1.02E-05	1	15200	15200
AAVPIVNLK	9	Unmodified	_AAVPIVNLK_					0	0	0	0	P39060	P39060	P39060	COL18A1	Collagen alpha-1(XVIII) chain;Endostatin	MULTI-MSMS	GODWIN_022123_TISSUE_DDA_SF18	462.797	2	462.797	923.58	-0.060414	-2.8e-05	-0.43177	-0.00019982	-0.49218	-0.00022778	462.797	27.587	0.46615	27.587	27.357	27.823	0					26	8	4	0	0	0	0.074563	1	8342	8342
AAVPSGASTGIYEALELR	18	Unmodified	_AAVPSGASTGIYEALELR_					0	0	0	0	P06733;P13929;P09104	P06733;P13929;P09104	P06733	ENO1;ENO3;ENO2	Alpha-enolase;Beta-enolase;Gamma-enolase	MULTI-MSMS	GODWIN_022123_TISSUE_DDA_SF16	903.478	2	902.976	1803.94	0.77073	0.00069595	-0.96203	-0.00086869	-0.1913	-0.00017274	902.976	48.295	2.2636	48.295	47.857	50.12	0					180	43	8	0	0	0	8.45E-09	3	15246	15005;15125;15246
AAVPSGASTGIYEALELR	18	Unmodified	_AAVPSGASTGIYEALELR_					0	0	0	0	P06733;P13929;P09104	P06733;P13929;P09104	P06733	ENO1;ENO3;ENO2	Alpha-enolase;Beta-enolase;Gamma-enolase	MULTI-MSMS	GODWIN_022123_TISSUE_DDA_SF16	602.32	3	602.32	1803.94	0.2898	0.00017455	-0.30369	-0.00018292	-0.01389	-8.37e-06	602.32	48.274	1.6948	48.274	47.857	49.552	0					125	32	7	0	0	0	4.71E-38	2	15011	15011;15127
AAVPSGASTGIYEALELR	18	Unmodified	_AAVPSGASTGIYEALELR_					0	0	0	0	P06733;P13929;P09104	P06733;P13929;P09104	P06733	ENO1;ENO3;ENO2	Alpha-enolase;Beta-enolase;Gamma-enolase	MULTI-MSMS	GODWIN_022123_TISSUE_DDA_SF17	902.976	2	902.976	1803.94	0.741	0.0006691	-0.10169	-9.18e-05	0.63931	0.00057728	902.976	48.241	1.3875	48.241	47.475	48.862	0					115	26	7	0	0	0	6.17E-11	2	15920	15796;15920
AAVPSGASTGIYEALELR	18	Unmodified	_AAVPSGASTGIYEALELR_					0	0	0	0	P06733;P13929;P09104	P06733;P13929;P09104	P06733	ENO1;ENO3;ENO2	Alpha-enolase;Beta-enolase;Gamma-enolase	MULTI-MSMS	GODWIN_022123_TISSUE_DDA_SF17	602.654	3	602.32	1803.94	-0.079901	-4.81e-05	-0.53725	-0.00032359	-0.61715	-0.00037172	602.319	48.274	1.2834	48.274	47.579	48.862	0					97	24	6	0	0	0	6.18E-23	2	15887	15887;16021
AAVPSGASTGIYEALELR	18	Unmodified	_AAVPSGASTGIYEALELR_					0	0	0	0	P06733;P13929;P09104	P06733;P13929;P09104	P06733	ENO1;ENO3;ENO2	Alpha-enolase;Beta-enolase;Gamma-enolase	MULTI-MSMS	GODWIN_022123_TISSUE_DDA_SF18	902.977	2	902.976	1803.94	0.97508	0.00088047	0.93485	0.00084414	1.9099	0.0017246	902.976	48.296	0.662	48.296	48.02	48.682	0					46	12	5	0	0	0	5.53E-09	1	16228	16228
AAVPSGASTGIYEALELR	18	Unmodified	_AAVPSGASTGIYEALELR_					0	0	0	0	P06733;P13929;P09104	P06733;P13929;P09104	P06733	ENO1;ENO3;ENO2	Alpha-enolase;Beta-enolase;Gamma-enolase	MULTI-MSMS	GODWIN_022123_TISSUE_DDA_SF18	602.32	3	602.32	1803.94	0.45854	0.00027618	-0.27468	-0.00016545	0.18385	0.00011074	602.319	48.304	0.61051	48.304	48.02	48.63	0					54	11	6	0	0	0	1.76E-10	1	16245	16245
AAVPSGASTGIYEALELRDNDK	22	Unmodified	_AAVPSGASTGIYEALELRDNDK_					0	0	0	1	P06733	P06733	P06733	ENO1	Alpha-enolase	MULTI-MSMS	GODWIN_022123_TISSUE_DDA_SF13	760.051	3	759.717	2276.13	-0.1037	-7.88e-05	-0.39734	-0.00030186	-0.50103	-0.00038064	760.051	40.672	0.56836	40.672	40.478	41.046	0					40	10	5	0	0	0	1.36E-06	3	12524	12524;12539;12554
AAVPSGASTGIYEALELRDNDKTR	24	Unmodified	_AAVPSGASTGIYEALELRDNDKTR_					0	0	0	2	P06733	P06733	P06733	ENO1	Alpha-enolase	MULTI-MSMS	GODWIN_022123_TISSUE_DDA_SF15	634.577	4	634.327	2533.28	0.31183	0.0001978	-0.35513	-0.00022527	-0.043294	-2.75e-05	634.577	36.699	0.66837	36.699	36.483	37.151	0					45	12	6	0	0	0	5.34E-21	1	11549	11549
AAVQAAEVK	9	Acetyl (Protein N-term)	_(Acetyl (Protein N-term))AAVQAAEVK_					1	0	0	0	Q15046	Q15046	Q15046	KARS	Lysine--tRNA ligase	MULTI-MSMS	GODWIN_022123_TISSUE_DDA_SF12	464.758	2	464.759	927.503	0.32677	0.00015187	-0.80227	-0.00037286	-0.47549	-0.00022099	464.758	20.24	0.61426	20.24	19.804	20.418	0					35	11	5	0	0	0	0.0022384	1	5282	5282
AAVQELSSSILAGEDPEER	19	Unmodified	_AAVQELSSSILAGEDPEER_					0	0	0	0	P49768	P49768	P49768	PSEN1	Presenilin-1;Presenilin-1 NTF subunit;Presenilin-1 CTF subunit;Presenilin-1 CTF12	MULTI-MSMS	GODWIN_022123_TISSUE_DDA_SF05	667.998	3	667.664	1999.97	-0.1416	-9.45e-05	0.17972	0.00011999	0.038116	2.54E-05	667.999	42.955	0.66323	42.955	42.78	43.443	0					37	12	6	0	0	0	6.46E-08	1	13840	13840
AAVQMDPELAK	11	Acetyl (Protein N-term),Oxidation (M)	_(Acetyl (Protein N-term))AAVQM(Oxidation (M))DPELAK_	AAVQM(1)DPELAK		AAVQM(70)DPELAK		1	1	0	0	Q9Y312	Q9Y312	Q9Y312	AAR2	Protein AAR2 homolog	MULTI-MSMS	GODWIN_022123_TISSUE_DDA_SF08	615.806	2	615.805	1229.6	0.10926	6.73E-05	0.10756	6.62E-05	0.21683	0.00013352	615.806	24.733	0.55848	24.733	24.355	24.914	0					38	10	5	0	0	0	0.011502	1	6798	6798
AAVQVLDDIEK	11	Unmodified	_AAVQVLDDIEK_					0	0	0	0	P22033	P22033	P22033	MUT	Methylmalonyl-CoA mutase, mitochondrial	MULTI-MSMS	GODWIN_022123_TISSUE_DDA_SF09	600.827	2	600.827	1199.64	0.11346	6.82E-05	-0.19549	-0.00011746	-0.082034	-4.93e-05	600.827	33.192	0.46346	33.192	33.003	33.467	0					19	8	3	0	0	0	0.0063981	1	10219	10219
AAVSHWQQQSYLDSGIHSGATTTAPSLSGK	30	Unmodified	_AAVSHWQQQSYLDSGIHSGATTTAPSLSGK_					0	0	0	0	P35222	P35222	P35222	CTNNB1	Catenin beta-1	MULTI-MSMS	GODWIN_022123_TISSUE_DDA_SF18	772.381	4	772.13	3084.49	0.22927	0.00017703	0.35359	0.00027302	0.58286	0.00045005	772.381	31.199	0.30759	31.199	31.028	31.336	0					19	5	5	0	0	0	0.00092979	1	9827	9827
AAVSQQGEQLQTER	14	Unmodified	_AAVSQQGEQLQTER_					0	0	0	0	Q9BQS8	Q9BQS8	Q9BQS8	FYCO1	FYVE and coiled-coil domain-containing protein 1	MULTI-MSMS	GODWIN_022123_TISSUE_DDA_SF18	772.887	2	772.887	1543.76	0.39176	0.00030279	-0.060269	-4.66e-05	0.33149	0.00025621	772.887	13.518	0.25497	13.518	13.391	13.646	0					14	4	4	0	0	0	5.11E-06	1	3132	3132
AAVSVSTDNIK	11	Unmodified	_AAVSVSTDNIK_					0	0	0	0	Q9UKA4	Q9UKA4	Q9UKA4	AKAP11	A-kinase anchor protein 11	MULTI-MSMS	GODWIN_022123_TISSUE_DDA_SF07	552.799	2	552.798	1103.58	0.44931	0.00024838	-0.33319	-0.00018419	0.11612	6.42E-05	552.798	16.902	0.20399	16.902	16.774	16.978	0					8	3	3	0	0	0	0.0063125	1	4273	4273
AAVTGQDEAIR	11	Unmodified	_AAVTGQDEAIR_					0	0	0	0	Q6P6B7	Q6P6B7	Q6P6B7	ANKRD16	Ankyrin repeat domain-containing protein 16	MULTI-MSMS	GODWIN_022123_TISSUE_DDA_SF17	565.794	2	565.794	1129.57	0.25966	0.00014691	-0.061293	-3.47e-05	0.19836	0.00011223	565.794	12.594	0.20134	12.594	12.469	12.67	0					9	3	3	0	0	0	0.00069744	1	2775	2775
AAVTSLFAK	9	Unmodified	_AAVTSLFAK_					0	0	0	0	CON__Q3SX09	CON__Q3SX09	CON__Q3SX09			MULTI-MSMS	GODWIN_022123_TISSUE_DDA_SF01	454.266	2	454.266	906.517	-0.14647	-6.65e-05	0.84447	0.00038361	0.698	0.00031708	454.266	28.566	0.17134	28.566	28.519	28.691	0					8	5	2	0	0	0	0.06861	1	8596	8596
AAVTSLFAK	9	Unmodified	_AAVTSLFAK_					0	0	0	0	CON__Q3SX09	CON__Q3SX09	CON__Q3SX09			MULTI-MSMS	GODWIN_022123_TISSUE_DDA_SF04	454.266	2	454.266	906.517	-0.10272	-4.67e-05	0.34313	0.00015587	0.24041	0.00010921	454.266	28.289	0.40466	28.289	28.049	28.454	0					16	7	3	0	0	0	0.0060246	1	9055	9055
AAVTSLFAK	9	Unmodified	_AAVTSLFAK_					0	0	0	0	CON__Q3SX09	CON__Q3SX09	CON__Q3SX09			MULTI-MSMS	GODWIN_022123_TISSUE_DDA_SF05	454.266	2	454.266	906.517	-0.11342	-5.15e-05	0.19563	8.89E-05	0.082204	3.73E-05	454.266	28.214	0.50989	28.214	28.034	28.544	0					22	9	4	0	0	0	0.0068148	1	9068	9068
AAVTSLFAK	9	Unmodified	_AAVTSLFAK_					0	0	0	0	CON__Q3SX09	CON__Q3SX09	CON__Q3SX09			MULTI-MSMS	GODWIN_022123_TISSUE_DDA_SF06	454.266	2	454.266	906.517	-0.15289	-6.95e-05	0.28492	0.00012943	0.13203	6.00E-05	454.266	28.179	0.35198	28.179	28.001	28.353	0					14	6	3	0	0	0	0.0065525	1	8415	8415
AAVTSLFAK	9	Unmodified	_AAVTSLFAK_					0	0	0	0	CON__Q3SX09	CON__Q3SX09	CON__Q3SX09			MULTI-MSMS	GODWIN_022123_TISSUE_DDA_SF08	454.266	2	454.266	906.517	-0.047155	-2.14e-05	-0.58913	-0.00026762	-0.63629	-0.00028904	454.266	28.046	0.86091	28.046	27.828	28.689	0					68	18	6	0	0	0	0.0058617	1	7926	7926
AAVTSLFAK	9	Unmodified	_AAVTSLFAK_					0	0	0	0	CON__Q3SX09	CON__Q3SX09	CON__Q3SX09			MSMS	GODWIN_022123_TISSUE_DDA_SF08	454.267	2	454.266	906.517	NaN	NaN	NaN	NaN	NaN	NaN	NaN	29.802	1	29.802	29.302	30.302	0								0	0	0	0.036311	1	8602	8602
AAVTSLFAK	9	Unmodified	_AAVTSLFAK_					0	0	0	0	CON__Q3SX09	CON__Q3SX09	CON__Q3SX09			MULTI-MSMS	GODWIN_022123_TISSUE_DDA_SF09	454.266	2	454.266	906.517	0.056593	2.57E-05	-0.14083	-6.4e-05	-0.08424	-3.83e-05	454.266	28.083	0.91673	28.083	27.65	28.567	0					41	17	4	0	0	0	0.0068148	1	8388	8388
AAVTSLFAK	9	Unmodified	_AAVTSLFAK_					0	0	0	0	CON__Q3SX09	CON__Q3SX09	CON__Q3SX09			MULTI-MSMS	GODWIN_022123_TISSUE_DDA_SF10	454.266	2	454.266	906.517	-0.10374	-4.71e-05	-0.52429	-0.00023817	-0.62803	-0.00028529	454.266	28.116	1.0241	28.116	27.582	28.606	0					50	19	6	0	0	0	0.0064492	1	7753	7753
AAVTSLFAK	9	Unmodified	_AAVTSLFAK_					0	0	0	0	CON__Q3SX09	CON__Q3SX09	CON__Q3SX09			MULTI-MSMS	GODWIN_022123_TISSUE_DDA_SF11	454.266	2	454.266	906.517	0.020876	9.48E-06	-0.21686	-9.85e-05	-0.19598	-8.9e-05	454.266	28.13	0.61868	28.13	27.928	28.547	0					36	11	4	0	0	0	0.0058617	1	7752	7752
AAVTSLFAK	9	Unmodified	_AAVTSLFAK_					0	0	0	0	CON__Q3SX09	CON__Q3SX09	CON__Q3SX09			MULTI-MSMS	GODWIN_022123_TISSUE_DDA_SF11	454.266	2	454.266	906.517	-0.30099	-0.00013673	0.24641	0.00011193	-0.054586	-2.48e-05	454.266	35.425	0.51057	35.425	35.146	35.657	0					24	9	4	0	0	0	0.055703	1	10009	10009
AAVTSLFAK	9	Unmodified	_AAVTSLFAK_					0	0	0	0	CON__Q3SX09	CON__Q3SX09	CON__Q3SX09			MULTI-MSMS	GODWIN_022123_TISSUE_DDA_SF12	454.266	2	454.266	906.517	-0.17993	-8.17e-05	0.11002	5.00E-05	-0.069916	-3.18e-05	454.266	28.182	0.56288	28.182	27.953	28.516	0					31	10	5	0	0	0	0.008875	1	7690	7690
AAVTSLFAK	9	Unmodified	_AAVTSLFAK_					0	0	0	0	CON__Q3SX09	CON__Q3SX09	CON__Q3SX09			MULTI-MSMS	GODWIN_022123_TISSUE_DDA_SF13	454.266	2	454.266	906.517	0.085138	3.87E-05	-0.083332	-3.79e-05	0.001806	8.20E-07	454.266	28.205	0.30571	28.205	28.027	28.333	0					9	5	2	0	0	0	0.026727	1	8098	8098
AAVTSLFAK	9	Unmodified	_AAVTSLFAK_					0	0	0	0	CON__Q3SX09	CON__Q3SX09	CON__Q3SX09			MULTI-MSMS	GODWIN_022123_TISSUE_DDA_SF15	454.266	2	454.266	906.517	-0.058499	-2.66e-05	0.076001	3.45E-05	0.017502	7.95E-06	454.266	28.161	0.50934	28.161	27.935	28.445	0					16	9	3	0	0	0	0.026675	1	8291	8291
AAVTSLFAK	9	Unmodified	_AAVTSLFAK_					0	0	0	0	CON__Q3SX09	CON__Q3SX09	CON__Q3SX09			MULTI-MSMS	GODWIN_022123_TISSUE_DDA_SF16	454.267	2	454.266	906.517	-0.23416	-0.00010637	1.1105	0.00050445	0.87631	0.00039808	454.267	23.063	0.76281	23.063	22.836	23.599	0					34	14	5	0	0	0	0.002302	1	6096	6096
AAVTSLFAK	9	Unmodified	_AAVTSLFAK_					0	0	0	0	CON__Q3SX09	CON__Q3SX09	CON__Q3SX09			MULTI-MSMS	GODWIN_022123_TISSUE_DDA_SF16	454.266	2	454.266	906.517	-0.29725	-0.00013503	0.51871	0.00023563	0.22146	0.0001006	454.266	28.252	0.30731	28.252	28.028	28.335	0					13	5	3	0	0	0	0.011895	1	8102	8102
AAVTSLFAK	9	Unmodified	_AAVTSLFAK_					0	0	0	0	CON__Q3SX09	CON__Q3SX09	CON__Q3SX09			MULTI-MSMS	GODWIN_022123_TISSUE_DDA_SF17	454.266	2	454.266	906.517	0.52995	0.00024074	-0.16301	-7.4e-05	0.36694	0.00016669	454.266	23.032	0.41103	23.032	22.798	23.209	0					16	7	3	0	0	0	0.023355	1	6602	6602
AAVTSLFAK	9	Unmodified	_AAVTSLFAK_					0	0	0	0	CON__Q3SX09	CON__Q3SX09	CON__Q3SX09			MULTI-MSMS	GODWIN_022123_TISSUE_DDA_SF17	454.266	2	454.266	906.517	0.22828	0.0001037	0.70718	0.00032125	0.93547	0.00042495	454.266	25.117	0.48675	25.117	24.882	25.369	0					15	9	2	0	0	0	0.029822	1	7380	7380
AAVTSLFAK	9	Unmodified	_AAVTSLFAK_					0	0	0	0	CON__Q3SX09	CON__Q3SX09	CON__Q3SX09			MSMS	GODWIN_022123_TISSUE_DDA_SF17	454.266	2	454.266	906.517	NaN	NaN	NaN	NaN	NaN	NaN	NaN	28.202	1	28.202	27.702	28.702	0								0	0	0	0.023928	1	8564	8564
AAVTSLFAK	9	Unmodified	_AAVTSLFAK_					0	0	0	0	CON__Q3SX09	CON__Q3SX09	CON__Q3SX09			MULTI-MSMS	GODWIN_022123_TISSUE_DDA_SF18	454.266	2	454.266	906.517	-0.11397	-5.18e-05	0.05536	2.51E-05	-0.058606	-2.66e-05	454.266	28.21	0.46206	28.21	27.976	28.438	0					16	8	3	0	0	0	0.003803	1	8601	8601
AAVVENVVK	9	Acetyl (Protein N-term)	_(Acetyl (Protein N-term))AAVVENVVK_					1	0	0	0	Q92785	Q92785	Q92785	DPF2	Zinc finger protein ubi-d4	MULTI-MSMS	GODWIN_022123_TISSUE_DDA_SF03	485.782	2	485.782	969.549	-0.34664	-0.00016839	0.34499	0.00016759	-0.0016476	-8e-07	485.782	41.702	0.61808	41.702	41.25	41.868	0					30	11	4	0	0	0	0.00042475	1	12770	12770
AAVVTSPPPTTAPHK	15	Unmodified	_AAVVTSPPPTTAPHK_					0	0	0	0	P35611	P35611	P35611	ADD1	Alpha-adducin	MULTI-MSMS	GODWIN_022123_TISSUE_DDA_SF04	491.94	3	491.94	1472.8	-0.14033	-6.9e-05	0.010349	5.09E-06	-0.12998	-6.39e-05	491.94	11.942	0.81062	11.942	11.359	12.169	0					59	15	5	0	0	0	1.89E-05	1	2575	2575
AAVYHHFISDGVR	13	Unmodified	_AAVYHHFISDGVR_					0	0	0	0	P01024	P01024	P01024	C3	Complement C3;Complement C3 beta chain;C3-beta-c;Complement C3 alpha chain;C3a anaphylatoxin;Acylation stimulating protein;Complement C3b alpha chain;Complement C3c alpha chain fragment 1;Complement C3dg fragment;Complement C3g fragment;Complement C3d fragment;Complement C3f fragment;Complement C3c alpha chain fragment 2	MULTI-MSMS	GODWIN_022123_TISSUE_DDA_SF17	491.252	3	491.253	1470.74	0.16356	8.03E-05	-0.72481	-0.00035606	-0.56125	-0.00027571	491.253	17.073	0.65898	17.073	16.847	17.506	0					43	12	5	0	0	0	1.08E-07	1	4411	4411
AAVYNHFISDGVK	13	Unmodified	_AAVYNHFISDGVK_					0	0	0	0	CON__Q2UVX4	CON__Q2UVX4	CON__Q2UVX4			MULTI-MSMS	GODWIN_022123_TISSUE_DDA_SF15	474.246	3	474.245	1419.71	0.017064	8.09E-06	-0.39563	-0.00018763	-0.37857	-0.00017953	474.246	24.813	1.0216	24.813	24.585	25.606	0					53	19	7	0	0	0	0.0056373	1	6945	6945
AAVYNHFISDGVK	13	Unmodified	_AAVYNHFISDGVK_					0	0	0	0	CON__Q2UVX4	CON__Q2UVX4	CON__Q2UVX4			MULTI-MSMS	GODWIN_022123_TISSUE_DDA_SF15	711.367	2	710.865	1419.71	0.50699	0.0003604	-0.077813	-5.53e-05	0.42917	0.00030508	710.865	24.813	0.76728	24.813	24.585	25.352	0					34	14	5	0	0	0	0.00028922	1	6950	6950
AAVYNHFISDGVK	13	Unmodified	_AAVYNHFISDGVK_					0	0	0	0	CON__Q2UVX4	CON__Q2UVX4	CON__Q2UVX4			MULTI-MSMS	GODWIN_022123_TISSUE_DDA_SF16	474.245	3	474.245	1419.71	-0.061322	-2.91e-05	0.195	9.25E-05	0.13367	6.34E-05	474.246	24.897	0.35455	24.897	24.668	25.023	0					24	6	5	0	0	0	0.0049254	1	6799	6799
AAVYNHFISDGVK	13	Unmodified	_AAVYNHFISDGVK_					0	0	0	0	CON__Q2UVX4	CON__Q2UVX4	CON__Q2UVX4			MULTI-MSMS	GODWIN_022123_TISSUE_DDA_SF16	710.865	2	710.865	1419.71	0.21734	0.0001545	0.52216	0.00037118	0.73949	0.00052568	710.865	24.897	0.2539	24.897	24.719	24.973	0					11	4	3	0	0	0	0.048847	1	6834	6834
AAVYNHFISDGVK	13	Unmodified	_AAVYNHFISDGVK_					0	0	0	0	CON__Q2UVX4	CON__Q2UVX4	CON__Q2UVX4			MULTI-SECPEP	GODWIN_022123_TISSUE_DDA_SF16	474.269	3	474.245	1419.71	-0.48031	-0.00022778	-0.073618	-3.49e-05	-0.55392	-0.0002627	474.245	26.863	0.40776	26.863	26.659	27.067	0					16	7	3	0	0	0	0.081168	1	7584	7584
AAVYNHFISDGVK	13	Unmodified	_AAVYNHFISDGVK_					0	0	0	0	CON__Q2UVX4	CON__Q2UVX4	CON__Q2UVX4			MULTI-MSMS	GODWIN_022123_TISSUE_DDA_SF17	474.245	3	474.245	1419.71	0.22167	0.00010513	-0.28409	-0.00013473	-0.062415	-2.96e-05	474.245	24.842	0.40651	24.842	24.577	24.983	0					19	7	3	0	0	0	0.017425	1	7290	7290
AAYDIEVNTR	10	Unmodified	_AAYDIEVNTR_					0	0	0	0	O75955	O75955	O75955	FLOT1	Flotillin-1	MULTI-MSMS	GODWIN_022123_TISSUE_DDA_SF09	576.288	2	576.288	1150.56	0.080938	4.66E-05	0.39358	0.00022682	0.47452	0.00027346	576.289	22.844	1.0781	22.844	22.61	23.688	0					46	20	5	0	0	0	9.62E-05	1	6469	6469
AAYDREESTNLEDYEPNTVASLLK	24	Unmodified	_AAYDREESTNLEDYEPNTVASLLK_					0	0	0	1	Q15311	Q15311	Q15311	RALBP1	RalA-binding protein 1	MULTI-MSMS	GODWIN_022123_TISSUE_DDA_SF01	910.439	3	910.103	2727.29	0.60029	0.00054633	1.7799	0.0016199	2.3802	0.0021663	910.441	48.231	0.91516	48.231	47.849	48.764	0					60	17	7	0	0	0	5.81E-07	1	15143	15143
AAYDREESTNLEDYEPNTVASLLK	24	Unmodified	_AAYDREESTNLEDYEPNTVASLLK_					0	0	0	1	Q15311	Q15311	Q15311	RALBP1	RalA-binding protein 1	MULTI-MSMS	GODWIN_022123_TISSUE_DDA_SF02	910.439	3	910.103	2727.29	0.59904	0.00054519	0.97355	0.00088603	1.5726	0.0014312	910.438	48.05	0.76381	48.05	47.475	48.239	0					41	14	5	0	0	0	5.81E-07	1	15295	15295
AAYDVSSFSFFQR	13	Unmodified	_AAYDVSSFSFFQR_					0	0	0	0	O15498	O15498	O15498	YKT6	Synaptobrevin homolog YKT6	MULTI-SECPEP	GODWIN_022123_TISSUE_DDA_SF06	762.737	2	762.86	1523.7	0.72074	0.00054982	-0.35679	-0.00027218	0.36395	0.00027764	762.86	49.878	0.35618	49.878	49.751	50.107	0					12	6	3	0	0	0	9.17E-64	1	15407	15407
AAYEAELGDAR	11	Unmodified	_AAYEAELGDAR_					0	0	0	0	P02545	P02545	P02545	LMNA	Prelamin-A/C;Lamin-A/C	MULTI-MSMS	GODWIN_022123_TISSUE_DDA_SF17	583.229	2	583.278	1164.54	0.18808	0.0001097	-0.24669	-0.00014389	-0.058613	-3.42e-05	583.278	20.051	0.76106	20.051	19.515	20.276	0					54	14	5	0	0	0	2.28E-05	2	5485	5485;5527
AAYFDMIR	8	Oxidation (M)	_AAYFDM(Oxidation (M))IR_	AAYFDM(1)IR		AAYFDM(100)IR		0	1	0	0	Q15262	Q15262	Q15262	PTPRK	Receptor-type tyrosine-protein phosphatase kappa	MULTI-MSMS	GODWIN_022123_TISSUE_DDA_SF17	501.739	2	501.739	1001.46	-0.11973	-6.01e-05	0.4635	0.00023256	0.34377	0.00017248	501.74	26.693	0.55799	26.693	26.385	26.943	0					29	10	4	0	0	0	0.0031921	1	7992	7992
AAYFGIYDTAK	11	Unmodified	_AAYFGIYDTAK_					0	0	0	0	P05141	P05141	P05141	SLC25A5	ADP/ATP translocase 2;ADP/ATP translocase 2, N-terminally processed	MULTI-MSMS	GODWIN_022123_TISSUE_DDA_SF16	610.303	2	610.303	1218.59	-0.047267	-2.88e-05	0.54775	0.00033429	0.50048	0.00030545	610.303	34.74	0.51134	34.74	34.454	34.965	0					37	9	5	0	0	0	0.0023858	1	10534	10534
AAYLNMSEDPSHPSMALNTR	20	2 Oxidation (M)	_AAYLNM(Oxidation (M))SEDPSHPSM(Oxidation (M))ALNTR_	AAYLNM(1)SEDPSHPSM(1)ALNTR		AAYLNM(92)SEDPSHPSM(92)ALNTR		0	2	0	0	Q14839	Q14839	Q14839	CHD4	Chromodomain-helicase-DNA-binding protein 4	MULTI-MSMS	GODWIN_022123_TISSUE_DDA_SF14	746.671	3	746.337	2235.99	0.27825	0.00020767	-0.1593	-0.00011889	0.11895	8.88E-05	746.337	21.955	0.66747	21.955	21.564	22.232	0					49	12	5	0	0	0	3.13E-06	1	5734	5734
AAYLNMSEDPSHPSMALNTR	20	2 Oxidation (M)	_AAYLNM(Oxidation (M))SEDPSHPSM(Oxidation (M))ALNTR_	AAYLNM(1)SEDPSHPSM(1)ALNTR		AAYLNM(76)SEDPSHPSM(76)ALNTR		0	2	0	0	Q14839	Q14839	Q14839	CHD4	Chromodomain-helicase-DNA-binding protein 4	MULTI-MSMS	GODWIN_022123_TISSUE_DDA_SF15	746.338	3	746.337	2235.99	0.32372	0.0002416	0.52032	0.00038833	0.84404	0.00062994	746.337	21.959	0.66718	21.959	21.533	22.2	0					52	12	6	0	0	0	0.00012734	1	5872	5872
AAYLQETGKPLDETLK	16	Unmodified	_AAYLQETGKPLDETLK_					0	0	0	1	P04083	P04083	P04083	ANXA1	Annexin A1	MULTI-MSMS	GODWIN_022123_TISSUE_DDA_SF02	593.318	3	592.984	1775.93	-0.086916	-5.15e-05	0.22674	0.00013445	0.13982	8.29E-05	592.984	28.868	0.51251	28.868	28.605	29.117	0					30	9	5	0	0	0	0.0014513	1	9028	9028
AAYLQETGKPLDETLK	16	Unmodified	_AAYLQETGKPLDETLK_					0	0	0	1	P04083	P04083	P04083	ANXA1	Annexin A1	MULTI-MSMS	GODWIN_022123_TISSUE_DDA_SF03	593.319	3	592.984	1775.93	-0.087548	-5.19e-05	0.29029	0.00017214	0.20274	0.00012022	592.985	28.88	0.74622	28.88	28.515	29.262	0					67	14	7	0	0	0	6.72E-06	2	8493	8493;8628
AAYLQETGKPLDETLK	16	Unmodified	_AAYLQETGKPLDETLK_					0	0	0	1	P04083	P04083	P04083	ANXA1	Annexin A1	MULTI-MSMS	GODWIN_022123_TISSUE_DDA_SF03	888.973	2	888.973	1775.93	0.52008	0.00046234	0.43486	0.00038658	0.95494	0.00084892	888.973	28.881	0.55622	28.881	28.603	29.159	0					37	10	5	0	0	0	7.47E-06	1	8512	8512
AAYLQETGKPLDETLKK	17	Unmodified	_AAYLQETGKPLDETLKK_					0	0	0	2	P04083	P04083	P04083	ANXA1	Annexin A1	MULTI-MSMS	GODWIN_022123_TISSUE_DDA_SF01	477.264	4	477.014	1904.03	-0.44456	-0.00021206	0.14732	7.03E-05	-0.29725	-0.00014179	477.014	23.522	0.86709	23.522	23.238	24.106	0					72	16	6	0	0	0	6.75E-08	2	6492	6492;6661
AAYLQETGKPLDETLKK	17	Unmodified	_AAYLQETGKPLDETLKK_					0	0	0	2	P04083	P04083	P04083	ANXA1	Annexin A1	MULTI-MSMS	GODWIN_022123_TISSUE_DDA_SF01	635.683	3	635.682	1904.03	-0.078607	-5e-05	-0.015056	-9.57e-06	-0.093663	-5.95e-05	635.682	23.518	0.61168	23.518	23.289	23.901	0					54	11	6	0	0	0	4.53E-08	1	6512	6512
AAYLQETGKPLDETLKK	17	Unmodified	_AAYLQETGKPLDETLKK_					0	0	0	2	P04083	P04083	P04083	ANXA1	Annexin A1	MULTI-MSMS	GODWIN_022123_TISSUE_DDA_SF01	953.02	2	953.02	1904.03	0.74709	0.00071199	-0.95312	-0.00090835	-0.20603	-0.00019635	953.019	23.529	0.40829	23.529	23.339	23.748	0					26	7	4	0	0	0	0.022424	1	6556	6556
AAYLQETGKPLDETLKK	17	Unmodified	_AAYLQETGKPLDETLKK_					0	0	0	2	P04083	P04083	P04083	ANXA1	Annexin A1	MULTI-MSMS	GODWIN_022123_TISSUE_DDA_SF13	477.013	4	477.014	1904.03	-0.23649	-0.00011281	-0.051245	-2.44e-05	-0.28774	-0.00013725	477.014	23.156	0.71526	23.156	22.672	23.387	0					38	13	4	0	0	0	6.19E-06	1	6124	6124
AAYLQETGKPLDETLKK	17	Unmodified	_AAYLQETGKPLDETLKK_					0	0	0	2	P04083	P04083	P04083	ANXA1	Annexin A1	MULTI-MSMS	GODWIN_022123_TISSUE_DDA_SF13	635.682	3	635.682	1904.03	-0.32716	-0.00020797	0.45518	0.00028935	0.12802	8.14E-05	635.683	23.177	0.35785	23.177	22.978	23.336	0					11	6	2	0	0	0	0.0038203	1	6144	6144
AAYLQETGKPLDETLKK	17	Unmodified	_AAYLQETGKPLDETLKK_					0	0	0	2	P04083	P04083	P04083	ANXA1	Annexin A1	MULTI-MSMS	GODWIN_022123_TISSUE_DDA_SF14	477.013	4	477.014	1904.03	0.11222	5.35E-05	-1.0541	-0.00050282	-0.94189	-0.00044929	477.263	23.168	0.31909	23.168	23.069	23.388	0					22	6	4	0	0	0	0.0020167	1	6254	6254
AAYNLVR	7	Unmodified	_AAYNLVR_					0	0	0	0	Q14019	Q14019	Q14019	COTL1	Coactosin-like protein	MULTI-MSMS	GODWIN_022123_TISSUE_DDA_SF03	403.73	2	403.73	805.445	-0.14338	-5.79e-05	0.75497	0.0003048	0.61159	0.00024692	403.73	16.406	0.77721	16.406	16.271	17.048	0					27	15	4	0	0	0	0.040723	1	3857	3857
AAYNLVR	7	Unmodified	_AAYNLVR_					0	0	0	0	Q14019	Q14019	Q14019	COTL1	Coactosin-like protein	MULTI-MSMS	GODWIN_022123_TISSUE_DDA_SF04	403.729	2	403.73	805.445	0.66654	0.0002691	-0.82493	-0.00033305	-0.15839	-6.39e-05	403.729	16.378	0.22034	16.378	16.317	16.538	0					10	5	3	0	0	0	0.040723	1	4354	4354
AAYNVTLLNFMDPQK	15	Oxidation (M)	_AAYNVTLLNFM(Oxidation (M))DPQK_	AAYNVTLLNFM(1)DPQK		AAYNVTLLNFM(45)DPQK		0	1	0	0	Q9C0B1	Q9C0B1	Q9C0B1	FTO	Alpha-ketoglutarate-dependent dioxygenase FTO	MULTI-MSMS	GODWIN_022123_TISSUE_DDA_SF04	871.437	2	870.935	1739.86	0.67756	0.00059011	-0.063453	-5.53e-05	0.6141	0.00053484	870.935	45.359	0.4567	45.359	45.079	45.536	0					20	8	3	0	0	0	0.049368	1	14745	14745
AAYPDLENPPLLVTPSQQAK	20	Unmodified	_AAYPDLENPPLLVTPSQQAK_					0	0	0	0	P54136	P54136	P54136	RARS	Arginine--tRNA ligase, cytoplasmic	MULTI-MSMS	GODWIN_022123_TISSUE_DDA_SF18	718.382	3	718.048	2151.12	0.47854	0.00034361	-0.20897	-0.00015005	0.26957	0.00019356	718.382	44.658	1.0153	44.658	44.137	45.152	0					94	20	6	0	0	0	1.76E-09	3	15046	14860;14890;15046
AAYVLFYQR	9	Unmodified	_AAYVLFYQR_					0	0	0	0	Q9Y4E8;Q13107;P51784	Q9Y4E8;Q13107;P51784	Q9Y4E8	USP15;USP4;USP11	Ubiquitin carboxyl-terminal hydrolase 15;Ubiquitin carboxyl-terminal hydrolase 4;Ubiquitin carboxyl-terminal hydrolase 11	MULTI-MSMS	GODWIN_022123_TISSUE_DDA_SF11	565.803	2	565.803	1129.59	-0.075098	-4.25e-05	-0.64971	-0.00036761	-0.72481	-0.0004101	565.803	36.3	0.559	36.3	36.07	36.629	0					17	10	2	0	0	0	0.0006831	1	10297	10297
AAYVLFYQR	9	Unmodified	_AAYVLFYQR_					0	0	0	0	Q9Y4E8;Q13107;P51784	Q9Y4E8;Q13107;P51784	Q9Y4E8	USP15;USP4;USP11	Ubiquitin carboxyl-terminal hydrolase 15;Ubiquitin carboxyl-terminal hydrolase 4;Ubiquitin carboxyl-terminal hydrolase 11	MULTI-MSMS	GODWIN_022123_TISSUE_DDA_SF12	565.803	2	565.803	1129.59	-0.11377	-6.44e-05	0.022487	1.27E-05	-0.091282	-5.16e-05	565.803	36.335	0.50705	36.335	36.059	36.566	0					30	9	5	0	0	0	0.00066973	1	10175	10175
ACADATLSQITNNIDPVGR	19	Unmodified	_ACADATLSQITNNIDPVGR_					0	0	0	0	P62873	P62873	P62873	GNB1	Guanine nucleotide-binding protein G(I)/G(S)/G(T) subunit beta-1	MULTI-MSMS	GODWIN_022123_TISSUE_DDA_SF15	673	3	672.665	2014.97	0.15479	0.00010412	0.41469	0.00027895	0.56948	0.00038307	673	46.181	1.1837	46.181	45.179	46.362	0					61	22	6	0	0	0	2.25E-23	1	14681	14681
ACAELHQNVNVK	12	Unmodified	_ACAELHQNVNVK_					0	0	0	0	Q96QK1	Q96QK1	Q96QK1	VPS35	Vacuolar protein sorting-associated protein 35	MULTI-MSMS	GODWIN_022123_TISSUE_DDA_SF07	461.566	3	461.566	1381.68	-0.1411	-6.51e-05	-0.051297	-2.37e-05	-0.1924	-8.88e-05	461.566	11.173	0.25943	11.173	11.043	11.303	0					13	4	4	0	0	0	0.00030899	1	2123	2123
ACAELHQNVNVK	12	Unmodified	_ACAELHQNVNVK_					0	0	0	0	Q96QK1	Q96QK1	Q96QK1	VPS35	Vacuolar protein sorting-associated protein 35	MULTI-MSMS	GODWIN_022123_TISSUE_DDA_SF07	691.846	2	691.846	1381.68	-0.17617	-0.00012188	1.5288	0.0010577	1.3527	0.00093584	691.847	11.173	0.20764	11.173	11.043	11.251	0					6	3	2	0	0	0	0.071572	1	2139	2139
ACANPAAGSVILLENLR	17	Unmodified	_ACANPAAGSVILLENLR_					0	0	0	0	P00558	P00558	P00558	PGK1	Phosphoglycerate kinase 1	MULTI-MSMS	GODWIN_022123_TISSUE_DDA_SF09	885.476	2	884.972	1767.93	0.58634	0.0005189	-0.575	-0.00050886	0.011337	1.00E-05	884.972	50.049	0.32724	50.049	49.817	50.145	0					34	6	6	0	0	0	2.70E-13	1	15631	15631
ACANPAAGSVILLENLR	17	Unmodified	_ACANPAAGSVILLENLR_					0	0	0	0	P00558	P00558	P00558	PGK1	Phosphoglycerate kinase 1	MULTI-MSMS	GODWIN_022123_TISSUE_DDA_SF09	590.318	3	590.317	1767.93	0.21781	0.00012858	-0.50833	-0.00030007	-0.29052	-0.0001715	590.317	50.05	0.32724	50.05	49.817	50.145	0					31	6	6	0	0	0	6.79E-39	1	15634	15634
ACEPGVDYVYK	11	Unmodified	_ACEPGVDYVYK_					0	0	0	0	CON__Q2UVX4;P01024	CON__Q2UVX4;P01024	CON__Q2UVX4	C3	Complement C3;Complement C3 beta chain;C3-beta-c;Complement C3 alpha chain;C3a anaphylatoxin;Acylation stimulating protein;Complement C3b alpha chain;Complement C3c alpha chain fragment 1;Complement C3dg fragment;Complement C3g fragment;Complement C3d fragment;Complement C3f fragment;Complement C3c alpha chain fragment 2	MULTI-MSMS	GODWIN_022123_TISSUE_DDA_SF08	650.798	2	650.798	1299.58	0.23962	0.00015594	0.21887	0.00014244	0.45849	0.00029838	650.798	24.734	0.50832	24.734	24.405	24.914	0					26	9	4	0	0	0	0.020196	1	6810	6810
ACFAELR	7	Unmodified	_ACFAELR_					0	0	0	0	Q9Y6K5	Q9Y6K5	Q9Y6K5	OAS3	2-5-oligoadenylate synthase 3	MULTI-MSMS	GODWIN_022123_TISSUE_DDA_SF06	433.713	2	433.713	865.412	0.086166	3.74E-05	0.28739	0.00012464	0.37355	0.00016201	433.713	20.473	0.50922	20.473	20.142	20.651	0					21	9	3	0	0	0	0.0037386	1	5671	5671
ACFTMDPK	8	Oxidation (M)	_ACFTM(Oxidation (M))DPK_	ACFTM(1)DPK		ACFTM(47)DPK		0	1	0	0	P26640	P26640	P26640	VARS	Valine--tRNA ligase	MULTI-MSMS	GODWIN_022123_TISSUE_DDA_SF06	493.21	2	493.21	984.404	-0.34068	-0.00016802	0.30595	0.0001509	-0.034721	-1.71e-05	493.21	11.134	0.20289	11.134	11.005	11.208	0					7	3	3	0	0	0	0.061924	1	2139	2139
ACGDSTLTQITAGLDPVGR	19	Unmodified	_ACGDSTLTQITAGLDPVGR_					0	0	0	0	P62879	P62879	P62879	GNB2	Guanine nucleotide-binding protein G(I)/G(S)/G(T) subunit beta-2	MULTI-MSMS	GODWIN_022123_TISSUE_DDA_SF16	966.478	2	966.478	1930.94	0.96161	0.00092937	-0.1096	-0.00010592	0.85201	0.00082345	966.478	48.554	0.82245	48.554	48.063	48.886	0					42	15	4	0	0	0	8.25E-38	1	15132	15132
ACGDSTLTQITAGLDPVGR	19	Unmodified	_ACGDSTLTQITAGLDPVGR_					0	0	0	0	P62879	P62879	P62879	GNB2	Guanine nucleotide-binding protein G(I)/G(S)/G(T) subunit beta-2	MULTI-MSMS	GODWIN_022123_TISSUE_DDA_SF16	644.989	3	644.655	1930.94	0.25363	0.0001635	-0.23524	-0.00015165	0.018392	1.19E-05	644.655	48.554	0.6165	48.554	48.269	48.886	0					36	11	5	0	0	0	4.24E-23	1	15139	15139
ACGDSTLTQITAGLDPVGR	19	Unmodified	_ACGDSTLTQITAGLDPVGR_					0	0	0	0	P62879	P62879	P62879	GNB2	Guanine nucleotide-binding protein G(I)/G(S)/G(T) subunit beta-2	MULTI-MSMS	GODWIN_022123_TISSUE_DDA_SF17	966.981	2	966.478	1930.94	0.91154	0.00088099	1.0606	0.0010251	1.9722	0.001906	966.981	48.582	0.61292	48.582	48.198	48.811	0					34	11	4	0	0	0	2.94E-18	1	15993	15993
ACGDSTLTQITAGLDPVGR	19	Unmodified	_ACGDSTLTQITAGLDPVGR_					0	0	0	0	P62879	P62879	P62879	GNB2	Guanine nucleotide-binding protein G(I)/G(S)/G(T) subunit beta-2	MULTI-MSMS	GODWIN_022123_TISSUE_DDA_SF17	644.989	3	644.655	1930.94	0.047304	3.05E-05	-0.13195	-8.51e-05	-0.084642	-5.46e-05	644.989	48.582	0.61326	48.582	48.249	48.862	0					33	11	4	0	0	0	1.95E-38	1	16005	16005
ACGLNFADLMAR	12	Oxidation (M)	_ACGLNFADLM(Oxidation (M))AR_	ACGLNFADLM(1)AR		ACGLNFADLM(160)AR		0	1	0	0	Q99536	Q99536	Q99536	VAT1	Synaptic vesicle membrane protein VAT-1 homolog	MULTI-MSMS	GODWIN_022123_TISSUE_DDA_SF10	677.816	2	677.816	1353.62	0.10137	6.87E-05	-0.42637	-0.000289	-0.325	-0.00022029	677.816	37.827	0.82044	37.827	37.177	37.997	0					37	15	4	0	0	0	6.55E-06	1	10847	10847
ACGLNFADLMAR	12	Oxidation (M)	_ACGLNFADLM(Oxidation (M))AR_	ACGLNFADLM(1)AR		ACGLNFADLM(160)AR		0	1	0	0	Q99536	Q99536	Q99536	VAT1	Synaptic vesicle membrane protein VAT-1 homolog	MULTI-MSMS	GODWIN_022123_TISSUE_DDA_SF11	677.816	2	677.816	1353.62	-0.068979	-4.68e-05	-0.21076	-0.00014286	-0.27974	-0.00018961	677.816	37.738	0.55907	37.738	37.491	38.05	0					33	10	4	0	0	0	4.18E-06	1	10702	10702
ACGLVASNLNLKPGECLR	18	Acetyl (Protein N-term)	_(Acetyl (Protein N-term))ACGLVASNLNLKPGECLR_					1	0	0	1	P09382	P09382	P09382	LGALS1	Galectin-1	MULTI-MSMS	GODWIN_022123_TISSUE_DDA_SF09	672.346	3	672.012	2013.01	0.17699	0.00011894	-1.1777	-0.00079144	-1.0007	-0.0006725	672.346	43.934	0.8642	43.934	43.514	44.378	0					56	16	6	0	0	0	1.88E-14	1	13816	13816
ACLDTAVENMPSLK	14	Oxidation (M)	_ACLDTAVENM(Oxidation (M))PSLK_	ACLDTAVENM(1)PSLK		ACLDTAVENM(210)PSLK		0	1	0	0	P49327	P49327	P49327	FASN	Fatty acid synthase;[Acyl-carrier-protein] S-acetyltransferase;[Acyl-carrier-protein] S-malonyltransferase;3-oxoacyl-[acyl-carrier-protein] synthase;3-oxoacyl-[acyl-carrier-protein] reductase;3-hydroxyacyl-[acyl-carrier-protein] dehydratase;Enoyl-[acyl-carrier-protein] reductase;Oleoyl-[acyl-carrier-protein] hydrolase	MULTI-MSMS	GODWIN_022123_TISSUE_DDA_SF13	783.373	2	782.871	1563.73	0.39797	0.00031156	-0.24626	-0.00019279	0.15172	0.00011877	782.871	25.627	0.81089	25.627	25.4	26.21	0					39	15	4	0	0	0	2.29E-12	1	7063	7063
ACLLETPIR	9	Acetyl (Protein N-term)	_(Acetyl (Protein N-term))ACLLETPIR_					1	0	0	0	Q8IUR7	Q8IUR7	Q8IUR7	ARMC8	Armadillo repeat-containing protein 8	MULTI-MSMS	GODWIN_022123_TISSUE_DDA_SF16	557.8	2	557.8	1113.59	0.068587	3.83E-05	-0.62434	-0.00034825	-0.55575	-0.00031	557.8	48.965	0.46431	48.965	48.682	49.146	0					26	8	4	0	0	0	0.0002553	1	15239	15239
ACPRPEGLNFQDLK	14	Unmodified	_ACPRPEGLNFQDLK_					0	0	0	1	P15927	P15927	P15927	RPA2	Replication protein A 32 kDa subunit	MULTI-MSMS	GODWIN_022123_TISSUE_DDA_SF13	548.944	3	548.944	1643.81	0.29613	0.00016256	-0.60104	-0.00032994	-0.30491	-0.00016738	548.943	29.574	0.40944	29.574	29.345	29.755	0					24	7	5	0	0	0	7.96E-05	1	8634	8634
ACQSIYPLHDVFVR	14	Unmodified	_ACQSIYPLHDVFVR_					0	0	0	0	P61247	P61247	P61247	RPS3A	40S ribosomal protein S3a	MULTI-MSMS	GODWIN_022123_TISSUE_DDA_SF10	569.29	3	568.956	1703.85	-0.10164	-5.78e-05	-0.09486	-5.4e-05	-0.1965	-0.0001118	569.29	38.943	0.45773	38.943	38.817	39.275	0					23	8	4	0	0	0	5.13E-05	1	11250	11250
ACQSIYPLHDVFVR	14	Unmodified	_ACQSIYPLHDVFVR_					0	0	0	0	P61247	P61247	P61247	RPS3A	40S ribosomal protein S3a	MULTI-MSMS	GODWIN_022123_TISSUE_DDA_SF11	568.956	3	568.956	1703.85	0.040058	2.28E-05	-0.12962	-7.37e-05	-0.089559	-5.1e-05	568.956	39.005	0.66672	39.005	38.561	39.227	0					33	12	5	0	0	0	0.0065263	1	11123	11123
ACSLPYASESK	11	Unmodified	_ACSLPYASESK_					0	0	0	0	CON__ENSEMBL:ENSBTAP00000016046	CON__ENSEMBL:ENSBTAP00000016046	CON__ENSEMBL:ENSBTAP00000016046			MULTI-MSMS	GODWIN_022123_TISSUE_DDA_SF07	606.782	2	606.782	1211.55	0.067516	4.10E-05	0.081247	4.93E-05	0.14876	9.03E-05	606.782	17.358	0.65866	17.358	16.877	17.535	0					21	12	2	0	0	0	0.0035671	1	4352	4352
ACTILLR	7	Unmodified	_ACTILLR_					0	0	0	0	P49368	P49368	P49368	CCT3	T-complex protein 1 subunit gamma	MULTI-MSMS	GODWIN_022123_TISSUE_DDA_SF14	423.747	2	423.747	845.479	-0.09587	-4.06e-05	-0.17332	-7.34e-05	-0.26919	-0.00011407	423.747	20.721	0.5092	20.721	20.439	20.948	0					28	9	4	0	0	0	0.0044562	1	5298	5298
ACYGVLR	7	Unmodified	_ACYGVLR_					0	0	0	0	P23396	P23396	P23396	RPS3	40S ribosomal protein S3	MULTI-MSMS	GODWIN_022123_TISSUE_DDA_SF04	419.716	2	419.716	837.417	0.84125	0.00035309	-0.9104	-0.00038211	-0.069146	-2.9e-05	419.715	16.768	0.61098	16.768	16.386	16.997	0					32	11	5	0	0	0	0.014681	1	4478	4478
ACYLSINPQKDEALETEK	18	Unmodified	_ACYLSINPQKDEALETEK_					0	0	0	1	P42025	P42025	P42025	ACTR1B	Beta-centractin	MULTI-MSMS	GODWIN_022123_TISSUE_DDA_SF04	704.012	3	703.677	2108.01	0.18255	0.00012846	-0.18716	-0.0001317	-0.0046065	-3.24e-06	704.011	31.462	0.61251	31.462	31.095	31.708	0					33	11	4	0	0	0	8.44E-12	1	10218	10218
ACYLSINPQKDETLETEK	18	Unmodified	_ACYLSINPQKDETLETEK_					0	0	0	1	P61163	P61163	P61163	ACTR1A	Alpha-centractin	MULTI-MSMS	GODWIN_022123_TISSUE_DDA_SF04	714.016	3	713.681	2138.02	0.2214	0.00015801	-0.092968	-6.63e-05	0.12843	9.17E-05	714.015	30.918	0.70595	30.918	30.491	31.197	0					35	13	3	0	0	0	1.61E-13	1	9983	9983
ADAAATAGAGGSGTR	15	Acetyl (Protein N-term)	_(Acetyl (Protein N-term))ADAAATAGAGGSGTR_					1	0	0	0	Q7Z7C8	Q7Z7C8	Q7Z7C8	TAF8	Transcription initiation factor TFIID subunit 8	MULTI-MSMS	GODWIN_022123_TISSUE_DDA_SF18	638.3	2	638.3	1274.59	0.21667	0.0001383	0.44586	0.00028459	0.66253	0.00042289	638.3	14.834	0.20333	14.834	14.67	14.873	0					6	3	2	0	0	0	1.57E-08	1	3623	3623
ADAASSLTVDVTPPTAK	17	Unmodified	_ADAASSLTVDVTPPTAK_					0	0	0	0	Q9H8Y8	Q9H8Y8	Q9H8Y8	GORASP2	Golgi reassembly-stacking protein 2	MULTI-MSMS	GODWIN_022123_TISSUE_DDA_SF02	822.428	2	822.428	1642.84	0.5147	0.0004233	-0.41775	-0.00034357	0.096945	7.97E-05	822.427	31.849	1.0115	31.849	31.115	32.126	0					36	21	2	0	0	0	1.93E-05	3	10015	10006;10015;10042
ADAEEGIFEIK	11	Unmodified	_ADAEEGIFEIK_					0	0	0	0	Q9BYX2	Q9BYX2	Q9BYX2	TBC1D2	TBC1 domain family member 2A	MULTI-MSMS	GODWIN_022123_TISSUE_DDA_SF11	611.303	2	611.304	1220.59	0.040921	2.50E-05	-0.80578	-0.00049258	-0.76486	-0.00046756	611.303	37.393	0.56015	37.393	37.134	37.694	0					23	10	4	0	0	0	0.0031223	1	10622	10622
ADAEENLEDAMEEVR	15	Oxidation (M)	_ADAEENLEDAM(Oxidation (M))EEVR_	ADAEENLEDAM(1)EEVR		ADAEENLEDAM(130)EEVR		0	1	0	0	Q68DH5	Q68DH5	Q68DH5	LMBRD2	LMBR1 domain-containing protein 2	MULTI-MSMS	GODWIN_022123_TISSUE_DDA_SF05	868.868	2	868.868	1735.72	0.70424	0.00061189	-0.60132	-0.00052247	0.10292	8.94E-05	869.369	30.254	0.255	30.254	30.075	30.33	0					15	4	4	0	0	0	7.02E-06	1	9798	9798
ADAEGESDLENSR	13	Unmodified	_ADAEGESDLENSR_					0	0	0	0	Q9Y490	Q9Y490	Q9Y490	TLN1	Talin-1	MULTI-MSMS	GODWIN_022123_TISSUE_DDA_SF03	696.797	2	696.797	1391.58	0.025818	1.80E-05	0.20425	0.00014232	0.23006	0.00016031	696.798	13.582	0.71795	13.582	13.354	14.072	0					44	13	6	0	0	0	7.36E-36	1	2863	2863
ADAEGESDLENSR	13	Unmodified	_ADAEGESDLENSR_					0	0	0	0	Q9Y490	Q9Y490	Q9Y490	TLN1	Talin-1	MULTI-MSMS	GODWIN_022123_TISSUE_DDA_SF04	696.797	2	696.797	1391.58	0.87368	0.00060878	-1.2152	-0.00084677	-0.34155	-0.00023799	696.797	13.588	0.41372	13.588	13.408	13.822	0					26	7	6	0	0	0	4.62E-36	1	3227	3227
ADAEGESDLENSRK	14	Unmodified	_ADAEGESDLENSRK_					0	0	0	1	Q9Y490	Q9Y490	Q9Y490	TLN1	Talin-1	MULTI-MSMS	GODWIN_022123_TISSUE_DDA_SF03	507.566	3	507.566	1519.68	-0.12446	-6.32e-05	0.35221	0.00017877	0.22775	0.0001156	507.566	10.258	0.40725	10.258	9.928	10.335	0					12	7	2	0	0	0	0.012047	1	1856	1856
ADAEGESDLENSRK	14	Unmodified	_ADAEGESDLENSRK_					0	0	0	1	Q9Y490	Q9Y490	Q9Y490	TLN1	Talin-1	MULTI-MSMS	GODWIN_022123_TISSUE_DDA_SF04	507.567	3	507.566	1519.68	-0.24554	-0.00012463	-0.1279	-6.49e-05	-0.37344	-0.00018955	507.567	10.461	0.66507	10.461	10.184	10.849	0					31	12	6	0	0	0	3.25E-16	1	2022	2022
ADAEGESDLENSRK	14	Unmodified	_ADAEGESDLENSRK_					0	0	0	1	Q9Y490	Q9Y490	Q9Y490	TLN1	Talin-1	MULTI-MSMS	GODWIN_022123_TISSUE_DDA_SF04	760.846	2	760.845	1519.68	0.4441	0.00033789	0.23824	0.00018127	0.68234	0.00051915	760.845	10.458	0.25496	10.458	10.284	10.539	0					14	4	5	0	0	0	9.16E-37	1	2026	2026
ADAENLIYTADPESFEVNTK	20	Unmodified	_ADAENLIYTADPESFEVNTK_					0	0	0	0	Q9H8V3	Q9H8V3	Q9H8V3	ECT2	Protein ECT2	MULTI-MSMS	GODWIN_022123_TISSUE_DDA_SF05	743.353	3	743.018	2226.03	0.34792	0.00025851	0.024396	1.81E-05	0.37231	0.00027664	743.353	47.566	0.41454	47.566	47.323	47.737	0					19	7	4	0	0	0	0.024711	1	15232	15232
ADAEVIILPK	10	Acetyl (Protein N-term)	_(Acetyl (Protein N-term))ADAEVIILPK_					1	0	0	0	O60832	O60832	O60832	DKC1	H/ACA ribonucleoprotein complex subunit 4	MULTI-MSMS	GODWIN_022123_TISSUE_DDA_SF02	555.823	2	555.824	1109.63	-0.15168	-8.43e-05	0.0039702	2.21E-06	-0.14771	-8.21e-05	555.824	46.844	0.91572	46.844	46.303	47.219	0					51	17	4	0	0	0	0.00015222	1	14921	14921
ADAGFVYSEAVASHYMR	17	Oxidation (M)	_ADAGFVYSEAVASHYM(Oxidation (M))R_	ADAGFVYSEAVASHYM(1)R		ADAGFVYSEAVASHYM(78)R		0	1	0	0	O14936	O14936	O14936	CASK	Peripheral plasma membrane protein CASK	MULTI-MSMS	GODWIN_022123_TISSUE_DDA_SF16	630.622	3	630.621	1888.84	-0.36225	-0.00022844	0.60098	0.00037899	0.23873	0.00015055	630.956	33.016	0.76853	33.016	32.681	33.45	0					42	14	6	0	0	0	0.00032337	1	9874	9874
ADALQAGASQFETSAAK	17	Unmodified	_ADALQAGASQFETSAAK_					0	0	0	0	P63027;Q15836	P63027;Q15836	Q15836	VAMP2;VAMP3	Vesicle-associated membrane protein 2;Vesicle-associated membrane protein 3	MULTI-MSMS	GODWIN_022123_TISSUE_DDA_SF04	833.408	2	833.408	1664.8	0.55537	0.00046285	-0.053846	-4.49e-05	0.50152	0.00041797	833.408	30.557	0.28772	30.557	30.45	30.738	0					14	5	4	0	0	0	0.074371	1	9893	9893
ADALQAGASQFETSAAK	17	Unmodified	_ADALQAGASQFETSAAK_					0	0	0	0	P63027;Q15836	P63027;Q15836	Q15836	VAMP2;VAMP3	Vesicle-associated membrane protein 2;Vesicle-associated membrane protein 3	MULTI-MSMS	GODWIN_022123_TISSUE_DDA_SF05	833.408	2	833.408	1664.8	0.6836	0.00056972	-0.33555	-0.00027965	0.34806	0.00029007	833.407	30.458	0.61319	30.458	30.127	30.74	0					39	11	6	0	0	0	2.50E-07	2	9862	9843;9862
ADALQAGASQFETSAAK	17	Unmodified	_ADALQAGASQFETSAAK_					0	0	0	0	P63027;Q15836	P63027;Q15836	Q15836	VAMP2;VAMP3	Vesicle-associated membrane protein 2;Vesicle-associated membrane protein 3	MULTI-MSMS	GODWIN_022123_TISSUE_DDA_SF05	555.941	3	555.941	1664.8	0.304	0.000169	-0.41994	-0.00023346	-0.11594	-6.45e-05	555.941	30.456	0.61266	30.456	30.229	30.842	0					31	11	4	0	0	0	1.45E-19	2	9864	9854;9864
ADALQAGASQFETSAAK	17	Unmodified	_ADALQAGASQFETSAAK_					0	0	0	0	P63027;Q15836	P63027;Q15836	Q15836	VAMP2;VAMP3	Vesicle-associated membrane protein 2;Vesicle-associated membrane protein 3	MULTI-MSMS	GODWIN_022123_TISSUE_DDA_SF06	833.408	2	833.408	1664.8	0.31029	0.00025859	0.1131	9.43E-05	0.42338	0.00035285	833.408	30.431	0.66517	30.431	29.997	30.662	0					52	12	7	0	0	0	1.19E-07	1	9150	9150
ADALQAGASQFETSAAK	17	Unmodified	_ADALQAGASQFETSAAK_					0	0	0	0	P63027;Q15836	P63027;Q15836	Q15836	VAMP2;VAMP3	Vesicle-associated membrane protein 2;Vesicle-associated membrane protein 3	MULTI-MSMS	GODWIN_022123_TISSUE_DDA_SF06	556.275	3	555.941	1664.8	0.12691	7.06E-05	-0.42759	-0.00023771	-0.30068	-0.00016716	555.941	30.432	0.81908	30.432	30.048	30.867	0					41	15	5	0	0	0	3.93E-14	1	9155	9155
ADANNQTTEPQLK	13	Unmodified	_ADANNQTTEPQLK_					0	0	0	0	P19878	P19878	P19878	NCF2	Neutrophil cytosol factor 2	MULTI-MSMS	GODWIN_022123_TISSUE_DDA_SF16	715.35	2	715.35	1428.68	0.375	0.00026825	-0.12581	-9e-05	0.24918	0.00017825	715.349	12.158	0.46165	12.158	11.951	12.413	0					26	8	4	0	0	0	1.56E-10	1	2482	2482
ADAPDAGAQSDSELPSYHQNDVSLDR	26	Phospho (STY)	_ADAPDAGAQS(Phospho (STY))DSELPSYHQNDVSLDR_		ADAPDAGAQS(0.841)DS(0.159)ELPSYHQNDVSLDR		ADAPDAGAQS(7.2)DS(-7.2)ELPS(-47)Y(-110)HQNDVS(-110)LDR	0	0	1	0	Q92538	Q92538	Q92538	GBF1	Golgi-specific brefeldin A-resistance guanine nucleotide exchange factor 1	MULTI-MSMS	GODWIN_022123_TISSUE_DDA_SF12	947.07	3	946.733	2837.18	0.058076	5.50E-05	1.6016	0.0015163	1.6597	0.0015713	947.069	32.547	0.41131	32.547	32.265	32.676	0					33	7	6	0	0	0	2.35E-22	1	9021	9021
ADATSSQDSELER	13	Unmodified	_ADATSSQDSELER_					0	0	0	0	Q99504	Q99504	Q99504	EYA3	Eyes absent homolog 3	MULTI-MSMS	GODWIN_022123_TISSUE_DDA_SF04	704.813	2	704.813	1407.61	0.67039	0.0004725	0.55111	0.00038843	1.2215	0.00086092	704.814	12.302	0.52324	12.302	12.22	12.744	0					16	10	3	0	0	0	9.85E-07	1	2768	2768
ADAYTVELENAESR	14	Unmodified	_ADAYTVELENAESR_					0	0	0	0	Q8WXH0	Q8WXH0	Q8WXH0	SYNE2	Nesprin-2	MULTI-MSMS	GODWIN_022123_TISSUE_DDA_SF18	784.367	2	784.365	1566.72	0.25389	0.00019914	1.3667	0.001072	1.6206	0.0012711	784.366	31.358	0.35726	31.358	31.132	31.489	0					18	6	4	0	0	0	1.26E-16	1	9862	9862
ADCASGIFLAAEK	13	Unmodified	_ADCASGIFLAAEK_					0	0	0	0	O43747	O43747	O43747	AP1G1	AP-1 complex subunit gamma-1	MSMS	GODWIN_022123_TISSUE_DDA_SF03	676.83	2	676.829	1351.64	NaN	NaN	NaN	NaN	NaN	NaN	NaN	33.973	1	33.973	33.473	34.473	0								0	0	0	0.016407	1	10333	10333
ADDADEFGYSR	11	Unmodified	_ADDADEFGYSR_					0	0	0	0	Q7KZF4	Q7KZF4	Q7KZF4	SND1	Staphylococcal nuclease domain-containing protein 1	MULTI-MSMS	GODWIN_022123_TISSUE_DDA_SF05	623.255	2	623.255	1244.49	-0.2031	-0.00012658	0.72627	0.00045265	0.52317	0.00032607	623.255	21.135	0.35562	21.135	20.958	21.314	0					21	6	4	0	0	0	4.90E-05	1	6427	6427
ADDADEFGYSR	11	Unmodified	_ADDADEFGYSR_					0	0	0	0	Q7KZF4	Q7KZF4	Q7KZF4	SND1	Staphylococcal nuclease domain-containing protein 1	MULTI-MSMS	GODWIN_022123_TISSUE_DDA_SF06	623.256	2	623.255	1244.49	0.4098	0.00025541	0.54892	0.00034212	0.95872	0.00059753	623.255	21.26	0.2937	21.26	21.043	21.336	0					12	5	3	0	0	0	0.0026513	1	5970	5970
ADDDTYVILDNLR	13	Unmodified	_ADDDTYVILDNLR_					0	0	0	0	Q9NS00	Q9NS00	Q9NS00	C1GALT1	Glycoprotein-N-acetylgalactosamine 3-beta-galactosyltransferase 1	MULTI-MSMS	GODWIN_022123_TISSUE_DDA_SF04	761.873	2	761.873	1521.73	0.45181	0.00034422	-0.12101	-9.22e-05	0.3308	0.00025203	761.873	47.55	0.40804	47.55	47.318	47.726	0					21	7	4	0	0	0	2.22E-11	1	15362	15362
ADDGAGEFSTSVTR	14	Unmodified	_ADDGAGEFSTSVTR_					0	0	0	0	O15230	O15230	O15230	LAMA5	Laminin subunit alpha-5	MULTI-MSMS	GODWIN_022123_TISSUE_DDA_SF12	706.819	2	706.818	1411.62	0.23305	0.00016472	0.0541	3.82E-05	0.28715	0.00020296	706.818	21.825	0.45971	21.825	21.542	22.001	0					29	8	5	0	0	0	4.91E-13	1	5798	5798
ADDGFHLLLMTPK	13	Oxidation (M)	_ADDGFHLLLM(Oxidation (M))TPK_	ADDGFHLLLM(1)TPK		ADDGFHLLLM(53)TPK		0	1	0	0	Q9H6R4	Q9H6R4	Q9H6R4	NOL6	Nucleolar protein 6	MULTI-MSMS	GODWIN_022123_TISSUE_DDA_SF10	492.253	3	491.918	1472.73	-0.25581	-0.00012584	0.30533	0.0001502	0.049521	2.44E-05	491.919	39.595	0.81379	39.595	39.38	40.194	0					43	15	5	0	0	0	0.025736	1	11445	11445
ADDGGLTEQSVAQVLQSAK	19	Unmodified	_ADDGGLTEQSVAQVLQSAK_					0	0	0	0	Q9P299	Q9P299	Q9P299	COPZ2	Coatomer subunit zeta-2	MSMS	GODWIN_022123_TISSUE_DDA_SF13	958.982	2	958.982	1915.95	NaN	NaN	NaN	NaN	NaN	NaN	NaN	47.223	1	47.223	46.723	47.723	0								0	0	0	4.79E-07	1	14408	14408
ADDGRPFPQVIK	12	Unmodified	_ADDGRPFPQVIK_					0	0	0	1	P04075	P04075	P04075	ALDOA	Fructose-bisphosphate aldolase A	MULTI-MSMS	GODWIN_022123_TISSUE_DDA_SF01	448.242	3	448.242	1341.7	-0.33994	-0.00015237	-0.60531	-0.00027133	-0.94525	-0.0004237	448.242	24.184	1.1772	24.184	23.543	24.72	0					113	22	7	0	0	0	0.060397	1	6653	6653
ADDGRPFPQVIK	12	Unmodified	_ADDGRPFPQVIK_					0	0	0	1	P04075	P04075	P04075	ALDOA	Fructose-bisphosphate aldolase A	MULTI-MSMS	GODWIN_022123_TISSUE_DDA_SF01	671.859	2	671.859	1341.7	-0.13175	-8.85e-05	-0.094047	-6.32e-05	-0.22579	-0.0001517	671.859	24.191	0.97378	24.191	23.645	24.619	0					64	18	5	0	0	0	0.0089544	2	6857	6707;6857
ADDILASPPR	10	Unmodified	_ADDILASPPR_					0	0	0	0	P39060	P39060	P39060	COL18A1	Collagen alpha-1(XVIII) chain;Endostatin	MSMS	GODWIN_022123_TISSUE_DDA_SF09	527.78	2	527.78	1053.55	NaN	NaN	NaN	NaN	NaN	NaN	NaN	21.285	1	21.285	20.785	21.785	0								0	0	0	0.0043652	1	5932	5932
ADDILDLK	8	Unmodified	_ADDILDLK_					0	0	0	0	Q9H9E3	Q9H9E3	Q9H9E3	COG4	Conserved oligomeric Golgi complex subunit 4	MULTI-MSMS	GODWIN_022123_TISSUE_DDA_SF10	451.745	2	451.745	901.476	-0.10923	-4.93e-05	0.32514	0.00014688	0.21591	9.75E-05	451.745	31.753	0.46148	31.753	31.523	31.985	0					27	8	5	0	0	0	0.011307	1	8925	8925
ADDKETCFAEEGK	13	Unmodified	_ADDKETCFAEEGK_					0	0	0	1	CON__P02768-1;P02768	CON__P02768-1	CON__P02768-1	ALB	Serum albumin	MULTI-MSMS	GODWIN_022123_TISSUE_DDA_SF04	500.549	3	500.549	1498.62	0.010333	5.17E-06	0.66563	0.00033318	0.67596	0.00033835	500.549	12.163	0.50732	12.163	11.713	12.22	0					21	9	4	0	0	0	6.52E-12	1	2673	2673
ADDKETCFAEEGK	13	Unmodified	_ADDKETCFAEEGK_					0	0	0	1	CON__P02768-1;P02768	CON__P02768-1	CON__P02768-1	ALB	Serum albumin	MULTI-MSMS	GODWIN_022123_TISSUE_DDA_SF04	750.32	2	750.32	1498.62	0.76013	0.00057034	0.039791	2.99E-05	0.79992	0.0006002	750.821	12.186	0.20253	12.186	12.018	12.22	0					11	3	4	0	0	0	7.98E-10	1	2696	2696
ADDKETCFAEEGKK	14	Unmodified	_ADDKETCFAEEGKK_					0	0	0	2	CON__P02768-1;P02768	CON__P02768-1	CON__P02768-1	ALB	Serum albumin	MULTI-SECPEP	GODWIN_022123_TISSUE_DDA_SF05	543.247	3	543.247	1626.72	0.086552	4.70E-05	-0.0096676	-5.25e-06	0.076885	4.18E-05	543.247	9.8775	0.20382	9.8775	9.7478	9.9516	0					9	3	4	0	0	0	0.0012414	1	1833	1833
ADDLEPIMELGR	12	Oxidation (M)	_ADDLEPIM(Oxidation (M))ELGR_	ADDLEPIM(1)ELGR		ADDLEPIM(110)ELGR		0	1	0	0	P52564	P52564	P52564	MAP2K6	Dual specificity mitogen-activated protein kinase kinase 6	MULTI-MSMS	GODWIN_022123_TISSUE_DDA_SF06	687.832	2	687.832	1373.65	-0.052438	-3.61e-05	0.10717	7.37E-05	0.054737	3.77E-05	687.832	36.051	0.56488	36.051	35.666	36.231	0					34	10	5	0	0	0	0.00050524	1	11041	11041
ADDPLRLDQELQQPQTQEK	19	Unmodified	_ADDPLRLDQELQQPQTQEK_					0	0	0	1	Q12888	Q12888	Q12888	TP53BP1	Tumor suppressor p53-binding protein 1	MULTI-MSMS	GODWIN_022123_TISSUE_DDA_SF07	751.711	3	751.377	2251.11	0.20493	0.00015398	0.62021	0.00046601	0.82514	0.00061999	751.711	33.567	0.6649	33.567	33.229	33.894	0					37	12	5	0	0	0	0.00057347	1	10476	10476
ADDPSAADR	9	Acetyl (Protein N-term)	_(Acetyl (Protein N-term))ADDPSAADR_					1	0	0	0	P62495	P62495	P62495	ETF1	Eukaryotic peptide chain release factor subunit 1	MULTI-MSMS	GODWIN_022123_TISSUE_DDA_SF04	480.207	2	480.207	958.399	0.062544	3.00E-05	0.066127	3.18E-05	0.12867	6.18E-05	480.207	12.3	0.26621	12.3	12.22	12.487	0					13	5	3	0	0	0	0.00021192	1	2743	2743
ADDPYAHLSK	10	Unmodified	_ADDPYAHLSK_					0	0	0	0	Q8NE71	Q8NE71	Q8NE71	ABCF1	ATP-binding cassette sub-family F member 1	MULTI-MSMS	GODWIN_022123_TISSUE_DDA_SF10	558.77	2	558.77	1115.52	0.42557	0.0002378	-0.92624	-0.00051755	-0.50067	-0.00027976	558.769	13.694	0.41006	13.694	13.43	13.84	0					15	7	3	0	0	0	0.0066441	1	2983	2983
ADDVDQQQTTNTVEEPLDLIR	21	Acetyl (Protein N-term)	_(Acetyl (Protein N-term))ADDVDQQQTTNTVEEPLDLIR_					1	0	0	0	P62310	P62310	P62310	LSM3	U6 snRNA-associated Sm-like protein LSm3	MULTI-MSMS	GODWIN_022123_TISSUE_DDA_SF09	815.062	3	814.726	2441.16	0.52448	0.00042731	1.0682	0.0008703	1.5927	0.0012976	815.061	51.01	0.25415	51.01	50.935	51.189	0					7	4	2	0	0	0	0.017631	1	16094	16094
ADDVRPEVTWSFSR	14	Unmodified	_ADDVRPEVTWSFSR_					0	0	0	1	Q9P2B2	Q9P2B2	Q9P2B2	PTGFRN	Prostaglandin F2 receptor negative regulator	MULTI-MSMS	GODWIN_022123_TISSUE_DDA_SF14	555.94	3	555.606	1663.8	0.078645	4.37E-05	-0.32002	-0.0001778	-0.24137	-0.00013411	555.606	34.825	0.41096	34.825	34.57	34.981	0					16	7	3	0	0	0	6.54E-08	1	10826	10826
ADDVRPEVTWSFSR	14	Unmodified	_ADDVRPEVTWSFSR_					0	0	0	1	Q9P2B2	Q9P2B2	Q9P2B2	PTGFRN	Prostaglandin F2 receptor negative regulator	MULTI-MSMS	GODWIN_022123_TISSUE_DDA_SF14	832.905	2	832.905	1663.8	0.1676	0.0001396	0.67497	0.00056218	0.84257	0.00070178	832.906	34.854	0.25996	34.854	34.67	34.93	0					15	4	4	0	0	0	4.10E-06	1	10842	10842
ADDYEQVK	8	Unmodified	_ADDYEQVK_					0	0	0	0	P61421	P61421	P61421	ATP6V0D1	V-type proton ATPase subunit d 1	MULTI-MSMS	GODWIN_022123_TISSUE_DDA_SF04	484.221	2	484.222	966.429	-0.21258	-0.00010293	-1.0339	-0.00050063	-1.2465	-0.00060356	484.221	11.129	0.3052	11.129	11.002	11.308	0					10	5	3	0	0	0	0.042786	1	2317	2317
ADDYIEITGAGGK	13	Unmodified	_ADDYIEITGAGGK_					0	0	0	0	Q9Y3Z3	Q9Y3Z3	Q9Y3Z3	SAMHD1	Deoxynucleoside triphosphate triphosphohydrolase SAMHD1	MULTI-MSMS	GODWIN_022123_TISSUE_DDA_SF09	655.317	2	655.317	1308.62	0.17128	0.00011224	0.46539	0.00030498	0.63667	0.00041722	655.317	27.896	0.8654	27.896	27.701	28.567	0					50	16	5	0	0	0	0.0001766	1	8316	8316
ADDYIEITGAGGK	13	Unmodified	_ADDYIEITGAGGK_					0	0	0	0	Q9Y3Z3	Q9Y3Z3	Q9Y3Z3	SAMHD1	Deoxynucleoside triphosphate triphosphohydrolase SAMHD1	MULTI-MSMS	GODWIN_022123_TISSUE_DDA_SF10	655.317	2	655.317	1308.62	0.07843	5.14E-05	-0.054438	-3.57e-05	0.023991	1.57E-05	655.317	27.862	0.71492	27.862	27.582	28.297	0					42	13	5	0	0	0	5.82E-05	1	7671	7671
ADEANDNLFR	10	Unmodified	_ADEANDNLFR_					0	0	0	0	P09913	P09913	P09913	IFIT2	Interferon-induced protein with tetratricopeptide repeats 2	MULTI-MSMS	GODWIN_022123_TISSUE_DDA_SF18	582.768	2	582.768	1163.52	0.30513	0.00017782	-0.12354	-7.2e-05	0.18159	0.00010583	582.768	22.329	0.40679	22.329	22.106	22.512	0					20	7	4	0	0	0	0.00011253	1	6325	6325
ADEAQQREEELR	12	Unmodified	_ADEAQQREEELR_					0	0	0	1	Q9BQS8	Q9BQS8	Q9BQS8	FYCO1	FYVE and coiled-coil domain-containing protein 1	MULTI-MSMS	GODWIN_022123_TISSUE_DDA_SF04	491.902	3	491.902	1472.69	-0.22599	-0.00011117	0.08601	4.23E-05	-0.13998	-6.89e-05	491.903	11.484	0.25347	11.484	11.308	11.561	0					17	4	5	0	0	0	2.82E-05	1	2434	2434
ADEASELACPTPK	13	Unmodified	_ADEASELACPTPK_					0	0	0	0	P49327	P49327	P49327	FASN	Fatty acid synthase;[Acyl-carrier-protein] S-acetyltransferase;[Acyl-carrier-protein] S-malonyltransferase;3-oxoacyl-[acyl-carrier-protein] synthase;3-oxoacyl-[acyl-carrier-protein] reductase;3-hydroxyacyl-[acyl-carrier-protein] dehydratase;Enoyl-[acyl-carrier-protein] reductase;Oleoyl-[acyl-carrier-protein] hydrolase	MULTI-MSMS	GODWIN_022123_TISSUE_DDA_SF18	694.822	2	694.822	1387.63	0.053811	3.74E-05	0.26317	0.00018286	0.31698	0.00022025	694.822	18.345	0.45731	18.345	18.069	18.526	0					30	8	5	0	0	0	1.14E-08	1	4895	4895
ADEDFVSYTPR	11	Unmodified	_ADEDFVSYTPR_					0	0	0	0	Q9ULE6	Q9ULE6	Q9ULE6	PALD1	Paladin	MULTI-MSMS	GODWIN_022123_TISSUE_DDA_SF09	650.297	2	650.296	1298.58	0.16392	0.0001066	0.87569	0.00056946	1.0396	0.00067605	650.297	28.62	0.66442	28.62	28.16	28.824	0					34	12	4	0	0	0	0.0010838	1	8622	8622
ADEDGEGIHPSAPHR	15	Acetyl (Protein N-term)	_(Acetyl (Protein N-term))ADEDGEGIHPSAPHR_					1	0	0	0	Q96L92	Q96L92	Q96L92	SNX27	Sorting nexin-27	MULTI-MSMS	GODWIN_022123_TISSUE_DDA_SF16	543.913	3	543.913	1628.72	0.20158	0.00010964	-0.23678	-0.00012879	-0.0352	-1.91e-05	543.913	14.91	0.92049	14.91	14.273	15.194	0					77	17	6	0	0	0	5.21E-06	2	3306	3306;3431
ADEDLIFR	8	Acetyl (Protein N-term)	_(Acetyl (Protein N-term))ADEDLIFR_					1	0	0	0	O00418	O00418	O00418	EEF2K	Eukaryotic elongation factor 2 kinase	MULTI-MSMS	GODWIN_022123_TISSUE_DDA_SF10	510.753	2	510.753	1019.49	-0.21839	-0.00011154	-0.29816	-0.00015229	-0.51655	-0.00026383	510.753	47.004	0.62038	47.004	46.547	47.168	0					25	11	3	0	0	0	0.00078647	1	13708	13708
ADEDPALFQSVK	12	Unmodified	_ADEDPALFQSVK_					0	0	0	0	P48739	P48739	P48739	PITPNB	Phosphatidylinositol transfer protein beta isoform	MULTI-MSMS	GODWIN_022123_TISSUE_DDA_SF08	660.328	2	660.328	1318.64	0.25988	0.00017161	-0.039062	-2.58e-05	0.22082	0.00014581	660.327	30.8	0.51291	30.8	30.419	30.932	0					21	9	4	0	0	0	0.018126	1	8940	8940
ADEDPALFQSVK	12	Unmodified	_ADEDPALFQSVK_					0	0	0	0	P48739	P48739	P48739	PITPNB	Phosphatidylinositol transfer protein beta isoform	MULTI-MSMS	GODWIN_022123_TISSUE_DDA_SF09	660.328	2	660.328	1318.64	0.26729	0.0001765	-0.083054	-5.48e-05	0.18424	0.00012166	660.327	30.743	0.45988	30.743	30.463	30.923	0					23	8	4	0	0	0	1.57E-06	1	9336	9336
ADEDPIMGFHQMFLLK	16	2 Oxidation (M)	_ADEDPIM(Oxidation (M))GFHQM(Oxidation (M))FLLK_	ADEDPIM(1)GFHQM(1)FLLK		ADEDPIM(74)GFHQM(74)FLLK		0	2	0	0	P61970	P61970	P61970	NUTF2	Nuclear transport factor 2	MULTI-MSMS	GODWIN_022123_TISSUE_DDA_SF03	642.305	3	641.971	1922.89	0.051631	3.31E-05	-0.43242	-0.0002776	-0.38079	-0.00024446	642.305	43.226	0.82434	43.226	42.687	43.511	0					61	15	5	0	0	0	0.001117	1	13207	13207
ADEDPIMGFHQMFLLK	16	2 Oxidation (M)	_ADEDPIM(Oxidation (M))GFHQM(Oxidation (M))FLLK_	ADEDPIM(1)GFHQM(1)FLLK		ADEDPIM(76)GFHQM(76)FLLK		0	2	0	0	P61970	P61970	P61970	NUTF2	Nuclear transport factor 2	MULTI-MSMS	GODWIN_022123_TISSUE_DDA_SF04	641.971	3	641.971	1922.89	0.12301	7.90E-05	-0.24545	-0.00015757	-0.12244	-7.86e-05	642.305	43.209	1.6377	43.209	42.572	44.21	0					118	31	7	0	0	0	0.00086417	2	14078	13946;14078
ADEDPIMGFHQMFLLK	16	2 Oxidation (M)	_ADEDPIM(Oxidation (M))GFHQM(Oxidation (M))FLLK_	ADEDPIM(1)GFHQM(1)FLLK		ADEDPIM(73)GFHQM(73)FLLK		0	2	0	0	P61970	P61970	P61970	NUTF2	Nuclear transport factor 2	MULTI-MSMS	GODWIN_022123_TISSUE_DDA_SF04	962.454	2	962.453	1922.89	0.85743	0.00082524	-0.76887	-0.00074	0.088564	8.52E-05	962.452	43.207	0.61247	43.207	42.828	43.44	0					45	11	5	0	0	0	0.0014206	1	14002	14002
ADEDPIMGFHQMFLLK	16	2 Oxidation (M)	_ADEDPIM(Oxidation (M))GFHQM(Oxidation (M))FLLK_	ADEDPIM(1)GFHQM(1)FLLK		ADEDPIM(47)GFHQM(47)FLLK		0	2	0	0	P61970	P61970	P61970	NUTF2	Nuclear transport factor 2	MULTI-MSMS	GODWIN_022123_TISSUE_DDA_SF06	641.971	3	641.971	1922.89	0.09668	6.21E-05	-0.38728	-0.00024862	-0.2906	-0.00018655	642.305	43.113	0.81938	43.113	42.674	43.494	0					77	15	8	0	0	0	0.025445	1	13251	13251
ADEDPIMGFHQMFLLK	16	2 Oxidation (M)	_ADEDPIM(Oxidation (M))GFHQM(Oxidation (M))FLLK_	ADEDPIM(1)GFHQM(1)FLLK		ADEDPIM(48)GFHQM(48)FLLK		0	2	0	0	P61970	P61970	P61970	NUTF2	Nuclear transport factor 2	MULTI-MSMS	GODWIN_022123_TISSUE_DDA_SF10	642.305	3	641.971	1922.89	-0.14531	-9.33e-05	-0.92738	-0.00059535	-1.0727	-0.00068863	641.971	43.013	0.66763	43.013	42.599	43.267	0					52	12	7	0	0	0	0.022527	1	12470	12470
ADEDPIMGFHQMFLLK	16	2 Oxidation (M)	_ADEDPIM(Oxidation (M))GFHQM(Oxidation (M))FLLK_	ADEDPIM(1)GFHQM(1)FLLK		ADEDPIM(52)GFHQM(52)FLLK		0	2	0	0	P61970	P61970	P61970	NUTF2	Nuclear transport factor 2	MULTI-MSMS	GODWIN_022123_TISSUE_DDA_SF11	642.305	3	641.971	1922.89	-0.0071371	-4.58e-06	0.054023	3.47E-05	0.046886	3.01E-05	642.305	42.968	0.81593	42.968	42.618	43.434	0					55	15	5	0	0	0	0.016556	1	12314	12314
ADEDPIMGFHQMFLLK	16	Oxidation (M)	_ADEDPIMGFHQM(Oxidation (M))FLLK_	ADEDPIM(0.004)GFHQM(0.996)FLLK		ADEDPIM(-23)GFHQM(23)FLLK		0	1	0	0	P61970	P61970	P61970	NUTF2	Nuclear transport factor 2	MULTI-MSMS	GODWIN_022123_TISSUE_DDA_SF04	636.974	3	636.639	1906.9	0.25161	0.00016019	-0.59881	-0.00038122	-0.3472	-0.00022104	636.639	47.31	0.51299	47.31	47.012	47.525	0					36	9	5	0	0	0	0.014515	1	15294	15294
ADEEAGGTER	10	Acetyl (Protein N-term)	_(Acetyl (Protein N-term))ADEEAGGTER_					1	0	0	0	Q8IWV7	Q8IWV7	Q8IWV7	UBR1	E3 ubiquitin-protein ligase UBR1	MULTI-MSMS	GODWIN_022123_TISSUE_DDA_SF03	538.728	2	538.728	1075.44	0.14829	7.99E-05	-0.27326	-0.00014721	-0.12497	-6.73e-05	538.728	11.387	0.3073	11.387	11.258	11.565	0					12	5	3	0	0	0	0.068266	1	2210	2210
ADEELEALR	9	Acetyl (Protein N-term)	_(Acetyl (Protein N-term))ADEELEALR_					1	0	0	0	O14737	O14737	O14737	PDCD5	Programmed cell death protein 5	MULTI-MSMS	GODWIN_022123_TISSUE_DDA_SF15	544.267	2	544.267	1086.52	0.011815	6.43E-06	0.26092	0.00014201	0.27274	0.00014844	544.267	40.854	0.35349	40.854	40.729	41.082	0					19	6	4	0	0	0	1.45E-07	1	13012	13012
ADEELEALRR	10	Acetyl (Protein N-term)	_(Acetyl (Protein N-term))ADEELEALRR_					1	0	0	1	O14737	O14737	O14737	PDCD5	Programmed cell death protein 5	MULTI-MSMS	GODWIN_022123_TISSUE_DDA_SF12	622.317	2	622.317	1242.62	-0.17403	-0.0001083	0.16997	0.00010578	-0.0040601	-2.53e-06	622.318	33.366	0.41245	33.366	33.135	33.547	0					26	7	5	0	0	0	7.41E-09	1	9271	9271
ADEGIQPDPYYGLK	14	Unmodified	_ADEGIQPDPYYGLK_					0	0	0	0	Q8WUJ3	Q8WUJ3	Q8WUJ3	CEMIP	Cell migration-inducing and hyaluronan-binding protein	MULTI-MSMS	GODWIN_022123_TISSUE_DDA_SF07	783.379	2	783.378	1564.74	0.31175	0.00024422	0.74896	0.00058672	1.0607	0.00083094	783.378	33.654	0.61241	33.654	33.384	33.996	0					27	11	4	0	0	0	0.0019494	1	10561	10561
ADEGISFR	8	Unmodified	_ADEGISFR_					0	0	0	0	Q06830	Q06830	Q06830	PRDX1	Peroxiredoxin-1	MULTI-MSMS	GODWIN_022123_TISSUE_DDA_SF09	447.719	2	447.719	893.424	-0.20325	-9.1e-05	0.16606	7.44E-05	-0.037181	-1.66e-05	447.719	19.993	0.30621	19.993	19.81	20.116	0					12	5	3	0	0	0	0.0099489	1	5475	5475
ADEGISFR	8	Unmodified	_ADEGISFR_					0	0	0	0	Q06830	Q06830	Q06830	PRDX1	Peroxiredoxin-1	MULTI-MSMS	GODWIN_022123_TISSUE_DDA_SF10	447.719	2	447.719	893.424	-0.21572	-9.66e-05	0.080191	3.59E-05	-0.13553	-6.07e-05	447.719	20.015	0.71991	20.015	19.701	20.421	0					33	13	3	0	0	0	0.0020402	1	5134	5134
ADEGISFR	8	Unmodified	_ADEGISFR_					0	0	0	0	Q06830	Q06830	Q06830	PRDX1	Peroxiredoxin-1	MULTI-MSMS	GODWIN_022123_TISSUE_DDA_SF11	447.72	2	447.719	893.424	-0.55485	-0.00024842	-0.71715	-0.00032108	-1.272	-0.0005695	447.72	20.083	0.87098	20.083	19.802	20.673	0					49	16	5	0	0	0	0.00166	1	5228	5228
ADEGISFR	8	Unmodified	_ADEGISFR_					0	0	0	0	Q06830	Q06830	Q06830	PRDX1	Peroxiredoxin-1	MULTI-MSMS	GODWIN_022123_TISSUE_DDA_SF11	447.719	2	447.719	893.424	-0.5035	-0.00022543	0.62325	0.00027904	0.11975	5.36E-05	447.72	20.971	0.61309	20.971	20.621	21.234	0					21	11	2	0	0	0	0.0061208	1	5552	5552
ADEGISFR	8	Unmodified	_ADEGISFR_					0	0	0	0	Q06830	Q06830	Q06830	PRDX1	Peroxiredoxin-1	MULTI-MSMS	GODWIN_022123_TISSUE_DDA_SF12	447.719	2	447.719	893.424	0.26464	0.00011849	-0.12761	-5.71e-05	0.13703	6.14E-05	447.719	20.065	0.46079	20.065	19.804	20.264	0					18	8	3	0	0	0	0.0043556	1	5254	5254
ADEGLASLSEDGR	13	Unmodified	_ADEGLASLSEDGR_					0	0	0	0	Q96BI3	Q96BI3	Q96BI3	APH1A	Gamma-secretase subunit APH-1A	MULTI-MSMS	GODWIN_022123_TISSUE_DDA_SF15	660.308	2	660.307	1318.6	0.13588	8.97E-05	0.3867	0.00025534	0.52258	0.00034507	660.307	25.225	0.30836	25.225	25.095	25.403	0					12	5	3	0	0	0	7.43E-05	1	7163	7163
ADEGLASLSEDGR	13	Unmodified	_ADEGLASLSEDGR_					0	0	0	0	Q96BI3	Q96BI3	Q96BI3	APH1A	Gamma-secretase subunit APH-1A	MULTI-MSMS	GODWIN_022123_TISSUE_DDA_SF16	660.307	2	660.307	1318.6	-0.042886	-2.83e-05	0.23011	0.00015195	0.18723	0.00012363	660.307	25.308	0.25488	25.308	25.179	25.434	0					7	4	2	0	0	0	0.052647	1	6997	6997
ADEHVIDQGDDGDNFYVIER	20	Unmodified	_ADEHVIDQGDDGDNFYVIER_					0	0	0	0	P13861	P13861	P13861	PRKAR2A	cAMP-dependent protein kinase type II-alpha regulatory subunit	MULTI-MSMS	GODWIN_022123_TISSUE_DDA_SF11	770.012	3	769.677	2306.01	0.095684	7.36E-05	0.15952	0.00012278	0.2552	0.00019642	770.011	36.553	0.80945	36.553	36.274	37.083	0					41	15	6	0	0	0	2.12E-28	1	10357	10357
ADEHVIDQGDDGDNFYVIER	20	Unmodified	_ADEHVIDQGDDGDNFYVIER_					0	0	0	0	P13861	P13861	P13861	PRKAR2A	cAMP-dependent protein kinase type II-alpha regulatory subunit	MULTI-MSMS	GODWIN_022123_TISSUE_DDA_SF11	770.012	3	769.677	2306.01	0.11014	8.48E-05	0.80252	0.00061768	0.91266	0.00070245	770.012	37.007	0.25243	37.007	36.831	37.083	0					8	4	2	0	0	0	0.00078624	1	10502	10502
ADEHVIDQGDDGDNFYVIER	20	Unmodified	_ADEHVIDQGDDGDNFYVIER_					0	0	0	0	P13861	P13861	P13861	PRKAR2A	cAMP-dependent protein kinase type II-alpha regulatory subunit	MULTI-MSMS	GODWIN_022123_TISSUE_DDA_SF12	770.011	3	769.677	2306.01	0.25442	0.00019582	-0.19493	-0.00015003	0.059486	4.58E-05	770.011	36.572	0.81761	36.572	36.312	37.129	0					51	15	7	0	0	0	2.12E-28	1	10213	10213
ADELNQTGQILVEQMGK	17	Oxidation (M)	_ADELNQTGQILVEQM(Oxidation (M))GK_	ADELNQTGQILVEQM(1)GK		ADELNQTGQILVEQM(91)GK		0	1	0	0	P46939	P46939	P46939	UTRN	Utrophin	MULTI-MSMS	GODWIN_022123_TISSUE_DDA_SF13	945.969	2	945.467	1888.92	0.25834	0.00024425	-0.47897	-0.00045285	-0.22063	-0.0002086	945.969	31.857	0.34906	31.857	31.726	32.075	0					19	6	4	0	0	0	0.00013313	1	9539	9539
ADEVLEILK	9	Unmodified	_ADEVLEILK_					0	0	0	0	O75643	O75643	O75643	SNRNP200	U5 small nuclear ribonucleoprotein 200 kDa helicase	MULTI-MSMS	GODWIN_022123_TISSUE_DDA_SF03	515.295	2	515.295	1028.58	-0.35487	-0.00018286	0.39714	0.00020464	0.042268	2.18E-05	515.295	40.766	0.51098	40.766	40.429	40.94	0					25	9	4	0	0	0	0.009497	1	12509	12509
ADEVTLSEAGSTAGAAETR	19	Unmodified	_ADEVTLSEAGSTAGAAETR_					0	0	0	0	O75781	O75781	O75781	PALM	Paralemmin-1	MULTI-MSMS	GODWIN_022123_TISSUE_DDA_SF18	918.435	2	918.435	1834.85	0.73068	0.00067108	0.039739	3.65E-05	0.77042	0.00070758	918.435	25.618	0.51446	25.618	25.312	25.827	0					24	9	5	0	0	0	1.76E-11	1	7580	7580
ADEVVWVR	8	Unmodified	_ADEVVWVR_					0	0	0	0	P14868	P14868	P14868	DARS	Aspartate--tRNA ligase, cytoplasmic	MSMS	GODWIN_022123_TISSUE_DDA_SF07	487.259	2	487.259	972.503	NaN	NaN	NaN	NaN	NaN	NaN	NaN	26.743	1	26.743	26.243	27.243	0								0	0	0	0.031806	1	7905	7905
ADFCIIHYAGK	11	Unmodified	_ADFCIIHYAGK_					0	0	0	0	P35580;P35579	P35580;P35579	P35579	MYH10;MYH9	Myosin-10;Myosin-9	MULTI-MSMS	GODWIN_022123_TISSUE_DDA_SF18	647.816	2	647.816	1293.62	0.078184	5.06E-05	-1.9068	-0.0012353	-1.8286	-0.0011846	647.815	30.597	0.55802	30.597	30.37	30.928	0					17	10	2	0	0	0	0.027932	1	9591	9591
ADFDDRVSDEEK	12	Acetyl (Protein N-term)	_(Acetyl (Protein N-term))ADFDDRVSDEEK_					1	0	0	1	P52907	P52907	P52907	CAPZA1	F-actin-capping protein subunit alpha-1	MULTI-MSMS	GODWIN_022123_TISSUE_DDA_SF04	734.316	2	734.315	1466.62	0.26634	0.00019558	0.65904	0.00048395	0.92539	0.00067953	734.316	25.281	0.56036	25.281	24.947	25.507	0					33	10	5	0	0	0	1.01E-08	1	7925	7925
ADFDNTVAIHPTSSEELVTLR	21	Unmodified	_ADFDNTVAIHPTSSEELVTLR_					0	0	0	0	P00390	P00390	P00390	GSR	Glutathione reductase, mitochondrial	MULTI-MSMS	GODWIN_022123_TISSUE_DDA_SF01	773.058	3	772.389	2314.14	0.093833	7.25E-05	0.39421	0.00030449	0.48805	0.00037696	772.723	41.97	0.36206	41.97	41.737	42.099	0					16	6	3	0	0	0	0.072549	1	13261	13261
ADFDNTVAIHPTSSEELVTLR	21	Unmodified	_ADFDNTVAIHPTSSEELVTLR_					0	0	0	0	P00390	P00390	P00390	GSR	Glutathione reductase, mitochondrial	MULTI-MSMS	GODWIN_022123_TISSUE_DDA_SF13	772.723	3	772.389	2314.14	-0.05204	-4.02e-05	0.40996	0.00031665	0.35792	0.00027646	772.723	41.588	0.51833	41.588	41.353	41.871	0					36	9	6	0	0	0	1.71E-19	1	12754	12754
ADFDTYDDR	9	Acetyl (Protein N-term)	_(Acetyl (Protein N-term))ADFDTYDDR_					1	0	0	0	Q15056	Q15056	Q15056	EIF4H	Eukaryotic translation initiation factor 4H	MULTI-MSMS	GODWIN_022123_TISSUE_DDA_SF05	580.231	2	580.231	1158.45	0.22695	0.00013168	-0.20571	-0.00011936	0.02124	1.23E-05	580.231	33.141	0.46529	33.141	32.89	33.355	0					25	8	4	0	0	0	0.0015385	1	10773	10773
ADFDTYDDR	9	Acetyl (Protein N-term)	_(Acetyl (Protein N-term))ADFDTYDDR_					1	0	0	0	Q15056	Q15056	Q15056	EIF4H	Eukaryotic translation initiation factor 4H	MSMS	GODWIN_022123_TISSUE_DDA_SF06	580.229	2	580.231	1158.45	NaN	NaN	NaN	NaN	NaN	NaN	NaN	33.168	1	33.168	32.668	33.668	0								0	0	0	0.0072136	1	10094	10094
ADFFEDENGQR	11	Unmodified	_ADFFEDENGQR_					0	0	0	0	O95573	O95573	O95573	ACSL3	Long-chain-fatty-acid--CoA ligase 3	MULTI-MSMS	GODWIN_022123_TISSUE_DDA_SF15	664.281	2	664.281	1326.55	0.15733	0.00010451	0.092986	6.18E-05	0.25032	0.00016628	664.281	25.378	0.30497	25.378	25.25	25.555	0					13	5	3	0	0	0	0.021985	1	7245	7245
ADFLEQPVLGFVR	13	Unmodified	_ADFLEQPVLGFVR_					0	0	0	0	P02730	P02730	P02730	SLC4A1	Band 3 anion transport protein	MULTI-SECPEP	GODWIN_022123_TISSUE_DDA_SF10	745.905	2	745.904	1489.79	0.18234	0.00013601	0.69817	0.00052077	0.88051	0.00065678	745.904	50.923	0.20363	50.923	50.796	51	0					11	3	5	0	0	0	1.12E-16	1	14952	14952
ADFLIFR	7	Unmodified	_ADFLIFR_					0	0	0	0	Q8IZA0	Q8IZA0	Q8IZA0	KIAA0319L	Dyslexia-associated protein KIAA0319-like protein	MULTI-MSMS	GODWIN_022123_TISSUE_DDA_SF10	441.248	2	441.248	880.481	-0.22908	-0.00010108	0.21343	9.42E-05	-0.015657	-6.91e-06	441.248	45.803	0.51235	45.803	45.523	46.035	0					27	9	4	0	0	0	0.0087547	1	13344	13344
ADFLPSR	7	Acetyl (Protein N-term)	_(Acetyl (Protein N-term))ADFLPSR_					1	0	0	0	Q14344	Q14344	Q14344	GNA13	Guanine nucleotide-binding protein subunit alpha-13	MULTI-MSMS	GODWIN_022123_TISSUE_DDA_SF02	424.219	2	424.219	846.424	-0.032711	-1.39e-05	0.63459	0.00026921	0.60188	0.00025533	424.219	39.086	0.69745	39.086	38.984	39.681	0					21	15	2	0	0	0	0.0023432	1	12642	12642
ADFQGISPER	10	Unmodified	_ADFQGISPER_					0	0	0	0	P61803	P61803	P61803	DAD1	Dolichyl-diphosphooligosaccharide--protein glycosyltransferase subunit DAD1	MULTI-MSMS	GODWIN_022123_TISSUE_DDA_SF08	560.275	2	560.275	1118.54	0.16471	9.23E-05	-0.23912	-0.00013397	-0.074409	-4.17e-05	560.275	21.52	0.55729	21.52	21.177	21.735	0					34	10	5	0	0	0	0.018917	1	5713	5713
ADFQGISPER	10	Unmodified	_ADFQGISPER_					0	0	0	0	P61803	P61803	P61803	DAD1	Dolichyl-diphosphooligosaccharide--protein glycosyltransferase subunit DAD1	MULTI-MSMS	GODWIN_022123_TISSUE_DDA_SF09	560.275	2	560.275	1118.54	0.058457	3.28E-05	-0.015441	-8.65e-06	0.043016	2.41E-05	560.275	21.431	0.50727	21.431	21.187	21.694	0					31	9	4	0	0	0	0.063035	1	5986	5986
ADFSGMSQTDLSLSK	15	Oxidation (M)	_ADFSGM(Oxidation (M))SQTDLSLSK_	ADFSGM(1)SQTDLSLSK		ADFSGM(130)SQTDLSLSK		0	1	0	0	P35237	P35237	P35237	SERPINB6	Serpin B6	MULTI-MSMS	GODWIN_022123_TISSUE_DDA_SF13	802.37	2	801.869	1601.72	0.41781	0.00033503	0.9735	0.00078062	1.3913	0.0011156	801.871	27.029	0.22347	27.029	26.99	27.214	0					11	9	2	0	0	0	8.73E-06	1	7612	7612
ADFSPFGNSQGPSR	14	Unmodified	_ADFSPFGNSQGPSR_					0	0	0	0	Q9H2M9	Q9H2M9	Q9H2M9	RAB3GAP2	Rab3 GTPase-activating protein non-catalytic subunit	MULTI-MSMS	GODWIN_022123_TISSUE_DDA_SF13	733.836	2	733.837	1465.66	0.30794	0.00022598	-0.18352	-0.00013467	0.12442	9.13E-05	733.836	29.523	0.3567	29.523	29.294	29.651	0					24	6	5	0	0	0	6.46E-10	1	8602	8602
ADFVLAANSYDLAIK	15	Unmodified	_ADFVLAANSYDLAIK_					0	0	0	0	Q14318	Q14318	Q14318	FKBP8	Peptidyl-prolyl cis-trans isomerase FKBP8	MULTI-MSMS	GODWIN_022123_TISSUE_DDA_SF07	805.925	2	805.925	1609.84	0.71881	0.00057931	0.09329	7.52E-05	0.8121	0.00065449	805.925	48.783	0.35423	48.783	48.597	48.952	0					14	6	3	0	0	0	2.84E-05	1	15663	15663
ADGATSDDLDLHDDR	15	Unmodified	_ADGATSDDLDLHDDR_					0	0	0	0	Q07157	Q07157	Q07157	TJP1	Tight junction protein ZO-1	MULTI-MSMS	GODWIN_022123_TISSUE_DDA_SF04	539.232	3	539.233	1614.68	0.44227	0.00023849	-0.56132	-0.00030268	-0.11905	-6.42e-05	539.232	18.141	0.40637	18.141	17.914	18.32	0					19	7	4	0	0	0	1.09E-05	1	5039	5039
ADGATSDDLDLHDDR	15	Unmodified	_ADGATSDDLDLHDDR_					0	0	0	0	Q07157	Q07157	Q07157	TJP1	Tight junction protein ZO-1	MULTI-MSMS	GODWIN_022123_TISSUE_DDA_SF05	539.233	3	539.233	1614.68	0.25473	0.00013736	0.075856	4.09E-05	0.33058	0.00017826	539.233	18.049	0.25523	18.049	17.883	18.139	0					14	4	4	0	0	0	0.054403	1	5168	5168
ADGELNVDSLITR	13	Acetyl (Protein N-term)	_(Acetyl (Protein N-term))ADGELNVDSLITR_					1	0	0	0	P62140	P62140	P62140	PPP1CB	Serine/threonine-protein phosphatase PP1-beta catalytic subunit	MULTI-MSMS	GODWIN_022123_TISSUE_DDA_SF02	722.868	2	722.868	1443.72	0.21139	0.00015281	0.11052	7.99E-05	0.32192	0.0002327	722.869	50.514	0.46059	50.514	50.286	50.747	0					18	8	3	0	0	0	2.08E-15	1	16138	16138
ADGELNVDSLITR	13	Acetyl (Protein N-term)	_(Acetyl (Protein N-term))ADGELNVDSLITR_					1	0	0	0	P62140	P62140	P62140	PPP1CB	Serine/threonine-protein phosphatase PP1-beta catalytic subunit	MULTI-MSMS	GODWIN_022123_TISSUE_DDA_SF03	722.868	2	722.868	1443.72	0.076662	5.54E-05	0.083268	6.02E-05	0.15993	0.00011561	722.868	50.513	0.46096	50.513	50.227	50.688	0					31	8	5	0	0	0	4.02E-21	1	15440	15440
ADGESCSVLMMYQESK	16	2 Oxidation (M)	_ADGESCSVLM(Oxidation (M))M(Oxidation (M))YQESK_	ADGESCSVLM(1)M(1)YQESK		ADGESCSVLM(150)M(150)YQESK		0	2	0	0	CON__P41361	CON__P41361	CON__P41361			MULTI-MSMS	GODWIN_022123_TISSUE_DDA_SF04	933.884	2	933.881	1865.75	0.82899	0.00077418	-0.37582	-0.00035097	0.45317	0.00042321	933.881	26.506	0.60247	26.506	26.171	26.774	0					38	11	4	0	0	0	2.83E-08	1	8372	8372
ADGILVPGGFGIR	13	Unmodified	_ADGILVPGGFGIR_					0	0	0	0	Q9NRF8	Q9NRF8	Q9NRF8	CTPS2	CTP synthase 2	MULTI-MSMS	GODWIN_022123_TISSUE_DDA_SF10	636.359	2	636.359	1270.7	-0.19321	-0.00012295	0.13154	8.37E-05	-0.06167	-3.92e-05	636.359	45.395	0.66616	45.395	45.162	45.828	0					41	12	6	0	0	0	0.0014096	1	13214	13214
ADGLAVIGVLMK	12	Oxidation (M)	_ADGLAVIGVLM(Oxidation (M))K_	ADGLAVIGVLM(1)K		ADGLAVIGVLM(67)K		0	1	0	0	P00915	P00915	P00915	CA1	Carbonic anhydrase 1	MULTI-MSMS	GODWIN_022123_TISSUE_DDA_SF05	601.844	2	601.844	1201.67	-0.46039	-0.00027708	0.30742	0.00018502	-0.15297	-9.21e-05	601.845	42.901	0.354	42.901	42.729	43.083	0					17	6	4	0	0	0	0.017118	1	13835	13835
ADGLAVIGVLMK	12	Oxidation (M)	_ADGLAVIGVLM(Oxidation (M))K_	ADGLAVIGVLM(1)K		ADGLAVIGVLM(79)K		0	1	0	0	P00915	P00915	P00915	CA1	Carbonic anhydrase 1	MSMS	GODWIN_022123_TISSUE_DDA_SF05	601.844	2	601.844	1201.67	NaN	NaN	NaN	NaN	NaN	NaN	NaN	42.459	1	42.459	41.959	42.959	0								0	0	0	0.0079852	1	13682	13682
ADGLYPVADNR	11	Unmodified	_ADGLYPVADNR_					0	0	0	0	CON__Q95M17	CON__Q95M17	CON__Q95M17			MULTI-MSMS	GODWIN_022123_TISSUE_DDA_SF09	595.794	2	595.794	1189.57	0.049408	2.94E-05	0.6178	0.00036808	0.66721	0.00039752	595.794	21.241	0.86133	21.241	20.679	21.54	0					46	16	5	0	0	0	0.0016717	1	5881	5881
ADGMLHISGLSSVDAGAYR	19	Oxidation (M)	_ADGM(Oxidation (M))LHISGLSSVDAGAYR_	ADGM(1)LHISGLSSVDAGAYR		ADGM(130)LHISGLSSVDAGAYR		0	1	0	0	Q9NR99	Q9NR99	Q9NR99	MXRA5	Matrix-remodeling-associated protein 5	MULTI-MSMS	GODWIN_022123_TISSUE_DDA_SF18	645.979	3	645.979	1934.92	0.03199	2.07E-05	0.25062	0.0001619	0.28261	0.00018256	645.979	34.701	0.40941	34.701	34.389	34.799	0					15	7	3	0	0	0	3.53E-10	1	11156	11156
ADGSGSVVLR	10	Unmodified	_ADGSGSVVLR_					0	0	0	0	Q07954	Q07954	Q07954	LRP1	Prolow-density lipoprotein receptor-related protein 1;Low-density lipoprotein receptor-related protein 1 85 kDa subunit;Low-density lipoprotein receptor-related protein 1 515 kDa subunit;Low-density lipoprotein receptor-related protein 1 intracellular domain	MULTI-MSMS	GODWIN_022123_TISSUE_DDA_SF10	480.759	2	480.759	959.504	0.10483	5.04E-05	-0.38819	-0.00018662	-0.28336	-0.00013623	480.759	13.251	0.4621	13.251	13.072	13.534	0					30	8	5	0	0	0	0.00035737	1	2825	2825
ADGSLTGGGLEAAAMAPER	19	Acetyl (Protein N-term),Oxidation (M)	_(Acetyl (Protein N-term))ADGSLTGGGLEAAAM(Oxidation (M))APER_	ADGSLTGGGLEAAAM(1)APER		ADGSLTGGGLEAAAM(170)APER		1	1	0	0	Q8NEM2	Q8NEM2	Q8NEM2	SHCBP1	SHC SH2 domain-binding protein 1	MULTI-MSMS	GODWIN_022123_TISSUE_DDA_SF05	916.93	2	916.428	1830.84	0.24336	0.00022303	-0.010814	-9.91e-06	0.23255	0.00021311	916.93	39.165	0.56017	39.165	38.841	39.402	0					34	10	4	0	0	0	1.53E-14	1	12675	12675
ADGSTITR	8	Unmodified	_ADGSTITR_					0	0	0	0	CON__Q1RMN8	CON__Q1RMN8	CON__Q1RMN8			MULTI-MSMS	GODWIN_022123_TISSUE_DDA_SF16	410.712	2	410.712	819.409	-0.91386	-0.00037533	-0.0073506	-3.02e-06	-0.92122	-0.00037835	410.712	9.2674	0.67879	9.2674	8.6633	9.342	0					99	75	2	0	0	0	0.06087	1	1554	1554
ADGTATAPPPR	11	Unmodified	_ADGTATAPPPR_					0	0	0	0	Q7Z6Z7	Q7Z6Z7	Q7Z6Z7	HUWE1	E3 ubiquitin-protein ligase HUWE1	MULTI-MSMS	GODWIN_022123_TISSUE_DDA_SF16	527.27	2	527.27	1052.53	-0.55618	-0.00029326	0.10662	5.62E-05	-0.44956	-0.00023704	527.27	8.0529	0.74602	8.0529	7.9438	8.6898	0					136	59	4	0	0	0	0.00037047	1	1294	1294
ADGTATAPPPR	11	Unmodified	_ADGTATAPPPR_					0	0	0	0	Q7Z6Z7	Q7Z6Z7	Q7Z6Z7	HUWE1	E3 ubiquitin-protein ligase HUWE1	MULTI-MSMS	GODWIN_022123_TISSUE_DDA_SF16	527.27	2	527.27	1052.53	-0.22676	-0.00011956	-0.14671	-7.74e-05	-0.37347	-0.00019692	527.27	9.3669	0.57906	9.3669	9.0713	9.6504	0					37	20	2	0	0	0	0.0001587	1	1577	1577
ADGVHTVEPTEAGDYK	16	Unmodified	_ADGVHTVEPTEAGDYK_					0	0	0	0	Q13445	Q13445	Q13445	TMED1	Transmembrane emp24 domain-containing protein 1	MULTI-MSMS	GODWIN_022123_TISSUE_DDA_SF17	563.597	3	563.597	1687.77	0.29835	0.00016815	-0.23791	-0.00013409	0.060441	3.41E-05	563.931	16.87	0.45756	16.87	16.591	17.048	0					22	8	4	0	0	0	4.13E-08	1	4372	4372
ADGYEPPVQESV	12	Unmodified	_ADGYEPPVQESV_					0	0	0	0	P61247	P61247	P61247	RPS3A	40S ribosomal protein S3a	MULTI-MSMS	GODWIN_022123_TISSUE_DDA_SF16	645.797	2	645.796	1289.58	-0.042595	-2.75e-05	-0.12667	-8.18e-05	-0.16926	-0.00010931	645.796	30.412	0.56098	30.412	30.075	30.635	0					31	10	4	0	0	0	7.35E-05	1	8908	8908
ADGYEPPVQESV	12	Unmodified	_ADGYEPPVQESV_					0	0	0	0	P61247	P61247	P61247	RPS3A	40S ribosomal protein S3a	MULTI-MSMS	GODWIN_022123_TISSUE_DDA_SF17	645.798	2	645.796	1289.58	-0.041493	-2.68e-05	0.48524	0.00031337	0.44375	0.00028657	645.796	30.396	0.56187	30.396	29.963	30.525	0					35	10	5	0	0	0	3.73E-05	1	9377	9377
ADGYVLEGK	9	Unmodified	_ADGYVLEGK_					0	0	0	0	P62241	P62241	P62241	RPS8	40S ribosomal protein S8	MULTI-MSMS	GODWIN_022123_TISSUE_DDA_SF11	476.243	2	476.243	950.471	-0.46315	-0.00022057	0.61878	0.00029469	0.15563	7.41E-05	476.243	16.726	0.40829	16.726	16.478	16.886	0					12	7	2	0	0	0	0.049681	1	4167	4167
ADGYVLEGK	9	Unmodified	_ADGYVLEGK_					0	0	0	0	P62241	P62241	P62241	RPS8	40S ribosomal protein S8	MULTI-MSMS	GODWIN_022123_TISSUE_DDA_SF12	476.243	2	476.243	950.471	0.30462	0.00014507	-0.097805	-4.66e-05	0.20682	9.85E-05	476.243	16.75	0.40365	16.75	16.469	16.872	0					28	12	4	0	0	0	0.0047508	1	4149	4149
ADGYVLEGK	9	Unmodified	_ADGYVLEGK_					0	0	0	0	P62241	P62241	P62241	RPS8	40S ribosomal protein S8	MSMS	GODWIN_022123_TISSUE_DDA_SF12	476.243	2	476.243	950.471	NaN	NaN	NaN	NaN	NaN	NaN	NaN	18.044	1	18.044	17.544	18.544	0								0	0	0	0.061735	1	4608	4608
ADGYVLEGK	9	Unmodified	_ADGYVLEGK_					0	0	0	0	P62241	P62241	P62241	RPS8	40S ribosomal protein S8	MULTI-MSMS	GODWIN_022123_TISSUE_DDA_SF18	476.243	2	476.243	950.471	0.13683	6.52E-05	-0.38804	-0.0001848	-0.25121	-0.00011964	476.243	16.654	0.4597	16.654	16.475	16.935	0					30	8	5	0	0	0	0.0047508	1	4319	4319
ADHDFVVQEDFMK	13	Oxidation (M)	_ADHDFVVQEDFM(Oxidation (M))K_	ADHDFVVQEDFM(1)K		ADHDFVVQEDFM(67)K		0	1	0	0	P62333	P62333	P62333	PSMC6	26S protease regulatory subunit 10B	MULTI-MSMS	GODWIN_022123_TISSUE_DDA_SF05	533.239	3	532.905	1595.69	-0.25275	-0.00013469	0.12374	6.59E-05	-0.12901	-6.88e-05	532.905	27.452	0.30581	27.452	27.272	27.577	0					19	5	4	0	0	0	0.0082301	1	8790	8790
ADHDFVVQEDFMK	13	Oxidation (M)	_ADHDFVVQEDFM(Oxidation (M))K_	ADHDFVVQEDFM(1)K		ADHDFVVQEDFM(67)K		0	1	0	0	P62333	P62333	P62333	PSMC6	26S protease regulatory subunit 10B	MULTI-MSMS	GODWIN_022123_TISSUE_DDA_SF06	532.904	3	532.905	1595.69	0.094305	5.03E-05	-0.072595	-3.87e-05	0.021709	1.16E-05	532.905	27.422	0.75643	27.422	27.194	27.95	0					48	14	4	0	0	0	0.0080826	1	8109	8109
ADHDFVVQEDFMK	13	Oxidation (M)	_ADHDFVVQEDFM(Oxidation (M))K_	ADHDFVVQEDFM(1)K		ADHDFVVQEDFM(190)K		0	1	0	0	P62333	P62333	P62333	PSMC6	26S protease regulatory subunit 10B	MULTI-MSMS	GODWIN_022123_TISSUE_DDA_SF06	798.854	2	798.854	1595.69	0.30721	0.00024542	-0.010593	-8.46e-06	0.29662	0.00023695	798.854	27.464	0.45499	27.464	27.194	27.649	0					27	8	5	0	0	0	1.80E-09	1	8136	8136
ADHDFVVQEDFMK	13	Oxidation (M)	_ADHDFVVQEDFM(Oxidation (M))K_	ADHDFVVQEDFM(1)K		ADHDFVVQEDFM(41)K		0	1	0	0	P62333	P62333	P62333	PSMC6	26S protease regulatory subunit 10B	MULTI-MSMS	GODWIN_022123_TISSUE_DDA_SF10	532.905	3	532.905	1595.69	0.059553	3.17E-05	-0.11326	-6.04e-05	-0.05371	-2.86e-05	532.905	27.297	0.46203	27.297	27.12	27.582	0					28	8	5	0	0	0	0.049177	1	7508	7508
ADHDFVVQEDFMK	13	Unmodified	_ADHDFVVQEDFMK_					0	0	0	0	P62333	P62333	P62333	PSMC6	26S protease regulatory subunit 10B	MULTI-MSMS	GODWIN_022123_TISSUE_DDA_SF06	527.908	3	527.573	1579.7	-0.16147	-8.52e-05	0.011762	6.21E-06	-0.14971	-7.9e-05	527.573	35.298	0.45306	35.298	35.058	35.511	0					30	8	5	0	0	0	0.00031473	1	10813	10813
ADHHATNGVVHLIDK	15	Unmodified	_ADHHATNGVVHLIDK_					0	0	0	0	Q15582	Q15582	Q15582	TGFBI	Transforming growth factor-beta-induced protein ig-h3	MULTI-MSMS	GODWIN_022123_TISSUE_DDA_SF03	407.715	4	407.464	1625.83	-0.15679	-6.39e-05	0.20712	8.44E-05	0.050325	2.05E-05	407.464	13.378	0.30498	13.378	13.202	13.507	0					17	5	4	0	0	0	0.001354	1	2823	2823
ADHSFSDGVPSDSVEAAK	18	Acetyl (Protein N-term)	_(Acetyl (Protein N-term))ADHSFSDGVPSDSVEAAK_					1	0	0	0	Q99733	Q99733	Q99733	NAP1L4	Nucleosome assembly protein 1-like 4	MULTI-MSMS	GODWIN_022123_TISSUE_DDA_SF11	931.418	2	930.916	1859.82	0.62463	0.00058148	0.28626	0.00026648	0.91089	0.00084796	931.418	27.395	0.76419	27.395	27.164	27.928	0					34	14	3	0	0	0	1.22E-06	1	7543	7543
ADHSFSDGVPSDSVEAAK	18	Acetyl (Protein N-term)	_(Acetyl (Protein N-term))ADHSFSDGVPSDSVEAAK_					1	0	0	0	Q99733	Q99733	Q99733	NAP1L4	Nucleosome assembly protein 1-like 4	MULTI-MSMS	GODWIN_022123_TISSUE_DDA_SF11	931.418	2	930.916	1859.82	0.68497	0.00063765	0.057126	5.32E-05	0.74209	0.00069083	930.916	28.163	1.0772	28.163	27.778	28.855	0					79	20	6	0	0	0	1.14E-12	2	7754	7754;7884
ADHSFSDGVPSDSVEAAK	18	Acetyl (Protein N-term)	_(Acetyl (Protein N-term))ADHSFSDGVPSDSVEAAK_					1	0	0	0	Q99733	Q99733	Q99733	NAP1L4	Nucleosome assembly protein 1-like 4	MULTI-MSMS	GODWIN_022123_TISSUE_DDA_SF11	620.946	3	620.946	1859.82	0.27393	0.0001701	-0.10493	-6.52e-05	0.169	0.00010494	620.946	28.138	0.67022	28.138	27.98	28.65	0					33	12	4	0	0	0	0.00057971	1	7794	7794
ADHTLSSLEPAYSAK	15	Unmodified	_ADHTLSSLEPAYSAK_					0	0	0	0	Q5VW32	Q5VW32	Q5VW32	BROX	BRO1 domain-containing protein BROX	MULTI-MSMS	GODWIN_022123_TISSUE_DDA_SF04	530.599	3	530.598	1588.77	-0.082067	-4.35e-05	-0.091551	-4.86e-05	-0.17362	-9.21e-05	530.598	24.831	0.81306	24.831	24.389	25.202	0					67	15	6	0	0	0	7.44E-06	3	7740	7697;7740;7863
ADHTLSSLEPAYSAK	15	Unmodified	_ADHTLSSLEPAYSAK_					0	0	0	0	Q5VW32	Q5VW32	Q5VW32	BROX	BRO1 domain-containing protein BROX	MULTI-MSMS	GODWIN_022123_TISSUE_DDA_SF04	795.394	2	795.394	1588.77	0.42506	0.00033809	0.27025	0.00021495	0.69531	0.00055304	795.394	24.818	0.66111	24.818	24.389	25.05	0					39	12	4	0	0	0	4.78E-19	2	7752	7752;7770
ADIEMPFDPSK	11	Oxidation (M)	_ADIEM(Oxidation (M))PFDPSK_	ADIEM(1)PFDPSK		ADIEM(120)PFDPSK		0	1	0	0	O75369	O75369	O75369	FLNB	Filamin-B	MULTI-MSMS	GODWIN_022123_TISSUE_DDA_SF02	633.29	2	633.29	1264.56	-0.20042	-0.00012693	0.33597	0.00021277	0.13554	8.58E-05	633.791	27.578	0.41238	27.578	27.251	27.664	0					16	7	3	0	0	0	0.00050924	1	8456	8456
ADIEMPFDPSK	11	Oxidation (M)	_ADIEM(Oxidation (M))PFDPSK_	ADIEM(1)PFDPSK		ADIEM(120)PFDPSK		0	1	0	0	O75369	O75369	O75369	FLNB	Filamin-B	MULTI-MSMS	GODWIN_022123_TISSUE_DDA_SF03	633.29	2	633.29	1264.56	0.17616	0.00011156	0.14407	9.12E-05	0.32024	0.0002028	633.29	27.679	1.1725	27.679	27.049	28.222	0					72	22	5	0	0	0	0.00032518	2	8009	8009;8146
ADIEMPFDPSK	11	Unmodified	_ADIEMPFDPSK_					0	0	0	0	O75369	O75369	O75369	FLNB	Filamin-B	MULTI-MSMS	GODWIN_022123_TISSUE_DDA_SF03	625.292	2	625.292	1248.57	0.052781	3.30E-05	0.58957	0.00036866	0.64235	0.00040166	625.292	38.392	0.77018	38.392	37.996	38.766	0					45	14	4	0	0	0	0.0025455	1	11758	11758
ADIFMFDEPSSYLDVK	16	Oxidation (M)	_ADIFM(Oxidation (M))FDEPSSYLDVK_	ADIFM(1)FDEPSSYLDVK		ADIFM(110)FDEPSSYLDVK		0	1	0	0	P61221	P61221	P61221	ABCE1	ATP-binding cassette sub-family E member 1	MULTI-MSMS	GODWIN_022123_TISSUE_DDA_SF17	946.938	2	946.935	1891.85	1.0835	0.001026	1.747	0.0016543	2.8305	0.0026803	946.936	51.027	0.2546	51.027	50.898	51.153	0					14	4	4	0	0	0	2.24E-05	1	17054	17054
ADIGCTPGSGR	11	Unmodified	_ADIGCTPGSGR_					0	0	0	0	CON__Q2UVX4	CON__Q2UVX4	CON__Q2UVX4			MSMS	GODWIN_022123_TISSUE_DDA_SF12	545.751	2	545.751	1089.49	NaN	NaN	NaN	NaN	NaN	NaN	NaN	10.778	1	10.778	10.278	11.278	0								0	0	0	0.0015446	1	2056	2056
ADIGGMLPGLTVR	13	Oxidation (M)	_ADIGGM(Oxidation (M))LPGLTVR_	ADIGGM(1)LPGLTVR		ADIGGM(60)LPGLTVR		0	1	0	0	Q9NYQ6	Q9NYQ6	Q9NYQ6	CELSR1	Cadherin EGF LAG seven-pass G-type receptor 1	MULTI-MSMS	GODWIN_022123_TISSUE_DDA_SF11	658.355	2	658.356	1314.7	-0.1191	-7.84e-05	0.20816	0.00013704	0.089063	5.86E-05	658.356	36.655	0.91691	36.655	35.864	36.781	0					35	17	4	0	0	0	0.017706	1	10396	10396
ADIGVAMGIAGSDVSK	16	Oxidation (M)	_ADIGVAM(Oxidation (M))GIAGSDVSK_	ADIGVAM(1)GIAGSDVSK		ADIGVAM(92)GIAGSDVSK		0	1	0	0	P05023;P13637	P05023;P13637	P05023	ATP1A1;ATP1A3	Sodium/potassium-transporting ATPase subunit alpha-1;Sodium/potassium-transporting ATPase subunit alpha-3	MSMS	GODWIN_022123_TISSUE_DDA_SF04	753.878	2	753.877	1505.74	NaN	NaN	NaN	NaN	NaN	NaN	NaN	26.425	1	26.425	25.925	26.925	0								0	0	0	1.48E-05	1	8376	8376
ADIGVAMGIAGSDVSK	16	Oxidation (M)	_ADIGVAM(Oxidation (M))GIAGSDVSK_	ADIGVAM(1)GIAGSDVSK		ADIGVAM(150)GIAGSDVSK		0	1	0	0	P05023;P13637	P05023;P13637	P05023	ATP1A1;ATP1A3	Sodium/potassium-transporting ATPase subunit alpha-1;Sodium/potassium-transporting ATPase subunit alpha-3	MULTI-MSMS	GODWIN_022123_TISSUE_DDA_SF14	753.877	2	753.877	1505.74	0.17815	0.0001343	0.53032	0.00039979	0.70846	0.00053409	753.878	26.337	1.0614	26.337	26.116	27.177	0					65	20	6	0	0	0	2.69E-08	2	7481	7481;7657
ADIGVAMGIAGSDVSK	16	Oxidation (M)	_ADIGVAM(Oxidation (M))GIAGSDVSK_	ADIGVAM(1)GIAGSDVSK		ADIGVAM(59)GIAGSDVSK		0	1	0	0	P05023;P13637	P05023;P13637	P05023	ATP1A1;ATP1A3	Sodium/potassium-transporting ATPase subunit alpha-1;Sodium/potassium-transporting ATPase subunit alpha-3	MULTI-MSMS	GODWIN_022123_TISSUE_DDA_SF14	502.921	3	502.92	1505.74	-0.10437	-5.25e-05	0.25896	0.00013024	0.15459	7.77E-05	503.255	26.412	0.66185	26.412	26.054	26.716	0					26	13	4	0	0	0	0.003154	1	7514	7514
ADIGVAMGIAGSDVSK	16	Unmodified	_ADIGVAMGIAGSDVSK_					0	0	0	0	P05023;P13637	P05023;P13637	P05023	ATP1A1;ATP1A3	Sodium/potassium-transporting ATPase subunit alpha-1;Sodium/potassium-transporting ATPase subunit alpha-3	MULTI-MSMS	GODWIN_022123_TISSUE_DDA_SF14	745.88	2	745.88	1489.74	0.10454	7.80E-05	0.024389	1.82E-05	0.12893	9.62E-05	745.88	35.623	0.66479	35.623	35.444	36.109	0					34	12	5	0	0	0	2.29E-09	1	11106	11106
ADIIYPGHGPVIHNAEAK	18	Unmodified	_ADIIYPGHGPVIHNAEAK_					0	0	0	0	Q53H82	Q53H82	Q53H82	LACTB2	Beta-lactamase-like protein 2	MULTI-MSMS	GODWIN_022123_TISSUE_DDA_SF13	476.503	4	476.252	1900.98	-0.3189	-0.00015188	0.2353	0.00011206	-0.083598	-3.98e-05	476.503	20.807	0.45152	20.807	20.535	20.986	0					26	8	5	0	0	0	7.06E-07	1	5255	5255
ADIIYPGHGPVIHNAEAK	18	Unmodified	_ADIIYPGHGPVIHNAEAK_					0	0	0	0	Q53H82	Q53H82	Q53H82	LACTB2	Beta-lactamase-like protein 2	MULTI-MSMS	GODWIN_022123_TISSUE_DDA_SF13	634.667	3	634.667	1900.98	-0.40864	-0.00025935	-0.013931	-8.84e-06	-0.42257	-0.00026819	635.002	20.809	0.30047	20.809	20.635	20.935	0					20	5	4	0	0	0	2.94E-07	1	5268	5268
ADILDQMR	8	Oxidation (M)	_ADILDQM(Oxidation (M))R_	ADILDQM(1)R		ADILDQM(63)R		0	1	0	0	P45381	P45381	P45381	ASPA	Aspartoacylase	MULTI-MSMS	GODWIN_022123_TISSUE_DDA_SF05	489.24	2	489.24	976.465	0.23542	0.00011518	-0.96434	-0.00047179	-0.72892	-0.00035662	489.24	16.595	0.56056	16.595	16.32	16.88	0					22	10	4	0	0	0	0.02845	1	4557	4557
ADILEDKDGK	10	Unmodified	_ADILEDKDGK_					0	0	0	1	P52272	P52272	P52272	HNRNPM	Heterogeneous nuclear ribonucleoprotein M	MSMS	GODWIN_022123_TISSUE_DDA_SF13	552.283	2	552.283	1102.55	NaN	NaN	NaN	NaN	NaN	NaN	NaN	11.227	1	11.227	10.727	11.727	0								0	0	0	0.024966	1	2093	2093
ADILQVGLR	9	Unmodified	_ADILQVGLR_					0	0	0	0	Q9H074	Q9H074	Q9H074	PAIP1	Polyadenylate-binding protein-interacting protein 1	MULTI-MSMS	GODWIN_022123_TISSUE_DDA_SF17	492.795	2	492.795	983.576	0.43122	0.0002125	-1.1153	-0.00054961	-0.68407	-0.00033711	492.795	34.167	0.35617	34.167	33.94	34.296	0					19	6	4	0	0	0	0.0023252	1	10895	10895
ADIPLPEGEASPPAPPLK	18	Unmodified	_ADIPLPEGEASPPAPPLK_					0	0	0	0	Q9Y487	Q9Y487	Q9Y487	ATP6V0A2	V-type proton ATPase 116 kDa subunit a isoform 2	MULTI-MSMS	GODWIN_022123_TISSUE_DDA_SF02	900.486	2	899.983	1797.95	0.63461	0.00057114	0.22178	0.0001996	0.85639	0.00077074	899.983	37.739	0.71527	37.739	37.347	38.062	0					53	13	5	0	0	0	0.002291	1	12091	12091
ADIPLPEGEASPPAPPLK	18	Unmodified	_ADIPLPEGEASPPAPPLK_					0	0	0	0	Q9Y487	Q9Y487	Q9Y487	ATP6V0A2	V-type proton ATPase 116 kDa subunit a isoform 2	MULTI-MSMS	GODWIN_022123_TISSUE_DDA_SF02	600.324	3	600.324	1797.95	-0.022461	-1.35e-05	-0.02781	-1.67e-05	-0.050271	-3.02e-05	600.324	37.749	0.66517	37.749	37.347	38.012	0					41	12	4	0	0	0	0.04481	1	12156	12156
ADIQTER	7	Acetyl (Protein N-term)	_(Acetyl (Protein N-term))ADIQTER_					1	0	0	0	P62280	P62280	P62280	RPS11	40S ribosomal protein S11	MULTI-MSMS	GODWIN_022123_TISSUE_DDA_SF15	437.717	2	437.717	873.419	-0.14787	-6.47e-05	0.094155	4.12E-05	-0.053717	-2.35e-05	437.717	15.741	0.40687	15.741	15.51	15.917	0					18	7	4	0	0	0	0.0023432	1	3674	3674
ADKDSPNLAQLQQASR	16	Unmodified	_ADKDSPNLAQLQQASR_					0	0	0	1	O00291	O00291	O00291	HIP1	Huntingtin-interacting protein 1	MULTI-MSMS	GODWIN_022123_TISSUE_DDA_SF05	581.634	3	581.299	1740.88	0.1469	8.54E-05	-0.055831	-3.25e-05	0.091073	5.29E-05	581.299	21.442	1.2192	21.442	20.806	22.025	0					71	23	4	0	0	0	5.95E-08	1	6482	6482
ADKDYHFKVDNDENEHQLSLR	21	Unmodified	_ADKDYHFKVDNDENEHQLSLR_					0	0	0	2	P06748	P06748	P06748	NPM1	Nucleophosmin	MULTI-MSMS	GODWIN_022123_TISSUE_DDA_SF05	644.307	4	644.056	2572.19	0.0089253	5.75E-06	0.095002	6.12E-05	0.10393	6.69E-05	644.307	22.024	0.35787	22.024	21.821	22.179	0					14	6	4	0	0	0	3.34E-19	1	6793	6793
ADKEAAFDDAVEER	14	Acetyl (Protein N-term)	_(Acetyl (Protein N-term))ADKEAAFDDAVEER_					1	0	0	1	Q09028	Q09028	Q09028	RBBP4	Histone-binding protein RBBP4	MULTI-MSMS	GODWIN_022123_TISSUE_DDA_SF04	804.364	2	804.363	1606.71	0.46909	0.00037732	0.57366	0.00046143	1.0428	0.00083876	804.363	30.917	0.51289	30.917	30.582	31.095	0					31	9	5	0	0	0	8.68E-29	1	9976	9976
ADKEAAFDDAVEER	14	Acetyl (Protein N-term)	_(Acetyl (Protein N-term))ADKEAAFDDAVEER_					1	0	0	1	Q09028	Q09028	Q09028	RBBP4	Histone-binding protein RBBP4	MULTI-MSMS	GODWIN_022123_TISSUE_DDA_SF05	804.363	2	804.363	1606.71	0.67548	0.00054333	0.43653	0.00035113	1.112	0.00089446	804.363	30.766	0.46106	30.766	30.533	30.994	0					37	8	6	0	0	0	6.61E-48	1	9956	9956
ADKEAGGSDGPR	12	Acetyl (Protein N-term)	_(Acetyl (Protein N-term))ADKEAGGSDGPR_					1	0	0	1	O43301	O43301	O43301	HSPA12A	Heat shock 70 kDa protein 12A	MULTI-MSMS	GODWIN_022123_TISSUE_DDA_SF04	601.276	2	601.276	1200.54	0.0030651	1.84E-06	0.59647	0.00035864	0.59953	0.00036049	601.276	9.499	0.50817	9.499	9.2683	9.7764	0					24	9	5	0	0	0	1.30E-06	1	1664	1664
ADKNEVAAEVAK	12	Unmodified	_ADKNEVAAEVAK_					0	0	0	1	P56192	P56192	P56192	MARS	Methionine--tRNA ligase, cytoplasmic	MULTI-MSMS	GODWIN_022123_TISSUE_DDA_SF16	415.555	3	415.554	1243.64	-0.53516	-0.00022239	0.1824	7.58E-05	-0.35276	-0.00014659	415.555	10.546	0.67121	10.546	10.212	10.883	0					31	10	5	0	0	0	4.05E-06	1	1942	1942
ADKNEVAAEVAK	12	Unmodified	_ADKNEVAAEVAK_					0	0	0	1	P56192	P56192	P56192	MARS	Methionine--tRNA ligase, cytoplasmic	MULTI-MSMS	GODWIN_022123_TISSUE_DDA_SF16	622.828	2	622.828	1243.64	-0.35418	-0.00022059	0.7916	0.00049303	0.43742	0.00027244	622.828	10.547	0.20517	10.547	10.419	10.625	0					12	3	4	0	0	0	2.79E-11	1	1948	1948
ADKPDLGEINSFDK	14	Acetyl (Protein N-term)	_(Acetyl (Protein N-term))ADKPDLGEINSFDK_					1	0	0	1	CON__P21752	CON__P21752	CON__P21752			MULTI-MSMS	GODWIN_022123_TISSUE_DDA_SF07	795.886	2	795.886	1589.76	0.18862	0.00015012	0.52611	0.00041872	0.71472	0.00056884	795.886	36.634	0.61414	36.634	36.348	36.962	0					44	11	7	0	0	0	1.23E-12	1	11566	11566
ADKPDLGEINSFDK	14	Acetyl (Protein N-term)	_(Acetyl (Protein N-term))ADKPDLGEINSFDK_					1	0	0	1	CON__P21752	CON__P21752	CON__P21752			MULTI-MSMS	GODWIN_022123_TISSUE_DDA_SF08	795.887	2	795.886	1589.76	0.23976	0.00019082	-0.12373	-9.85e-05	0.11603	9.24E-05	795.886	36.62	0.55749	36.62	36.289	36.847	0					25	9	3	0	0	0	1.41E-16	1	10850	10850
ADKPDMGEIASFDK	14	Acetyl (Protein N-term),Oxidation (M)	_(Acetyl (Protein N-term))ADKPDM(Oxidation (M))GEIASFDK_	ADKPDM(1)GEIASFDK		ADKPDM(150)GEIASFDK		1	1	0	1	P63313	P63313	P63313	TMSB10	Thymosin beta-10	MULTI-MSMS	GODWIN_022123_TISSUE_DDA_SF07	791.359	2	791.359	1580.7	0.47253	0.00037394	0.14652	0.00011595	0.61904	0.00048989	791.359	27.328	0.41401	27.328	27.096	27.51	0					36	7	6	0	0	0	4.54E-06	1	8103	8103
ADKPDMGEIASFDK	14	Acetyl (Protein N-term),Oxidation (M)	_(Acetyl (Protein N-term))ADKPDM(Oxidation (M))GEIASFDK_	ADKPDM(1)GEIASFDK		ADKPDM(150)GEIASFDK		1	1	0	1	P63313	P63313	P63313	TMSB10	Thymosin beta-10	MULTI-MSMS	GODWIN_022123_TISSUE_DDA_SF08	791.359	2	791.359	1580.7	0.30582	0.00024201	0.57017	0.00045121	0.87599	0.00069322	791.359	27.304	0.41232	27.304	27.124	27.536	0					24	7	5	0	0	0	5.91E-06	1	7696	7696
ADKPDMGEIASFDK	14	Acetyl (Protein N-term),Oxidation (M)	_(Acetyl (Protein N-term))ADKPDM(Oxidation (M))GEIASFDK_	ADKPDM(1)GEIASFDK		ADKPDM(150)GEIASFDK		1	1	0	1	P63313	P63313	P63313	TMSB10	Thymosin beta-10	MULTI-MSMS	GODWIN_022123_TISSUE_DDA_SF12	791.359	2	791.359	1580.7	0.068294	5.40E-05	0.011597	9.18E-06	0.079891	6.32E-05	791.359	27.364	0.40981	27.364	27.134	27.544	0					23	7	4	0	0	0	4.03E-06	1	7447	7447
ADLAAIYHER	10	Unmodified	_ADLAAIYHER_					0	0	0	0	Q6UWR7	Q6UWR7	Q6UWR7	ENPP6	Ectonucleotide pyrophosphatase/phosphodiesterase family member 6	MULTI-MSMS	GODWIN_022123_TISSUE_DDA_SF05	579.799	2	579.799	1157.58	0.17631	0.00010222	-0.055209	-3.2e-05	0.1211	7.02E-05	579.799	21.796	0.40457	21.796	21.569	21.974	0					12	7	2	0	0	0	0.032155	1	6698	6698
ADLAAQYTTVGR	12	Unmodified	_ADLAAQYTTVGR_					0	0	0	0	P51688	P51688	P51688	SGSH	N-sulphoglucosamine sulphohydrolase	MULTI-MSMS	GODWIN_022123_TISSUE_DDA_SF03	633.328	2	633.328	1264.64	0.27404	0.00017356	-1.469	-0.00093036	-1.195	-0.0007568	633.327	24.951	0.45598	24.951	24.658	25.114	0					17	8	3	0	0	0	0.00084385	1	7129	7129
ADLAAVEAK	9	Unmodified	_ADLAAVEAK_					0	0	0	0	Q14204	Q14204	Q14204	DYNC1H1	Cytoplasmic dynein 1 heavy chain 1	MULTI-MSMS	GODWIN_022123_TISSUE_DDA_SF18	444.245	2	444.245	886.476	0.17979	7.99E-05	0.40162	0.00017842	0.58141	0.00025829	444.246	14.288	0.45681	14.288	14.058	14.515	0					30	8	5	0	0	0	0.00078829	1	3393	3393
ADLAECNIK	9	Acetyl (Protein N-term)	_(Acetyl (Protein N-term))ADLAECNIK_					1	0	0	0	P33176	P33176	P33176	KIF5B	Kinesin-1 heavy chain	MSMS	GODWIN_022123_TISSUE_DDA_SF11	538.258	2	538.258	1074.5	NaN	NaN	NaN	NaN	NaN	NaN	NaN	29.264	1	29.264	28.764	29.764	0								0	0	0	0.0062673	1	8100	8100
ADLAEEYSK	9	Unmodified	_ADLAEEYSK_					0	0	0	0	P68036	P68036	P68036	UBE2L3	Ubiquitin-conjugating enzyme E2 L3	MULTI-MSMS	GODWIN_022123_TISSUE_DDA_SF15	513.243	2	513.243	1024.47	-0.10664	-5.47e-05	0.15605	8.01E-05	0.049412	2.54E-05	513.243	16.238	0.44634	16.238	15.967	16.413	0					29	8	6	0	0	0	0.0088355	1	3838	3838
ADLAEEYSKDR	11	Unmodified	_ADLAEEYSKDR_					0	0	0	1	P68036	P68036	P68036	UBE2L3	Ubiquitin-conjugating enzyme E2 L3	MULTI-MSMS	GODWIN_022123_TISSUE_DDA_SF17	432.874	3	432.874	1295.6	0.4297	0.00018601	1.0895	0.0004716	1.5192	0.00065761	432.874	15.46	0.50538	15.46	15.059	15.564	0					30	9	5	0	0	0	0.00015303	1	3787	3787
ADLATAPPHVTVVR	14	Unmodified	_ADLATAPPHVTVVR_					0	0	0	0	Q8N1G4	Q8N1G4	Q8N1G4	LRRC47	Leucine-rich repeat-containing protein 47	MULTI-MSMS	GODWIN_022123_TISSUE_DDA_SF13	482.941	3	482.94	1445.8	-0.29601	-0.00014296	0.24135	0.00011656	-0.054668	-2.64e-05	482.941	22.638	1.4322	22.638	22.314	23.746	0					91	27	5	0	0	0	0.00014713	2	5890	5890;6039
ADLATAPPHVTVVR	14	Unmodified	_ADLATAPPHVTVVR_					0	0	0	0	Q8N1G4	Q8N1G4	Q8N1G4	LRRC47	Leucine-rich repeat-containing protein 47	MULTI-MSMS	GODWIN_022123_TISSUE_DDA_SF13	723.907	2	723.907	1445.8	0.10007	7.24E-05	0.55517	0.00040189	0.65524	0.00047433	723.907	22.61	0.86611	22.61	22.366	23.232	0					40	16	3	0	0	0	3.57E-07	1	5916	5916
ADLDIVTMDYAAQK	14	Oxidation (M)	_ADLDIVTM(Oxidation (M))DYAAQK_	ADLDIVTM(1)DYAAQK		ADLDIVTM(63)DYAAQK		0	1	0	0	Q9BZE2	Q9BZE2	Q9BZE2	PUS3	tRNA pseudouridine(38/39) synthase	MULTI-MSMS	GODWIN_022123_TISSUE_DDA_SF02	785.878	2	785.377	1568.74	0.48342	0.00037967	-0.76924	-0.00060414	-0.28582	-0.00022447	785.878	34.399	0.30795	34.399	34.205	34.512	0					21	5	5	0	0	0	0.010145	1	11012	11012
ADLDPSLDFMDSLEHDIPK	19	Oxidation (M)	_ADLDPSLDFM(Oxidation (M))DSLEHDIPK_	ADLDPSLDFM(1)DSLEHDIPK		ADLDPSLDFM(51)DSLEHDIPK		0	1	0	0	Q9H1X1	Q9H1X1	Q9H1X1	RSPH9	Radial spoke head protein 9 homolog	MULTI-SECPEP	GODWIN_022123_TISSUE_DDA_SF02	725.396	3	725.337	2172.99	0.22794	0.00016533	0.73248	0.0005313	0.96042	0.00069663	725.672	49.657	0.6695	49.657	49.26	49.929	0					28	12	4	0	0	0	0.016651	1	15793	15793
ADLDVSGPK	9	Unmodified	_ADLDVSGPK_					0	0	0	0	Q09666	Q09666	Q09666	AHNAK	Neuroblast differentiation-associated protein AHNAK	MULTI-MSMS	GODWIN_022123_TISSUE_DDA_SF11	451.235	2	451.235	900.455	-0.34794	-0.000157	0.49183	0.00022193	0.14388	6.49E-05	451.235	13.864	0.51056	13.864	13.565	14.076	0					24	9	3	0	0	0	0.029822	1	3173	3173
ADLDVSGPK	9	Unmodified	_ADLDVSGPK_					0	0	0	0	Q09666	Q09666	Q09666	AHNAK	Neuroblast differentiation-associated protein AHNAK	MULTI-MSMS	GODWIN_022123_TISSUE_DDA_SF12	451.235	2	451.235	900.455	-0.27961	-0.00012617	-0.18094	-8.16e-05	-0.46054	-0.00020781	451.235	13.943	1.1777	13.943	13.354	14.531	0					75	22	6	0	0	0	0.007718	2	3091	3091;3241
ADLEAQR	7	Unmodified	_ADLEAQR_					0	0	0	0	P61106	P61106	P61106	RAB14	Ras-related protein Rab-14	MULTI-MSMS	GODWIN_022123_TISSUE_DDA_SF05	401.706	2	401.706	801.398	0.16473	6.62E-05	0.91549	0.00036776	1.0802	0.00043393	401.707	9.6189	0.88569	9.6189	9.1164	10.002	0					28	17	3	0	0	0	0.022003	1	1742	1742
ADLEEQLSDEEK	12	Acetyl (Protein N-term)	_(Acetyl (Protein N-term))ADLEEQLSDEEK_					1	0	0	0	P47755	P47755	P47755	CAPZA2	F-actin-capping protein subunit alpha-2	MULTI-MSMS	GODWIN_022123_TISSUE_DDA_SF04	724.325	2	724.325	1446.64	0.16846	0.00012202	0.2964	0.00021469	0.46486	0.00033671	724.326	41.881	0.61163	41.881	41.702	42.314	0					40	11	6	0	0	0	2.45E-09	1	13641	13641
ADLEEQLSDEEKVR	14	Acetyl (Protein N-term)	_(Acetyl (Protein N-term))ADLEEQLSDEEKVR_					1	0	0	1	P47755	P47755	P47755	CAPZA2	F-actin-capping protein subunit alpha-2	MULTI-MSMS	GODWIN_022123_TISSUE_DDA_SF15	851.91	2	851.91	1701.81	0.22371	0.00019058	0.40359	0.00034382	0.6273	0.0005344	851.91	40.394	0.31173	40.394	40.264	40.576	0					15	5	4	0	0	0	2.08E-05	1	12853	12853
ADLEGSLDSK	10	Unmodified	_ADLEGSLDSK_					0	0	0	0	Q15031	Q15031	Q15031	LARS2	Probable leucine--tRNA ligase, mitochondrial	MULTI-MSMS	GODWIN_022123_TISSUE_DDA_SF16	517.743	2	517.754	1033.49	0.015472	8.01E-06	1.6067	0.00083186	1.6221	0.00083987	518.257	17.747	0.30463	17.747	17.564	17.868	0					6	5	2	0	0	0	0.028434	1	4306	4306
ADLESLLQTPGGKPR	15	Unmodified	_ADLESLLQTPGGKPR_					0	0	0	1	Q86XI2	Q86XI2	Q86XI2	NCAPG2	Condensin-2 complex subunit G2	MULTI-MSMS	GODWIN_022123_TISSUE_DDA_SF07	527.958	3	527.958	1580.85	-0.17991	-9.5e-05	-0.033734	-1.78e-05	-0.21364	-0.00011279	527.958	35.606	0.3597	35.606	35.376	35.736	0					11	6	2	0	0	0	0.0003675	1	11223	11223
ADLESQR	7	Unmodified	_ADLESQR_					0	0	0	0	P10301	P10301	P10301	RRAS	Ras-related protein R-Ras	MSMS	GODWIN_022123_TISSUE_DDA_SF05	409.704	2	409.704	817.393	NaN	NaN	NaN	NaN	NaN	NaN	NaN	9.4171	1	9.4171	8.9171	9.9171	0								0	0	0	0.037195	1	1666	1666
ADLGVSGPK	9	Unmodified	_ADLGVSGPK_					0	0	0	0	Q09666	Q09666	Q09666	AHNAK	Neuroblast differentiation-associated protein AHNAK	MULTI-MSMS	GODWIN_022123_TISSUE_DDA_SF09	422.232	2	422.232	842.45	-0.30219	-0.00012759	0.39008	0.0001647	0.087887	3.71E-05	422.232	12.903	0.45779	12.903	12.609	13.067	0					19	8	3	0	0	0	0.014441	1	2795	2795
ADLHGAIISVTK	12	Unmodified	_ADLHGAIISVTK_					0	0	0	0	O95707	O95707	O95707	POP4	Ribonuclease P protein subunit p29	MULTI-MSMS	GODWIN_022123_TISSUE_DDA_SF18	612.851	2	612.851	1223.69	0.14953	9.16E-05	-0.17389	-0.00010657	-0.024359	-1.49e-05	612.851	24.725	0.35621	24.725	24.495	24.851	0					13	6	3	0	0	0	0.023108	1	7245	7245
ADLHGAIISVTK	12	Unmodified	_ADLHGAIISVTK_					0	0	0	0	O95707	O95707	O95707	POP4	Ribonuclease P protein subunit p29	MULTI-MSMS	GODWIN_022123_TISSUE_DDA_SF18	408.903	3	408.903	1223.69	-0.057759	-2.36e-05	-0.44849	-0.00018339	-0.50625	-0.00020701	408.903	24.725	0.45819	24.725	24.444	24.903	0					25	8	5	0	0	0	0.057742	1	7249	7249
ADLINNLGTIAK	12	Unmodified	_ADLINNLGTIAK_					0	0	0	0	P07900;Q14568;P08238;Q58FF8	P07900;P08238;Q58FF8	P08238	HSP90AA1;HSP90AA2P;HSP90AB1;HSP90AB2P	Heat shock protein HSP 90-alpha;Heat shock protein HSP 90-alpha A2;Heat shock protein HSP 90-beta;Putative heat shock protein HSP 90-beta 2	MULTI-MSMS	GODWIN_022123_TISSUE_DDA_SF07	621.856	2	621.856	1241.7	-0.48639	-0.00030247	0.47567	0.0002958	-0.010726	-6.67e-06	621.857	37.898	0.99357	37.898	37.473	38.467	0					89	23	5	0	0	0	1.00E-04	2	11982	11982;12146
ADLINNLGTIAK	12	Unmodified	_ADLINNLGTIAK_					0	0	0	0	P07900;Q14568;P08238;Q58FF8	P07900;P08238;Q58FF8	P08238	HSP90AA1;HSP90AA2P;HSP90AB1;HSP90AB2P	Heat shock protein HSP 90-alpha;Heat shock protein HSP 90-alpha A2;Heat shock protein HSP 90-beta;Putative heat shock protein HSP 90-beta 2	MULTI-MSMS	GODWIN_022123_TISSUE_DDA_SF07	621.856	2	621.856	1241.7	-0.44863	-0.00027899	0.22422	0.00013943	-0.22442	-0.00013956	621.856	38.781	0.39183	38.781	38.467	38.858	0					21	7	4	0	0	0	0.0014096	1	12333	12333
ADLINNLGTIAK	12	Unmodified	_ADLINNLGTIAK_					0	0	0	0	P07900;Q14568;P08238;Q58FF8	P07900;P08238;Q58FF8	P08238	HSP90AA1;HSP90AA2P;HSP90AB1;HSP90AB2P	Heat shock protein HSP 90-alpha;Heat shock protein HSP 90-alpha A2;Heat shock protein HSP 90-beta;Putative heat shock protein HSP 90-beta 2	MULTI-MSMS	GODWIN_022123_TISSUE_DDA_SF07	621.856	2	621.856	1241.7	-0.3802	-0.00023643	0.0072048	4.48E-06	-0.37299	-0.00023195	621.856	40.191	0.66534	40.191	39.858	40.523	0					35	12	5	0	0	0	1.00E-04	1	12859	12859
ADLINNLGTIAK	12	Unmodified	_ADLINNLGTIAK_					0	0	0	0	P07900;Q14568;P08238;Q58FF8	P07900;P08238;Q58FF8	P08238	HSP90AA1;HSP90AA2P;HSP90AB1;HSP90AB2P	Heat shock protein HSP 90-alpha;Heat shock protein HSP 90-alpha A2;Heat shock protein HSP 90-beta;Putative heat shock protein HSP 90-beta 2	MULTI-MSMS	GODWIN_022123_TISSUE_DDA_SF07	621.856	2	621.856	1241.7	-0.27809	-0.00017293	0.14612	9.09E-05	-0.13197	-8.21e-05	621.856	42.233	0.35778	42.233	42.054	42.412	0					18	6	4	0	0	0	0.00075627	1	13595	13595
ADLINNLGTIAK	12	Unmodified	_ADLINNLGTIAK_					0	0	0	0	P07900;Q14568;P08238;Q58FF8	P07900;P08238;Q58FF8	P08238	HSP90AA1;HSP90AA2P;HSP90AB1;HSP90AB2P	Heat shock protein HSP 90-alpha;Heat shock protein HSP 90-alpha A2;Heat shock protein HSP 90-beta;Putative heat shock protein HSP 90-beta 2	MULTI-MSMS	GODWIN_022123_TISSUE_DDA_SF08	621.856	2	621.856	1241.7	0.12584	7.83E-05	0.84711	0.00052678	0.97295	0.00060503	621.857	38.033	0.61338	38.033	37.701	38.314	0					40	11	6	0	0	0	6.12E-05	1	11308	11308
ADLINNLGTIAK	12	Unmodified	_ADLINNLGTIAK_					0	0	0	0	P07900;Q14568;P08238;Q58FF8	P07900;P08238;Q58FF8	P08238	HSP90AA1;HSP90AA2P;HSP90AB1;HSP90AB2P	Heat shock protein HSP 90-alpha;Heat shock protein HSP 90-alpha A2;Heat shock protein HSP 90-beta;Putative heat shock protein HSP 90-beta 2	MULTI-MSMS	GODWIN_022123_TISSUE_DDA_SF09	621.856	2	621.856	1241.7	-0.35158	-0.00021863	0.45694	0.00028415	0.10536	6.55E-05	621.857	37.973	0.46262	37.973	37.792	38.254	0					23	8	4	0	0	0	0.00029519	1	11900	11900
ADLINNLGTIAK	12	Unmodified	_ADLINNLGTIAK_					0	0	0	0	P07900;Q14568;P08238;Q58FF8	P07900;P08238;Q58FF8	P08238	HSP90AA1;HSP90AA2P;HSP90AB1;HSP90AB2P	Heat shock protein HSP 90-alpha;Heat shock protein HSP 90-alpha A2;Heat shock protein HSP 90-beta;Putative heat shock protein HSP 90-beta 2	MULTI-MSMS	GODWIN_022123_TISSUE_DDA_SF10	621.856	2	621.856	1241.7	-0.13842	-8.61e-05	-0.16243	-0.00010101	-0.30085	-0.00018709	621.856	38.023	0.30536	38.023	37.844	38.149	0					13	5	3	0	0	0	0.0010731	1	10948	10948
ADLINNLGTIAK	12	Unmodified	_ADLINNLGTIAK_					0	0	0	0	P07900;Q14568;P08238;Q58FF8	P07900;P08238;Q58FF8	P08238	HSP90AA1;HSP90AA2P;HSP90AB1;HSP90AB2P	Heat shock protein HSP 90-alpha;Heat shock protein HSP 90-alpha A2;Heat shock protein HSP 90-beta;Putative heat shock protein HSP 90-beta 2	MULTI-SECPEP	GODWIN_022123_TISSUE_DDA_SF11	621.822	2	621.856	1241.7	0.034355	2.14E-05	-0.32608	-0.00020278	-0.29173	-0.00018141	621.856	38.024	0.30877	38.024	37.846	38.155	0					16	5	4	0	0	0	0.072425	1	10788	10788
ADLINNLGTIAK	12	Unmodified	_ADLINNLGTIAK_					0	0	0	0	P07900;Q14568;P08238;Q58FF8	P07900;P08238;Q58FF8	P08238	HSP90AA1;HSP90AA2P;HSP90AB1;HSP90AB2P	Heat shock protein HSP 90-alpha;Heat shock protein HSP 90-alpha A2;Heat shock protein HSP 90-beta;Putative heat shock protein HSP 90-beta 2	MULTI-MSMS	GODWIN_022123_TISSUE_DDA_SF18	621.856	2	621.856	1241.7	-0.12319	-7.66e-05	0.18035	0.00011215	0.05715	3.55E-05	621.856	38.055	0.61496	38.055	37.756	38.371	0					31	11	3	0	0	0	0.013678	1	12477	12477
ADLINNLGTIAK	12	Unmodified	_ADLINNLGTIAK_					0	0	0	0	P07900;Q14568;P08238;Q58FF8	P07900;P08238;Q58FF8	P08238	HSP90AA1;HSP90AA2P;HSP90AB1;HSP90AB2P	Heat shock protein HSP 90-alpha;Heat shock protein HSP 90-alpha A2;Heat shock protein HSP 90-beta;Putative heat shock protein HSP 90-beta 2	MSMS	GODWIN_022123_TISSUE_DDA_SF18	621.856	2	621.856	1241.7	NaN	NaN	NaN	NaN	NaN	NaN	NaN	38.824	1	38.824	38.324	39.324	0								0	0	0	0.0025423	1	12780	12780
ADLIPYQDSPEGPDHSSASSGVPNPPK	27	Unmodified	_ADLIPYQDSPEGPDHSSASSGVPNPPK_					0	0	0	0	Q8WUA4	Q8WUA4	Q8WUA4	GTF3C2	General transcription factor 3C polypeptide 2	MULTI-MSMS	GODWIN_022123_TISSUE_DDA_SF05	921.77	3	921.435	2761.28	0.71732	0.00066097	-0.44586	-0.00041083	0.27146	0.00025014	921.769	31.74	0.82076	31.74	31.044	31.865	0					55	15	5	0	0	0	0.01358	1	10346	10346
ADLISEDVQR	10	Unmodified	_ADLISEDVQR_					0	0	0	0	Q92888	Q92888	Q92888	ARHGEF1	Rho guanine nucleotide exchange factor 1	MULTI-MSMS	GODWIN_022123_TISSUE_DDA_SF18	573.294	2	573.293	1144.57	0.34646	0.00019862	-0.18106	-0.0001038	0.1654	9.48E-05	573.293	22.891	0.70823	22.891	22.512	23.221	0					41	13	6	0	0	0	0.00029196	1	6527	6527
ADLIVTTPEK	10	Unmodified	_ADLIVTTPEK_					0	0	0	0	Q8N3C0	Q8N3C0	Q8N3C0	ASCC3	Activating signal cointegrator 1 complex subunit 3	MULTI-MSMS	GODWIN_022123_TISSUE_DDA_SF08	543.806	2	543.806	1085.6	0.16694	9.08E-05	-0.0029841	-1.62e-06	0.16396	8.92E-05	543.806	21.758	0.55917	21.758	21.381	21.94	0					25	10	4	0	0	0	0.020214	1	5807	5807
ADLLLSTQPGR	11	Unmodified	_ADLLLSTQPGR_					0	0	0	0	P08195	P08195	P08195	SLC3A2	4F2 cell-surface antigen heavy chain	MULTI-MSMS	GODWIN_022123_TISSUE_DDA_SF13	585.828	2	585.827	1169.64	0.23193	0.00013587	1.1178	0.00065483	1.3497	0.0007907	585.828	27.091	0.29803	27.091	26.916	27.214	0					40	14	4	0	0	0	6.72E-05	1	7554	7554
ADLLLSTQPGR	11	Unmodified	_ADLLLSTQPGR_					0	0	0	0	P08195	P08195	P08195	SLC3A2	4F2 cell-surface antigen heavy chain	MULTI-MSMS	GODWIN_022123_TISSUE_DDA_SF14	585.828	2	585.827	1169.64	-0.08828	-5.17e-05	0.28625	0.0001677	0.19797	0.00011598	585.828	27.152	0.30954	27.152	26.97	27.279	0					13	5	3	0	0	0	0.054935	1	7836	7836
ADLLLSTQPGREEGSPLELER	21	Unmodified	_ADLLLSTQPGREEGSPLELER_					0	0	0	1	P08195	P08195	P08195	SLC3A2	4F2 cell-surface antigen heavy chain	MULTI-MSMS	GODWIN_022123_TISSUE_DDA_SF01	771.071	3	770.736	2309.19	0.10672	8.23E-05	0.056968	4.39E-05	0.16369	0.00012616	771.07	41.132	0.35944	41.132	40.916	41.275	0					31	6	6	0	0	0	3.24E-19	1	12967	12967
ADLLLSTQPGREEGSPLELER	21	Unmodified	_ADLLLSTQPGREEGSPLELER_					0	0	0	1	P08195	P08195	P08195	SLC3A2	4F2 cell-surface antigen heavy chain	MULTI-MSMS	GODWIN_022123_TISSUE_DDA_SF02	771.071	3	770.736	2309.19	0.37224	0.0002869	-1.5486	-0.0011936	-1.1764	-0.00090666	771.07	40.93	1.2812	40.93	40.449	41.73	0					112	24	9	0	0	0	8.93E-23	2	13093	13093;13211
ADLLLSTQPGREEGSPLELER	21	Unmodified	_ADLLLSTQPGREEGSPLELER_					0	0	0	1	P08195	P08195	P08195	SLC3A2	4F2 cell-surface antigen heavy chain	MULTI-MSMS	GODWIN_022123_TISSUE_DDA_SF13	771.071	3	770.736	2309.19	-0.099599	-7.68e-05	0.25495	0.0001965	0.15535	0.00011974	770.736	40.676	0.3115	40.676	40.53	40.842	0					15	5	3	0	0	0	0.00013322	1	12517	12517
ADLLTAEQR	9	Unmodified	_ADLLTAEQR_					0	0	0	0	Q9H089	Q9H089	Q9H089	LSG1	Large subunit GTPase 1 homolog	MULTI-MSMS	GODWIN_022123_TISSUE_DDA_SF10	508.772	2	508.772	1015.53	-0.16604	-8.45e-05	0.21888	0.00011136	0.052831	2.69E-05	508.772	18.846	0.61562	18.846	18.517	19.132	0					22	11	4	0	0	0	0.001773	1	4763	4763
ADLNQGIGEPQSPSR	15	Unmodified	_ADLNQGIGEPQSPSR_					0	0	0	0	Q96C19	Q96C19	Q96C19	EFHD2	EF-hand domain-containing protein D2	MULTI-MSMS	GODWIN_022123_TISSUE_DDA_SF09	784.887	2	784.887	1567.76	0.23152	0.00018172	0.7332	0.00057548	0.96472	0.0007572	784.887	19.569	0.50664	19.569	19.303	19.81	0					21	9	4	0	0	0	2.75E-15	1	5329	5329
ADLQAAAVR	9	Unmodified	_ADLQAAAVR_					0	0	0	0	Q9BTY7	Q9BTY7	Q9BTY7	HGH1	Protein HGH1 homolog	MULTI-MSMS	GODWIN_022123_TISSUE_DDA_SF09	457.756	2	457.756	913.498	-0.34784	-0.00015923	1.8067	0.00082705	1.4589	0.00066782	457.756	13.321	0.61158	13.321	13.015	13.627	0					28	11	4	0	0	0	0.0022207	1	2933	2933
ADLQNHLDTAQNALQDK	17	Unmodified	_ADLQNHLDTAQNALQDK_					0	0	0	0	Q15075	Q15075	Q15075	EEA1	Early endosome antigen 1	MULTI-MSMS	GODWIN_022123_TISSUE_DDA_SF02	632.313	3	632.313	1893.92	-0.20408	-0.00012904	0.27246	0.00017228	0.068376	4.32E-05	632.314	26.507	0.4292	26.507	26.312	26.741	0					23	8	4	0	0	0	1.33E-19	1	8037	8037
ADLSAMSAER	10	Oxidation (M)	_ADLSAM(Oxidation (M))SAER_	ADLSAM(1)SAER		ADLSAM(120)SAER		0	1	0	0	P50453	P50453	P50453	SERPINB9	Serpin B9	MULTI-MSMS	GODWIN_022123_TISSUE_DDA_SF10	533.745	2	533.745	1065.48	-0.12098	-6.46e-05	-1.1026	-0.00058848	-1.2235	-0.00065306	533.745	11.11	0.56655	11.11	10.771	11.337	0					32	10	4	0	0	0	0.00030991	1	2087	2087
ADLSGITGAR	10	Unmodified	_ADLSGITGAR_					0	0	0	0	P01011	P01011	P01011	SERPINA3	Alpha-1-antichymotrypsin;Alpha-1-antichymotrypsin His-Pro-less	MULTI-MSMS	GODWIN_022123_TISSUE_DDA_SF03	480.759	2	480.759	959.504	-0.022834	-1.1e-05	-0.43784	-0.00021049	-0.46067	-0.00022147	480.759	20.474	0.5094	20.474	20.246	20.755	0					35	9	6	0	0	0	0.00023791	1	5385	5385
ADLSGITK	8	Unmodified	_ADLSGITK_					0	0	0	0	CON__P34955	CON__P34955	CON__P34955			MULTI-MSMS	GODWIN_022123_TISSUE_DDA_SF04	402.727	2	402.727	803.439	0.54947	0.00022129	-0.256	-0.0001031	0.29347	0.00011819	402.727	15.002	0.31094	15.002	14.769	15.08	0					16	5	4	0	0	0	0.041651	1	3766	3766
ADLSGITK	8	Unmodified	_ADLSGITK_					0	0	0	0	CON__P34955	CON__P34955	CON__P34955			MULTI-MSMS	GODWIN_022123_TISSUE_DDA_SF05	402.727	2	402.727	803.439	0.21367	8.60E-05	0.095589	3.85E-05	0.30925	0.00012455	402.727	14.963	0.30445	14.963	14.783	15.087	0					12	5	4	0	0	0	0.031303	1	3863	3863
ADLSGITK	8	Unmodified	_ADLSGITK_					0	0	0	0	CON__P34955	CON__P34955	CON__P34955			MULTI-MSMS	GODWIN_022123_TISSUE_DDA_SF06	402.727	2	402.727	803.439	-0.38606	-0.00015548	0.54939	0.00022125	0.16333	6.58E-05	402.727	14.911	0.40975	14.911	14.679	15.089	0					27	7	5	0	0	0	0.031303	1	3480	3480
ADLSGITK	8	Unmodified	_ADLSGITK_					0	0	0	0	CON__P34955	CON__P34955	CON__P34955			MULTI-MSMS	GODWIN_022123_TISSUE_DDA_SF06	402.727	2	402.727	803.439	0.4254	0.00017132	-0.60741	-0.00024462	-0.182	-7.33e-05	402.727	18.818	0.66479	18.818	18.585	19.25	0					25	12	3	0	0	0	0.041651	1	5028	5028
ADLSGITK	8	Unmodified	_ADLSGITK_					0	0	0	0	CON__P34955	CON__P34955	CON__P34955			MULTI-MSMS	GODWIN_022123_TISSUE_DDA_SF07	402.727	2	402.727	803.439	-0.37853	-0.00015245	-0.091678	-3.69e-05	-0.47021	-0.00018937	402.727	14.914	1.4395	14.914	14.476	15.916	0					64	27	6	0	0	0	0.031303	1	3441	3441
ADLSGITKEQPLK	13	Unmodified	_ADLSGITKEQPLK_					0	0	0	1	CON__P34955	CON__P34955	CON__P34955			MULTI-MSMS	GODWIN_022123_TISSUE_DDA_SF01	467.265	3	467.265	1398.77	-0.33635	-0.00015717	0.45284	0.00021159	0.11648	5.44E-05	467.265	24.958	0.30365	24.958	24.771	25.074	0					16	5	4	0	0	0	0.00028213	1	7112	7112
ADLSGMSGAR	10	Oxidation (M)	_ADLSGM(Oxidation (M))SGAR_	ADLSGM(1)SGAR		ADLSGM(110)SGAR		0	1	0	0	P30740	P30740	P30740	SERPINB1	Leukocyte elastase inhibitor	MULTI-MSMS	GODWIN_022123_TISSUE_DDA_SF08	490.727	2	490.727	979.439	-0.24933	-0.00012235	0.0082514	4.05E-06	-0.24108	-0.0001183	490.727	9.2872	0.86012	9.2872	8.6577	9.5178	0					104	74	2	0	0	0	0.0012891	1	1529	1529
ADLTALFLPR	10	Unmodified	_ADLTALFLPR_					0	0	0	0	Q13045	Q13045	Q13045	FLII	Protein flightless-1 homolog	MULTI-MSMS	GODWIN_022123_TISSUE_DDA_SF02	558.824	2	558.824	1115.63	-0.15677	-8.76e-05	-0.15821	-8.84e-05	-0.31498	-0.00017602	558.824	50.618	0.51108	50.618	50.236	50.747	0					29	9	4	0	0	0	9.18E-09	1	16152	16152
ADLTALFLPR	10	Unmodified	_ADLTALFLPR_					0	0	0	0	Q13045	Q13045	Q13045	FLII	Protein flightless-1 homolog	MULTI-MSMS	GODWIN_022123_TISSUE_DDA_SF03	558.824	2	558.824	1115.63	0.15602	8.72E-05	0.024502	1.37E-05	0.18052	0.00010088	558.824	50.569	0.61248	50.569	50.331	50.943	0					18	11	3	0	0	0	0.034994	1	15500	15500
ADLTEYLSTHYK	12	Unmodified	_ADLTEYLSTHYK_					0	0	0	0	P31930	P31930	P31930	UQCRC1	Cytochrome b-c1 complex subunit 1, mitochondrial	MSMS	GODWIN_022123_TISSUE_DDA_SF17	720.854	2	720.854	1439.69	NaN	NaN	NaN	NaN	NaN	NaN	NaN	34.968	1	34.968	34.468	35.468	0								0	0	0	0.010303	1	11228	11228
ADLVAEESPELLNPEPR	17	Unmodified	_ADLVAEESPELLNPEPR_					0	0	0	0	Q6P5W5	Q6P5W5	Q6P5W5	SLC39A4	Zinc transporter ZIP4	MULTI-MSMS	GODWIN_022123_TISSUE_DDA_SF09	940.476	2	939.976	1877.94	0.30281	0.00028464	-0.0023282	-2.19e-06	0.30049	0.00028245	940.477	40.655	0.61412	40.655	40.291	40.905	0					37	11	4	0	0	0	6.56E-06	1	12739	12739
ADLYLEGK	8	Unmodified	_ADLYLEGK_					0	0	0	0	Q9NSE4	Q9NSE4	Q9NSE4	IARS2	Isoleucine--tRNA ligase, mitochondrial	MULTI-MSMS	GODWIN_022123_TISSUE_DDA_SF11	454.74	2	454.74	907.465	-0.60252	-0.00027399	-0.051338	-2.33e-05	-0.65386	-0.00029733	454.74	20.053	0.35877	20.053	19.853	20.212	0					16	6	3	0	0	0	0.022735	1	5258	5258
ADMETLQR	8	Unmodified	_ADMETLQR_					0	0	0	0	P26639	P26639	P26639	TARS	Threonine--tRNA ligase, cytoplasmic	MULTI-MSMS	GODWIN_022123_TISSUE_DDA_SF18	482.233	2	482.232	962.449	0.27099	0.00013068	0.86318	0.00041625	1.1342	0.00054693	482.232	14.032	0.56704	14.032	13.543	14.11	0					12	10	2	0	0	0	0.0014893	1	3320	3320
ADMGGAATICSAIVSAAK	18	Oxidation (M)	_ADM(Oxidation (M))GGAATICSAIVSAAK_	ADM(1)GGAATICSAIVSAAK		ADM(160)GGAATICSAIVSAAK		0	1	0	0	P28838	P28838	P28838	LAP3	Cytosol aminopeptidase	MULTI-MSMS	GODWIN_022123_TISSUE_DDA_SF07	855.414	2	855.413	1708.81	0.32893	0.00028137	0.20477	0.00017517	0.5337	0.00045654	855.414	39.293	0.46281	39.293	39.087	39.55	0					28	8	5	0	0	0	1.64E-13	1	12579	12579
ADMQNLVER	9	Acetyl (Protein N-term),Oxidation (M)	_(Acetyl (Protein N-term))ADM(Oxidation (M))QNLVER_	ADM(1)QNLVER		ADM(160)QNLVER		1	1	0	0	Q01518	Q01518	Q01518	CAP1	Adenylyl cyclase-associated protein 1	MULTI-MSMS	GODWIN_022123_TISSUE_DDA_SF08	567.267	2	567.266	1132.52	0.14099	8.00E-05	-0.73059	-0.00041444	-0.58959	-0.00033446	567.266	21.406	0.81535	21.406	21.177	21.993	0					45	15	5	0	0	0	9.97E-05	1	5674	5674
ADMQNLVER	9	Acetyl (Protein N-term),Oxidation (M)	_(Acetyl (Protein N-term))ADM(Oxidation (M))QNLVER_	ADM(1)QNLVER		ADM(99)QNLVER		1	1	0	0	Q01518	Q01518	Q01518	CAP1	Adenylyl cyclase-associated protein 1	MULTI-MSMS	GODWIN_022123_TISSUE_DDA_SF17	567.267	2	567.266	1132.52	0.43835	0.00024866	0.31761	0.00018017	0.75596	0.00042883	567.267	21.309	0.56421	21.309	21.096	21.66	0					13	9	2	0	0	0	0.0018005	1	6000	6000
ADMQNLVER	9	Acetyl (Protein N-term)	_(Acetyl (Protein N-term))ADMQNLVER_					1	0	0	0	Q01518	Q01518	Q01518	CAP1	Adenylyl cyclase-associated protein 1	MULTI-MSMS	GODWIN_022123_TISSUE_DDA_SF08	559.269	2	559.269	1116.52	0.022112	1.24E-05	-0.45414	-0.00025399	-0.43203	-0.00024162	559.269	36.513	0.55902	36.513	36.137	36.696	0					19	10	3	0	0	0	0.00023297	1	10846	10846
ADMVETQQLMR	11	2 Oxidation (M)	_ADM(Oxidation (M))VETQQLM(Oxidation (M))R_	ADM(1)VETQQLM(1)R		ADM(120)VETQQLM(120)R		0	2	0	0	Q9NZN4	Q9NZN4	Q9NZN4	EHD2	EH domain-containing protein 2	MULTI-MSMS	GODWIN_022123_TISSUE_DDA_SF05	677.311	2	677.31	1352.61	0.51186	0.00034669	-0.35319	-0.00023922	0.15868	0.00010747	677.311	14.401	0.61276	14.401	13.866	14.479	0					50	11	5	0	0	0	0.0003182	1	3515	3515
ADMVETQQLMR	11	2 Oxidation (M)	_ADM(Oxidation (M))VETQQLM(Oxidation (M))R_	ADM(1)VETQQLM(1)R		ADM(120)VETQQLM(120)R		0	2	0	0	Q9NZN4	Q9NZN4	Q9NZN4	EHD2	EH domain-containing protein 2	MULTI-MSMS	GODWIN_022123_TISSUE_DDA_SF06	677.311	2	677.31	1352.61	-0.3491	-0.00023645	-0.36614	-0.00024799	-0.71524	-0.00048444	677.311	14.174	0.85806	14.174	13.771	14.629	0					74	16	6	0	0	0	0.00023745	2	3155	3155;3317
ADMVETQQLMR	11	2 Oxidation (M)	_ADM(Oxidation (M))VETQQLM(Oxidation (M))R_	ADM(1)VETQQLM(1)R		ADM(130)VETQQLM(130)R		0	2	0	0	Q9NZN4	Q9NZN4	Q9NZN4	EHD2	EH domain-containing protein 2	MULTI-MSMS	GODWIN_022123_TISSUE_DDA_SF10	677.31	2	677.31	1352.61	0.69449	0.00047039	-0.51322	-0.00034761	0.18127	0.00012277	677.31	14.125	0.76955	14.125	13.84	14.609	0					60	14	6	0	0	0	0.00017002	1	3103	3103
ADMVETQQLMR	11	Oxidation (M)	_ADM(Oxidation (M))VETQQLMR_	ADM(1)VETQQLMR		ADM(130)VETQQLM(-130)R		0	1	0	0	Q9NZN4	Q9NZN4	Q9NZN4	EHD2	EH domain-containing protein 2	MULTI-MSMS	GODWIN_022123_TISSUE_DDA_SF06	669.313	2	669.313	1336.61	0.24165	0.00016174	-0.21836	-0.00014615	0.023292	1.56E-05	669.313	20.79	0.65994	20.79	20.295	20.955	0					28	12	3	0	0	0	0.00010486	1	5749	5749
ADMVETQQLMR	11	Oxidation (M)	_ADMVETQQLM(Oxidation (M))R_	ADMVETQQLM(1)R		ADM(-76)VETQQLM(76)R		0	1	0	0	Q9NZN4	Q9NZN4	Q9NZN4	EHD2	EH domain-containing protein 2	MSMS	GODWIN_022123_TISSUE_DDA_SF06	669.314	2	669.313	1336.61	NaN	NaN	NaN	NaN	NaN	NaN	NaN	19.738	1	19.738	19.238	20.238	0								0	0	0	0.011439	1	5381	5381
ADNDKEYLVLTLTK	14	Unmodified	_ADNDKEYLVLTLTK_					0	0	0	1	P60484	P60484	P60484	PTEN	Phosphatidylinositol 3,4,5-trisphosphate 3-phosphatase and dual-specificity protein phosphatase PTEN	MULTI-MSMS	GODWIN_022123_TISSUE_DDA_SF15	541.626	3	541.626	1621.86	0.63776	0.00034543	-0.66319	-0.0003592	-0.025429	-1.38e-05	541.626	37.654	0.45729	37.654	37.405	37.862	0					27	8	5	0	0	0	1.43E-10	1	11885	11885
ADNDKEYLVLTLTK	14	Unmodified	_ADNDKEYLVLTLTK_					0	0	0	1	P60484	P60484	P60484	PTEN	Phosphatidylinositol 3,4,5-trisphosphate 3-phosphatase and dual-specificity protein phosphatase PTEN	MULTI-MSMS	GODWIN_022123_TISSUE_DDA_SF15	811.936	2	811.935	1621.86	0.79439	0.000645	0.22853	0.00018555	1.0229	0.00083055	811.935	37.633	0.55778	37.633	37.455	38.013	0					29	10	5	0	0	0	0.00079132	1	11909	11909
ADNFEYSDPVDGSISR	16	Unmodified	_ADNFEYSDPVDGSISR_					0	0	0	0	P36871	P36871	P36871	PGM1	Phosphoglucomutase-1	MULTI-MSMS	GODWIN_022123_TISSUE_DDA_SF09	886.393	2	886.392	1770.77	0.46365	0.00041098	0.50064	0.00044376	0.96429	0.00085474	886.392	34.562	0.40981	34.562	34.346	34.756	0					25	7	5	0	0	0	4.02E-05	1	10689	10689
ADNFEYSDPVDGSISR	16	Unmodified	_ADNFEYSDPVDGSISR_					0	0	0	0	P36871	P36871	P36871	PGM1	Phosphoglucomutase-1	MULTI-MSMS	GODWIN_022123_TISSUE_DDA_SF10	886.895	2	886.392	1770.77	0.58618	0.00051958	-0.29103	-0.00025797	0.29515	0.00026162	886.392	34.569	0.5142	34.569	34.236	34.75	0					51	9	7	0	0	0	8.66E-07	1	9774	9774
ADNFEYSDPVDGSISR	16	Unmodified	_ADNFEYSDPVDGSISR_					0	0	0	0	P36871	P36871	P36871	PGM1	Phosphoglucomutase-1	MULTI-MSMS	GODWIN_022123_TISSUE_DDA_SF10	591.264	3	591.264	1770.77	-0.081991	-4.85e-05	0.30366	0.00017954	0.22166	0.00013106	591.264	34.542	0.56595	34.542	34.133	34.699	0					26	10	4	0	0	0	0.042303	1	9847	9847
ADNIEVFAQGHGIIQVDK	18	Unmodified	_ADNIEVFAQGHGIIQVDK_					0	0	0	0	P29144	P29144	P29144	TPP2	Tripeptidyl-peptidase 2	MULTI-MSMS	GODWIN_022123_TISSUE_DDA_SF15	652.006	3	652.006	1953	0.17959	0.00011709	0.92068	0.00060029	1.1003	0.00071738	652.341	39.156	0.81625	39.156	39.038	39.854	0					19	16	2	0	0	0	0.000696	1	12475	12475
ADNLIPGSR	9	Unmodified	_ADNLIPGSR_					0	0	0	0	Q9NPH2	Q9NPH2	Q9NPH2	ISYNA1	Inositol-3-phosphate synthase 1	MULTI-MSMS	GODWIN_022123_TISSUE_DDA_SF06	471.754	2	471.754	941.493	0.26156	0.00012339	-0.59481	-0.0002806	-0.33325	-0.00015721	471.754	17.984	0.87366	17.984	17.136	18.01	0					28	16	2	0	0	0	0.011579	1	4590	4590
ADPAAGPPPSEGEESTVR	18	Acetyl (Protein N-term)	_(Acetyl (Protein N-term))ADPAAGPPPSEGEESTVR_					1	0	0	0	P05771	P05771	P05771	PRKCB	Protein kinase C beta type	MULTI-MSMS	GODWIN_022123_TISSUE_DDA_SF05	904.919	2	904.918	1807.82	0.53847	0.00048727	0.091884	8.31E-05	0.63036	0.00057042	905.42	24.215	0.86777	24.215	23.909	24.777	0					53	16	4	0	0	0	1.44E-11	1	7577	7577
ADPAAGPPPSEGEESTVR	18	Acetyl (Protein N-term)	_(Acetyl (Protein N-term))ADPAAGPPPSEGEESTVR_					1	0	0	0	P05771	P05771	P05771	PRKCB	Protein kinase C beta type	MULTI-SECPEP	GODWIN_022123_TISSUE_DDA_SF05	904.931	2	904.918	1807.82	0.54215	0.0004906	0.38977	0.00035271	0.93192	0.00084332	905.42	25.043	0.30788	25.043	24.88	25.188	0					6	5	2	0	0	0	0.037527	1	7848	7848
ADPAAGPPPSEGEESTVR	18	Acetyl (Protein N-term)	_(Acetyl (Protein N-term))ADPAAGPPPSEGEESTVR_					1	0	0	0	P05771	P05771	P05771	PRKCB	Protein kinase C beta type	MULTI-MSMS	GODWIN_022123_TISSUE_DDA_SF14	905.421	2	904.918	1807.82	0.54195	0.00049042	0.42325	0.00038301	0.9652	0.00087343	904.919	24.24	0.66531	24.24	23.796	24.461	0					46	12	5	0	0	0	2.25E-09	1	6648	6648
ADPDNLQALHTLHLR	15	Unmodified	_ADPDNLQALHTLHLR_					0	0	0	0	O15484	O15484	O15484	CAPN5	Calpain-5	MULTI-MSMS	GODWIN_022123_TISSUE_DDA_SF17	429.231	4	429.231	1712.9	0.44863	0.00019257	-0.86107	-0.0003696	-0.41244	-0.00017703	429.231	31.97	0.40921	31.97	31.739	32.149	0					30	7	7	0	0	0	1.19E-08	1	10047	10047
ADPDNLQALHTLHLR	15	Unmodified	_ADPDNLQALHTLHLR_					0	0	0	0	O15484	O15484	O15484	CAPN5	Calpain-5	MULTI-MSMS	GODWIN_022123_TISSUE_DDA_SF17	572.307	3	571.973	1712.9	0.47121	0.00026952	-0.17392	-9.95e-05	0.29728	0.00017004	571.972	32.01	0.35822	32.01	31.739	32.098	0					25	6	5	0	0	0	1.43E-08	1	10050	10050
ADPDVLTEVPAALKR	15	Acetyl (Protein N-term)	_(Acetyl (Protein N-term))ADPDVLTEVPAALKR_					1	0	0	1	P29083	P29083	P29083	GTF2E1	General transcription factor IIE subunit 1	MULTI-MSMS	GODWIN_022123_TISSUE_DDA_SF14	819.451	2	818.949	1635.88	0.52314	0.00042842	-0.38773	-0.00031753	0.13541	0.00011089	818.948	47.203	0.41145	47.203	46.945	47.357	0					18	7	3	0	0	0	0.00060392	1	14716	14716
ADPEELFTK	9	Unmodified	_ADPEELFTK_					0	0	0	0	Q9Y6E0	Q9Y6E0	Q9Y6E0	STK24	Serine/threonine-protein kinase 24;Serine/threonine-protein kinase 24 36 kDa subunit;Serine/threonine-protein kinase 24 12 kDa subunit	MULTI-MSMS	GODWIN_022123_TISSUE_DDA_SF09	525.261	2	525.261	1048.51	0.34272	0.00018002	-0.18293	-9.61e-05	0.15979	8.39E-05	525.261	30.027	0.71695	30.027	29.643	30.36	0					33	12	4	0	0	0	0.053728	1	9104	9104
ADPEELFTK	9	Unmodified	_ADPEELFTK_					0	0	0	0	Q9Y6E0	Q9Y6E0	Q9Y6E0	STK24	Serine/threonine-protein kinase 24;Serine/threonine-protein kinase 24 36 kDa subunit;Serine/threonine-protein kinase 24 12 kDa subunit	MULTI-MSMS	GODWIN_022123_TISSUE_DDA_SF10	525.261	2	525.261	1048.51	0.014478	7.60E-06	-1.2094	-0.00063523	-1.1949	-0.00062762	525.261	30.108	1.5393	30.108	29.221	30.76	0					110	29	5	0	0	0	0.02816	1	8362	8362
ADPLGLEAEKDGVPVFK	17	Unmodified	_ADPLGLEAEKDGVPVFK_					0	0	0	1	O75891	O75891	O75891	ALDH1L1	Cytosolic 10-formyltetrahydrofolate dehydrogenase	MULTI-MSMS	GODWIN_022123_TISSUE_DDA_SF01	595.987	3	595.652	1783.94	-0.23004	-0.00013702	1.2733	0.00075846	1.0433	0.00062144	595.654	41.52	0.77293	41.52	41.326	42.099	0					36	14	5	0	0	0	0.0020438	1	13163	13163
ADPPYTHTIQK	11	Unmodified	_ADPPYTHTIQK_					0	0	0	0	Q12929	Q12929	Q12929	EPS8	Epidermal growth factor receptor kinase substrate 8	MULTI-MSMS	GODWIN_022123_TISSUE_DDA_SF08	424.219	3	424.219	1269.64	-0.019516	-8.28e-06	0.28316	0.00012012	0.26364	0.00011184	424.219	12.461	1.0708	12.461	11.467	12.538	0					34	20	2	0	0	0	0.020756	1	2597	2597
ADPQDALR	8	Unmodified	_ADPQDALR_					0	0	0	0	Q92696	Q92696	Q92696	RABGGTA	Geranylgeranyl transferase type-2 subunit alpha	MULTI-MSMS	GODWIN_022123_TISSUE_DDA_SF18	443.225	2	443.225	884.435	0.1789	7.93E-05	-0.21608	-9.58e-05	-0.037183	-1.65e-05	443.225	13.62	0.60975	13.62	13.241	13.851	0					30	11	5	0	0	0	0.0030736	1	3136	3136
ADPSILQNLR	10	Unmodified	_ADPSILQNLR_					0	0	0	0	Q567U6	Q567U6	Q567U6	CCDC93	Coiled-coil domain-containing protein 93	MULTI-MSMS	GODWIN_022123_TISSUE_DDA_SF14	563.814	2	563.814	1125.61	-0.016468	-9.28e-06	-0.11599	-6.54e-05	-0.13246	-7.47e-05	563.814	33.653	0.61035	33.653	33.397	34.008	0					37	11	4	0	0	0	0.0004048	1	10376	10376
ADPSLNPEQLK	11	Unmodified	_ADPSLNPEQLK_					0	0	0	0	Q9UNF0	Q9UNF0	Q9UNF0	PACSIN2	Protein kinase C and casein kinase substrate in neurons protein 2	MULTI-MSMS	GODWIN_022123_TISSUE_DDA_SF09	606.818	2	606.317	1210.62	0.013221	8.02E-06	0.36398	0.00022068	0.3772	0.0002287	606.317	24.43	1.0223	24.43	23.947	24.969	0					50	19	4	0	0	0	0.0016472	2	7005	7005;7149
ADPSLNPEQLKK	12	Unmodified	_ADPSLNPEQLKK_					0	0	0	1	Q9UNF0	Q9UNF0	Q9UNF0	PACSIN2	Protein kinase C and casein kinase substrate in neurons protein 2	MULTI-SECPEP	GODWIN_022123_TISSUE_DDA_SF07	447.233	3	447.245	1338.71	0.45406	0.00020307	-0.71473	-0.00031966	-0.26068	-0.00011659	447.245	17.31	0.71259	17.31	16.978	17.691	0					37	13	4	0	0	0	0.05817	1	4489	4489
ADPSQFELLK	10	Unmodified	_ADPSQFELLK_					0	0	0	0	P51812;Q15349	P51812;Q15349	P51812	RPS6KA3;RPS6KA2	Ribosomal protein S6 kinase alpha-3;Ribosomal protein S6 kinase alpha-2	MULTI-MSMS	GODWIN_022123_TISSUE_DDA_SF01	574.303	2	574.303	1146.59	-0.056581	-3.25e-05	0.086552	4.97E-05	0.02997	1.72E-05	574.303	36.312	0.60981	36.312	35.931	36.541	0					36	11	4	0	0	0	0.019441	1	11359	11359
ADPVAGIAGSAAK	13	Acetyl (Protein N-term)	_(Acetyl (Protein N-term))ADPVAGIAGSAAK_					1	0	0	0	Q99501	Q99501	Q99501	GAS2L1	GAS2-like protein 1	MULTI-MSMS	GODWIN_022123_TISSUE_DDA_SF04	585.311	2	585.312	1168.61	-0.21212	-0.00012416	-0.16724	-9.79e-05	-0.37937	-0.00022205	585.312	33.775	0.35962	33.775	33.588	33.947	0					14	6	3	0	0	0	0.0020357	1	11040	11040
ADQCYEDVR	9	Unmodified	_ADQCYEDVR_					0	0	0	0	P31146	P31146	P31146	CORO1A	Coronin-1A	MULTI-MSMS	GODWIN_022123_TISSUE_DDA_SF05	578.24	2	578.24	1154.47	0.44863	0.00025942	-0.74695	-0.00043191	-0.29831	-0.0001725	578.24	13.486	0.25314	13.486	13.31	13.563	0					8	4	2	0	0	0	0.00074681	1	3267	3267
ADQDRLDLEER	11	Unmodified	_ADQDRLDLEER_					0	0	0	1	Q14683	Q14683	Q14683	SMC1A	Structural maintenance of chromosomes protein 1A	MULTI-MSMS	GODWIN_022123_TISSUE_DDA_SF05	453.888	3	453.888	1358.64	0.19092	8.67E-05	0.22406	0.0001017	0.41499	0.00018836	453.888	17.108	0.65956	17.108	16.829	17.489	0					23	12	4	0	0	0	0.0039721	1	4774	4774
ADQFEYVMYGK	11	Oxidation (M)	_ADQFEYVM(Oxidation (M))YGK_	ADQFEYVM(1)YGK		ADQFEYVM(110)YGK		0	1	0	0	P52434	P52434	P52434	POLR2H	DNA-directed RNA polymerases I, II, and III subunit RPABC3	MULTI-MSMS	GODWIN_022123_TISSUE_DDA_SF02	683.803	2	683.803	1365.59	-0.012549	-8.58e-06	0.19565	0.00013378	0.1831	0.0001252	683.803	29.293	0.92773	29.293	28.911	29.839	0					36	17	4	0	0	0	0.00094511	1	9117	9117
ADQFEYVMYGK	11	Unmodified	_ADQFEYVMYGK_					0	0	0	0	P52434	P52434	P52434	POLR2H	DNA-directed RNA polymerases I, II, and III subunit RPABC3	MULTI-MSMS	GODWIN_022123_TISSUE_DDA_SF02	675.805	2	675.805	1349.6	0.026016	1.76E-05	-0.19905	-0.00013452	-0.17303	-0.00011694	675.805	36.659	0.33767	36.659	36.502	36.84	0					14	6	3	0	0	0	0.0031996	1	11790	11790
ADQFLVGTSR	10	Unmodified	_ADQFLVGTSR_					0	0	0	0	Q9HC35	Q9HC35	Q9HC35	EML4	Echinoderm microtubule-associated protein-like 4	MULTI-MSMS	GODWIN_022123_TISSUE_DDA_SF03	547.286	2	547.285	1092.56	0.42817	0.00023433	0.44388	0.00024293	0.87205	0.00047726	547.286	22.938	0.76108	22.938	22.535	23.296	0					44	14	5	0	0	0	4.51E-05	1	6296	6296
ADQIETQQLMR	11	Oxidation (M)	_ADQIETQQLM(Oxidation (M))R_	ADQIETQQLM(1)R		ADQIETQQLM(63)R		0	1	0	0	Q9NZN3;Q9H4M9	Q9NZN3;Q9H4M9	Q9H4M9	EHD3;EHD1	EH domain-containing protein 3;EH domain-containing protein 1	MULTI-MSMS	GODWIN_022123_TISSUE_DDA_SF06	674.83	2	674.83	1347.65	0.23247	0.00015688	-0.068619	-4.63e-05	0.16385	0.00011057	674.83	16.852	0.31044	16.852	16.672	16.982	0					12	5	3	0	0	0	0.025573	1	4270	4270
ADQIETQQLMR	11	Oxidation (M)	_ADQIETQQLM(Oxidation (M))R_	ADQIETQQLM(1)R		ADQIETQQLM(150)R		0	1	0	0	Q9NZN3;Q9H4M9	Q9NZN3;Q9H4M9	Q9H4M9	EHD3;EHD1	EH domain-containing protein 3;EH domain-containing protein 1	MULTI-MSMS	GODWIN_022123_TISSUE_DDA_SF07	674.83	2	674.83	1347.65	0.2731	0.0001843	-0.4907	-0.00033114	-0.2176	-0.00014684	674.83	16.874	0.3566	16.874	16.673	17.03	0					18	6	4	0	0	0	3.81E-05	1	4239	4239
ADQIETQQLMR	11	Oxidation (M)	_ADQIETQQLM(Oxidation (M))R_	ADQIETQQLM(1)R		ADQIETQQLM(150)R		0	1	0	0	Q9NZN3;Q9H4M9	Q9NZN3;Q9H4M9	Q9H4M9	EHD3;EHD1	EH domain-containing protein 3;EH domain-containing protein 1	MULTI-MSMS	GODWIN_022123_TISSUE_DDA_SF08	674.83	2	674.83	1347.65	-0.083921	-5.66e-05	-1.2564	-0.00084783	-1.3403	-0.00090446	674.83	16.865	0.72019	16.865	16.581	17.301	0					59	13	7	0	0	0	3.52E-05	1	4102	4102
ADQIETQQLMR	11	Oxidation (M)	_ADQIETQQLM(Oxidation (M))R_	ADQIETQQLM(1)R		ADQIETQQLM(97)R		0	1	0	0	Q9NZN3;Q9H4M9	Q9NZN3;Q9H4M9	Q9H4M9	EHD3;EHD1	EH domain-containing protein 3;EH domain-containing protein 1	MULTI-MSMS	GODWIN_022123_TISSUE_DDA_SF08	450.222	3	450.222	1347.65	-0.43811	-0.00019725	-0.12872	-5.8e-05	-0.56683	-0.0002552	450.222	16.813	0.72019	16.813	16.581	17.301	0					25	13	3	0	0	0	0.0013342	1	4129	4129
ADQIETQQLMR	11	Oxidation (M)	_ADQIETQQLM(Oxidation (M))R_	ADQIETQQLM(1)R		ADQIETQQLM(160)R		0	1	0	0	Q9NZN3;Q9H4M9	Q9NZN3;Q9H4M9	Q9H4M9	EHD3;EHD1	EH domain-containing protein 3;EH domain-containing protein 1	MULTI-MSMS	GODWIN_022123_TISSUE_DDA_SF11	674.83	2	674.83	1347.65	-0.35294	-0.00023818	0.16157	0.00010903	-0.19138	-0.00012915	674.83	16.914	0.35465	16.914	16.685	17.039	0					22	6	4	0	0	0	2.82E-05	1	4202	4202
ADQIETQQLMR	11	Unmodified	_ADQIETQQLMR_					0	0	0	0	Q9NZN3;Q9H4M9	Q9NZN3;Q9H4M9	Q9H4M9	EHD3;EHD1	EH domain-containing protein 3;EH domain-containing protein 1	MULTI-MSMS	GODWIN_022123_TISSUE_DDA_SF08	666.833	2	666.832	1331.65	0.2942	0.00019618	-0.38296	-0.00025537	-0.088752	-5.92e-05	666.832	24.124	0.56531	24.124	23.79	24.355	0					26	8	5	0	0	0	3.70E-07	1	6600	6600
ADQIPLYPVR	10	Acetyl (Protein N-term)	_(Acetyl (Protein N-term))ADQIPLYPVR_					1	0	0	0	O43861	O43861	O43861	ATP9B	Probable phospholipid-transporting ATPase IIB	MULTI-SECPEP	GODWIN_022123_TISSUE_DDA_SF16	607.292	2	607.332	1212.65	0.1685	0.00010233	-0.33956	-0.00020623	-0.17107	-0.00010389	607.332	45.313	0.46614	45.313	45.03	45.496	0					14	8	2	0	0	0	0.04137	1	14209	14209
ADQLDYENFR	10	Unmodified	_ADQLDYENFR_					0	0	0	0	Q8NI27	Q8NI27	Q8NI27	THOC2	THO complex subunit 2	MULTI-MSMS	GODWIN_022123_TISSUE_DDA_SF10	635.789	2	635.789	1269.56	-0.03858	-2.45e-05	0.087084	5.54E-05	0.048503	3.08E-05	635.789	30.116	0.46093	30.116	29.886	30.347	0					22	8	4	0	0	0	0.00047339	1	8401	8401
ADQLTEEQIAEFK	13	Acetyl (Protein N-term)	_(Acetyl (Protein N-term))ADQLTEEQIAEFK_					1	0	0	0	P0DP25;P0DP24;P0DP23	P0DP25	P0DP25			MULTI-MSMS	GODWIN_022123_TISSUE_DDA_SF06	782.882	2	782.38	1562.75	0.53864	0.00042142	-0.20513	-0.00016049	0.33351	0.00026093	782.38	47.334	0.4645	47.334	47.133	47.598	0					18	8	3	0	0	0	8.01E-05	2	14608	14608;14621
ADQLTEEQIAEFK	13	Acetyl (Protein N-term)	_(Acetyl (Protein N-term))ADQLTEEQIAEFK_					1	0	0	0	P0DP25;P0DP24;P0DP23	P0DP25	P0DP25			MULTI-MSMS	GODWIN_022123_TISSUE_DDA_SF07	782.381	2	782.38	1562.75	0.58635	0.00045875	0.3319	0.00025967	0.91826	0.00071843	782.381	47.302	0.35442	47.302	47.125	47.479	0					12	6	2	0	0	0	1.11E-09	1	15218	15218
ADQLTEEQIAEFK	13	Acetyl (Protein N-term)	_(Acetyl (Protein N-term))ADQLTEEQIAEFK_					1	0	0	0	P0DP25;P0DP24;P0DP23	P0DP25	P0DP25			MULTI-MSMS	GODWIN_022123_TISSUE_DDA_SF08	782.381	2	782.38	1562.75	0.38735	0.00030306	0.50086	0.00039186	0.88821	0.00069492	782.381	47.264	0.81869	47.264	46.625	47.443	0					30	15	4	0	0	0	3.03E-15	1	14168	14168
ADQLTEEQIAEFK	13	Acetyl (Protein N-term)	_(Acetyl (Protein N-term))ADQLTEEQIAEFK_					1	0	0	0	P0DP25;P0DP24;P0DP23	P0DP25	P0DP25			MULTI-MSMS	GODWIN_022123_TISSUE_DDA_SF09	782.381	2	782.38	1562.75	0.41147	0.00032192	-0.65835	-0.00051508	-0.24688	-0.00019316	782.381	47.233	0.66702	47.233	47.003	47.67	0					51	12	6	0	0	0	4.45E-15	1	14780	14780
ADQLTEEQIAEFK	13	Acetyl (Protein N-term)	_(Acetyl (Protein N-term))ADQLTEEQIAEFK_					1	0	0	0	P0DP25;P0DP24;P0DP23	P0DP25	P0DP25			MULTI-MSMS	GODWIN_022123_TISSUE_DDA_SF10	782.381	2	782.38	1562.75	0.27293	0.00021353	-0.95815	-0.00074964	-0.68523	-0.00053611	782.381	47.295	1.4351	47.295	46.911	48.347	0					96	27	7	0	0	0	1.81E-27	3	13734	13734;13750;13877
ADQLTEEQIAEFK	13	Acetyl (Protein N-term)	_(Acetyl (Protein N-term))ADQLTEEQIAEFK_					1	0	0	0	P0DP25;P0DP24;P0DP23	P0DP25	P0DP25			MULTI-MSMS	GODWIN_022123_TISSUE_DDA_SF11	782.38	2	782.38	1562.75	0.15964	0.0001249	0.077935	6.10E-05	0.23758	0.00018588	782.38	45.195	0.41512	45.195	44.963	45.378	0					12	7	2	0	0	0	1.59E-06	1	12971	12971
ADQLTEEQIAEFK	13	Acetyl (Protein N-term)	_(Acetyl (Protein N-term))ADQLTEEQIAEFK_					1	0	0	0	P0DP25;P0DP24;P0DP23	P0DP25	P0DP25			MULTI-MSMS	GODWIN_022123_TISSUE_DDA_SF11	782.379	2	782.38	1562.75	0.13257	0.00010372	-1.1966	-0.0009362	-1.064	-0.00083248	782.378	47.271	0.4575	47.271	46.921	47.378	0					20	8	3	0	0	0	1.08E-05	2	13605	13575;13605
ADQLTEEQVTEFK	13	Acetyl (Protein N-term)	_(Acetyl (Protein N-term))ADQLTEEQVTEFK_					1	0	0	0	P27482	P27482	P27482	CALML3	Calmodulin-like protein 3	MULTI-MSMS	GODWIN_022123_TISSUE_DDA_SF10	791.395	2	790.378	1578.74	0.28679	0.00022667	1.3962	0.0011035	1.683	0.0013302	790.378	47.454	0.30573	47.454	47.269	47.575	0					15	5	4	0	0	0	0.0058142	1	13795	13795
ADQQLVEIDKK	11	Unmodified	_ADQQLVEIDKK_					0	0	0	1	Q6KC79	Q6KC79	Q6KC79	NIPBL	Nipped-B-like protein	MULTI-MSMS	GODWIN_022123_TISSUE_DDA_SF10	429.57	3	429.57	1285.69	0.44902	0.00019289	-0.7292	-0.00031324	-0.28017	-0.00012035	429.57	14.84	0.30615	14.84	14.71	15.016	0					10	5	2	0	0	0	0.016698	1	3393	3393
ADQSFTSPPPR	11	Unmodified	_ADQSFTSPPPR_					0	0	0	0	Q9HBM6;Q16594	Q9HBM6	Q9HBM6	TAF9B;TAF9	Transcription initiation factor TFIID subunit 9B;Transcription initiation factor TFIID subunit 9	MULTI-MSMS	GODWIN_022123_TISSUE_DDA_SF10	601.794	2	601.794	1201.57	0.4667	0.00028086	0.5772	0.00034735	1.0439	0.00062821	601.794	14.181	1.1258	14.181	13.84	14.966	0					39	21	3	0	0	0	0.0011013	1	3204	3204
ADQVCINLR	9	Unmodified	_ADQVCINLR_					0	0	0	0	Q12805	Q12805	Q12805	EFEMP1	EGF-containing fibulin-like extracellular matrix protein 1	MSMS	GODWIN_022123_TISSUE_DDA_SF04	544.78	2	544.779	1087.54	NaN	NaN	NaN	NaN	NaN	NaN	NaN	23.917	1	23.917	23.417	24.417	0								0	0	0	0.01367	1	7391	7391
ADQVDTQQLMR	11	Oxidation (M)	_ADQVDTQQLM(Oxidation (M))R_	ADQVDTQQLM(1)R		ADQVDTQQLM(64)R		0	1	0	0	Q9H223	Q9H223	Q9H223	EHD4	EH domain-containing protein 4	MULTI-MSMS	GODWIN_022123_TISSUE_DDA_SF08	660.816	2	660.814	1319.61	0.11894	7.86E-05	0.37782	0.00024967	0.49676	0.00032827	660.815	15.018	0.61149	15.018	14.585	15.197	0					29	11	4	0	0	0	0.024407	1	3458	3458
ADQVDTQQLMR	11	Oxidation (M)	_ADQVDTQQLM(Oxidation (M))R_	ADQVDTQQLM(1)R		ADQVDTQQLM(170)R		0	1	0	0	Q9H223	Q9H223	Q9H223	EHD4	EH domain-containing protein 4	MULTI-MSMS	GODWIN_022123_TISSUE_DDA_SF09	660.814	2	660.814	1319.61	-0.15595	-0.00010306	-0.19673	-0.00013	-0.35268	-0.00023305	660.815	14.943	0.5665	14.943	14.749	15.315	0					34	10	5	0	0	0	1.98E-05	1	3553	3553
ADQVDTQQLMR	11	Oxidation (M)	_ADQVDTQQLM(Oxidation (M))R_	ADQVDTQQLM(1)R		ADQVDTQQLM(130)R		0	1	0	0	Q9H223	Q9H223	Q9H223	EHD4	EH domain-containing protein 4	MULTI-MSMS	GODWIN_022123_TISSUE_DDA_SF12	660.815	2	660.814	1319.61	-0.16716	-0.00011046	0.43207	0.00028552	0.26491	0.00017506	660.815	15.033	0.40566	15.033	14.789	15.195	0					19	7	4	0	0	0	0.00025403	1	3575	3575
ADQVDTQQLMR	11	Unmodified	_ADQVDTQQLMR_					0	0	0	0	Q9H223	Q9H223	Q9H223	EHD4	EH domain-containing protein 4	MULTI-MSMS	GODWIN_022123_TISSUE_DDA_SF09	652.817	2	652.817	1303.62	-0.036871	-2.41e-05	0.51495	0.00033617	0.47808	0.0003121	652.817	22.12	0.45725	22.12	21.948	22.406	0					16	8	3	0	0	0	5.76E-05	1	6230	6230
ADRDESSPYAAMLAAQDVAQR	21	Oxidation (M)	_ADRDESSPYAAM(Oxidation (M))LAAQDVAQR_	ADRDESSPYAAM(1)LAAQDVAQR		ADRDESSPYAAM(160)LAAQDVAQR		0	1	0	1	P62263	P62263	P62263	RPS14	40S ribosomal protein S14	MULTI-MSMS	GODWIN_022123_TISSUE_DDA_SF01	761.356	3	761.022	2280.04	0.40842	0.00031082	-0.022565	-1.72e-05	0.38586	0.00029365	761.356	29.069	0.74204	29.069	28.56	29.302	0					93	14	8	0	0	0	2.03E-17	2	8610	8610;8760
ADRDESSPYAAMLAAQDVAQR	21	Oxidation (M)	_ADRDESSPYAAM(Oxidation (M))LAAQDVAQR_	ADRDESSPYAAM(1)LAAQDVAQR		ADRDESSPYAAM(96)LAAQDVAQR		0	1	0	1	P62263	P62263	P62263	RPS14	40S ribosomal protein S14	MULTI-MSMS	GODWIN_022123_TISSUE_DDA_SF07	761.357	3	761.022	2280.04	0.38618	0.00029389	-0.20111	-0.00015305	0.18507	0.00014084	761.022	28.499	0.65915	28.499	28.073	28.733	0					41	12	4	0	0	0	1.44E-06	1	8527	8527
ADRDESSPYAAMLAAQDVAQR	21	Oxidation (M)	_ADRDESSPYAAM(Oxidation (M))LAAQDVAQR_	ADRDESSPYAAM(1)LAAQDVAQR		ADRDESSPYAAM(100)LAAQDVAQR		0	1	0	1	P62263	P62263	P62263	RPS14	40S ribosomal protein S14	MULTI-MSMS	GODWIN_022123_TISSUE_DDA_SF13	761.357	3	761.022	2280.04	0.39403	0.00029987	-0.20188	-0.00015363	0.19215	0.00014623	761.356	28.571	0.50685	28.571	28.128	28.635	0					38	9	5	0	0	0	9.08E-09	1	8177	8177
ADRDESSPYAAMLAAQDVAQR	21	Unmodified	_ADRDESSPYAAMLAAQDVAQR_					0	0	0	1	P62263	P62263	P62263	RPS14	40S ribosomal protein S14	MULTI-MSMS	GODWIN_022123_TISSUE_DDA_SF01	756.024	3	755.69	2264.05	0.11604	8.77E-05	-0.022595	-1.71e-05	0.093442	7.06E-05	756.025	39.353	0.56633	39.353	39.021	39.587	0					44	10	5	0	0	0	9.04E-23	1	12380	12380
ADRDQYELLCLDNTR	15	Unmodified	_ADRDQYELLCLDNTR_					0	0	0	1	P02787	P02787	P02787	TF	Serotransferrin	MULTI-MSMS	GODWIN_022123_TISSUE_DDA_SF04	628.298	3	627.964	1880.87	0.035281	2.22E-05	-0.2368	-0.0001487	-0.20152	-0.00012654	627.963	35.019	0.40508	35.019	34.771	35.176	0					24	7	4	0	0	0	3.43E-08	1	11430	11430
ADRETVAVKPTENNEEEFTSK	21	Unmodified	_ADRETVAVKPTENNEEEFTSK_					0	0	0	2	O60841	O60841	O60841	EIF5B	Eukaryotic translation initiation factor 5B	MULTI-MSMS	GODWIN_022123_TISSUE_DDA_SF18	599.542	4	599.291	2393.13	0.10256	6.15E-05	-0.23864	-0.00014302	-0.13608	-8.16e-05	599.542	17.593	0.56939	17.593	17.345	17.914	0					25	10	5	0	0	0	0.00060257	1	4676	4676
ADSAVSQEQLR	11	Unmodified	_ADSAVSQEQLR_					0	0	0	0	Q9UKS6	Q9UKS6	Q9UKS6	PACSIN3	Protein kinase C and casein kinase substrate in neurons protein 3	MULTI-MSMS	GODWIN_022123_TISSUE_DDA_SF17	602.303	2	602.302	1202.59	-0.12764	-7.69e-05	0.97949	0.00058995	0.85185	0.00051307	602.302	13.103	0.30603	13.103	12.975	13.281	0					17	5	4	0	0	0	1.85E-05	1	2946	2946
ADSELQLVEQR	11	Acetyl (Protein N-term)	_(Acetyl (Protein N-term))ADSELQLVEQR_					1	0	0	0	P07741	P07741	P07741	APRT	Adenine phosphoribosyltransferase	MULTI-MSMS	GODWIN_022123_TISSUE_DDA_SF10	665.336	2	665.336	1328.66	-0.0075173	-5e-06	0.49643	0.00033029	0.48891	0.00032529	665.336	42.155	0.46706	42.155	41.875	42.342	0					21	8	4	0	0	0	1.12E-07	1	12256	12256
ADSELQLVEQR	11	Acetyl (Protein N-term)	_(Acetyl (Protein N-term))ADSELQLVEQR_					1	0	0	0	P07741	P07741	P07741	APRT	Adenine phosphoribosyltransferase	MULTI-MSMS	GODWIN_022123_TISSUE_DDA_SF11	665.336	2	665.336	1328.66	-0.060295	-4.01e-05	-0.3576	-0.00023793	-0.4179	-0.00027804	665.336	42.154	1.5406	42.154	41.486	43.027	0					85	29	6	0	0	0	4.20E-47	2	12026	12026;12154
ADSGLLLK	8	Acetyl (Protein N-term)	_(Acetyl (Protein N-term))ADSGLLLK_					1	0	0	0	Q5SY16	Q5SY16	Q5SY16	NOL9	Polynucleotide 5-hydroxyl-kinase NOL9	MULTI-MSMS	GODWIN_022123_TISSUE_DDA_SF03	429.75	2	429.75	857.486	-0.1941	-8.34e-05	0.19667	8.45E-05	0.0025643	1.10E-06	429.75	37.41	0.50684	37.41	37.234	37.741	0					20	9	3	0	0	0	0.034013	1	11480	11480
ADSGTAGGAALAAPAPGPGSGGPGPR	26	Acetyl (Protein N-term)	_(Acetyl (Protein N-term))ADSGTAGGAALAAPAPGPGSGGPGPR_					1	0	0	0	Q96C90	Q96C90	Q96C90	PPP1R14B	Protein phosphatase 1 regulatory subunit 14B	MULTI-MSMS	GODWIN_022123_TISSUE_DDA_SF04	720.689	3	720.354	2158.04	0.26884	0.00019366	-0.44866	-0.0003232	-0.17983	-0.00012954	720.353	29.67	0.66404	29.67	29.427	30.091	0					33	12	5	0	0	0	6.29E-31	1	9561	9561
ADSLLAVVK	9	Unmodified	_ADSLLAVVK_					0	0	0	0	Q14151;Q15424	Q14151;Q15424	Q14151	SAFB2;SAFB	Scaffold attachment factor B2;Scaffold attachment factor B1	MULTI-MSMS	GODWIN_022123_TISSUE_DDA_SF14	458.279	2	458.279	914.544	-0.32198	-0.00014756	0.24092	0.00011041	-0.08106	-3.71e-05	458.279	31.237	0.5142	31.237	30.881	31.395	0					18	9	3	0	0	0	0.023355	1	9443	9443
[truncated: 76,491 more rows]
[truncated: 16 more columns]

## Sheet: Lib 4_DDA_RAW_MQ_ProteinGroups
Protein IDs	Majority protein IDs	Peptide counts (all)	Peptide counts (razor+unique)	Peptide counts (unique)	Protein names	Gene names	Fasta headers	Number of proteins	Peptides	Razor + unique peptides	Unique peptides	Sequence coverage [%]	Unique + razor sequence coverage [%]	Unique sequence coverage [%]	Mol. weight [kDa]	Sequence length	Sequence lengths	Q-value	Score	Intensity	MS/MS count	Peptide sequences	Only identified by site	Reverse	Potential contaminant	id	Peptide IDs	Peptide is razor	Mod. peptide IDs	Evidence IDs	MS/MS IDs	Best MS/MS	Oxidation (M) site IDs	Phospho (STY) site IDs	Oxidation (M) site positions	Phospho (STY) site positions	Taxonomy IDs
[truncated: 7,053 more rows]
