# Supplementary material for: Circulating Extracellular Vesicle Protein Biomarkers for the Early Detection of High-Grade Serous Ovarian Cancer
Source: Mol Cell Proteomics. 2026 Jan 8;25(2):101508. doi: 10.1016/j.mcpro.2026.101508 (PMC12891884; doi:10.1016/j.mcpro.2026.101508)
Supplement: Supplemental Table S7 [file mmc6.xlsx]

## Sheet: Lib1_DIA_Peptide Quant Report
							GodwinAK_022123_Pool_1.mzML				GodwinAK_022123_Pool_2.mzML				GodwinAK_022123_Pool_3.mzML				GodwinAK_022123_Sample_01_LS_HGSOC_21043.mzML				GodwinAK_022123_Sample_02_HV_16013.mzML				GodwinAK_022123_Sample_03_LS_HGSOC_20889.mzML				GodwinAK_022123_Sample_04_HV_24364.mzML				GodwinAK_022123_Sample_05_LS_HGSOC_10589.mzML				GodwinAK_022123_Sample_06_HV_11105.mzML				GodwinAK_022123_Sample_07_LS_HGSOC_9301.mzML				GodwinAK_022123_Sample_08_HV_12870.mzML
Sequence	Modifications	Charge	Protein Accessions	Precursor MZ	Global Posterior Error Probability	Global q-value	Quant. Intensity	# Quant. Fragments	Sample Posterior Error Probability	Sample q-value	Quant. Intensity	# Quant. Fragments	Sample Posterior Error Probability	Sample q-value	Quant. Intensity	# Quant. Fragments	Sample Posterior Error Probability	Sample q-value	Quant. Intensity	# Quant. Fragments	Sample Posterior Error Probability	Sample q-value	Quant. Intensity	# Quant. Fragments	Sample Posterior Error Probability	Sample q-value	Quant. Intensity	# Quant. Fragments	Sample Posterior Error Probability	Sample q-value	Quant. Intensity	# Quant. Fragments	Sample Posterior Error Probability	Sample q-value	Quant. Intensity	# Quant. Fragments	Sample Posterior Error Probability	Sample q-value	Quant. Intensity	# Quant. Fragments	Sample Posterior Error Probability	Sample q-value	Quant. Intensity	# Quant. Fragments	Sample Posterior Error Probability	Sample q-value	Quant. Intensity	# Quant. Fragments	Sample Posterior Error Probability
AAAFEEQENETVVVK		2	sp|Q9Y490|TLN1_HUMAN	832.412	0.00167815	4.84e-06	488177	4	1	0.0837893	749189	6	0.258997	0.0267242	669891	5	0.837876	0.113458	595780	5	0.414712	0.078916	560959	4	1	0.203725	274589	3	1	0.453493	938491	8	0.0905181	0.009954	56519.3	1	1	0.3171	2.56976e+06	8	0.00668152	9.68e-05	123632	2	1	0.265234	313879	2	0.984863
AAATLMSER		2	sp|P02730|B3AT_HUMAN	475.242	0.00267601	0.000116103	3.96601e+06	6	0.0133583	0.00113741	1560512	6	0.0452705	0.0051831	5407910	7	0.0134706	0.000894193	1.27931e+06	6	0.0282205	0.00186809	459917	5	0.350865	0.0574653	201470	6	0.177696	0.0198695	358168	6	0.0434439	0.00476409	4.37317e+06	6	0.189768	0.024648	611923	6	0.0234027	0.00102222	442446	6	0.0168912	0.00081606	1.13368e+06	6	0.0131853
AADAEAEVASLNR		2	sp|P06753|TPM3_HUMAN	658.826	0.00197859	4.84e-06	2.34912e+06	8	0.00334212	0.000299854	4.29606e+06	8	0.00389188	0.000354849	3.74989e+06	7	0.00110608	0.000159645	11559799	7	0.27302	0.0458526	972462	7	0.0948304	0.0117961	437903	5	0.774112	0.314143	4398076	6	0.00182651	0.000593196	2.20973e+06	6	0.0531599	0.00450452	2.35475e+06	8	0.000968963	9.68e-05	821667	7	0.00657347	0.000626211	625795	7	0.0155122
AADAVEDLR		2	sp|Q9UNF0|PACN2_HUMAN	480.243	0.0187497	0.000905627	0	0	0.0168543	0.00148837	0	0	0.0433426	0.00477301	0	0	0.175826	0.0232187	0	0	0.541903	0.112292	0	0	0.148463	0.0210866	0	0	0.201796	0.0244787	0	0	0.0470408	0.00529407	0	0	0.159349	0.0194801	0	0	0.343573	0.0359841	0	0	0.0876576	0.00932029	0	0	0.140039
AADGSPCNVLLCSVVPSR	7 unknown (C+57.021464),12 unknown (C+57.021464)	2	sp|Q5SQ64|LY66F_HUMAN	951.464	0.0024602	0.000116103	132804	3	0.192357	0.0218373	187695	5	0.00771124	0.000515449	181568	3	0.175813	0.0232187	74931.3	4	1	0.325934	240783	4	0.101967	0.012377	0	0	1	0.475757	87826.5	3	0.788253	0.112946	0	0	0.885042	0.179686	643488	7	0.0136399	0.000619597	4651.25	1	0.893825	0.198437	44080.8	4	0.92911
AADIEQQAVFAVFDENK		2	sp|P12259|FA5_HUMAN	947.963	0.0124048	0.00053322	892744	8	0.0177864	0.00158479	55371.7	2	0.804741	0.0710227	46351.7	2	1	0.238082	1.30236e+06	5	0.418239	0.0800309	296646	3	1	0.243801	14710.5	2	1	0.480891	183195	2	1	0.22127	79457.6	6	0.128625	0.0148364	323024	5	0.0295704	0.00136069	44743.9	1	1	0.251259	389682	7	0.24233
AAEAAAAPAESAAPAAGEEPSKEEGEPK		3	sp|P80723|BASP1_HUMAN	879.416	0.00139679	4.84e-06	217381	5	0.306778	0.0317058	335064	6	0.0630879	0.0070475	299420	8	0.107558	0.0137081	517422	6	0.416108	0.0792814	254928	6	0.0828182	0.00987428	261661	2	1	0.48428	397096	6	0.0193486	0.00156727	482073	7	0.0023567	0.000477686	258465	4	0.0930756	0.00732427	146970	4	0.282725	0.0519044	101072	5	0.752445
AAFGQGSGPIMLDEVQCTGTEASLADCK	27 unknown (C+57.021464),17 unknown (C+57.021464)	3	sp|Q08380|LG3BP_HUMAN	971.774	0.00268876	0.000116103	1.44323e+06	8	0.00844045	0.000771051	58985.5	4	1	0.0924097	290520	8	0.00635421	0.000463327	14815394	8	0.00185962	0.000936539	4652957	8	0.00170998	0.000262238	286116	8	0.0410874	0.00172512	509727	8	0.0012098	0.000593196	921034	8	0.00152791	0.000285059	16292636	8	0.000653899	9.68e-05	64224.4	5	0.241912	0.0443257	13991088	8	0.00123192
AAFTECCQAADK	6 unknown (C+57.021464),7 unknown (C+57.021464)	2	sp|P02768|ALBU_HUMAN	686.287	0.00207582	4.84e-06	674029440	8	0.0230603	0.00229646	831274368	8	0.0386194	0.00447479	1026437632	8	0.150357	0.0192411	379347808	8	0.209071	0.0321778	305875232	8	0.604701	0.104252	69461736	8	0.00792648	0.00127576	154886960	8	0.00195656	0.000593196	272454080	8	0.0320415	0.00253937	1248780288	8	0.0220826	0.00102222	146449792	8	0.00293845	0.00023753	491337440	8	0.0393232
AAGGAVCEQPLGLECR	7 unknown (C+57.021464),15 unknown (C+57.021464)	2	sp|Q9HC84|MUC5B_HUMAN	844.398	0.00231563	0.000116103	9336294	8	0.00866329	0.000771051	9810910	8	0.0233799	0.00254292	10006870	8	0.0302756	0.00220828	1.82888e+06	8	0.266163	0.0445586	6812049	8	0.0348913	0.00301552	912912	8	0.507286	0.166414	5.1164e+06	8	0.0462274	0.00502989	9107136	8	0.00632067	0.000477686	1.34908e+06	7	0.0616446	0.00378542	106407	3	1	0.228035	429586	4	0.792926
AAGNECPELQPPVHGK	6 unknown (C+57.021464)	3	sp|P48740|MASP1_HUMAN	568.611	0.00046449	4.84e-06	10235335	8	0.000289077	7.89e-05	12386179	8	0.000436367	0.000111794	12820800	8	0.00120751	0.000159645	12972756	8	0.00710052	0.00132476	18755298	8	0.00115953	0.000262238	4940348	8	0.643508	0.24535	12515603	8	0.00116217	0.000259475	6146126	8	0.00816269	0.000477686	15775359	8	0.000557448	9.68e-05	10447215	8	0.0146852	0.00081606	17759744	8	0.000565788
AAGNPSPILTWLK		2	sp|Q96RW7|HMCN1_HUMAN	684.388	0.00257929	0.000116103	48138.1	4	1	0.116088	41558.8	3	0.0319938	0.00350908	88266.1	4	0.789935	0.1058	1112425	3	1	0.286678	1196920	3	0.028882	0.00240797	109830	5	0.0861888	0.00259352	752822	3	1	0.205364	0	0	0.0828058	0.00818507	653871	3	0.125648	0.011623	569944	3	0.00923673	0.000626211	388368	3	0.261583
AAGNPVPVITWYK		2	sp|Q96RW7|HMCN1_HUMAN	708.388	0.00456244	0.000214594	0	0	0.536418	0.0482971	0	0	0.0752045	0.00791952	0	0	1	0.163435	0	0	0.724024	0.166789	0	0	0.347944	0.0569308	0	0	0.605157	0.220674	0	0	0.323004	0.0444815	0	0	0.0435134	0.00320771	0	0	0.495473	0.0541434	0	0	0.0469594	0.00265761	0	0	0.425283
AAISGENAGLVR		2	sp|P19827|ITIH1_HUMAN	579.317	0.00342833	0.000174475	8.19704e+06	5	0.00220618	0.000299854	11022946	6	0.00410593	0.000354849	10028993	6	0.0102466	0.000695124	15814519	6	0.00677342	0.00132476	7.62465e+06	7	0.00771829	0.000625206	1.46883e+06	2	0.75781	0.307105	9254169	6	0.00759929	0.000810284	3.69602e+06	5	0.0110418	0.000477686	39287116	7	0.000882371	9.68e-05	4.13691e+06	6	0.0140359	0.00081606	7792199	5	0.00372723
AALNEIESR		2	sp|O75558|STX11_HUMAN	501.764	0.00253588	0.000116103	873801	3	0.00910723	0.000771051	1.18633e+06	3	0.0148467	0.0019732	1.24063e+06	3	0.0739948	0.00866318	739945	3	0.611517	0.132034	707590	3	0.0691529	0.00803958	87652.2	2	0.506509	0.166054	1.24239e+06	3	0.0312594	0.00291159	164991	3	0.537383	0.0825297	1.03129e+06	3	0.176953	0.0192548	310618	2	0.0684525	0.00714377	304321	3	0.294062
AALSGANVLTLIEK		2	sp|Q07954|LRP1_HUMAN	700.411	0.00149389	4.84e-06	126027	5	0.194593	0.0218997	2224628	2	0.599327	0.0536595	25391.3	3	0.657664	0.0873874	87741.2	5	0.114226	0.0125323	17980	2	1	0.240631	4533.42	2	1	0.462614	52168.5	3	0.2047	0.0272356	879747	1	1	0.347667	393629	7	0.000439594	9.68e-05	29299.9	3	0.203799	0.0360337	238359	5	0.104796
AAMEPIVISAK		2	sp|Q9Y490|TLN1_HUMAN	565.318	0.00303282	0.000174475	2.94435e+06	5	0.0112896	0.00106068	2.28018e+06	6	0.00387942	0.000354849	1.20559e+06	5	0.0334942	0.00297574	127176	4	0.941993	0.234603	97852.5	3	0.805439	0.145166	51873.3	1	1	0.46806	1.50004e+06	5	0.0199726	0.00156727	11128.4	1	1	0.339842	2.20328e+06	6	0.0944611	0.00732427	20721.7	1	1	0.27954	78089	2	0.513779
AANILVGENLVCK	12 unknown (C+57.021464)	2	sp|P07947|YES_HUMAN,sp|P12931|SRC_HUMAN	700.882	0.0012457	4.84e-06	1129225	6	0.00205885	0.000299854	1.16951e+06	5	0.00165769	0.000354849	1.1571e+06	5	0.00296442	0.000463327	615779	4	0.230445	0.0378223	678922	5	0.0184918	0.00116112	108300	4	0.525466	0.182158	841119	5	0.00563799	0.000593196	58437.3	4	0.366026	0.0518449	1.05205e+06	6	0.00291733	9.68e-05	57443.8	3	0.148993	0.0229548	419790	5	0.0694646
AAPCPQPNCTELAVAPQQAGR	9 unknown (C+57.021464),4 unknown (C+57.021464)	3	DECOY_sp|Q76LX8|ATS13_HUMAN	746.025	1	0.00715397	0	0			0	0			0	0			0	0			0	0			0	0			0	0			0	0			0	0			0	0			0	0
AAPEASGTPSSDAVSR		2	sp|P31146|COR1A_HUMAN	751.858	0.00385576	0.000174475	162847	6	0.0104544	0.000771051	184556	4	0.0279339	0.00294427	291050	4	0.0413899	0.00435013	214385	6	0.346812	0.0610465	94117.6	3	0.119427	0.0164605	52944.2	3	0.15934	0.0174094	338620	4	0.02227	0.00156727	96441.8	5	0.029365	0.00187326	144588	4	0.00689842	0.000286743	83452.4	3	0.0535251	0.00369149	34868.7	3	0.551557
AAPSVTLFPPSSEELQANK		3	sp|P0DOY2|IGLC2_HUMAN,sp|P0DOY3|IGLC3_HUMAN	662.677	0.00041154	4.84e-06	48003532	8	0.000207796	7.89e-05	22542632	8	4.36e-05	0.000111794	30632096	8	9.05e-05	0.000159645	27615592	8	0.00115848	0.000373471	45562128	8	0.000438612	0.000262238	113147800	8	0.000549199	0.000717624	42444996	8	0.000213027	0.000259475	5.30954e+06	8	0.000729415	0.000285059	60116456	8	0.000233994	9.68e-05	13754912	8	0.000471573	0.00023753	106985280	8	0.00123665
AAQNSGEAEYIEK		2	sp|P07942|LAMB1_HUMAN	705.331	0.00202274	4.84e-06	8725.25	1	1	0.155243	44299.9	4	0.804367	0.0710013	81143.8	4	0.304743	0.0403564	91434.1	4	0.541428	0.112162	65539.1	4	0.470519	0.0801567	28916.3	3	0.747927	0.30181	41253.7	4	0.659046	0.093926	8345.17	1	0.713936	0.125839	31462.8	3	0.855057	0.100317	31919.9	3	0.70347	0.148441	20109	1	0.490271
AAQVTIQSSGTFSSK		2	sp|P01023|A2MG_HUMAN	756.389	0.00109511	4.84e-06	17129092	8	0.00190718	0.000299854	47861156	8	0.000161186	0.000111794	47067896	8	0.000209205	0.000159645	71146832	8	0.00245836	0.000936539	38269956	8	0.00121666	0.000262238	49305264	8	0.000297606	0.000717624	37337008	8	0.0021433	0.000593196	9737029	8	0.000129708	0.000285059	99627904	8	0.00102666	9.68e-05	13462130	8	0.00195027	0.00023753	56562596	8	0.00103351
AASDIAMTELPPTHPIR		3	sp|P62258|1433E_HUMAN	607.317	0.000938735	4.84e-06	0	0	0.0899782	0.0111107	0	0	0.0657551	0.00729861	0	0	0.223638	0.0284808	0	0	0.771944	0.179456	0	0	0.061668	0.00693368	0	0	0.694507	0.273775	0	0	0.0239888	0.00173362	0	0	0.855674	0.169962	0	0	0.0858335	0.0063757	0	0	0.590142	0.120289	0	0	0.842357
AASGTTGTYQEWK		2	sp|P04114|APOB_HUMAN	700.328	0.00149954	4.84e-06	55210260	8	4.47e-05	7.89e-05	88033248	8	0.00029483	0.000111794	80672168	8	0.000162991	0.000159645	86313456	8	0.000736128	0.000373471	174006464	8	0.000269719	0.000262238	20524272	8	0.000802176	0.000717624	123813120	8	0.000384287	0.000259475	25557780	8	0.000541473	0.000285059	156426464	8	0.000403838	9.68e-05	59545692	8	0.000384239	0.00023753	69777960	8	0.00037691
AASGTTGTYQEWKDK		2	sp|P04114|APOB_HUMAN	821.889	0.000368431	4.84e-06	6358024	8	7.46e-05	7.89e-05	8443609	8	5.57e-05	0.000111794	10260607	8	0.000108299	0.000159645	7065654	8	0.000125377	0.000373471	14253944	8	6.84e-05	0.000262238	948367	8	0.0100739	0.00127576	9160137	8	0.000105677	0.000259475	1.47306e+06	8	0.00014961	0.000285059	13453628	8	0.000226945	9.68e-05	6026767	8	0.000271659	0.00023753	7244832	8	0.000161062
AATVGSLAGQPLQER		3	sp|P02649|APOE_HUMAN	499.939	0.000704475	4.84e-06	9831732	8	0.000595009	7.89e-05	3.37393e+06	7	0.00453156	0.000354849	4379570	8	0.00357759	0.000463327	2.03004e+06	7	0.0796308	0.00834244	8491468	8	0.00187076	0.000262238	1.7569e+06	8	0.137619	0.012333	8629875	8	0.00393575	0.000593196	4.20515e+06	8	0.00330091	0.000477686	4459456	8	0.00176099	9.68e-05	2780515	6	0.0494731	0.0028679	10676580	8	0.00165703
AAVATFLQSVQVPEFTPK		2	sp|P22314|UBA1_HUMAN	967.025	0.0032592	0.000174475	1.07276e+06	7	0.000826651	7.89e-05	48743.5	2	0.0688008	0.00734985	45087.9	3	1	0.200269	71286.6	3	1	0.254831	40452.7	4	1	0.224124	28768	3	0.951116	0.408029	22021	4	0.0954665	0.0104943	118380	5	0.00855964	0.000477686	78720.6	4	0.829427	0.0963595	34453.9	1	0.156564	0.0243829	299968	6	0.00974461
AAVGQEEIQLR		2	sp|P02549|SPTA1_HUMAN	607.33	0.00245257	0.000116103	5034829	7	0.00311032	0.000299854	5503071	6	0.00517781	0.000354849	4860059	7	0.0146886	0.00129213	1.23739e+06	6	0.0946765	0.0107184	273704	3	0.669688	0.117587	725222	4	0.527853	0.183531	572813	4	0.542077	0.0755731	3.65161e+06	7	0.0034595	0.000477686	153677	3	0.406294	0.0427113	490534	4	0.0663082	0.00601393	3401972	7	0.0251703
AAVLEAMTAFR		2	sp|P13716|HEM2_HUMAN	590.313	0.00191476	4.84e-06	714682	6	0.00422042	0.000299854	561643	6	0.00308152	0.000354849	454437	7	0.00621859	0.000463327	187795	5	1	0.266844	21150.2	4	0.680692	0.119854	56063.7	4	0.716789	0.287815	18758.7	2	0.472937	0.0654858	294997	5	0.00458584	0.000477686	151397	5	0.67585	0.0751633	33091.5	3	1	0.26552	292494	5	0.0202239
AAVPSGASTGIYEALELR		2	sp|P09104|ENOG_HUMAN,sp|P06733|ENOA_HUMAN,sp|P13929|ENOB_HUMAN	902.976	0.000828687	4.84e-06	3.40077e+06	8	0.000669083	7.89e-05	176514	7	0.0672044	0.00729861	95153.6	6	0.15494	0.0198124	801584	8	0.00789402	0.00134426	443017	8	0.0275848	0.00240797	96732	4	0.643221	0.245188	233161	7	0.0600784	0.00637417	271734	8	0.00121433	0.000285059	2.09385e+06	8	0.000250678	9.68e-05	106450	5	0.197102	0.0342762	1.35868e+06	8	0.00425317
AAVVTSPPPTTAPHK		3	sp|P35611|ADDA_HUMAN	491.94	0.00121355	4.84e-06	19501.8	2	0.843063	0.070143	39157.2	4	0.0730199	0.00791952	47587.5	3	0.770467	0.102802	41666.4	3	1	0.323441	0	0	0.710904	0.126325	144120	1	1	0.433258	8048.34	1	1	0.198978	43228.2	3	1	0.340307	12887.7	1	1	0.152894	640792	2	0.721081	0.1517	39265.1	4	0.321513
AAVYHHFISDGVR		3	sp|P01024|CO3_HUMAN	491.253	0.000215075	4.84e-06	14719165	8	4.68e-05	7.89e-05	20065480	8	0.000141591	0.000111794	18772872	8	0.000112655	0.000159645	31345434	8	0.000557194	0.000373471	10861430	8	0.000603052	0.000262238	6.21409e+06	8	0.00253554	0.000717624	10944977	8	0.000882091	0.000259475	8523185	8	0.000284066	0.000285059	98640688	8	0.000184393	9.68e-05	12217135	8	0.000280495	0.00023753	9809778	8	0.000454814
AAVYHHFISDGVRK		3	sp|P01024|CO3_HUMAN	533.951	0.00066273	4.84e-06	429107	5	0.00332197	0.000299854	1.15932e+06	5	0.00115881	0.000111794	1.16256e+06	5	0.00274483	0.000463327	1.17435e+06	5	0.0131466	0.00134426	146469	4	0.109638	0.0142693	15513.5	2	0.872859	0.370115	158416	5	0.0910379	0.009954	6770.34	1	0.69986	0.122999	5.79731e+06	5	0.000689288	9.68e-05	237489	5	0.095306	0.0110678	68582.2	4	0.129157
AAYLTSLNSADLLK		2	sp|Q9Y623|MYH4_HUMAN	740.406	0.00560461	0.00030891	0	0	0.311849	0.0321335	0	0	1	0.0992212	0	0	0.105243	0.0131775	0	0	1	0.256124	0	0	0.522571	0.0894788	0	0	0.596669	0.215674	0	0	0.389546	0.0552748	0	0	1	0.279423	0	0	0.0239322	0.00112764	0	0	1	0.300744	0	0	0.906329
AAYNLVR		2	sp|Q14019|COTL1_HUMAN	403.73	0.00426834	0.000174475	452183	4	0.0268169	0.00283784	455495	4	0.0579676	0.00633502	778515	4	0.115588	0.0147834	155167	3	0.680478	0.154376	84013.1	2	0.213307	0.0323557	0	0	0.364649	0.0909184	895294	4	0.0394533	0.00391644	42651.3	2	0.736464	0.132586	577939	4	0.0637113	0.00398759	176128	3	0.121812	0.0165637	0	0	0.613031
ACANPAAGSVILLENLR	2 unknown (C+57.021464)	2	sp|P00558|PGK1_HUMAN	884.972	0.000907618	4.84e-06	767750	8	7.11e-05	7.89e-05	1.10559e+06	8	0.000441168	0.000111794	807866	8	7.06e-05	0.000159645	615098	7	0.0105796	0.00134426	591846	8	0.00716958	0.000625206	106205	4	0.155161	0.015638	1.18731e+06	8	0.000287324	0.000259475	62259.4	4	0.0768443	0.00764512	2.10055e+06	8	0.000240674	9.68e-05	249635	7	0.0044016	0.00023753	424499	6	0.027867
ACEAFEAQECER	2 unknown (C+57.021464),10 unknown (C+57.021464)	2	sp|Q9H939|PPIP2_HUMAN	750.298	0.000557328	4.84e-06	140738	2	0.0374065	0.00474522	224080	3	0.00513591	0.000354849	239430	2	0.00896214	0.000695124	38823.9	1	1	0.256449	141601	1	1	0.202257	56913.5	2	0.676645	0.265062	143848	1	0.0334889	0.0035607	0	0	0.872825	0.175323	235220	1	0.0150944	0.00074099	49354	2	0.59354	0.121197	115967	2	0.712005
ACEFAGFQCQIQFGPHNEQK	2 unknown (C+57.021464),9 unknown (C+57.021464)	3	sp|Q9Y490|TLN1_HUMAN	799.356	0.0012564	4.84e-06	181627	6	0.240229	0.0267379	2.77051e+06	6	0.0417526	0.00460001	114218	5	0.12331	0.0154618	440876	7	0.363004	0.0661518	159585	6	0.15492	0.0221467	261765	6	0.658508	0.253137	4818137	4	0.0804906	0.00844918	0	0	0.198673	0.0257973	2.71142e+06	8	0.00198449	9.68e-05	0	0	0.0648937	0.00584	33435.2	3	0.258813
ACEPGVDYVYK	2 unknown (C+57.021464)	2	sp|P01024|CO3_HUMAN	650.798	0.00146958	4.84e-06	18468174	8	0.000745644	7.89e-05	21106554	8	0.000954486	0.000111794	20110042	8	0.00130175	0.000159645	37667288	8	0.00358863	0.000936539	13259262	8	0.0015532	0.000262238	7.36651e+06	8	0.0207467	0.00127576	8170980	8	0.00528113	0.000593196	8661161	8	0.000623828	0.000285059	112492760	8	0.00300236	9.68e-05	12683439	8	0.00227975	0.00023753	12271121	8	0.00284997
ACGACPLWGK	2 unknown (C+57.021464),5 unknown (C+57.021464)	2	sp|P10643|CO7_HUMAN	560.257	0.00229653	0.000116103	0	0	0.0229191	0.00229646	0	0	0.0157662	0.00203318	0	0	0.0922679	0.0112993	0	0	0.264885	0.0444795	0	0	0.123089	0.0167513	0	0	0.783968	0.320183	0	0	0.527219	0.0731411	0	0	0.810942	0.156114	0	0	0.00986604	0.000286743	0	0	0.116874	0.0159764	0	0	0.0255255
ACGCAAAPDVK	4 unknown (C+57.021464),2 unknown (C+57.021464)	2	sp|P24821|TENA_HUMAN	560.25	0.00250506	0.000116103	288120	5	0.0119533	0.00113741	66734.3	4	0.200782	0.0210511	521573	4	0.229413	0.029169	736852	6	0.141539	0.0185269	28870.8	3	0.776277	0.139683	106505	6	0.634839	0.241629	79171.9	3	0.486286	0.0679872	72889.1	4	0.02418	0.000965395	280521	4	0.0542811	0.00322174	588060	5	0.0246861	0.00081606	27809.9	4	0.505681
ACGDSTLTQITAGLDPVGR	2 unknown (C+57.021464)	2	sp|P62879|GBB2_HUMAN	966.478	0.00605946	0.00030891	173845	4	0.944275	0.0787597	113876	2	0.623285	0.0557199	98931.7	3	0.265674	0.0335476	392196	7	0.801159	0.189004	461468	2	0.649031	0.113442	13266.9	2	1	0.487081	193582	3	0.603795	0.0853175	34362.4	2	0.972873	0.215237	532712	8	0.134336	0.0129729	120463	1	1	0.232306	174148	5	0.851541
ACIDSNEDGDLSK	2 unknown (C+57.021464)	2	sp|P29144|TPP2_HUMAN	712.304	0.00642658	0.00030891	0	0	0.197135	0.022201	0	0	0.266524	0.0273843	0	0	0.746451	0.0987454	0	0	1	0.322171	0	0	1	0.225318	0	0	1	0.470479	0	0	0.929506	0.137228	0	0	1	0.260838	0	0	0.837175	0.0976259	0	0	1	0.231618	0	0	1
ACPGGYYVYR	2 unknown (C+57.021464)	2	sp|Q8WWZ8|OIT3_HUMAN	603.274	0.00209409	4.84e-06	1.23034e+06	2	0.0189953	0.00180427	1.9019e+06	1	0.00453218	0.000354849	1.97266e+06	2	0.00424811	0.000463327	621555	1	0.249525	0.0411908	630123	1	0.106075	0.0130422	2.93111e+06	1	0.0967192	0.00398096	479599	2	0.10688	0.0123262	473458	1	0.0205352	0.000477686	995561	2	0.0815929	0.0063133	430697	2	0.111076	0.0144029	2823999	2	0.00423896
ADAEGESDLENSR		2	sp|Q9Y490|TLN1_HUMAN	696.797	0.00112615	4.84e-06	3.23131e+06	8	6.56e-05	7.89e-05	4.41423e+06	8	0.00041013	0.000111794	5493742	8	0.00186953	0.000159645	2.81905e+06	8	0.00305031	0.000936539	1725662	8	0.00132375	0.000262238	630451	7	0.0241789	0.00127576	6.16694e+06	8	0.000451396	0.000259475	149819	4	0.11599	0.0130413	5293783	8	0.00102502	9.68e-05	747085	8	0.0023008	0.00023753	632452	8	0.00231092
ADAEGESDLENSRK		2	sp|Q9Y490|TLN1_HUMAN	760.845	0.000338467	4.84e-06	373029	8	0.00140454	7.89e-05	776721	8	0.000302159	0.000111794	1.00177e+06	8	0.00564744	0.000463327	211538	6	0.194848	0.0282753	210072	8	0.233656	0.03607	11660.6	2	0.499242	0.161198	883297	8	0.000359981	0.000259475	0	0	0.56921	0.0893881	674918	8	0.0156608	0.00074099	76350.1	3	0.349139	0.0649539	36763.5	2	0.78255
ADDGRPFPQVIK		2	sp|P04075|ALDOA_HUMAN	671.859	0.00196333	4.84e-06	0	0	0.161319	0.0189394	23824.4	1	0.0153435	0.00203318	21395.4	1	0.403461	0.0534789	0	0	0.779101	0.181989	85744.5	1	0.498782	0.0853356	25964.2	1	0.859651	0.362872	66047.7	1	0.131043	0.016687	0	0	0.480027	0.0706062	18720	2	0.883052	0.104298	9697.04	1	0.252681	0.0458607	47531.3	2	0.456217
ADDKETCFAEEGK	7 unknown (C+57.021464)	2	sp|P02768|ALBU_HUMAN	750.32	0.000629442	4.84e-06	4686591	8	9.45e-06	7.89e-05	7784616	8	0.000166587	0.000111794	10425047	8	1.93e-05	0.000159645	16441445	8	3.2e-05	0.000373471	3.67365e+06	8	7.54e-05	0.000262238	374064	8	0.046713	0.00172512	1.33375e+06	8	0.00144525	0.000593196	1964644	8	0.000179705	0.000285059	15218080	8	0.000214789	9.68e-05	1.04036e+06	8	0.00313517	0.00023753	4287734	8	0.00036247
ADEGWYWCGVK	8 unknown (C+57.021464)	2	sp|P01833|PIGR_HUMAN	685.795	0.000985299	4.84e-06	2.45727e+06	8	0.00057637	7.89e-05	2.72719e+06	8	0.000345164	0.000111794	1.12039e+06	8	0.00178921	0.000159645	2.0859e+06	8	0.00133751	0.000373471	4744233	8	0.00184902	0.000262238	3069023	8	0.0269848	0.00127576	3.19795e+06	8	0.000973249	0.000259475	188750	6	0.00820744	0.000477686	7325250	8	0.000182601	9.68e-05	1.22477e+06	8	0.00374691	0.00023753	2.65508e+06	8	0.00161954
ADFCIIHYAGK	4 unknown (C+57.021464)	2	sp|P35580|MYH10_HUMAN,sp|P35579|MYH9_HUMAN	647.816	0.00108233	4.84e-06	7360.36	1	0.040004	0.00519154	8669.26	1	0.00636253	0.000515449	0	0	0.07066	0.00827759	45705.3	2	0.201259	0.0300496	15082.8	2	0.171714	0.0253609	0	0	0.456345	0.136081	8774.15	1	0.150856	0.0194819	0	0	0.716002	0.126445	0	0	0.0129609	0.000457209	0	0	1	0.283612	0	0	0.46849
ADFLEQPVLGFVR		2	sp|P02730|B3AT_HUMAN	745.904	0.00152522	4.84e-06	7882500	8	6.33e-05	7.89e-05	12729623	8	0.000117079	0.000111794	10937414	8	2.24e-05	0.000159645	17294230	8	4.35e-05	0.000373471	3.98131e+06	8	0.000105122	0.000262238	3.37999e+06	8	0.000171579	0.000717624	4421853	8	0.000155999	0.000259475	6004244	8	0.000309945	0.000285059	8961844	8	0.000105984	9.68e-05	2.87957e+06	8	0.000102467	0.00023753	31290530	8	0.000153066
ADGESCSASMMYQEGK	6 unknown (C+57.021464)	2	sp|P01008|ANT3_HUMAN	875.839	0.000752687	4.84e-06	10918.4	2	1	0.130546	19417.5	2	1	0.10149	41768.3	3	0.939075	0.129274	296288	6	0.0644195	0.00585877	7420.24	2	1	0.306472	10880	1	0.703438	0.277046	17517.3	2	0.261413	0.0361007	5638.04	1	1	0.299936	507233	7	0.000239278	9.68e-05	13848.7	1	1	0.259462	57321.1	4	0.184938
ADGLAVIGVLMK		2	sp|P00915|CAH1_HUMAN	593.847	0.00237719	0.000116103	426077	8	0.00319066	0.000299854	402173	8	0.00161777	0.000354849	305721	8	0.00136867	0.000159645	643096	8	0.00290336	0.000936539	155920	6	0.134301	0.0183611	122153	6	0.128849	0.00997509	244024	8	0.0112858	0.000810284	366463	8	0.00113515	0.000285059	213358	6	1	0.215903	36676.2	4	0.950693	0.21394	592638	8	0.00384823
ADGSYAAWLSR		2	sp|P0C0L5|CO4B_HUMAN,sp|P0C0L4|CO4A_HUMAN	598.788	0.00139057	4.84e-06	3412094	8	0.000404777	7.89e-05	4277406	8	0.000473781	0.000111794	3.15308e+06	8	0.00152127	0.000159645	9972990	8	0.000453206	0.000373471	7423424	8	0.000749466	0.000262238	6.75396e+06	8	0.00404611	0.000717624	3.41926e+06	8	0.00109455	0.000259475	1405405	7	0.00114832	0.000285059	15928629	8	0.00023156	9.68e-05	3.72342e+06	8	0.00223772	0.00023753	4.40227e+06	8	0.00125496
ADIGCTPGSGK	5 unknown (C+57.021464)	2	sp|P01024|CO3_HUMAN	531.748	0.00422582	0.000174475	387300	3	0.0434963	0.00568843	59442.8	3	1	0.131738	641504	4	0.445538	0.0593992	1.02607e+06	4	0.113767	0.0125323	70058	3	0.781043	0.140248	64760.3	4	1	0.451282	68881.7	1	1	0.216986	456868	3	0.0400696	0.00305321	2631304	4	0.00395167	9.68e-05	230759	2	0.675799	0.142751	105214	3	0.7547
ADLINNLGTIAK		2	sp|Q58FF8|H90B2_HUMAN,sp|P07900|HS90A_HUMAN,sp|P08238|HS90B_HUMAN	621.856	0.00273532	0.000116103	919303	5	0.00738907	0.00064569	831787	5	0.00332812	0.000354849	700541	5	0.0113837	0.000894193	138397	2	0.529383	0.108718	194032	3	0.433384	0.0735784	72294.2	2	0.529212	0.184241	1.44699e+06	6	0.00664165	0.000593196	177135	3	0.0875477	0.00878781	664141	5	0.0133185	0.000457209	104749	2	0.213384	0.0370922	228221	2	0.114819
ADLLLSTQPGREEGSPLELER		3	sp|P08195|4F2_HUMAN	770.736	0.00122698	4.84e-06	15480.3	2	0.169085	0.019608	0	0	0.0603784	0.00638273	51701.9	3	1	0.206564	744770	1	0.425623	0.082536	5957.49	1	0.126557	0.0170853	539371	2	1	0.486455	185031	6	0.00612027	0.000593196	357281	1	1	0.268574	0	0	0.0764716	0.0056853	6671.72	2	1	0.266393	17662.2	3	0.348326
ADLSGITGAR		2	sp|P01011|AACT_HUMAN	480.759	0.00251638	0.000116103	14324977	8	0.000422314	7.89e-05	19588952	8	0.000986803	0.000111794	19366972	8	0.0010086	0.000159645	30639864	8	0.00376276	0.000936539	7497625	8	0.0153444	0.00116112	22542514	8	0.000911728	0.000717624	24282202	8	0.00185292	0.000593196	9091737	8	0.000730212	0.000285059	22553490	8	0.000340804	9.68e-05	17013592	8	0.00109311	0.00023753	10050135	8	0.00310538
ADQCYEDVR	4 unknown (C+57.021464)	2	sp|P31146|COR1A_HUMAN	578.24	0.00136155	4.84e-06	2.27966e+06	6	0.001971	0.000299854	3.665e+06	7	0.00143037	0.000111794	4199906	7	0.00191665	0.000159645	1.53672e+06	6	0.0167926	0.00134426	1.26462e+06	6	0.00766811	0.000625206	394630	6	0.184747	0.0214632	2.97536e+06	6	0.00397511	0.000593196	566989	6	0.0191423	0.000477686	3.13559e+06	7	0.00633114	9.68e-05	1.01832e+06	6	0.0400705	0.00228021	601658	6	0.0572179
ADQIETQQLMR		2	sp|Q9NZN3|EHD3_HUMAN,sp|Q9H4M9|EHD1_HUMAN	666.832	0.00181805	4.84e-06	0	0	0.0399789	0.00519154	0	0	0.0244674	0.00254292	0	0	0.395711	0.0526115	0	0	1	0.255553	0	0	0.168905	0.0250903	0	0	0.954522	0.409461	0	0	0.0543942	0.00554275	0	0	0.513999	0.0773913	0	0	0.0707128	0.00513911	0	0	0.742811	0.15805	0	0	0.563478
ADRDQYELLCLDNTR	10 unknown (C+57.021464)	2	sp|P02787|TRFE_HUMAN	941.442	0.000622965	4.84e-06	3.18792e+06	8	0.0290372	0.00300273	4391698	8	0.000898027	0.000111794	3.6886e+06	8	0.000111295	0.000159645	5569780	8	0.000336379	0.000373471	4.61331e+06	8	0.00166338	0.000262238	1.97501e+06	5	0.690402	0.271954	4.06484e+06	8	0.00139795	0.000593196	1.52429e+06	4	0.8911	0.181351	26809620	8	0.000236166	9.68e-05	1.48352e+06	5	1	0.258847	7913972	8	0.00176815
ADSVVDLLSYNVQGSGETTYDHK		3	sp|P04114|APOB_HUMAN	833.394	0.00046092	4.84e-06	1.90357e+06	8	0.000795462	7.89e-05	1.33316e+06	8	0.000720465	0.000111794	1.62992e+06	8	0.000310534	0.000159645	19526078	8	0.000315787	0.000373471	9650644	8	0.000610167	0.000262238	1.47373e+06	8	0.0272314	0.00127576	5100223	8	0.000254466	0.000259475	3.22979e+06	8	5.8e-05	0.000285059	36355512	8	8e-05	9.68e-05	463621	8	0.0234665	0.00081606	11931893	8	0.00189724
ADTLTDEINFLR		2	sp|P04259|K2C6B_HUMAN,sp|P48668|K2C6C_HUMAN	704.359	0.00100531	4.84e-06	247863	5	0.0321479	0.00361199	566427	8	0.000964075	0.000111794	428285	8	0.00125013	0.000159645	3.70523e+06	8	0.00132455	0.000373471	46573.2	4	0.0613042	0.00675119	11889.4	3	0.441042	0.128705	1.53159e+06	8	0.000857015	0.000259475	12458.8	1	1	0.346441	427090	8	0.00950996	0.000286743	74391.8	2	1	0.240012	8449362	8	0.000452616
ADTLTPEECQQFK	9 unknown (C+57.021464)	2	sp|Q16181|SEPT7_HUMAN	783.859	0.00287098	0.000116103	0	0	0.171471	0.0198019	0	0	0.0126722	0.00080074	0	0	0.453965	0.0603205	0	0	0.732803	0.168962	0	0	0.222502	0.0343472	0	0	0.573028	0.205187	0	0	0.204794	0.0273048	0	0	1	0.258867	0	0	0.0111401	0.000286743	0	0	0.807143	0.175432	0	0	0.587225
ADTPSLGEGPEK		2	sp|Q15833|STXB2_HUMAN	600.791	0.00098437	4.84e-06	1.80041e+06	7	0.00382449	0.000299854	2.27084e+06	7	0.00384243	0.000354849	2.56328e+06	7	0.0191079	0.00161264	663093	6	0.291378	0.0495788	880406	6	0.0184409	0.00116112	251837	6	0.830653	0.347468	2536564	7	0.00379477	0.000593196	212151	5	0.200495	0.0260112	2148765	7	0.00121611	9.68e-05	343382	5	0.327543	0.0607956	267528	7	0.186285
ADTTICLK	6 unknown (C+57.021464)	2	sp|P08575|PTPRC_HUMAN	461.239	0.0040661	0.000174475	68584.3	3	0.0442382	0.00581849	29884.1	1	0.88207	0.0788017	26386.8	2	0.253858	0.0322338	0	0	0.994702	0.250391	32357.2	2	0.190023	0.0280833	9437.52	1	0.99955	0.426086	15863.3	2	0.199394	0.0263254	40122.4	3	0.166674	0.0204674	0	0	0.838809	0.0977142	23992.2	1	0.708448	0.14948	11206.4	1	0.997691
ADVLTTGAGNPVGDK		2	sp|P04040|CATA_HUMAN	707.862	0.000948138	4.84e-06	3.85036e+06	8	0.000425632	7.89e-05	5382052	8	0.000259594	0.000111794	4.74465e+06	8	0.000262843	0.000159645	3.10825e+06	8	0.00314817	0.000936539	742863	7	0.024104	0.0016907	1.7185e+06	8	0.00217968	0.000717624	1.30498e+06	8	0.000643234	0.000259475	5.51378e+06	8	0.000391761	0.000285059	959910	7	0.00432859	9.68e-05	1.10617e+06	8	0.0050328	0.000626211	4.85297e+06	8	0.00047576
ADVLTTGAGNPVGDKLNVITVGPR		3	sp|P04040|CATA_HUMAN	788.768	0.000724528	4.84e-06	803124	8	0.000998928	7.89e-05	854384	8	0.00174456	0.000354849	636442	7	0.00282849	0.000463327	708874	6	0.105942	0.0118638	81162.8	2	0.452352	0.0771015	70930.8	2	0.698776	0.274978	166330	4	0.343377	0.0485964	124265	6	0.0517705	0.0043286	96617.4	2	0.456196	0.0490063	99587.3	3	0.310711	0.0581264	1.75665e+06	8	0.00414797
AEAESLYQSK		2	sp|P04264|K2C1_HUMAN	563.275	0.00170782	4.84e-06	8784752	8	0.00115913	7.89e-05	11753148	8	0.00565701	0.000354849	14968280	8	0.00127444	0.000159645	45762088	8	0.0117225	0.00134426	4922669	7	0.596998	0.102876	2.17185e+06	7	0.100506	0.00398096	11225118	8	0.00885613	0.000810284	5.94309e+06	8	0.000706395	0.000285059	582707	7	0.978344	0.122076	1.82372e+06	7	0.306628	0.0574425	3537915	7	0.3826
AEAGVPAEFSIWTR		2	sp|P21333|FLNA_HUMAN	767.388	0.000781191	4.84e-06	3.84787e+06	8	0.000186423	7.89e-05	4.11958e+06	8	0.000273167	0.000111794	1.25795e+06	8	0.00409076	0.000463327	5936553	8	0.000617634	0.000373471	2541162	8	0.0012936	0.000262238	1.6854e+06	8	0.00239477	0.000717624	5.1626e+06	8	0.000318618	0.000259475	233765	4	0.0337407	0.00272558	9658525	8	4.29e-05	9.68e-05	1.38778e+06	8	0.00104941	0.00023753	2.36002e+06	8	0.00234786
AEALPLQR		2	sp|P23229|ITA6_HUMAN	449.261	0.00284109	0.000116103	5.06322e+06	6	0.00461523	0.000299854	7152477	6	0.0181224	0.00203318	7098640	6	0.0259748	0.00189287	1.79421e+06	5	0.248702	0.0411408	4.66653e+06	6	0.0463189	0.0045579	437205	4	0.80363	0.331413	5.24012e+06	6	0.0354867	0.00379465	749871	5	0.0300072	0.00187326	7.51576e+06	6	0.0114943	0.000286743	1.19162e+06	5	0.283323	0.0520939	1.30435e+06	5	0.177696
AEAQAQYSAAVAK		2	sp|Q14624|ITIH4_HUMAN	654.333	0.00127321	4.84e-06	992105	8	0.0056244	0.000299854	1.81287e+06	8	0.00239289	0.000354849	2.04187e+06	8	0.0036006	0.000463327	2.59796e+06	8	0.00566675	0.00132476	811238	8	0.0220027	0.00143832	541743	8	0.12168	0.00834775	894514	8	0.0168923	0.00146949	529119	7	0.0185699	0.000477686	4.60875e+06	8	0.000504749	9.68e-05	672126	5	0.219838	0.0386993	712870	7	0.0392045
AEAQVELR		2	sp|P08514|ITA2B_HUMAN	458.248	0.00364577	0.000174475	7074024	8	0.000310316	7.89e-05	2.03062e+06	7	0.00822956	0.000515449	7.84949e+06	8	0.0029031	0.000463327	2.11418e+06	7	0.0153807	0.00134426	2.08155e+06	8	0.00394752	0.000625206	243955	4	0.336719	0.0795159	2.99268e+06	8	0.00451957	0.000593196	1.27882e+06	8	0.00689788	0.000477686	6.95022e+06	8	0.00219208	9.68e-05	867030	6	0.0201634	0.00081606	865805	7	0.0430628
AECLNPSQPSR	3 unknown (C+57.021464)	2	sp|P14543|NID1_HUMAN	629.796	0.000614045	4.84e-06	1.25742e+06	7	0.00189767	0.000299854	1.51871e+06	7	0.00242814	0.000354849	2.0834e+06	7	0.00353057	0.000463327	2.20183e+06	8	0.0111187	0.00134426	1.59148e+06	7	0.00712702	0.000625206	608575	6	0.0873869	0.00259352	812714	7	0.00797939	0.000810284	529019	7	0.00556683	0.000477686	1.61459e+06	7	0.00247886	9.68e-05	1.16867e+06	7	0.00870483	0.000626211	1.23375e+06	6	0.00257643
AEDHFSVIDFNQNIR		3	sp|P19823|ITIH2_HUMAN	602.292	0.00118908	4.84e-06	148112	4	0.0285392	0.00300273	253274	5	0.0363758	0.00412639	169003	6	0.0387511	0.00394388	3.02527e+06	8	0.00691665	0.00132476	508428	8	0.00374184	0.000625206	9258.87	2	0.359277	0.0889035	466305	8	0.0142501	0.00146949	60264	2	0.158819	0.0194801	4.68487e+06	8	0.00235675	9.68e-05	125633	5	0.0141997	0.00081606	367634	5	0.0254113
AEDLFVEFAHK		3	sp|P02549|SPTA1_HUMAN	435.887	0.000785589	4.84e-06	581978	6	0.000497016	7.89e-05	626841	6	0.000634357	0.000111794	474173	6	0.000881121	0.000159645	149740	4	0.102262	0.0113641	30111	2	1	0.272584	73324.3	2	1	0.467725	25839.4	3	1	0.211336	446399	7	0.00255248	0.000477686	32566.8	3	1	0.170675	4433.64	1	1	0.263996	585488	6	0.00463818
AEDMAVYYCAR	9 unknown (C+57.021464)	2	sp|A0A075B6Q5|HV364_HUMAN	674.787	0.000852462	4.84e-06	2.20877e+06	6	0.00439409	0.000299854	24116574	6	0.0234638	0.00254292	797532	5	0.00350679	0.000463327	1.11407e+06	4	0.0143177	0.00134426	26829826	7	0.119908	0.0164605	12689764	6	0.110724	0.00621717	20414102	7	0.039826	0.00391644	3424893	7	0.172187	0.020673	2604717	5	0.00223337	9.68e-05	594851	5	0.0374922	0.00182116	3.53962e+06	5	0.00156557
AEDTALYHCAR	9 unknown (C+57.021464)	3	sp|A0A0C4DH32|HV320_HUMAN	436.2	0.000996371	4.84e-06	559893	6	0.00172904	0.000299854	729819	6	0.00612387	0.000354849	864771	6	0.0113021	0.000894193	1.30565e+06	5	0.0233543	0.00134426	1.90426e+06	6	0.017015	0.00116112	295205	6	0.417014	0.114633	323237	5	0.0416615	0.00403535	99922	4	0.0282923	0.00142147	888827	6	0.00411279	9.68e-05	1.43936e+06	7	0.0116876	0.000626211	822354	6	0.0145534
AEDTALYYCAK	9 unknown (C+57.021464)	2	sp|P0DP04|HV43D_HUMAN	652.795	0.00085672	4.84e-06	16906794	8	0.000170145	7.89e-05	25072482	8	0.000148178	0.000111794	23493540	8	0.000168393	0.000159645	24640306	8	0.0018002	0.000936539	43596640	8	0.000616114	0.000262238	12730123	8	0.00971065	0.00127576	16112143	8	0.000185332	0.000259475	5540121	8	0.000556429	0.000285059	26326860	8	0.000214132	9.68e-05	8592390	8	0.000670857	0.00023753	54202632	8	0.000455744
AEDTAVYYCAK	9 unknown (C+57.021464)	2	tr|A0A0J9YY99|A0A0J9YY99_HUMAN	645.787	0.00115023	4.84e-06	101034480	8	0.000235129	7.89e-05	146287088	8	0.000182587	0.000111794	144900672	8	0.000161666	0.000159645	82723760	8	0.000348891	0.000373471	218640928	8	0.000520131	0.000262238	67691384	8	0.000939493	0.000717624	88563576	8	0.00038887	0.000259475	19101204	8	0.000405469	0.000285059	171630400	8	0.00063092	9.68e-05	57610928	8	0.00061224	0.00023753	162993504	8	0.000463437
AEDTAVYYCAR	9 unknown (C+57.021464)	2	sp|A0A0B4J1X5|HV374_HUMAN,sp|P01780|HV307_HUMAN,sp|P0DP02|HVC33_HUMAN,sp|P01772|HV333_HUMAN	659.79	0.00100414	4.84e-06	409509376	8	0.000133385	7.89e-05	620697280	8	0.000119615	0.000111794	581360448	8	0.000123674	0.000159645	380708736	8	0.000222713	0.000373471	756722688	8	0.000223863	0.000262238	285926208	8	0.000371584	0.000717624	335054944	8	0.000208051	0.000259475	92846696	8	0.000338406	0.000285059	792191744	8	0.000359828	9.68e-05	198583664	8	0.000250599	0.00023753	530241216	8	0.000535398
AEDTAVYYCVK	9 unknown (C+57.021464)	2	sp|A0A0J9YX35|HV64D_HUMAN	659.803	0.000949114	4.84e-06	5.26894e+06	7	0.000301993	7.89e-05	7137838	7	0.000573101	0.000111794	5668807	7	0.000833797	0.000159645	6.95893e+06	7	0.000922896	0.000373471	5.52913e+06	7	0.00263506	0.000262238	5063074	8	0.00492151	0.000717624	1.19232e+06	7	0.00532574	0.000593196	1.20091e+06	7	0.00113237	0.000285059	5897897	7	0.000478437	9.68e-05	1.36169e+06	7	0.00261747	0.00023753	13027573	7	0.00126166
AEDTAVYYCVR	9 unknown (C+57.021464)	2	sp|A0A0C4DH35|HV335_HUMAN	673.806	0.000625904	4.84e-06	23362764	8	0.000220484	7.89e-05	28736348	8	0.000222529	0.000111794	27469956	8	0.000268146	0.000159645	21480592	8	0.000764652	0.000373471	48819476	8	0.00054057	0.000262238	9681420	8	0.00211173	0.000717624	12071736	8	0.00493641	0.000593196	3355708	8	0.0018703	0.000285059	65240312	8	0.000361342	9.68e-05	9182888	8	0.000988958	0.00023753	25942400	8	0.000801919
AEECYYDENVAR	4 unknown (C+57.021464)	2	sp|P24043|LAMA2_HUMAN	759.812	0.000805369	4.84e-06	169413	3	0.15559	0.0181144	487197	6	0.030896	0.0033186	251830	3	1	0.157336	675101	4	0.254614	0.0420286	414293	5	0.631151	0.109664	60149.6	5	0.691914	0.272879	231823	2	0.854064	0.122804	40632.3	2	0.320689	0.0441521	314664	5	0.597731	0.0654982	220748	2	0.295603	0.055375	335318	5	0.18285
AEEEQAGSAPGAGSTATK		2	sp|Q92619|HMHA1_HUMAN	831.384	0.00402108	0.000174475	51122.6	4	1	0.155927	206710	7	0.0234587	0.00254292	189691	6	0.605516	0.0804578	76093.5	4	1	0.310643	13083	1	1	0.254661	0	0	0.968998	0.416666	276972	8	0.0173632	0.00156727	0	0	1	0.331623	374095	8	0.00933916	0.000286743	0	0	0.77264	0.165188	0	0	1
AEEGTYECTAVSR	8 unknown (C+57.021464)	2	sp|Q8NDA2|HMCN2_HUMAN	736.82	0.00253076	0.000116103	148147	5	1	0.0946736	222028	4	0.340517	0.0334173	88797	5	0.579285	0.0773654	149905	5	0.322411	0.0548755	198812	5	0.0104873	0.000625206	219018	5	0.587313	0.211466	154575	6	0.585583	0.0828653	70972.5	3	0.709409	0.124483	216496	7	0.870904	0.102301	187943	5	0.560017	0.113253	283628	5	0.949012
AEERAEVSELK		3	sp|P67936|TPM4_HUMAN	420.886	0.000569258	4.84e-06	109263	4	0.00647049	0.000299854	58484.6	4	0.00345374	0.000354849	186215	5	0.0163203	0.00129213	11098.7	1	0.459235	0.09098	7219.95	1	0.368239	0.061873	147715	2	1	0.474773	64793.8	3	0.132671	0.016922	1.22037e+06	4	0.92452	0.194133	38351.9	3	0.0622178	0.00378542	0	0	0.818518	0.177742	0	0	0.804122
AEFAEVSK		2	sp|P02768|ALBU_HUMAN	440.724	0.00551864	0.00030891	211194976	8	0.00153569	0.000299854	77516520	8	0.00309412	0.000354849	346869216	8	0.0063135	0.000463327	90216960	8	0.00767662	0.00134426	52625612	8	0.00584227	0.000625206	11026103	8	0.02373	0.00127576	33725764	8	0.00510737	0.000593196	193745792	8	0.00578744	0.000477686	212585776	8	0.00648745	9.68e-05	43983260	8	0.00690056	0.000626211	65361528	8	0.00350163
AEFQDALEK		2	sp|P0C0L5|CO4B_HUMAN,sp|P0C0L4|CO4A_HUMAN	525.759	0.00181704	4.84e-06	11515900	8	0.0019615	0.000299854	14572784	8	0.000910077	0.000111794	13487742	8	0.00260813	0.000463327	21276176	8	0.00495008	0.00132476	8.27466e+06	8	0.00427325	0.000625206	7969820	8	0.0175666	0.00127576	6.78245e+06	8	0.00331038	0.000593196	6785252	8	0.00119379	0.000285059	57873220	8	0.00230997	9.68e-05	11698169	8	0.00334439	0.00023753	7642600	8	0.00682662
AEFTVETR		2	sp|P21333|FLNA_HUMAN	476.74	0.00334387	0.000174475	10124260	6	0.0254637	0.00267721	13658341	6	0.0241251	0.00254292	12765443	6	0.003707	0.000463327	3.38584e+06	5	0.306355	0.0519997	3.66205e+06	5	0.23669	0.036307	2.16288e+06	5	0.45963	0.137648	13664630	5	0.0585525	0.00561303	863961	5	0.19129	0.0248905	12536462	5	0.052727	0.00312411	2.45583e+06	4	0.58599	0.119651	3.36379e+06	3	0.843502
AEGDVAALNR		2	sp|P67936|TPM4_HUMAN	508.262	0.00285545	0.000116103	1.63281e+06	7	0.00903293	0.000771051	2.06458e+06	7	0.0234525	0.00254292	2.67725e+06	6	0.0329791	0.0028287	1.26444e+06	6	0.456838	0.0903394	370479	4	0.229423	0.0355028	229897	3	0.743255	0.299167	2286737	7	0.0271741	0.00206576	55165.2	2	0.85878	0.171737	1.69933e+06	5	0.054601	0.00322174	389822	5	0.268818	0.0488078	207301	3	0.661276
AEGGQCPSLLFDLR	6 unknown (C+57.021464)	2	sp|P08514|ITA2B_HUMAN	781.885	0.000969106	4.84e-06	5466941	8	0.000155739	7.89e-05	7092741	8	0.000536233	0.000111794	6142475	8	5.87e-05	0.000159645	5.80052e+06	8	0.00034446	0.000373471	11071388	8	0.000175325	0.000262238	897991	6	0.0679243	0.00259352	16301119	8	0.000233267	0.000259475	810275	7	0.00253685	0.000477686	22998898	8	0.00185871	9.68e-05	2.30654e+06	8	0.000344307	0.00023753	3.46562e+06	8	0.00207686
AEGGQCPSLLFDLRDETR	6 unknown (C+57.021464)	3	sp|P08514|ITA2B_HUMAN	688.665	0.000201378	4.84e-06	5.07011e+06	8	0.00560342	0.000299854	6.98432e+06	8	0.00122188	0.000111794	5337420	8	0.00208483	0.000159645	5.11501e+06	8	0.0240007	0.00164635	7028154	8	0.046488	0.0045579	536037	7	0.26747	0.0479108	8000475	8	0.0108322	0.000810284	197155	6	0.271005	0.0345734	20563724	8	0.000901323	9.68e-05	1.04487e+06	8	0.0487169	0.0028679	4033144	8	0.208195
AEGLECTK	6 unknown (C+57.021464)	2	sp|P04275|VWF_HUMAN	454.213	0.00233661	0.000116103	1.99134e+06	7	0.00130849	7.89e-05	532668	7	0.00552176	0.000354849	2.38292e+06	7	0.0139986	0.00111572	836920	7	0.024039	0.00164635	1.40457e+06	7	0.00838354	0.000625206	371672	6	0.130995	0.0103881	73645.9	5	0.104337	0.0115616	1.71786e+06	7	0.0121869	0.000477686	939507	7	0.00138498	9.68e-05	785323	7	0.0217934	0.00081606	631872	6	0.0171639
AEGTAVYYCAR	9 unknown (C+57.021464)	2	sp|A0A0C4DH36|HV338_HUMAN	630.788	0.000705075	4.84e-06	0	0	0.0117671	0.00113741	0	0	0.00664857	0.000515449	0	0	0.0417429	0.00435013	0	0	0.0587854	0.004794	0	0	0.0256563	0.00240797	0	0	0.368931	0.0931414	0	0	0.0649261	0.00727055	0	0	0.0996562	0.0105669	0	0	0.00127959	9.68e-05	0	0	0.0189672	0.00081606	0	0	0.0162841
AEIEYLEK		2	sp|P14151|LYAM1_HUMAN	497.758	0.0028048	0.000116103	1.38714e+06	4	0.044111	0.00581849	1.47707e+06	4	0.00967175	0.000653947	1198889	4	0.117627	0.0150154	2.38036e+06	5	0.0221258	0.00134426	1.16524e+06	5	0.0550355	0.00574515	906740	4	0.301317	0.0629664	2535484	6	0.0171187	0.00146949	1591122	6	0.00521726	0.000477686	1.60236e+06	3	0.0121794	0.000286743	1.23608e+06	4	0.0235139	0.00081606	889680	4	0.0374379
AEISFEDR		2	sp|P21333|FLNA_HUMAN	483.73	0.00316557	0.000174475	635522	4	0.0267987	0.00283784	885677	4	0.128619	0.0138755	924122	4	0.557619	0.0744635	1.6611e+06	4	0.133665	0.0170755	407636	3	0.641335	0.112171	640642	4	0.632721	0.240654	1.62433e+06	4	0.0923205	0.0101494	82579	2	0.918552	0.191649	856238	4	0.435263	0.0458783	225164	2	0.637173	0.131366	159221	3	1
AELATEEFLPVTPILEGFVILR		3	sp|Q13200|PSMD2_HUMAN	819.793	0.00272066	0.000116103	7833438	8	1.57e-05	7.89e-05	41122.1	4	1	0.197103	29823.2	1	1	0.18371	17463.6	1	1	0.267307	19797.3	1	1	0.298612	3771.68	1	0.963095	0.413663	21057.6	1	1	0.159007	231845	6	0.00605337	0.000477686	4890.73	1	0.939874	0.113596	520424	8	0.000204695	0.00023753	859015	7	0.00459567
AELLEILENPLDATMFK		2	DECOY_sp|Q00610|CLH1_HUMAN	974.011	1	0.00544926	0	0			0	0			0	0			0	0			0	0			0	0			0	0			0	0			0	0			0	0			0	0
AELLQVLQSLEAVLIQTVYNTK		3	sp|P98160|PGBM_HUMAN	825.135	0.00615302	0.00030891	697302	8	0.00874733	0.000771051	6300.02	1	1	0.171183	125033	8	0.000164647	0.000159645	7473.3	1	1	0.295971	5374.99	1	1	0.240702	0	0	1	0.492961	6906.41	2	0.0595481	0.00600161	49021.4	6	0.00459538	0.000477686	36871.6	2	0.861872	0.101124	408413	8	0.000552032	0.00023753	808080	8	0.000121237
AELQCPQPAAR	5 unknown (C+57.021464)	2	sp|P01024|CO3_HUMAN	620.809	0.00210089	4.84e-06	240868	1	0.0181335	0.00158479	297664	1	0.0104632	0.000653947	260955	2	0.0344649	0.00327826	0	0	0.0487605	0.00344047	214508	2	0.0483384	0.00469261	44867.6	1	0.873832	0.370937	35598.5	2	0.10354	0.0113731	41376.1	1	0.136993	0.0162345	709830	2	0.000381892	9.68e-05	195545	1	0.0329843	0.0015996	44604.4	2	0.0945086
AELQEGAR		2	sp|P02647|APOA1_HUMAN	437.225	0.00130929	4.84e-06	1.15237e+06	6	0.00388816	0.000299854	308847	5	0.0131793	0.00080074	1.58544e+06	6	0.00983051	0.000695124	3.74072e+06	7	0.0227955	0.00134426	333470	4	0.025207	0.00222815	585247	4	0.295625	0.0597232	314756	4	0.0674876	0.00746845	675673	5	0.00660347	0.000477686	3931498	6	0.000852026	9.68e-05	673181	5	0.116131	0.0158522	559789	5	0.00870763
AEMADQAAAWLTR		2	sp|P0C0L5|CO4B_HUMAN	717.346	0.00236582	0.000116103	859155	4	0.00983019	0.000771051	938580	4	0.0361061	0.00412639	349929	4	0.20541	0.0263865	4250538	4	0.00838058	0.00134426	2.19127e+06	4	0.0177266	0.00116112	2.30422e+06	4	0.096007	0.00398096	977405	4	0.0270411	0.00206576	162141	4	0.0695251	0.00651007	13786526	4	0.00234918	9.68e-05	983507	4	0.0387014	0.00204762	1.53246e+06	4	0.0310278
AENFFILR		2	sp|P59998|ARPC4_HUMAN	505.277	0.00443686	0.000214594	659487	3	0.000886955	7.89e-05	720836	3	0.00286987	0.000354849	622982	3	0.00320939	0.000463327	42180.1	2	0.161614	0.021611	104717	3	0.120939	0.0165468	5094.69	1	0.825633	0.344091	619867	3	0.00936108	0.000810284	19535.3	2	0.557344	0.0869265	594597	3	0.0251808	0.00112764	52079.9	2	1	0.272959	0	0	1
AENYDIPSADR		2	sp|P22314|UBA1_HUMAN	625.786	0.00169973	4.84e-06	433493	4	0.166223	0.0194402	434751	4	0.447857	0.0420915	406947	4	0.0385995	0.00394388	190044	3	0.738502	0.170392	152548	2	1	0.289867	145757	2	0.593736	0.215168	474721	3	0.303819	0.0417202	86088.8	2	0.22215	0.0284725	48148.4	4	0.616572	0.0677143	17375.8	2	0.687614	0.145425	76304.8	3	0.379516
AEPEDHYFLLTEPPLNTPENR		3	sp|P61158|ARP3_HUMAN	828.068	0.00326713	0.000174475	0	0	0.906759	0.0753379	0	0	0.126007	0.0136185	0	0	0.47623	0.0626577	0	0	0.750328	0.173201	0	0	0.891313	0.162157	0	0	1	0.449187	0	0	0.265598	0.0370424	0	0	1	0.287385	0	0	0.0574452	0.00350654	0	0	0.974701	0.219866	0	0	1
AEPLAFTFSHDYK		2	sp|P04114|APOB_HUMAN	763.37	0.00040626	4.84e-06	21562170	8	4.75e-05	7.89e-05	31605082	8	5.08e-05	0.000111794	26563154	8	5.06e-05	0.000159645	38281580	8	8.4e-05	0.000373471	73628720	8	0.000161402	0.000262238	9153921	8	0.000320118	0.000717624	47216720	8	7.63e-05	0.000259475	7940196	8	5.32e-05	0.000285059	59365704	8	9.96e-05	9.68e-05	28157468	8	0.000102675	0.00023753	30029016	8	0.00019344
AEPPKAPEQEQAAPGPAAGGEAPK		3	sp|P80723|BASP1_HUMAN	766.717	0.0035238	0.000174475	162568	2	1	0.143963	115148	3	0.115405	0.0127535	183165	4	0.455152	0.0603495	217961	3	1	0.327435	155431	4	1	0.21126	27252.2	1	0.940771	0.405931	277303	6	0.0978427	0.010653	130251	5	0.127224	0.0145707	133571	4	1	0.160586	153725	6	0.113429	0.0149692	70374.1	4	1
AEQTILPLVDEALQHTTTK		3	sp|P24043|LAMA2_HUMAN	703.379	0.000364474	4.84e-06	6874.49	1	1	0.0936112	52318.1	3	0.232437	0.0239108	21138.6	3	0.0323535	0.0028287	413489	7	0.00124446	0.000373471	93585.4	6	0.00615421	0.000625206	30147.6	3	0.551454	0.194335	31807.9	4	0.15555	0.0201304	7353.49	1	1	0.29127	103246	7	0.00329776	9.68e-05	55448.4	5	0.0969605	0.0115476	308637	7	0.0130548
AESPEVCFNEESPK	7 unknown (C+57.021464)	2	sp|P43652|AFAM_HUMAN	811.854	0.00139191	4.84e-06	440166	2	0.0894599	0.0110061	483240	2	0.0172595	0.00203318	502210	2	0.0508674	0.00569801	579496	2	0.0476928	0.00344047	848154	2	0.0602836	0.00675119	15351.3	1	1	0.442264	189739	2	0.0667998	0.0073502	165909	2	0.0146757	0.000477686	1968235	2	0.000466679	9.68e-05	110973	1	0.328879	0.0613592	517887	2	0.716965
AETECQNTEYQQLLDIK	5 unknown (C+57.021464)	3	sp|P13645|K1C10_HUMAN	694.993	0.00168853	4.84e-06	573120	6	0.0369147	0.00467799	312584	4	0.0895417	0.00980291	169928	3	0.177195	0.0234202	459881	4	0.547699	0.11376	145829	4	0.937003	0.172219	118479	4	1	0.449905	485266	4	0.0892916	0.00957632	668738	7	0.0061464	0.000477686	86882.1	4	0.804949	0.092733	102302	3	0.2002	0.0349017	322300	3	0.851382
AETGDKVYVHLK		3	sp|P00450|CERU_HUMAN	453.914	0.000375023	4.84e-06	226355	3	0.00710997	0.00064569	383688	5	0.00133023	0.000111794	353386	4	0.0111148	0.000894193	475718	6	0.0125065	0.00134426	477295	1	0.538463	0.0924331	0	0	0.864569	0.366083	97738.1	3	0.143164	0.0183224	0	0	0.804131	0.154788	918511	4	0.00106772	9.68e-05	52413.2	2	0.419321	0.08051	89584.6	3	0.0602971
AEVDDVIQVR		2	sp|P12259|FA5_HUMAN	572.304	0.00299306	0.000174475	4.15414e+06	6	0.000855847	7.89e-05	4816638	6	0.0022109	0.000354849	3.92831e+06	6	0.00209561	0.000159645	7.2235e+06	6	0.00786284	0.00134426	8031420	7	0.00568102	0.000625206	2495242	6	0.0280835	0.00127576	7205304	6	0.00290285	0.000593196	2.11672e+06	6	0.00281417	0.000477686	11604727	7	0.0265882	0.00112764	2.59406e+06	6	0.0329059	0.0015996	2.97695e+06	6	0.0320373
AEYSPCR	6 unknown (C+57.021464)	2	sp|P08514|ITA2B_HUMAN	441.692	0.00541164	0.000286909	88914.3	2	0.151639	0.0179307	149086	2	1	0.0972165	190108	2	0.377139	0.0502612	48177.6	2	0.786728	0.183932	28800.8	1	0.42178	0.0716919	0	0	0.65758	0.25276	36441.7	1	0.635087	0.0905176	0	0	1	0.347667	341266	1	0.119696	0.0111143	13085.3	1	0.238137	0.0437841	11077.1	1	0.268356
AFDICPLVK	5 unknown (C+57.021464)	2	sp|P01031|CO5_HUMAN	531.786	0.00580528	0.00030891	145619	2	0.0353851	0.00435606	173730	3	0.0241678	0.00254292	126578	2	0.161303	0.0206613	231640	2	0.0787959	0.00834244	109013	2	0.264157	0.0413957	14037.7	2	0.928674	0.399843	63183.6	2	0.804042	0.114972	28725.6	2	0.315728	0.0428632	779267	3	0.0240203	0.00112764	63924.4	3	0.104098	0.013174	224038	1	0.607154
AFDITYVR		2	sp|P11047|LAMC1_HUMAN	492.761	0.00192023	4.84e-06	460153	5	0.0126407	0.00113741	689782	4	0.00541791	0.000354849	608526	4	0.0138099	0.000894193	560286	4	0.0554574	0.00461508	612256	4	0.0131903	0.00116112	491833	4	0.107634	0.00438831	591253	4	0.0308441	0.00273858	263799	4	0.0187387	0.000477686	328692	4	0.198884	0.021976	532222	4	0.0109423	0.000626211	692195	4	0.027678
AFEDELR		2	sp|P11277|SPTB1_HUMAN	440.214	0.00379887	0.000174475	1.49644e+06	5	0.0115114	0.00113741	2.18821e+06	5	0.0127778	0.00080074	1.78739e+06	5	0.0345848	0.00327826	728509	4	0.319111	0.0544872	204180	5	0.95968	0.177879	1041127	4	0.352663	0.0849941	356729	4	0.420599	0.0599315	1.84545e+06	5	0.00562231	0.000477686	481799	5	1	0.132686	285340	4	0.69932	0.147613	1.61179e+06	6	0.0241422
AFGDVVVK		2	sp|P08575|PTPRC_HUMAN	417.74	0.0067096	0.000329866	303448	3	0.999031	0.0834921	425226	2	0.363163	0.0352319	389410	2	1	0.139482	87979.1	3	0.75059	0.173456	431540	3	0.361808	0.060411	171107	1	1	0.497263	501688	2	0.206809	0.027581	224637	2	0.0870152	0.00863632	294145	2	0.32317	0.0342913	100826	2	0.759219	0.161543	150891	2	0.286546
AFGPGLQGGSAGSPAR		2	sp|P21333|FLNA_HUMAN	715.363	0.000828552	4.84e-06	27151740	8	5.06e-05	7.89e-05	35753928	8	0.000107749	0.000111794	32921752	8	6.1e-05	0.000159645	10933788	8	0.000699538	0.000373471	7.82178e+06	8	8.79e-05	0.000262238	4.84578e+06	8	0.00126046	0.000717624	32901070	8	0.000184797	0.000259475	1.99323e+06	8	0.00031429	0.000285059	27703648	8	0.000109494	9.68e-05	6.42892e+06	8	0.000324169	0.00023753	5.44723e+06	8	0.000180983
AFHNEAQVNPER		3	sp|P17987|TCPA_HUMAN	471.229	0.00369726	0.000174475	20863.7	2	0.00480303	0.000299854	30554.4	2	0.0497212	0.00569328	69844	3	0.0880404	0.0108705	124833	4	0.402048	0.0757794	68448.6	2	0.704909	0.124876	41625.3	3	0.548682	0.191838	28299.9	3	0.0185597	0.00156727	0	0	0.499468	0.0744981	121383	3	0.0478349	0.00281556	0	0	0.0904495	0.0097987	118121	2	0.0926529
AFIDVTAAAENIR		2	sp|P23229|ITA6_HUMAN	695.87	0.00113407	4.84e-06	661200	8	0.00220882	0.000299854	425687	8	0.001067	0.000111794	314739	8	0.0036377	0.000463327	714226	8	0.0115644	0.00134426	692116	7	0.00373764	0.000625206	58487.3	4	0.0824806	0.00259352	650334	8	0.000722484	0.000259475	9892.7	1	0.927953	0.195772	2633364	8	0.000621679	9.68e-05	76057.2	4	0.309195	0.0580378	310109	8	0.0275679
AFIQLWAFDAVK		2	sp|P02760|AMBP_HUMAN	704.885	0.00238213	0.000116103	198183	6	0.0746671	0.00933921	8493.54	2	1	0.139642	45724.9	2	0.935728	0.128869	1.08691e+06	8	0.00093004	0.000373471	218552	8	0.0184895	0.00116112	10486.1	2	1	0.487477	100640	5	0.0194872	0.00156727	60555.8	3	0.124544	0.0144551	3.41467e+06	8	0.00104983	9.68e-05	25651.2	2	1	0.283224	361846	7	0.0285064
AFLLTPR		2	sp|O95445|APOM_HUMAN	409.25	0.0050981	0.000251842	6994190	5	0.00146712	0.000299854	7174974	5	0.00514194	0.000354849	6391480	5	0.0049955	0.000463327	4791031	5	0.0130666	0.00134426	15633171	5	0.00767111	0.000625206	850913	4	0.262884	0.0456161	7.85255e+06	5	0.00864556	0.000810284	4321141	5	0.00901408	0.000477686	13564116	5	0.00654852	9.68e-05	1.59046e+06	4	0.0959604	0.0115476	4.0439e+06	5	0.00448531
AFLTLAEDILR		2	sp|P61026|RAB10_HUMAN	631.361	0.00235724	0.000116103	912639	7	0.0179861	0.00158479	191495	6	0.0189742	0.00215228	101694	5	0.0374366	0.00384879	576721	8	0.000803301	0.000373471	304357	7	0.00649224	0.000625206	32951.3	3	1	0.433258	329478	8	0.00522023	0.000593196	65046	5	0.0893994	0.00888897	1.56521e+06	8	0.000697263	9.68e-05	58561.6	4	1	0.27072	608451	8	0.0283685
AFMTADLPNELIELLEK		2	sp|P53675|CLH2_HUMAN,sp|Q00610|CLH1_HUMAN	974.011	0.00127782	4.84e-06	10116954	8	0.000364159	7.89e-05	59949.7	2	1	0.114686	142106	4	0.499629	0.0665345	4928.2	1	1	0.316297	11242	2	1	0.221623	0	0	1	0.505062	223919	6	0.0205114	0.00156727	254299	7	0.0115832	0.000477686	0	0	1	0.15955	808675	8	0.000521679	0.00023753	4484524	8	0.000856693
AFTECCVVASQLR	5 unknown (C+57.021464),6 unknown (C+57.021464)	2	sp|P01031|CO5_HUMAN	770.866	0.00117657	4.84e-06	702514	7	0.00772351	0.00064569	945346	7	0.0060286	0.000354849	787489	7	0.0140883	0.00111572	961698	7	0.0376636	0.00233363	438841	6	0.117179	0.016093	160048	6	0.460883	0.138178	248393	5	0.0619177	0.00691367	72306.8	5	0.246241	0.0320826	6074992	8	0.00019015	9.68e-05	385328	6	0.0357391	0.00182116	351667	7	0.0851045
AFTYINLDK		2	sp|P02786|TFR1_HUMAN	542.787	0.00184079	4.84e-06	736156	6	0.00197004	0.000299854	792910	5	0.00245977	0.000354849	724324	5	0.00502249	0.000463327	99851.4	4	0.517172	0.104876	808806	5	0.0236029	0.0016907	449078	5	0.0465769	0.00172512	4.5598e+06	6	0.00169084	0.000593196	439839	5	0.00229704	0.000477686	557490	5	0.00378104	9.68e-05	505844	5	0.00386818	0.00023753	418812	5	0.0452675
AFVHWYVGEGMEEGEFSEAR		3	sp|P68366|TBA4A_HUMAN,sp|Q9NY65|TBA8_HUMAN,sp|Q71U36|TBA1A_HUMAN	777.344	0.00181612	4.84e-06	15440801	8	0.00105012	7.89e-05	436619	6	0.0530099	0.00601124	142289232	6	0.0114877	0.000894193	73271712	8	0.0669403	0.00696053	25353436	8	0.0385925	0.00337187	94946120	6	0.311273	0.0682293	510523	5	0.00981618	0.000810284	1.01592e+06	7	0.00322227	0.000477686	653188	7	0.0576637	0.00350654	826125	8	0.0029911	0.00023753	7.496e+06	8	0.00250675
AFVLSSVDELEQQR		3	sp|P04275|VWF_HUMAN	540.946	0.000579913	4.84e-06	2.65585e+06	8	6.19e-05	7.89e-05	1.00099e+06	8	9.49e-05	0.000111794	1.01595e+06	8	6.64e-05	0.000159645	2.40716e+06	8	0.000220999	0.000373471	2.87885e+06	8	0.00017069	0.000262238	1652535	8	0.00131607	0.000717624	831781	8	0.000446914	0.000259475	2.4577e+06	8	0.000437223	0.000285059	2034083	8	0.0010087	9.68e-05	462954	8	0.00237453	0.00023753	4.80582e+06	8	0.000405664
AFVNCDENSR	5 unknown (C+57.021464)	2	sp|P01833|PIGR_HUMAN	606.259	0.00099829	4.84e-06	9272718	8	7.89e-05	7.89e-05	11977108	8	0.00092835	0.000111794	15006808	8	0.000671055	0.000159645	8731948	8	0.00156464	0.000936539	14202662	8	0.00135849	0.000262238	6026316	8	0.00414174	0.000717624	10868218	8	0.00088956	0.000259475	1360549	8	0.00669061	0.000477686	16319758	8	0.000492477	9.68e-05	5.33874e+06	8	0.00185982	0.00023753	8434122	8	0.000377727
AFVVDMMER		2	sp|P04275|VWF_HUMAN	549.26	0.00361632	0.000174475	112957992	8	0.000377755	7.89e-05	73452784	8	0.00153312	0.000111794	63682304	8	0.000974998	0.000159645	40627852	8	0.00206825	0.000936539	57831032	8	0.00132639	0.000262238	30661228	8	0.00545764	0.00127576	20486398	8	0.00187007	0.000593196	73306544	8	0.00478381	0.000477686	58931368	8	0.00434782	9.68e-05	39158908	8	0.0019901	0.00023753	58341608	8	0.00222572
AFWLDVSHNR		3	sp|P35858|ALS_HUMAN	415.544	0.00108766	4.84e-06	77253.1	5	0.0115062	0.00113741	40396	3	0.00681739	0.000515449	38489.4	4	1	0.226993	56130.3	3	0.0919034	0.0104319	53389	4	0.22955	0.0355993	84612.2	4	0.185987	0.0217793	150817	3	0.00721623	0.000810284	4861.24	1	1	0.306937	524728	4	0.000499765	9.68e-05	30852.4	4	0.933433	0.208573	184866	4	0.00369156
AFYPEEISSMVLTK		2	sp|P0DMV9|HS71B_HUMAN,sp|P0DMV8|HS71A_HUMAN	807.908	0.00270671	0.000116103	46381.9	2	0.934247	0.0777883	13801.7	1	1	0.207027	0	0	1	0.238604	65901.6	2	0.960746	0.240338	37217	1	1	0.213573	0	0	1	0.45129	13979.7	1	0.123218	0.015355	3378.36	1	1	0.31691	72686.7	2	0.780382	0.0892989	0	0	1	0.301126	37508.1	2	1
AFYVNVLNEEQR		2	sp|P04040|CATA_HUMAN	741.373	0.000664298	4.84e-06	2.97979e+06	8	0.000288264	7.89e-05	3.30794e+06	8	0.000383056	0.000111794	2810709	8	0.000104893	0.000159645	3.05633e+06	8	0.00305611	0.000936539	723092	8	0.00668197	0.000625206	898239	7	0.0105102	0.00127576	1.29293e+06	8	0.00113522	0.000259475	3.61922e+06	8	0.000500309	0.000285059	1.55593e+06	8	0.00648895	9.68e-05	806552	8	0.00454321	0.00023753	4607027	8	0.00042804
AGALNSNDAFVLK		2	sp|P06396|GELS_HUMAN	660.351	0.00180017	4.84e-06	7708925	8	0.00418565	0.000299854	8681954	8	0.00402579	0.000354849	7530224	8	0.00356763	0.000463327	2.54599e+06	8	0.0976986	0.0110228	3.69893e+06	8	0.0069141	0.000625206	1.17299e+06	6	0.200308	0.0244787	9822112	8	0.0410638	0.00403535	1.08386e+06	8	0.0145858	0.000477686	9350796	8	0.0010569	9.68e-05	1.83691e+06	8	0.0116046	0.000626211	2.08359e+06	8	0.01891
AGALQCSPSDAYTK	6 unknown (C+57.021464)	2	sp|Q9Y490|TLN1_HUMAN	734.84	0.000684312	4.84e-06	9042520	8	0.000182579	7.89e-05	12795471	8	0.00013426	0.000111794	11832249	8	0.000152308	0.000159645	3.27776e+06	8	0.0104139	0.00134426	3.07545e+06	8	0.000818171	0.000262238	809344	8	0.0148218	0.00127576	10025039	8	0.000363544	0.000259475	258120	6	0.0129533	0.000477686	15234247	8	0.000472635	9.68e-05	1686032	8	0.0037727	0.00023753	1.72474e+06	8	0.00365385
AGALQCSPSDAYTKK	6 unknown (C+57.021464)	3	sp|Q9Y490|TLN1_HUMAN	532.928	0.000501591	4.84e-06	2272503	8	0.00219784	0.000299854	3.09762e+06	8	0.000770282	0.000111794	3899820	8	0.00358157	0.000463327	963869	5	0.27684	0.046142	628885	7	0.19708	0.029655	315751	4	0.903186	0.388154	1.87411e+06	8	0.0138965	0.00131052	9879767	2	1	0.278783	2645336	8	0.00195009	9.68e-05	277042	5	0.108915	0.0134831	393272	5	0.21468
AGAQQPAVALETCNPQPCPAR	18 unknown (C+57.021464),13 unknown (C+57.021464)	3	sp|Q76LX8|ATS13_HUMAN	746.025	0.00169298	4.84e-06	695482	4	1	0.0868848	642414	5	0.295252	0.0297176	419930	4	1	0.201891	519250	4	1	0.289615	452633	4	0.233518	0.03607	1.38306e+06	2	0.65464	0.25167	33534.1	3	0.456564	0.0643511	934047	5	0.020897	0.000477686	498796	5	0.998293	0.125517	452960	3	0.298167	0.0556053	525048	5	0.26534
AGCVAESTAVCR	11 unknown (C+57.021464),3 unknown (C+57.021464)	2	sp|Q9Y6R7|FCGBP_HUMAN	640.79	0.00168237	4.84e-06	88026912	8	0.000153435	7.89e-05	101072960	8	0.000653801	0.000111794	140375280	8	0.000510561	0.000159645	218077120	8	0.000730022	0.000373471	34260792	8	0.000369401	0.000262238	16953788	8	0.00155437	0.000717624	26493234	8	0.000561319	0.000259475	27604436	8	0.00103128	0.000285059	47337368	8	0.000368416	9.68e-05	51864476	8	0.000600551	0.00023753	99620112	8	0.000344425
AGDALWLR		2	sp|Q86UX7|URP2_HUMAN	451.248	0.00238679	0.000116103	12498270	8	0.000825721	7.89e-05	14631877	8	0.000630779	0.000111794	13380950	8	0.00064752	0.000159645	2.78058e+06	8	0.0113432	0.00134426	6332343	8	0.00157424	0.000262238	2.10074e+06	8	0.0222259	0.00127576	14050430	8	0.00141688	0.000593196	2.32116e+06	8	0.00585469	0.000477686	12631771	8	0.00148164	9.68e-05	2.46755e+06	8	0.00198437	0.00023753	1.97991e+06	8	0.0191073
AGDFLEANYMNLQR		2	sp|P01024|CO3_HUMAN	821.388	0.000748265	4.84e-06	3.07298e+06	8	0.000336675	7.89e-05	4.05329e+06	8	0.00024491	0.000111794	2.38184e+06	8	0.000215773	0.000159645	20274992	8	0.000954531	0.000373471	4017417	8	0.000839187	0.000262238	2532230	8	0.000853439	0.000717624	2.80174e+06	8	0.00214743	0.000593196	1.23796e+06	7	0.00300805	0.000477686	65744036	8	0.000343395	9.68e-05	3038228	8	0.000868582	0.00023753	6.55439e+06	8	0.000825716
AGDISCNADINPLK	6 unknown (C+57.021464)	2	sp|P17301|ITA2_HUMAN	744.362	0.00772067	0.000409669	277588	3	0.381523	0.0375302	260657	3	0.219427	0.0225045	203812	3	0.394424	0.0522544	31205.9	2	0.509119	0.102561	187484	3	0.483509	0.0821086	22290.2	1	0.802411	0.330372	399536	3	0.142071	0.0180852	0	0	0.924367	0.194073	391294	2	0.317609	0.033616	33705.5	2	0.564836	0.114384	22950.3	2	0.916072
AGDTAVYYCAR	9 unknown (C+57.021464)	2	sp|P01766|HV313_HUMAN	623.78	0.00123638	4.84e-06	10545742	8	0.000186773	7.89e-05	16816578	8	0.000323589	0.000111794	14628108	8	0.000276679	0.000159645	9224555	8	0.00107012	0.000373471	60239416	8	0.00027744	0.000262238	2.74913e+06	8	0.0050379	0.000717624	5.66034e+06	8	0.000503549	0.000259475	1.04238e+06	8	0.00194844	0.000285059	18903868	8	0.000350208	9.68e-05	2.64289e+06	8	0.00107534	0.00023753	14990982	8	0.00031056
AGEQVTYTCATYYK	9 unknown (C+57.021464)	2	sp|P08603|CFAH_HUMAN	827.875	0.000547946	4.84e-06	9090782	8	0.000369703	7.89e-05	12715782	8	0.000174929	0.000111794	10643033	8	0.000153779	0.000159645	31609512	8	0.000411298	0.000373471	11348479	8	0.000959399	0.000262238	5379857	8	0.00132854	0.000717624	8177259	8	0.00079561	0.000259475	2.93406e+06	8	0.00016294	0.000285059	91059336	8	0.000519842	9.68e-05	9678840	8	0.000517936	0.00023753	12329194	8	0.00082497
AGESVELFGK		2	sp|Q15746|MYLK_HUMAN	518.769	0.00307785	0.000174475	20721.6	1	0.108185	0.0132761	8228.89	1	0.420013	0.0400887	39750.6	1	0.789226	0.10575	9275.76	1	1	0.321389	13088.3	1	0.632336	0.109986	7820.12	1	0.80094	0.328885	13805.4	1	0.406118	0.0576043	0	0	1	0.31945	45702.4	2	0.462187	0.0499172	0	0	0.599557	0.122361	20177	2	0.628007
AGFAGDDAPR		2	sp|P68032|ACTC_HUMAN,sp|P63261|ACTG_HUMAN,sp|P60709|ACTB_HUMAN	488.728	0.00385795	0.000174475	405505760	8	0.00100141	7.89e-05	364356032	8	0.00198495	0.000354849	598236032	8	0.00214769	0.000159645	147937424	8	0.0042712	0.000936539	137128160	8	0.00230622	0.000262238	36902492	8	0.0062408	0.00127576	456002368	8	0.00417334	0.000593196	45925592	8	0.00308839	0.000477686	436710496	8	0.00166396	9.68e-05	73089384	8	0.00309115	0.00023753	65476064	8	0.00206178
AGFLDLKDFLPK		3	sp|Q9Y490|TLN1_HUMAN	455.259	0.00109803	4.84e-06	399228	7	0.00959079	0.000771051	465189	5	0.0083575	0.000515449	351090	4	0.0309971	0.00252717	478206	7	0.00570908	0.00132476	298661	4	0.204261	0.0305512	87435.7	2	1	0.494771	794976	8	0.00249659	0.000593196	40618.4	1	0.997624	0.22748	1.81069e+06	8	0.000957199	9.68e-05	102644	1	0.583893	0.119458	333020	4	0.203129
AGGSWDLAVQER		2	sp|P22792|CPN2_HUMAN	644.818	0.00103243	4.84e-06	1.30849e+06	4	0.00168241	0.000299854	2.22818e+06	4	0.000755956	0.000111794	1.61014e+06	4	0.0114363	0.000894193	4.7375e+06	4	0.00293212	0.000936539	2.16079e+06	4	0.00371104	0.000625206	1.88877e+06	4	0.00908979	0.00127576	2.29427e+06	4	0.00194661	0.000593196	343544	4	0.00810102	0.000477686	11202236	4	0.000192837	9.68e-05	1.48622e+06	4	0.00311831	0.00023753	4.04519e+06	4	0.00138452
AGHIAWTSSGK		2	sp|P04114|APOB_HUMAN	557.786	0.00113572	4.84e-06	1.23674e+06	8	0.0010369	7.89e-05	537904	8	0.0207733	0.00234474	2360279	8	0.00794996	0.000695124	1.66604e+06	8	0.0745076	0.00809354	2.32102e+06	8	0.0166927	0.00116112	212500	5	0.843349	0.353611	1.37795e+06	8	0.0101837	0.000810284	658829	8	0.00208008	0.000285059	3223682	8	0.000438803	9.68e-05	1.76907e+06	8	0.0101569	0.000626211	937867	8	0.0314174
AGKEPGLQIWR		3	sp|P06396|GELS_HUMAN	418.903	0.000579231	4.84e-06	4.14684e+06	8	0.000659728	7.89e-05	4.31358e+06	8	0.000340755	0.000111794	3.52831e+06	8	0.00397278	0.000463327	649512	7	0.00840443	0.00134426	965530	6	0.177911	0.0262699	342392	6	0.577786	0.206723	4.30309e+06	8	0.000889342	0.000259475	407468	6	0.0446303	0.00320771	3.1207e+06	8	0.00231327	9.68e-05	512318	7	0.0970637	0.0115476	670894	6	0.113959
AGKLDPHLVLDQLR		3	sp|P35580|MYH10_HUMAN,sp|P35579|MYH9_HUMAN	525.639	0.0012989	4.84e-06	48129.6	3	0.0480055	0.00598617	106923	2	0.0223706	0.00234474	41306.5	3	0.152244	0.0196791	21055.9	1	0.400754	0.0753862	11626.9	1	1	0.194154	5391.52	1	0.709354	0.281803	6842.05	1	0.348688	0.0495062	0	0	0.393947	0.0568035	34595.5	2	0.140062	0.0138918	0	0	0.609173	0.124671	0	0	0.869225
AGKPVICATQMLESMIK	7 unknown (C+57.021464)	3	sp|P14618|KPYM_HUMAN	626.328	0.00679865	0.000329866	20832.6	4	0.049468	0.00603706	28038.2	1	1	0.122642	0	0	0.191997	0.0243278	52580.1	2	0.180134	0.0256463	14372.5	1	0.250748	0.0387653	836.591	1	0.904112	0.388521	10349.6	1	0.198551	0.0263254	17571.9	1	0.206077	0.0264031	53090.2	3	0.117028	0.0107009	5061.09	1	0.381305	0.0710874	656.099	2	0.0677786
AGLAWSPCSR	8 unknown (C+57.021464)	2	sp|Q76LX8|ATS13_HUMAN	552.766	0.00291775	0.000116103	2.0213e+06	5	0.00385769	0.000299854	2.36041e+06	5	0.00879332	0.000515449	2.4462e+06	6	0.00743691	0.000463327	1.61393e+06	5	0.0331	0.00210889	2.16813e+06	5	0.00655365	0.000625206	629314	5	0.399705	0.107571	889349	5	0.0738316	0.00803369	1.75192e+06	6	0.00235773	0.000477686	2.30481e+06	5	0.0115893	0.000286743	1811211	5	0.0315339	0.00136996	2.06125e+06	5	0.0352726
AGLQVYNK		2	sp|P13987|CD59_HUMAN	446.748	0.00748762	0.000351292	0	0	0.0377912	0.00481605	0	0	0.215269	0.0223016	0	0	0.11731	0.0148661	0	0	1	0.325374	0	0	0.162653	0.0243001	0	0	0.923462	0.39669	0	0	0.858494	0.123747	0	0	0.0542214	0.00486251	0	0	0.780486	0.0892989	0	0	0.522076	0.102392	0	0	0.660359
AGNNMLLVGVHGPR		3	sp|P21333|FLNA_HUMAN	478.926	0.000323865	4.84e-06	1.8838e+06	8	0.000563646	7.89e-05	1517231	8	0.00225931	0.000354849	1.32616e+06	8	0.000145441	0.000159645	669997	6	0.491599	0.0980677	321840	5	0.145238	0.0205436	297810	4	0.271463	0.0498724	1315470	7	0.0049679	0.000593196	71975.9	3	0.85008	0.168686	1.81745e+06	8	0.0119857	0.000286743	157535	5	0.193952	0.0341277	287558	4	0.306419
AGPHCPTAQLIATLK	5 unknown (C+57.021464)	3	sp|P02776|PLF4_HUMAN	526.62	0.000665071	4.84e-06	273739	4	0.032756	0.00386454	354555	5	0.00522077	0.000354849	309270	5	0.0061425	0.000463327	48392.2	3	0.188065	0.0274416	170430	4	0.249745	0.0385922	0	0	1	0.440878	169063	5	0.0811511	0.00853621	0	0	0.96286	0.21016	627148	6	0.00142415	9.68e-05	5946.47	1	0.973599	0.219553	28377.6	2	1
AGQAVDDFIEK		2	sp|P52209|6PGD_HUMAN	596.796	0.00151806	4.84e-06	97103.7	3	0.0696773	0.00886633	156207	4	0.080701	0.00855928	140094	3	0.185422	0.0242389	13785.1	1	0.868043	0.212213	43356.1	1	1	0.279114	16178.8	1	0.770568	0.312907	134271	3	0.024228	0.00173362	30204.6	3	0.0391003	0.00305321	102731	3	0.0938425	0.00732427	13706.3	2	1	0.252278	0	0	1
AGQLLSELFTNR		2	sp|P23141|EST1_HUMAN	674.865	0.00298734	0.000174475	233092	3	0.52926	0.0477856	158598	4	0.176929	0.018774	121679	4	0.728701	0.0958922	104570	2	0.857125	0.208743	2.0091e+06	4	0.014959	0.00116112	195454	5	0.422631	0.118194	517187	4	0.0278424	0.00206576	86048.2	3	0.114135	0.0125886	604396	3	0.759497	0.086544	124563	4	0.129619	0.0188173	293467	2	1
AGQSAAGAAPGGGVDTR		2	sp|P21333|FLNA_HUMAN	721.853	0.00168631	4.84e-06	13208900	8	1.4e-05	7.89e-05	16109172	8	0.000275141	0.000111794	18201654	8	5.97e-05	0.000159645	8505397	8	0.00639939	0.00132476	4637850	8	0.000244716	0.000262238	2.97651e+06	8	0.000186394	0.000717624	15786207	8	9.79e-05	0.000259475	1092951	8	0.00564843	0.000477686	14248149	8	0.000106519	9.68e-05	3912675	8	0.0003762	0.00023753	3.40706e+06	8	0.000230329
AGSDGESIGNCPFSQR	11 unknown (C+57.021464)	2	sp|Q9Y696|CLIC4_HUMAN	841.365	0.00382129	0.000174475	112217	3	0.3051	0.0316852	142063	4	0.122257	0.0131763	117941	3	0.795632	0.106496	61376.5	2	1	0.269126	150368	3	0.565905	0.0956887	15642.6	1	0.86938	0.368446	2930.31	2	0.869874	0.125874	9234.99	1	0.993314	0.225417	275043	6	0.0844578	0.0063757	28711.6	1	0.574256	0.116249	71455.3	1	1
AGTELVNFLSYFVELGTQPATQ		3	sp|P02652|APOA2_HUMAN	795.737	0.00138167	4.84e-06	10207395	8	0.00728021	0.00064569	75257	2	1	0.164815	249672	7	0.00309059	0.000463327	32135.7	3	0.916451	0.226002	332391	3	1	0.299026	0	0	1	0.50371	316970	3	0.353355	0.050215	127747	5	0.0225322	0.000477686	43923.6	2	0.399921	0.0419755	138853	6	0.289447	0.0536193	810580	7	0.213453
AGTFGLQSAR		2	sp|P24043|LAMA2_HUMAN	504.267	0.00804234	0.000409669	154310	1	0.0458833	0.00592867	610540	1	0.183552	0.019382	607942	1	0.0359305	0.00341307	96421.4	3	0.466686	0.0920779	272062	2	0.0958736	0.0119285	138058	3	0.969498	0.416953	234505	2	0.320754	0.0441371	275952	1	0.206385	0.0265039	321203	2	0.614985	0.0675005	67041	2	0.202906	0.0356763	225478	1	0.334088
AGTLTVEELGATLTSLLAQAQAQAR		3	sp|P58107|EPIPL_HUMAN	838.457	0.00320112	0.000174475	1.20051e+06	7	0.0502616	0.00610715	7242.04	1	1	0.10512	0	0	0.877189	0.120017	31630.8	2	0.997329	0.251187	11826.5	2	0.673735	0.118332	0	0	1	0.446902	5928.17	2	0.586849	0.0829683	20920.7	3	0.482552	0.0708665	14585.5	3	0.742448	0.0839938	28272.9	3	0.256562	0.0466058	477076	5	0.0271118
AGTPYTVTLHGEVR		2	sp|P24821|TENA_HUMAN	750.894	0.00127181	4.84e-06	8846.58	2	0.306769	0.0317058	40360	2	0.295005	0.0297176	21413.3	2	0.489785	0.0648808	16502.6	2	0.992132	0.2501	222323	3	0.564738	0.0954434	27859.9	1	0.236529	0.0359002	24651.6	2	0.0951531	0.0103988	7718.64	1	0.546207	0.0844318	46542.5	2	0.779053	0.0889991	141240	3	0.0167301	0.00081606	0	0	0.806557
AGVAPLQVK		2	sp|P21333|FLNA_HUMAN	441.774	0.00261518	0.000116103	9081970	8	0.00112925	7.89e-05	12806290	8	0.00189981	0.000354849	11730250	8	0.00446381	0.000463327	2.81739e+06	8	0.0760247	0.00834244	2.10727e+06	7	0.052526	0.00502578	1.0399e+06	8	0.0715674	0.00259352	10271364	8	0.00669657	0.000593196	397937	6	0.0426646	0.00320771	7.82063e+06	8	0.000648409	9.68e-05	1.51668e+06	8	0.0481101	0.00265761	1.29197e+06	6	0.0260225
AGVETTTPSK		2	sp|P0DOY2|IGLC2_HUMAN,sp|P0DOY3|IGLC3_HUMAN	495.759	0.00300023	0.000174475	15013889	8	0.000488292	7.89e-05	4560907	8	0.00175446	0.000354849	20169240	8	0.00310707	0.000463327	16176279	8	0.00423993	0.000936539	11659042	8	0.00385966	0.000625206	10006306	8	0.00804391	0.00127576	6184801	8	0.00440362	0.000593196	4.47301e+06	8	0.00184569	0.000285059	25574558	8	0.00167615	9.68e-05	5.74389e+06	8	0.00372893	0.00023753	13407540	8	0.00151238
AGVLAHLEEER		3	sp|P35580|MYH10_HUMAN,sp|P35579|MYH9_HUMAN	408.551	0.000331811	4.84e-06	692469	6	0.00116305	7.89e-05	665788	6	0.00226542	0.000354849	559354	6	0.0218971	0.00161264	176121	5	0.162382	0.0217562	20302.4	2	0.797455	0.143805	39665.8	2	0.736074	0.29517	164728	4	0.249161	0.0346143	7359.84	1	1	0.342815	773694	7	0.00150034	9.68e-05	43232.1	2	1	0.292322	34650.2	3	1
AGVLAHLEEERDLK		3	sp|P35580|MYH10_HUMAN,sp|P35579|MYH9_HUMAN	527.286	0.00116556	4.84e-06	21167.5	2	0.315818	0.0323509	27721.1	2	0.0899978	0.00985635	12488.6	2	0.734239	0.0966874	0	0	0.602176	0.128798	0	0	0.439391	0.0743731	0	0	1	0.435934	0	0	1	0.160018	0	0	0.592363	0.0954256	16318.6	1	0.135081	0.0130521	0	0	0.969817	0.218624	0	0	1
AGVQVWLGANGK		2	sp|Q9Y6R7|FCGBP_HUMAN	600.33	0.00800427	0.000409669	140269	4	0.0648739	0.0078577	289049	3	0.0797074	0.00831357	75237	4	0.074846	0.00874797	657031	4	0.212495	0.0335529	22412.5	2	0.60686	0.104678	13372.4	1	0.972253	0.417584	27723.7	1	0.86298	0.124553	17321.9	1	0.993901	0.225817	65386.5	3	0.868754	0.102115	118488	2	0.357176	0.0656433	176300	4	0.110775
AGYQSTLTR		2	sp|P35555|FBN1_HUMAN	498.759	0.00682389	0.000329866	0	0	0.166978	0.0195029	0	0	0.141559	0.0149726	0	0	0.398922	0.0527957	0	0	0.379724	0.0696514	0	0	0.172746	0.0255799	0	0	0.656056	0.252069	0	0	0.192639	0.0257448	0	0	1	0.244899	0	0	0.0309311	0.00136069	0	0	0.088325	0.00932029	0	0	0.0701786
AHICSHEEDAGVVCAGQR	4 unknown (C+57.021464),14 unknown (C+57.021464)	3	sp|A1L4H1|SRCRL_HUMAN	665.964	0.000667395	4.84e-06	3.17202e+06	8	8.1e-05	7.89e-05	4.21183e+06	8	0.00172707	0.000354849	5.36756e+06	8	0.0022325	0.000159645	7.67339e+06	8	0.0106946	0.00134426	4465350	8	0.000752545	0.000262238	2846858	8	0.00914473	0.00127576	3.07863e+06	8	0.00439377	0.000593196	527887	8	0.00387542	0.000477686	4.75668e+06	8	0.0499234	0.00303378	6479347	8	0.000109993	0.00023753	3.96067e+06	8	0.00117237
AHLDIAGSLEGHLR		3	sp|P04114|APOB_HUMAN	496.935	0.000768406	4.84e-06	7315066	8	0.000193577	7.89e-05	9362636	8	0.00025276	0.000111794	8486859	8	0.00010859	0.000159645	69997392	8	0.000113763	0.000373471	23497458	8	0.000905001	0.000262238	9295825	8	0.000247964	0.000717624	16328179	8	0.000424437	0.000259475	5.51612e+06	8	0.000600228	0.000285059	160634048	8	0.00059426	9.68e-05	6.20945e+06	8	0.000220878	0.00023753	57286572	8	0.000278351
AHLLSAEFGK		2	sp|P11277|SPTB1_HUMAN	536.793	0.00314989	0.000174475	230086	3	0.0147101	0.00113741	582299	3	0.0108129	0.000653947	535318	3	0.0604243	0.00727265	210633	3	0.401033	0.0753862	856687	1	0.700128	0.124267	21698.8	2	0.96285	0.413627	565730	1	0.177482	0.0236242	262964	3	0.0602152	0.00604998	593036	2	0.720599	0.0808642	120094	3	0.33532	0.0626722	217467	3	0.0460798
AHLLSLVDVMQR		2	sp|P04275|VWF_HUMAN	691.385	0.000897074	4.84e-06	35859920	8	6.17e-05	7.89e-05	49536832	8	3.01e-05	0.000111794	33579508	8	1.99e-05	0.000159645	43458044	8	8.11e-05	0.000373471	51845372	8	6.74e-05	0.000262238	11389521	8	0.000276788	0.000717624	18204322	8	6.64e-05	0.000259475	26850268	8	7.18e-05	0.000285059	51764936	8	0.000480869	9.68e-05	25636510	8	0.000154059	0.00023753	30450852	8	0.000181441
AHLVAVFNEYQR		2	sp|P50995|ANX11_HUMAN	723.878	0.00572537	0.00030891	0	0	1	0.117189	0	0	1	0.119024	0	0	1	0.222828	0	0	0.934595	0.232173	0	0	1	0.277738	0	0	1	0.456013	0	0	1	0.155543	0	0	1	0.339974	0	0	1	0.13941	0	0	0.983827	0.222147	0	0	1
AHNAFGGEGVYAIAR		3	sp|Q8NBP7|PCSK9_HUMAN	511.592	0.00396807	0.000174475	1125.92	1	0.149645	0.0178696	0	0	0.0801886	0.0085067	0	0	0.117303	0.0148661	17126.6	2	0.407294	0.0774155	87020.3	2	0.182513	0.026742	0	0	0.50355	0.1641	0	0	0.0909919	0.009954	29365	1	0.114371	0.0125886	28184.2	1	0.392235	0.0412812	12701.5	1	0.17186	0.0287169	0	0	0.0792024
AHSCPSVWK	4 unknown (C+57.021464)	2	sp|P07225|PROS_HUMAN	536.256	0.00352724	0.000174475	1.55825e+06	6	0.0151041	0.00126297	1.055e+06	5	0.0367789	0.00412639	3.47604e+06	6	0.107639	0.0137081	4.65734e+06	7	0.0536004	0.00390941	2591625	7	0.0390307	0.00337187	793055	5	0.342529	0.081664	1.8588e+06	5	0.0298899	0.00240675	1553433	6	0.00776616	0.000477686	3.311e+06	5	0.00868667	0.000286743	3.68869e+06	7	0.0145443	0.00081606	809883	4	0.0654427
AHSSMVGVNLPQK		3	sp|P00558|PGK1_HUMAN	456.575	0.00295509	0.000174475	119872	3	0.321411	0.0330197	41828	3	0.92741	0.0836041	75369.9	5	1	0.175304	5164.09	1	1	0.339771	83561.9	3	1	0.281929	0	0	1	0.488866	52972.1	3	0.639356	0.0912635	8493.71	2	1	0.349041	43298.6	3	0.823583	0.0958924	15171.7	1	1	0.289882	10999.8	1	1
AHVSFKPTVAQQR		2	sp|P19823|ITIH2_HUMAN	734.905	0.000492664	4.84e-06	879906	8	0.00282748	0.000299854	1.20747e+06	7	0.0280146	0.00294427	1.16544e+06	7	0.250386	0.0318415	3.10414e+06	8	0.00200876	0.000936539	798684	7	0.0135407	0.00116112	21494	3	1	0.453582	858906	8	0.00394427	0.000593196	341333	5	0.0530812	0.00450452	7004512	8	7.47e-05	9.68e-05	570895	8	0.0125509	0.000626211	1.1795e+06	8	0.000941633
AHVVPCFDASK	6 unknown (C+57.021464)	2	sp|P21333|FLNA_HUMAN	615.8	0.00127807	4.84e-06	7.46278e+06	8	0.00163965	0.000299854	12955825	8	0.00201461	0.000354849	12877796	8	0.000946846	0.000159645	3419643	8	0.00818219	0.00134426	2.7546e+06	7	0.0133715	0.00116112	891481	5	0.419907	0.11596	6508512	8	0.00527118	0.000593196	200464	4	0.135523	0.0159612	10804417	8	0.00130313	9.68e-05	2.00614e+06	5	0.0597136	0.00487316	1345315	6	0.0611866
AHYDGFSLEPESDHYR		3	sp|Q8NI99|ANGL6_HUMAN	641.615	0.0459164	0.0016358	22311036	4	0.655684	0.0561569	27943864	4	0.111232	0.0124399	22575356	4	0.232131	0.0294746	42506540	4	0.631671	0.138359	32862052	4	0.127976	0.0172934	24040474	4	0.694594	0.273775	34404632	4	0.110841	0.012752	4490610	4	0.715368	0.126445	36517244	4	0.230289	0.0245706	38137648	4	0.164056	0.0266362	35407660	4	0.455845
AHYGGFTVQNEANK		2	sp|P02675|FIBB_HUMAN	768.366	0.00119225	4.84e-06	345622464	8	2.62e-06	7.89e-05	406350848	8	1.22e-05	0.000111794	487852480	8	3.04e-06	0.000159645	1148921984	8	1.44e-05	0.000373471	793723328	8	2.92e-05	0.000262238	448201248	8	2.9e-06	0.000717624	516225280	8	2.24e-05	0.000259475	50766388	8	5.73e-05	0.000285059	1283230080	8	0.00011823	9.68e-05	747003456	8	2.45e-05	0.00023753	880128064	8	3.2e-05
AHYGGFTVQNEANKYQISVNK		3	sp|P02675|FIBB_HUMAN	790.061	0.00135688	4.84e-06	18252302	8	0.479509	0.0438433	754167	8	0.00292515	0.000354849	642754	6	0.0996167	0.0123103	3.75877e+06	8	0.0111466	0.00134426	458694	6	0.0823964	0.00972224	600656	6	0.547924	0.191838	711495	8	0.0290618	0.00222993	646525	8	0.00122333	0.000285059	2933344	8	0.00200584	9.68e-05	714682	7	0.0606274	0.00487316	43566640	8	0.0319618
AIADTGANVVVTGGK		2	sp|P50990|TCPQ_HUMAN	686.875	0.0117644	0.00053322	47709.9	4	0.18038	0.020751	58703.8	3	0.438787	0.0416519	66595.7	2	0.641586	0.0851629	41014.4	1	0.811469	0.192989	20842.8	2	0.370758	0.0622009	8657.1	1	1	0.464247	55554.6	4	0.139502	0.0176961	16429.3	2	0.668757	0.115349	0	0	0.030013	0.00136069	6272.34	2	0.36325	0.0667353	40328.5	2	0.296874
AIAELGIYPAVDPLDSTSR		2	sp|P06576|ATPB_HUMAN	994.52	0.0550913	0.00178103	76894.4	3	0.861544	0.0715901	35634.8	2	1	0.154291	17507.4	2	1	0.16363	694198	6	0.677631	0.152881	182657	4	0.620459	0.107856	26022.3	2	0.957707	0.410382	28792.9	3	0.261044	0.0360398	13092.8	2	0.959851	0.209109	1.82445e+06	6	0.19023	0.0211223	0	0	0.321517	0.0599897	297617	7	0.952355
AIANECQANFISIK	6 unknown (C+57.021464)	2	sp|P55072|TERA_HUMAN	789.901	0.000649259	4.84e-06	283890	7	0.00959108	0.000771051	218236	5	0.0147531	0.00183187	158408	5	0.368788	0.0492739	42559	2	0.913133	0.224625	74420.1	2	1	0.197762	212175	3	0.932695	0.401805	76438.2	2	0.322469	0.0443734	23903.2	2	0.830426	0.163003	452770	8	0.00150571	9.68e-05	9996.11	1	0.166366	0.0270011	43346	1	0.279086
AIASIPTER		2	sp|P17301|ITA2_HUMAN	479.272	0.00558558	0.00030891	0	0	0.0797399	0.0101039	0	0	0.201117	0.0210511	0	0	0.0583709	0.00709443	0	0	0.934871	0.232173	0	0	0.13131	0.0179118	0	0	0.459095	0.137213	0	0	0.0572116	0.00561303	0	0	1	0.33617	0	0	0.428488	0.0452149	0	0	0.783718	0.168231	0	0	0.819062
AIDEDCSQYEPIPGSQK	6 unknown (C+57.021464)	2	sp|P07357|CO8A_HUMAN	968.933	0.0136914	0.000623024	0	0	0.969943	0.0808704	12205	1	0.12038	0.0128466	8804.33	1	0.971447	0.133935	68187.7	3	0.470261	0.0925457	8525.42	1	0.435976	0.0736823	12010.7	1	1	0.475675	0	0	0.748425	0.10643	5976.95	1	0.541863	0.0833871	337857	5	0.0166922	0.00074099	8093	1	0.504092	0.0992226	0	0	0.809422
AIDGINQR		2	sp|P49913|CAMP_HUMAN	443.741	0.00972914	0.000483825	0	0	0.0142097	0.00113741	90038	1	0.621609	0.0555575	227240	2	0.0758998	0.00918427	250268	2	0.887814	0.218271	15079.4	1	0.0439893	0.00418205	10375.3	1	1	0.438087	0	0	0.145054	0.0185675	0	0	0.54993	0.085692	346296	1	0.0238667	0.00112764	22693.8	1	0.135017	0.0207034	0	0	0.0374918
AIDLFTDAIK		2	sp|Q8IZP2|ST134_HUMAN,sp|P50502|F10A1_HUMAN	553.808	0.00293972	0.000116103	321575	6	0.00611501	0.000299854	310543	5	0.00770464	0.000515449	328930	4	0.00899974	0.000695124	124817	4	0.0913397	0.0104319	174782	3	0.0520887	0.00502578	133514	4	0.0515893	0.00172512	669567	6	0.00326574	0.000593196	57386	3	0.0277329	0.0011902	284858	4	0.0358921	0.00195693	78918	3	0.710795	0.149788	135239	5	0.149305
AIDTIYQTTDFSGIR		2	sp|O14672|ADA10_HUMAN	850.928	0.00108773	4.84e-06	326327	6	0.0203247	0.0019055	494648	5	0.00136948	0.000111794	324584	5	0.00756865	0.000463327	990061	6	0.0108923	0.00134426	938541	7	0.00126053	0.000262238	34611	3	0.513862	0.173519	1.29124e+06	7	0.000330111	0.000259475	0	0	1	0.268185	2373332	8	0.000262995	9.68e-05	98098.3	4	0.0717526	0.00788976	340318	6	0.0784379
AIEDYINEFSVR		2	sp|P02748|CO9_HUMAN	728.359	0.000699613	4.84e-06	755217	7	0.000839788	7.89e-05	660694	8	0.000443801	0.000111794	571636	7	0.000243429	0.000159645	4.99645e+06	8	3.99e-05	0.000373471	892585	8	0.000695437	0.000262238	678408	8	0.0025037	0.000717624	322234	7	0.0026848	0.000593196	242356	7	0.00481078	0.000477686	5735969	8	0.000131383	9.68e-05	527703	8	0.000778996	0.00023753	1.64146e+06	8	0.00162608
AIEINPDSAQPYK		2	sp|Q8IZP2|ST134_HUMAN,sp|P50502|F10A1_HUMAN	723.367	0.00164701	4.84e-06	485780	4	0.0196019	0.0019055	634962	4	0.0271113	0.00294427	484163	3	0.0353737	0.00341307	151930	5	0.448446	0.0877988	92009.9	4	0.398396	0.0679693	231005	3	0.429227	0.121546	818272	4	0.00593306	0.000593196	65239.1	2	0.361098	0.0508509	143209	5	1	0.20719	69302.6	2	0.928243	0.207322	127535	3	0.0659525
AIFLADGK		2	sp|Q9BR76|COR1B_HUMAN	417.74	0.00556378	0.00030891	9875.76	1	0.0561213	0.00651132	0	0	0.0253127	0.0027631	15290.5	1	0.0914178	0.0111077	13390.3	1	1	0.313583	8060.47	1	0.434661	0.0736823	69754.2	1	0.847746	0.35563	0	0	0.237762	0.032742	10538.1	1	0.35104	0.0491653	8728.54	1	0.916424	0.109303	21789.7	1	0.985101	0.222254	1965.63	1	1
AIFLADGNVFTTGFSR		2	sp|Q9ULV4|COR1C_HUMAN	858.441	0.00162823	4.84e-06	1.66448e+06	8	0.0015345	0.000299854	83515.2	5	0.112765	0.012499	20116.6	4	0.926059	0.127513	180772	7	0.446437	0.0874175	157362	7	0.0135373	0.00116112	41588.3	5	0.364267	0.0909184	144045	5	0.0212529	0.00156727	143504	6	0.000992049	0.000285059	455117	7	0.00354751	9.68e-05	44207.5	4	0.937334	0.209787	798646	8	0.00525752
AIFTGYYGK		2	sp|P09543|CN37_HUMAN	510.263	0.0057526	0.00030891	32205	2	1	0.107224	23388	2	0.439231	0.0416519	8417.52	1	0.460776	0.0611717	35988.8	3	0.643553	0.142524	48202.9	3	0.550892	0.0937943	19676.7	2	1	0.480812	51799	3	0.990848	0.149993	11954.1	1	1	0.272015	18468.1	2	0.762878	0.0870186	44459.5	3	0.473785	0.0924195	86159.7	3	0.427622
AIGEMDNQVSQLTSELK		2	sp|Q9BWP8|COL11_HUMAN	931.962	0.00261128	0.000116103	26862.8	2	0.483966	0.0442834	39953.3	2	1	0.146292	33833.2	2	0.95229	0.131176	916250	6	0.0332731	0.00210889	571993	7	0.011864	0.000986578	373484	3	0.708163	0.281313	146037	3	0.138503	0.0176247	35644.6	1	0.891704	0.181868	2.09462e+06	8	0.00297589	9.68e-05	33495.8	2	1	0.245119	715416	6	0.0211493
AIGPSQTHTIR		2	sp|Q92954|PRG4_HUMAN	590.825	0.00988295	0.000483825	19925.5	3	0.84769	0.0703841	6403.7	1	0.877623	0.0784514	45972.2	3	0.840976	0.114114	87267.7	3	0.584059	0.124784	10019.5	2	0.500121	0.0856966	5819.29	1	0.664534	0.256374	11837.6	2	0.870085	0.125874	10707.1	2	1	0.276303	744406	6	0.00590027	9.68e-05	14204	2	0.364862	0.0670282	41377.4	1	0.372231
AIGVLTSGGDAQGMNAAVR		2	sp|P17858|PFKAL_HUMAN,sp|Q01813|PFKAP_HUMAN	894.457	0.00244768	0.000116103	0	0	1	0.103977	11166	1	0.191161	0.0202108	0	0	0.929357	0.127682	152350	3	0.736416	0.169755	5620.29	1	0.615888	0.106878	0	0	1	0.462791	19681.2	2	0.163911	0.0211734	0	0	0.912896	0.18914	27712.6	2	0.552749	0.0600906	3266.7	1	0.880554	0.195453	21743.4	1	0.32194
AIGYATAADCGR	10 unknown (C+57.021464)	2	sp|Q9Y6R7|FCGBP_HUMAN	613.285	0.00213055	4.84e-06	49541960	8	0.000118554	7.89e-05	63453656	8	0.000641923	0.000111794	70133312	8	0.000369373	0.000159645	108606552	8	0.00158505	0.000936539	17705048	8	0.00582158	0.000625206	10274282	8	0.0062544	0.00127576	16357426	8	0.00307101	0.000593196	17288452	8	0.000805074	0.000285059	25229590	8	0.00588451	9.68e-05	30980544	8	0.00182516	0.00023753	54388784	8	0.00102086
AIGYLNTGYQR		2	sp|P01023|A2MG_HUMAN	628.325	0.00106106	4.84e-06	7410473	7	0.00170403	0.000299854	9674471	7	0.000817944	0.000111794	7.71411e+06	7	0.0121877	0.000894193	8.2163e+06	7	0.0173974	0.00134426	6781314	7	0.0265066	0.00240797	5205353	7	0.0211988	0.00127576	7209189	7	0.0051454	0.000593196	3.7212e+06	7	0.00132104	0.000285059	11179572	7	0.00202329	9.68e-05	2721244	7	0.0132425	0.000626211	12929106	7	0.0754014
AIIASNIMYIVGQYPR		2	sp|O14980|XPO1_HUMAN	904.99	0.00707742	0.000329866	249150	6	0.00380677	0.000299854	0	0	1	0.17918	15284.2	2	1	0.195145	89719.5	3	1	0.344517	48500.1	3	0.992219	0.184715	0	0	1	0.482593	5924.54	1	1	0.231233	0	0	0.424791	0.062759	423198	4	1	0.186288	5789.64	1	1	0.267597	174595	3	1
AILELHYSQELSLLYLLQDDVDR		3	sp|P78527|PRKDC_HUMAN	916.148	0.0416583	0.00153798	12730.9	2	0.109084	0.0133787	0	0	1	0.1568	0	0	0.43821	0.0581787	28327.8	3	0.455748	0.0899769	7904.55	1	1	0.240546	0	0	0.841993	0.352931	0	0	1	0.207653	0	0	0.661041	0.113255	60951.8	3	0.722573	0.0809882	0	0	0.544843	0.108734	8161.19	1	0.0587847
AILSLFVQIIQELSVNMDAQMR		3	sp|Q5T4S7|UBR4_HUMAN	840.45	0.00636582	0.00030891	0	0	1	0.159946	0	0	1	0.156376	0	0	1	0.17195	0	0	1	0.324068	0	0	1	0.299923	0	0	1	0.449187	0	0	1	0.231506	0	0	0.279467	0.0358962	0	0	1	0.205009	0	0	1	0.293072	0	0	0.029489
AILVDLEPGTMDSVR		2	sp|Q13509|TBB3_HUMAN,sp|P07437|TBB5_HUMAN	808.422	0.00260417	0.000116103	394597	3	0.00229405	0.000299854	110999	2	0.0458979	0.00526974	75716.7	1	1	0.175325	224983	2	0.329849	0.056668	56052.7	1	1	0.292838	0	0	0.945022	0.406616	120307	1	0.0128818	0.00105941	12823.9	1	0.274164	0.0350336	235327	2	0.0577362	0.00350654	50288.9	1	0.233026	0.0429057	28214.4	2	0.0329342
AINQGGLTSVAVR		2	sp|P60900|PSA6_HUMAN	643.365	0.00320131	0.000174475	206341	6	0.290352	0.0305037	284488	6	0.0803382	0.0085067	207436	5	0.502492	0.0669799	127453	3	0.748028	0.172836	69494824	2	1	0.250278	17434.8	4	0.853178	0.358689	71446.2	4	0.246188	0.0341929	119487	4	0.314747	0.0426544	19882.8	1	1	0.144044	28206.6	2	0.75698	0.160818	172810	3	0.396983
AIPVTQYLK		2	sp|P43652|AFAM_HUMAN	516.808	0.029064	0.00128941	341431	3	0.05539	0.00644824	413812	3	0.119394	0.0127973	391973	3	0.0742127	0.00866318	70501.4	2	0.558574	0.117046	397550	3	0.115325	0.0156931	0	0	0.649088	0.248215	107664	3	0.271698	0.0378722	229468	3	0.321558	0.0441521	1.0507e+06	3	0.45537	0.0486699	27333.6	2	0.121952	0.0165637	133660	3	0.298326
AIQLTYNPDESSKPNMIDAATLK		3	sp|P02679|FIBG_HUMAN	840.76	0.000480599	4.84e-06	304861664	8	6.08e-05	7.89e-05	307608384	8	1.01e-05	0.000111794	178347440	8	7.11e-06	0.000159645	1741981440	8	0.000825941	0.000373471	531066976	8	8.47e-05	0.000262238	319456896	8	1.47e-05	0.000717624	322028384	8	3.96e-05	0.000259475	15942910	8	9.06e-05	0.000285059	2376908288	8	0.000607837	9.68e-05	326951968	8	8.17e-05	0.00023753	1799436160	8	0.000310607
AISGLTIDGHAVGAK		2	sp|Q9Y6R7|FCGBP_HUMAN	705.391	0.00216029	4.84e-06	645694	8	0.00428424	0.000299854	981951	7	0.00944843	0.000653947	824303	7	0.0232629	0.0017909	1.80209e+06	7	0.0180267	0.00134426	59745.4	3	0.478648	0.0817198	32339.5	3	0.58727	0.211466	88249.6	4	0.185092	0.0252061	124588	5	0.0169664	0.000477686	87570.3	3	0.0286056	0.00112764	207704	4	0.276627	0.0505652	498430	7	0.0473697
AISGWPSPR		2	DECOY_sp|Q76LX8|ATS13_HUMAN	485.759	1	0.00900638	0	0			0	0			0	0			0	0			0	0			0	0			0	0			0	0			0	0			0	0			0	0
AITIANQTNCPLYITK	10 unknown (C+57.021464)	2	sp|Q16555|DPYL2_HUMAN	910.982	0.00232412	0.000116103	53758.4	3	0.604646	0.0525383	19394.9	2	0.860334	0.0766923	7544.05	2	1	0.242007	15892.4	2	1	0.277618	36820.9	2	1	0.193727	31734.5	2	0.939727	0.405471	34112.5	2	0.185191	0.0252794	30599.3	1	1	0.282158	264153	5	0.138162	0.0135949	25945.1	2	1	0.293329	35412.9	3	1
AIVAGDQNVEYK		2	sp|Q13642|FHL1_HUMAN	653.836	0.00159664	4.84e-06	1.42761e+06	8	0.0415778	0.00557136	2.02332e+06	8	0.00845576	0.000515449	1.96184e+06	8	0.0319202	0.00268342	694846	7	0.364447	0.067195	153855	5	0.299384	0.0480928	171277	5	0.968585	0.416551	1.60649e+06	8	0.00587983	0.000593196	146633	6	0.747911	0.136322	1.78143e+06	8	0.018111	0.00074099	555347	8	0.0459752	0.00265761	409262	6	0.170817
AKLEEQAQQIR		2	sp|P02649|APOE_HUMAN	657.362	0.00152587	4.84e-06	226851776	8	0.000239058	7.89e-05	332073760	8	0.000224996	0.000111794	389022784	8	0.000124057	0.000159645	156741824	8	3.76e-05	0.000373471	804371712	8	0.00139522	0.000262238	33532108	8	0.000121202	0.000717624	456625856	8	0.000796765	0.000259475	69976384	8	0.00015715	0.000285059	541964928	8	0.00340296	9.68e-05	178153616	8	0.000482486	0.00023753	196366176	8	0.000169181
AKPALEDLR		2	sp|P02647|APOA1_HUMAN	506.793	0.00268071	0.000116103	99661096	8	0.00156181	0.000299854	166194112	8	0.0024011	0.000354849	178715008	8	0.00293576	0.000463327	234721984	8	0.0122811	0.00134426	59483928	8	0.0154787	0.00116112	86974224	8	0.0420462	0.00172512	126504728	8	0.00805509	0.000810284	31370530	8	0.00565422	0.000477686	361778624	8	0.00225585	9.68e-05	78829304	8	0.0154833	0.00081606	69596192	8	0.0118696
AKVQPYLDDFQK		3	sp|P02647|APOA1_HUMAN	484.589	0.000915676	4.84e-06	201775	3	0.0331493	0.00386454	212902	3	0.0182984	0.00203318	152487	3	0.173382	0.0228068	134920	3	0.153224	0.0195492	89178.2	2	0.739552	0.132217	534373	3	0.413195	0.112976	165136	3	0.0941326	0.0103988	871446	1	0.89503	0.18337	269988	2	0.0165475	0.00074099	46132.3	2	0.64277	0.133534	58353.1	2	0.638969
AKWDTANNPLYK		2	sp|P05106|ITB3_HUMAN	710.865	0.00126191	4.84e-06	1356353	8	0.00370833	0.000299854	1895807	8	0.000567	0.000111794	1.67837e+06	7	0.00815408	0.000695124	336204	6	0.436861	0.0851199	932274	7	0.0222923	0.0016907	227818	3	0.630033	0.239335	2.26761e+06	8	0.00190869	0.000593196	53994.7	2	1	0.250721	1650992	7	0.0016259	9.68e-05	241899	6	0.340742	0.0638952	168246	6	0.436398
AKWEMPFDPQDTHQSR		3	sp|P01011|AACT_HUMAN	658.304	0.00180116	4.84e-06	0	0	0.0407143	0.00550206	0	0	0.0102009	0.000653947	0	0	0.0605544	0.00727265	0	0	0.0153464	0.00134426	0	0	0.1476	0.0209824	0	0	0.337693	0.0799238	0	0	0.0385977	0.00391644	0	0	0.0338649	0.00272558	0	0	0.0390194	0.0021783	0	0	0.0558059	0.00388712	0	0	0.103548
ALADEREVVQK		2	sp|P11277|SPTB1_HUMAN	629.344	0.00146872	4.84e-06	282813	6	0.0579471	0.00663025	546676	7	0.0113029	0.000653947	584586	8	0.0171327	0.00129213	162209	6	0.332839	0.0573544	14167.6	2	1	0.20247	57833.4	2	0.911095	0.392058	78433.7	5	1	0.202395	140750	6	0.324343	0.0441521	129930	6	1	0.220169	49592.6	2	1	0.257912	299816	6	0.878355
ALADGVQK		2	sp|O14791|APOL1_HUMAN	401.227	0.00793877	0.000409669	549251	4	0.0209712	0.00212045	31452	1	1	0.162566	512549	4	0.106579	0.013451	314438	4	0.196515	0.0286686	156595	4	0.368948	0.0619865	111136	2	0.47369	0.145878	134635	3	0.693108	0.0993112	156999	2	0.993739	0.225662	534646	4	0.018237	0.00074099	231038	3	0.618651	0.127193	172776	3	0.418066
ALAGCDFLTISPK	5 unknown (C+57.021464)	2	sp|P37837|TALDO_HUMAN	696.863	0.00258197	0.000116103	210314	3	0.0286277	0.00300273	129167	3	0.0239256	0.00254292	179833	3	0.0231011	0.0017909	39196.4	3	0.355814	0.0640412	25643.3	3	0.0397739	0.00337187	11772.7	1	0.493127	0.156783	187807	3	0.0290119	0.00222993	5999.62	1	1	0.262381	86449.7	3	0.1159	0.0105403	0	0	0.442698	0.0847409	66816.3	2	0.257269
ALANSLACQGK	8 unknown (C+57.021464)	2	sp|P04075|ALDOA_HUMAN	566.793	0.00179414	4.84e-06	6.86985e+06	8	0.000638161	7.89e-05	5.9532e+06	8	0.0013848	0.000111794	8381130	8	0.00217051	0.000159645	2.21248e+06	8	0.0368489	0.00233363	1.46443e+06	8	0.0064354	0.000625206	989793	7	0.0766181	0.00259352	5.33082e+06	8	0.00348923	0.000593196	1.11291e+06	8	0.00840208	0.000477686	5.33924e+06	8	0.0015308	9.68e-05	1563813	8	0.0233309	0.00081606	1647586	8	0.00913048
ALASIDSK		2	sp|P18206|VINC_HUMAN	402.727	0.0115398	0.000523216	76978	2	0.719109	0.0608591	73909.5	2	1	0.185049	297999	2	0.677937	0.0899192	92775.8	2	1	0.353843	124249	3	1	0.315533	17733.7	1	1	0.453309	16531.8	2	0.799876	0.114329	354956	3	0.509596	0.0763192	154133	3	0.881826	0.104196	19830.9	2	0.931754	0.208032	49854.6	2	0.952718
ALASQLQDSLK		2	sp|P18206|VINC_HUMAN	587.327	0.00401426	0.000174475	14505451	8	0.00235256	0.000299854	15824745	8	0.00515876	0.000354849	13205737	8	0.00326218	0.000463327	3.13413e+06	8	0.0199376	0.00134426	3.48012e+06	8	0.0107775	0.000625206	1.9373e+06	8	0.0486775	0.00172512	12344122	8	0.00856662	0.000810284	968086	8	0.0265964	0.0011902	13241018	8	0.00344087	9.68e-05	2.44152e+06	8	0.00840754	0.000626211	2329801	8	0.0628249
ALASQLQDSLKDLK		3	sp|P18206|VINC_HUMAN	510.623	0.00125986	4.84e-06	412952	6	0.00976013	0.000771051	386891	5	0.011117	0.000653947	157252	6	0.0423299	0.0044744	123958	2	0.510033	0.102907	115776	3	1	0.26644	867522	2	1	0.492444	413724	6	0.00394628	0.000593196	3.05036e+06	2	1	0.328593	183407	5	0.0462312	0.00271937	1.74091e+06	3	1	0.283892	141067	3	0.536166
ALASYVAACQAAGVVIEDWR	9 unknown (C+57.021464)	3	sp|Q9Y6R7|FCGBP_HUMAN	717.361	0.00107753	4.84e-06	113916	4	0.0419918	0.0056345	38498.5	2	1	0.0992688	51647.4	4	0.0418184	0.00435013	609187	7	0.00575112	0.00132476	810622	8	0.000586296	0.000262238	332221	6	0.0547042	0.00230525	227731	5	0.00305456	0.000593196	553186	6	0.00141735	0.000285059	127197	4	1	0.164749	5612.51	2	1	0.283892	309410	5	0.0175013
ALCLLLGPDFFTDVITIETADHAR	3 unknown (C+57.021464)	3	sp|Q14764|MVP_HUMAN	896.795	0.00117053	4.84e-06	1.42901e+06	8	0.000555096	7.89e-05	10283.6	1	1	0.13854	4543.69	1	1	0.142005	0	0	0.446139	0.0874175	0	0	0.143723	0.0203076	0	0	0.960021	0.411527	4969.82	1	1	0.156386	22667.1	3	0.197471	0.0257973	0	0	0.317155	0.0335572	33171	4	0.0434226	0.00245776	532565	7	0.000872857
ALDFIASK		2	sp|P12814|ACTN1_HUMAN,sp|O43707|ACTN4_HUMAN,sp|Q08043|ACTN3_HUMAN	432.745	0.00279462	0.000116103	2.1451e+06	6	0.00416424	0.000299854	2.39799e+06	6	0.00254422	0.000354849	2.37313e+06	5	0.00388352	0.000463327	768180	6	0.0109192	0.00134426	325996	3	0.0711602	0.00813781	344887	5	0.180166	0.0209814	831582	4	0.0271171	0.00206576	315332	4	0.014067	0.000477686	903958	5	0.00212617	9.68e-05	430605	3	0.0167398	0.00081606	162486	3	0.12435
ALDGAFTEENR		2	sp|Q9Y490|TLN1_HUMAN	611.789	0.00291069	0.000116103	16786966	7	0.000895777	7.89e-05	23403800	7	0.00170973	0.000354849	21474032	7	0.000608434	0.000159645	6.15646e+06	6	0.00688574	0.00132476	5340930	7	0.0308855	0.00281082	3.02169e+06	7	0.0326424	0.00172512	26667442	7	0.00183258	0.000593196	1.05561e+06	6	0.015375	0.000477686	16807314	7	0.0033847	9.68e-05	3.11783e+06	7	0.0154354	0.00081606	2716713	6	0.0215233
ALDLDSSCK	8 unknown (C+57.021464)	2	sp|P31948|STIP1_HUMAN	504.737	0.0109574	0.000483825	0	0	0.954539	0.0797493	0	0	0.0557497	0.00611437	0	0	1	0.161859	0	0	0.523087	0.106769	0	0	0.466985	0.079271	0	0	0.70181	0.275877	0	0	0.144083	0.0184844	0	0	0.201528	0.0261061	0	0	0.878724	0.103631	0	0	0.113445	0.0149692	0	0	0.997049
ALDLINKR		2	sp|P04196|HRG_HUMAN	471.79	0.00320662	0.000174475	944623	4	0.0149022	0.00113741	1.20814e+06	4	0.0270883	0.00294427	2107709	4	0.00920284	0.000695124	495520	4	0.110954	0.0123023	1.38832e+06	4	0.0281072	0.00240797	238267	4	0.388355	0.101131	696638	4	0.122011	0.0152026	1171980	4	0.0566402	0.00503811	956197	4	0.0216345	0.00102222	330269	3	0.171444	0.028632	505638	4	0.128744
ALDVSASDDEIAR		2	sp|P13798|ACPH_HUMAN	681.331	0.00226062	4.84e-06	529244	3	0.0363965	0.00467799	612728	3	0.0213297	0.00234474	470359	3	0.0551109	0.00702574	128940	4	0.877935	0.215455	16286082	5	0.367651	0.0617143	361381	4	0.578343	0.206723	132925	3	0.39926	0.0563294	590273	3	0.00807805	0.000477686	99101.2	3	0.993867	0.124638	6250906	5	0.2056	0.0362441	335725	4	0.256095
ALDYYMLR		2	sp|Q9Y490|TLN1_HUMAN	522.763	0.00329868	0.000174475	0	0	0.00291319	0.000299854	0	0	0.00630611	0.000354849	0	0	0.00492914	0.000463327	0	0	0.0892133	0.0103003	0	0	0.109753	0.0144024	0	0	0.234055	0.0350556	0	0	0.0329804	0.0033951	0	0	0.94489	0.202968	0	0	0.0356177	0.00184313	0	0	0.748684	0.159269	0	0	0.682002
ALEATTEHIR		2	sp|Q9Y490|TLN1_HUMAN	570.804	0.00100788	4.84e-06	1.60309e+06	8	0.00225189	0.000299854	2.36117e+06	7	0.00221674	0.000354849	3.0691e+06	8	0.0119342	0.000894193	675480	6	0.0645291	0.00585877	624430	6	0.00940783	0.000625206	115044	4	0.764197	0.30972	2.63473e+06	8	0.00491271	0.000593196	7269.39	1	0.460686	0.067165	3202434	8	0.0021883	9.68e-05	246300	4	0.0114051	0.000626211	209935	5	0.170448
ALEEAMEQK		2	sp|P35579|MYH9_HUMAN	524.753	0.00253009	0.000116103	1.02302e+06	8	0.017247	0.00158479	1076501	7	0.154596	0.0164635	1.32772e+06	7	0.100907	0.0123914	801737	7	0.353689	0.062877	367006	6	0.508185	0.0866547	86412	4	0.668684	0.259018	805473	7	0.12166	0.0147367	66303.6	4	1	0.302965	2.20017e+06	7	0.0151282	0.00074099	149146	4	0.686563	0.145281	182533	4	0.254599
ALEEANADLEVK		2	sp|P02533|K1C14_HUMAN,sp|P13646|K1C13_HUMAN,sp|P08779|K1C16_HUMAN	651.333	0.000673769	4.84e-06	621504	7	0.0135936	0.00113741	953882	7	0.00444713	0.000354849	931727	7	0.0107744	0.000695124	5.34471e+06	8	0.00050826	0.000373471	154874	5	0.438287	0.0741681	7727.83	3	0.721967	0.288314	1.17726e+06	7	0.00287282	0.000593196	45448.3	3	0.6265	0.102684	324568	5	0.139031	0.013752	111974	2	0.625392	0.128441	2550955	7	0.00147515
ALEESNYELEGK		2	sp|P13645|K1C10_HUMAN	691.328	0.00101785	4.84e-06	56254104	8	6.9e-05	7.89e-05	82129536	8	0.000225244	0.000111794	74921984	8	0.000105886	0.000159645	37613232	8	0.000506123	0.000373471	7722955	8	0.000733398	0.000262238	10908410	8	0.00222781	0.000717624	31020668	8	0.000312841	0.000259475	41576992	8	0.000297015	0.000285059	2.09394e+06	8	0.00142058	9.68e-05	6.19507e+06	8	0.00102344	0.00023753	7.43456e+06	8	0.000455609
ALEFVAR		2	sp|P12111|CO6A3_HUMAN	403.232	0.00305972	0.000174475	2115080	5	0.00266905	0.000299854	2.00333e+06	5	0.00279005	0.000354849	2097843	6	0.00644327	0.000463327	1386623	5	0.0453851	0.00327307	3619896	5	0.0122126	0.000986578	595597	4	0.132754	0.0107205	1.27701e+06	5	0.00853094	0.000810284	1.12461e+06	5	0.0218094	0.000477686	1.38518e+06	5	0.00593856	9.68e-05	1.6362e+06	5	0.0248407	0.00081606	2.1213e+06	5	0.00945096
ALEGLQYPFAVTSYGK		2	sp|P14543|NID1_HUMAN	872.451	0.000946637	4.84e-06	71276	5	0.0337641	0.00394687	107219	4	0.00346516	0.000354849	51534.7	3	0.0496709	0.00559082	518995	5	0.0636083	0.00564303	274405	4	0.0251982	0.00222815	64731.7	2	0.333981	0.0788673	77321.9	3	0.0185327	0.00156727	0	0	1	0.297246	367186	6	0.00195371	9.68e-05	84056.8	4	0.0292314	0.00081606	547654	7	0.018447
ALEIIPR		2	sp|Q99832|TCPH_HUMAN	406.255	0.0352779	0.00140308	241185	3	0.216834	0.024474	264282	3	0.136566	0.0145037	195241	2	0.0863473	0.0107271	69482.1	2	0.923404	0.228227	119815	2	0.161917	0.0240805	35345.6	2	0.725996	0.290341	376082	2	0.145889	0.0189916	59856.3	1	0.709626	0.124483	177844	3	0.560116	0.0613161	36772	1	0.682736	0.144311	68304.9	2	0.846034
ALELDSNLYR		2	sp|P35579|MYH9_HUMAN	597.312	0.00146114	4.84e-06	2695291	5	0.00122301	7.89e-05	3.08926e+06	5	0.00154794	0.000111794	2.54194e+06	5	0.000721359	0.000159645	1.5382e+06	5	0.0212338	0.00134426	809378	5	0.034028	0.00301552	737777	5	0.360846	0.0893851	1.77883e+06	6	0.00638187	0.000593196	401657	4	0.0723361	0.00732569	4352957	6	0.00867949	0.000286743	575992	4	0.0424384	0.00245776	484080	5	0.0754613
ALELEQER		2	sp|P26038|MOES_HUMAN	494.259	0.00127581	4.84e-06	7.46963e+06	7	0.00215385	0.000299854	11122565	7	0.00273879	0.000354849	10225681	7	0.0049852	0.000463327	6080567	7	0.00781521	0.00134426	8053652	7	0.00348733	0.000625206	2.75715e+06	7	0.032673	0.00172512	11512527	7	0.00653421	0.000593196	7519224	7	0.00335064	0.000477686	6315258	7	0.0138442	0.000619597	4635340	6	0.019628	0.00081606	3.49011e+06	6	0.00707677
ALEQALEK		2	sp|P15144|AMPN_HUMAN	451.253	0.00748927	0.000351292	598454	3	0.0253011	0.00267721	356228	1	0.306014	0.0306096	1.12528e+06	3	0.0917254	0.0111077	310516	3	1	0.269126	208069	2	0.823609	0.148855	118855	2	0.670127	0.259868	59132.5	2	0.660267	0.094138	420628	2	0.228496	0.0295719	81232.1	2	0.296864	0.0315356	266963	4	0.351749	0.0652215	53512	2	0.529213
ALEQQVEEMK		2	sp|P35579|MYH9_HUMAN	602.798	0.00158971	4.84e-06	27695.5	3	0.0319127	0.00361199	69499.2	2	0.0287525	0.00303427	134097	2	0.0240397	0.00189287	34267.2	2	0.562766	0.118301	123628	1	0.485078	0.0822633	115440	2	0.682956	0.268454	68725.6	3	0.0638347	0.00691367	3252.02	1	0.583052	0.0925376	161657	2	0.0365252	0.00195693	0	0	0.322034	0.0600144	15602.9	1	0.160183
ALESPERPFLAILGGAK		3	sp|P00558|PGK1_HUMAN	590.337	0.000415689	4.84e-06	1.08173e+06	8	0.00162532	0.000299854	989299	8	0.00649993	0.000515449	619961	8	0.00400044	0.000463327	415956	8	0.0288539	0.00186809	590301	8	0.0510117	0.0048611	229100	7	0.567832	0.201867	1.09376e+06	8	0.00809957	0.000810284	157654	4	0.34876	0.0486398	1.74475e+06	8	0.00148687	9.68e-05	302877	8	0.0709818	0.00733204	642950	8	0.063148
ALEVEECR	7 unknown (C+57.021464)	2	sp|P98160|PGBM_HUMAN	503.237	0.14257	0.00261308	0	0	1	0.0837893	0	0	1	0.0950753	0	0	0.799	0.107057	0	0	0.864137	0.211303	0	0	0.981818	0.182533	0	0	0.645089	0.246237	0	0	1	0.16593	0	0	0.846776	0.167951	0	0	0.960867	0.117944	0	0	0.888334	0.197132	0	0	1
ALEWLAHIFSNDEK		3	sp|A0A0B4J1V2|HV226_HUMAN	558.283	0.00331627	0.000174475	162686	3	1	0.106264	11859.4	2	1	0.149037	0	0	1	0.155769	291116	5	0.0082495	0.00134426	40295.1	4	0.0342608	0.00301552	36363.6	4	0.69099	0.272357	14738.7	1	1	0.203275	639.316	1	1	0.294526	1.06803e+06	8	0.00071594	9.68e-05	5609.6	1	0.898765	0.200485	348583	6	0.00354639
ALEWLAR		2	sp|A0A0C4DH43|HV70D_HUMAN	429.745	0.00602185	0.00030891	29072532	6	0.00230413	0.000299854	32294464	6	0.00244897	0.000354849	26681114	6	0.00347114	0.000463327	6479414	5	0.00967959	0.00134426	921824	3	0.0757129	0.00888302	545565	3	0.209227	0.0269422	67113928	7	0.00426877	0.000593196	7.71201e+06	6	0.00636346	0.000477686	22786758	6	0.0145165	0.000619597	10612586	6	0.00677044	0.000626211	50233120	7	0.00510702
ALFLLPCISR	7 unknown (C+57.021464)	2	sp|Q658P3|STEA3_HUMAN	595.342	0.00363111	0.000174475	84071.7	4	0.262151	0.0288077	87241.5	3	0.0778906	0.00811106	29580.8	2	1	0.213249	21882.6	3	1	0.318592	262313	4	0.0416374	0.00376819	35374.3	2	0.923408	0.396659	477596	4	0.00288529	0.000593196	12512	3	0.654226	0.111988	155233	4	0.0101901	0.000286743	89879.9	2	0.50812	0.0996264	127735	3	0.241516
ALFVSEEEKK		2	sp|P00751|CFAB_HUMAN	590.316	0.00217675	4.84e-06	629018	4	0.0129736	0.00113741	1035226	4	0.0282122	0.00303427	1.15208e+06	5	0.055609	0.00702574	872293	4	0.206365	0.031633	981953	4	0.238631	0.036844	251788	4	1	0.430709	436824	4	0.160933	0.0206349	352793	4	0.0303433	0.00210054	3.58997e+06	5	0.00287346	9.68e-05	475274	4	0.194751	0.0341973	305566	4	0.181451
ALGDLISATK		2	sp|Q9Y490|TLN1_HUMAN	494.787	0.00249103	0.000116103	13352630	8	0.00033785	7.89e-05	16018843	8	0.000841415	0.000111794	14194899	8	0.00131118	0.000159645	2988250	8	0.00164648	0.000936539	4.08312e+06	8	0.00188413	0.000262238	1.46774e+06	7	0.0347344	0.00172512	16473760	8	0.00208369	0.000593196	764521	6	0.0133619	0.000477686	13673704	8	0.00107878	9.68e-05	2006706	8	0.00369661	0.00023753	2108870	8	0.00338991
ALGFAGGELANIGLALDFVVENHFTR		3	sp|P12111|CO6A3_HUMAN	911.145	0.00683726	0.000329866	67286.8	3	0.0476593	0.00598617	0	0	1	0.097558	5546.58	1	0.87545	0.119638	0	0	1	0.313026	0	0	0.680259	0.119771	0	0	1	0.488387	0	0	0.683242	0.0979199	5889.25	1	0.00283015	0.000477686	0	0	0.861514	0.101124	4513.47	1	0.223808	0.0395835	43825.1	2	0.14651
ALGQNPTNAEVLK		2	sp|P60660|MYL6_HUMAN	677.87	0.003628	0.000174475	110371	3	0.705705	0.0601016	131319	3	0.831187	0.0738163	125872	1	0.224007	0.0285389	5415.04	2	0.854599	0.207804	1463.67	2	0.693273	0.122905	9788.73	2	0.808271	0.33393	8498.74	2	0.651959	0.0930609	0	0	0.646795	0.109458	219278	2	0.833895	0.0971642	22001.2	2	0.596529	0.121962	0	0	0.419307
ALIAAQYSGAQVR		2	sp|P26641|EF1G_HUMAN	674.373	0.00211416	4.84e-06	813354	6	0.0141743	0.00113741	499811	6	0.0212284	0.00234474	327832	5	0.170685	0.0226288	1.0951e+06	3	0.687151	0.155748	220976	2	0.978858	0.181982	1108420	3	0.609562	0.223473	540464	6	0.0415022	0.00403535	66451.6	3	0.316909	0.0430598	674823	5	0.150913	0.0147814	55157.2	4	0.882594	0.195956	225458	2	0.834957
ALILVGLER		2	sp|P12111|CO6A3_HUMAN	492.316	0.00428035	0.000214594	466201	3	0.00316352	0.000299854	423108	3	0.0122646	0.00080074	388628	3	0.00407094	0.000463327	567144	3	0.00816726	0.00134426	1.19499e+06	3	0.0053631	0.000625206	196753	3	0.0512503	0.00172512	418246	3	0.0147975	0.00146949	259808	3	0.00582668	0.000477686	491939	3	0.0117559	0.000286743	450773	3	0.00831237	0.000626211	721247	3	0.00977847
ALIYSTSNK		2	sp|P04211|LV743_HUMAN	498.772	0.0038177	0.000174475	294583	3	0.0209858	0.00212045	86871.7	1	0.0748668	0.00791952	286085	2	0.0782521	0.00959193	3668.66	1	0.8986	0.220286	104605	1	0.435246	0.0736823	335870	2	0.881847	0.375113	106787	2	0.312779	0.0427369	27268.5	1	0.638409	0.107168	61982.1	2	0.820383	0.0953637	186374	2	0.676343	0.142858	93086.4	3	0.878002
ALLAFQESK		2	sp|P20851|C4BPB_HUMAN	503.782	0.00304176	0.000174475	152285968	8	0.000926113	7.89e-05	174556240	8	0.000870759	0.000111794	160099536	8	0.000930249	0.000159645	298347008	8	0.00495136	0.00132476	176067424	8	0.00332808	0.000625206	198946736	8	0.00477112	0.000717624	164976736	8	0.00150089	0.000593196	96087840	8	0.00143374	0.000285059	180079424	8	0.00169354	9.68e-05	198979712	8	0.00233936	0.00023753	124026304	8	0.00508763
ALLAYAFALAGNQDK		2	sp|P01023|A2MG_HUMAN	783.42	0.0017427	4.84e-06	28384628	8	7.05e-05	7.89e-05	26179044	8	4.96e-05	0.000111794	22712506	8	1.03e-05	0.000159645	226508384	8	3.07e-05	0.000373471	79350584	8	1.69e-05	0.000262238	16617306	8	4.11e-05	0.000717624	33197954	8	5.17e-05	0.000259475	22070240	8	7.4e-05	0.000285059	334229024	8	0.000274042	9.68e-05	8283505	8	6.49e-05	0.00023753	190717568	8	0.000217702
ALLAYAFALAGNQDKR		2	sp|P01023|A2MG_HUMAN	861.47	0.000784313	4.84e-06	5.41662e+06	8	1.06e-05	7.89e-05	5003505	8	4.38e-05	0.000111794	3.94779e+06	8	8.09e-06	0.000159645	14463210	8	6.85e-06	0.000373471	4206903	8	2.77e-05	0.000262238	2284977	8	7.83e-05	0.000717624	4.26438e+06	8	5.89e-05	0.000259475	1.87119e+06	8	3.93e-05	0.000285059	29397968	8	1.91e-05	9.68e-05	1.51447e+06	8	0.000229222	0.00023753	19719864	8	3.27e-05
ALLELQLEPEELYQTFQR		3	sp|P13639|EF2_HUMAN	740.723	0.00252696	0.000116103	8211726	8	0.00013451	7.89e-05	71763.7	5	0.0179963	0.00203318	45514.8	4	0.303701	0.0401232	47539.4	2	0.79677	0.187529	12111.9	2	0.793337	0.142831	0	0	1	0.477149	93456	7	0.00878137	0.000810284	190015	7	0.00223224	0.000285059	37202.3	1	0.780548	0.0892989	354933	8	0.000853354	0.00023753	3.03334e+06	8	0.000125219
ALLEVVQSGGK		2	sp|O14818|PSA7_HUMAN	550.819	0.0211463	0.00100379	0	0	0.166987	0.0195029	0	0	0.613398	0.054596	0	0	0.562878	0.075292	0	0	0.851685	0.207284	0	0	1	0.25906	0	0	0.885403	0.376711	0	0	0.218187	0.0295388	0	0	0.194197	0.0253498	0	0	0.397761	0.0416235	0	0	1	0.233623	0	0	0.829113
ALLFIPR		2	sp|P08238|HS90B_HUMAN	415.268	0.00406663	0.000174475	765790	5	0.0028112	0.000299854	691253	4	0.0024238	0.000354849	542744	5	0.00255178	0.000463327	184529	4	0.0499607	0.00344047	178418	4	0.0156719	0.00116112	85612.5	4	0.13146	0.0107205	659487	4	0.00678994	0.000810284	164238	4	0.00456058	0.000477686	438959	5	0.00158715	9.68e-05	100162	4	0.0176937	0.00081606	157949	5	0.0241269
ALLFVPR		2	sp|P07900|HS90A_HUMAN	408.261	0.00314603	0.000174475	1.59049e+06	4	0.00183954	0.000299854	1.52214e+06	4	0.00150752	0.000111794	1.49984e+06	4	0.0227591	0.0017909	463647	4	0.0185191	0.00134426	450252	4	0.00827325	0.000625206	249775	4	0.0444026	0.00172512	1395746	4	0.00477389	0.000593196	295535	4	0.0152388	0.000477686	1.11188e+06	4	0.00322181	9.68e-05	243734	4	0.0215864	0.00081606	374122	4	0.0258462
ALLLGWVPTR		2	sp|Q96RI0|PAR4_HUMAN	563.343	0.0034621	0.000174475	287304	6	0.0264641	0.00283784	350862	4	0.137829	0.0146031	297336	4	0.0869102	0.0108705	480767	5	0.559254	0.117198	970451	5	0.0888375	0.0111883	101769	4	0.615236	0.227829	822523	7	0.0440129	0.00476409	80984.3	4	0.142842	0.0172949	820183	4	0.0110385	0.000286743	287559	4	0.231742	0.0427519	314951	4	0.351655
ALLLPDYYLVTVMLSGIK		3	sp|Q7KZF4|SND1_HUMAN	670.385	0.00223174	4.84e-06	1.58157e+06	6	0.000522467	7.89e-05	0	0	0.368415	0.0357782	0	0	0.5333	0.0714231	0	0	0.610583	0.132034	0	0	0.512024	0.0871394	0	0	0.739959	0.297375	23386.6	2	1	0.214784	20493.2	1	0.639898	0.107487	0	0	0.627739	0.0692064	0	0	0.569983	0.115699	399665	8	0.00230879
ALLTLADGR		2	sp|P12429|ANXA3_HUMAN	465.274	0.178429	0.00286445	0	0	1	0.102394	0	0	1	0.125704	0	0	0.336225	0.0449778	0	0	0.574751	0.121525	0	0	1	0.211431	0	0	0.377697	0.0968598	0	0	0.743412	0.106008	0	0	0.314896	0.0426544	0	0	1	0.183567	0	0	0.847778	0.186728	0	0	0.32022
ALLTPVAIAAGR		2	sp|P00390|GSHR_HUMAN	576.859	0.0051029	0.000251842	539097	6	0.0591133	0.00682477	278328	5	0.0786215	0.00818056	298344	4	0.12231	0.0154012	37287.2	1	0.771737	0.179456	56941.2	2	0.55876	0.0946869	0	0	0.319251	0.0740534	293541	5	0.0227076	0.00156727	62271.2	1	0.875035	0.175989	211556	2	0.910252	0.108189	47334.3	1	0.671581	0.141678	63374.2	1	0.6883
ALLVTASQCQQPAENK	9 unknown (C+57.021464)	2	sp|Q01518|CAP1_HUMAN	879.446	0.000380982	4.84e-06	2.06704e+06	8	0.000614559	7.89e-05	3.46789e+06	8	0.000208021	0.000111794	3.35163e+06	8	9.34e-05	0.000159645	1.96365e+06	8	0.0296779	0.00186809	1.27606e+06	8	0.00124094	0.000262238	346082	6	0.122036	0.00834775	3812515	8	0.000346355	0.000259475	191608	4	0.546275	0.0844318	6921560	8	0.000196758	9.68e-05	880713	8	0.00277478	0.00023753	433002	6	0.0282602
ALMDETMK		2	sp|P02649|APOE_HUMAN	469.72	0.00680116	0.000329866	38371920	7	0.00621846	0.000299854	35090164	7	0.0161158	0.00203318	32885088	7	0.0327098	0.0028287	18379586	7	0.0557435	0.004794	84798464	8	0.0247896	0.0019558	6.34078e+06	7	0.214477	0.0291255	52011756	7	0.0248685	0.00173362	10610867	7	0.00895956	0.000477686	92848040	7	0.0251767	0.00112764	13676589	7	0.0379861	0.00204762	38508836	7	0.0126018
ALMDETMKELK		2	sp|P02649|APOE_HUMAN	654.831	0.00123421	4.84e-06	2.0052e+06	7	0.0038515	0.000299854	1782402	8	0.00261152	0.000354849	1.24875e+06	8	0.0622262	0.00738765	737196	4	0.112744	0.0125323	3.30243e+06	7	0.00172947	0.000262238	163888	4	1	0.433518	2.11667e+06	7	0.00675606	0.000810284	238847	3	0.179485	0.0215552	3677829	8	0.00195553	9.68e-05	544074	5	0.0673017	0.00619885	1.8006e+06	7	0.0943582
ALMDEVVK		2	sp|P00558|PGK1_HUMAN	452.744	0.00426794	0.000174475	0	0	0.0860032	0.0106043	0	0	0.102288	0.0111067	0	0	0.275479	0.0345893	0	0	0.777852	0.181567	0	0	0.306579	0.0496353	0	0	1	0.467976	0	0	0.490748	0.0684991	0	0	1	0.258914	0	0	0.381393	0.0400968	0	0	0.828087	0.180649	0	0	1
ALNGFTPLHIACK	12 unknown (C+57.021464)	3	sp|Q12955|ANK3_HUMAN,sp|P16157|ANK1_HUMAN	481.259	0.00287124	0.000116103	97210.3	4	0.800845	0.0670856	208003	5	0.211704	0.0219926	32705.1	1	0.763631	0.101746	156334	1	0.826292	0.197869	84617.8	1	0.818278	0.147866	52686.8	1	1	0.426893	105254	1	1	0.194168	7545.34	1	0.841894	0.166168	235852	2	1	0.187845	127312	1	0.436736	0.0839258	79625.9	3	0.31882
ALNHLPLEYNSALYSR		3	sp|P13671|CO6_HUMAN	620.992	0.000690264	4.84e-06	554150	5	0.00273278	0.000299854	581649	5	0.00164417	0.000354849	566539	5	0.00140106	0.000159645	1.10565e+06	6	0.0173181	0.00134426	432548	5	0.133215	0.018259	376130	6	0.326642	0.0755897	479916	5	0.0341229	0.00371785	138805	5	0.0409487	0.00305321	3.69804e+06	7	0.00012413	9.68e-05	478593	5	0.0553934	0.00388712	758311	6	0.0836458
ALNSIIDVYHK		3	sp|P05109|S10A8_HUMAN	424.903	0.00143987	4.84e-06	248813	4	0.0051341	0.000299854	279645	4	0.00167167	0.000354849	232642	4	0.0051435	0.000463327	34977	2	0.145475	0.0187246	9044.43	2	0.120375	0.0165468	29012	2	0.587786	0.211466	82307.1	4	0.0151841	0.00146949	706448	6	0.00158015	0.000285059	7421.74	2	0.631048	0.0697711	15164.8	2	0.298309	0.0556053	21257.2	1	0.267731
ALPAPIEK		2	sp|P01860|IGHG3_HUMAN,sp|P01857|IGHG1_HUMAN	419.755	0.00512918	0.000251842	403225696	8	0.0105952	0.000771051	556028800	8	0.0068644	0.000515449	540689216	8	0.00958926	0.000695124	194637120	8	0.046417	0.00327307	143150528	8	0.0104194	0.000625206	192606192	8	0.0725533	0.00259352	191179408	8	0.0100244	0.000810284	189906208	8	0.0108628	0.000477686	1556734208	8	0.0158257	0.00074099	175134208	8	0.00927094	0.000626211	260528576	8	0.0166215
ALPAVQQNNLDEDLIR		2	sp|P22314|UBA1_HUMAN	904.979	0.00201013	4.84e-06	62655.7	2	0.363529	0.035877	35060.8	2	0.527737	0.0476105	27410.5	1	0.952162	0.131176	25981.6	1	0.99663	0.251158	16959.6	1	0.95668	0.177273	9683.81	1	0.821331	0.341972	26689.9	1	0.97412	0.146465	0	0	0.861874	0.172133	59585.5	1	0.468218	0.050376	0	0	0.756709	0.160724	170231	1	0.34007
ALPTTYEK		2	sp|P02748|CO9_HUMAN	461.748	0.00323244	0.000174475	605957	5	0.0163268	0.00148837	399012	5	0.0350858	0.00406307	992270	5	0.102303	0.0125822	1.06734e+06	4	0.470886	0.0925989	422195	4	0.190102	0.0280833	377982	4	0.740963	0.297375	142598	3	0.459476	0.064423	461716	5	0.0348632	0.00272558	1049196	5	0.0349604	0.00159801	539468	3	0.36061	0.0660802	301221	5	0.173195
ALPVFCDMDTEGGGWLVFQR	6 unknown (C+57.021464)	3	sp|O75636|FCN3_HUMAN	766.694	0.00167797	4.84e-06	370834	5	0.0268744	0.00283784	12774.6	2	1	0.0980305	45547.4	4	0.00115645	0.000159645	489931	6	0.00703273	0.00132476	187886	5	0.00253062	0.000262238	78158.5	4	0.0978798	0.00398096	50010	3	0.0137891	0.00131052	218281	5	0.00109709	0.000285059	137216	6	0.000959154	9.68e-05	0	0	0.93311	0.208375	803854	7	0.00289975
ALQAAYGASAPSVTSAALR		2	sp|O43488|ARK72_HUMAN	902.981	0.00717718	0.000329866	0	0	0.456054	0.0424277	9100.88	1	0.217327	0.0223367	18987.7	1	0.512483	0.0683657	7854.24	1	0.59655	0.127776	12850	1	0.342173	0.0558143	0	0	0.856763	0.360405	66524	2	0.0367049	0.00379465	0	0	0.472121	0.0698391	3648.15	1	0.268112	0.0282415	0	0	0.225067	0.0403325	3.49765	1	0.450591
ALQDQLVLVAAK		2	sp|P01019|ANGT_HUMAN	634.882	0.00243415	0.000116103	2.7958e+06	8	0.0267383	0.00283784	3.17073e+06	8	0.0299559	0.00322722	3.24562e+06	8	0.0557064	0.00702574	3.5251e+06	8	0.010421	0.00134426	1.91344e+06	8	0.0399264	0.00337187	3136175	8	0.156292	0.0164124	9022487	8	0.00536343	0.000593196	537182	7	0.0733041	0.00732569	4417984	8	0.005977	9.68e-05	2.03563e+06	8	0.0219676	0.00081606	2.60811e+06	8	0.0240519
ALQFLEEVK		2	sp|P40227|TCPZ_HUMAN	538.803	0.00410592	0.000174475	22084.5	2	0.093215	0.0116656	81451.2	3	0.587029	0.0527647	25602.5	2	0.570588	0.0760615	25451.6	1	0.379326	0.0695226	15229.7	2	0.844888	0.152679	0	0	0.36753	0.0923201	12080.4	2	0.0721141	0.0078416	0	0	0.506682	0.0758811	38780.2	3	0.358207	0.037444	20582.7	1	0.736312	0.156361	88952.8	3	0.567398
ALQLEEER		2	sp|P15311|EZRI_HUMAN	494.259	0.00839667	0.000409669	0	0	0.0166418	0.00148837	0	0	0.0145048	0.00168725	0	0	0.0365841	0.00384879	0	0	0.0940732	0.0107184	0	0	0.0303184	0.00281082	0	0	0.0966884	0.00398096	0	0	0.0213569	0.00156727	0	0	0.0142044	0.000477686	0	0	0.0751547	0.0056853	0	0	0.0273212	0.00081606	0	0	0.0103354
ALQTVAQLILELIEK		2	sp|P58107|EPIPL_HUMAN	841.509	0.00407984	0.000174475	119342	2	0.43217	0.0405394	0	0	1	0.181841	0	0	1	0.202498	8069.77	1	0.171295	0.0236127	0	0	1	0.300353	0	0	0.996253	0.425465	0	0	1	0.233063	6828	1	0.144275	0.0172949	5575.44	1	0.173945	0.0189124	14615.5	1	0.207391	0.036287	7556.43	1	0.631378
ALSEQINIFFDYSGR		2	sp|Q13409|DC1I2_HUMAN	880.436	0.00880556	0.00044386	769094	6	0.00444078	0.000299854	12360.6	2	1	0.137787	8318.46	1	0.905447	0.124416	84952.6	1	0.738454	0.170392	36827.1	1	1	0.250426	13385.3	1	0.634373	0.241629	23877.7	1	0.987759	0.149399	29945.3	3	0.088091	0.00878781	66106.9	2	1	0.215822	32254.2	3	1	0.266781	348441	4	0.0331233
ALSIGFETCR	9 unknown (C+57.021464)	2	sp|P16070|CD44_HUMAN	577.287	0.00560938	0.00030891	0	0	0.0387359	0.00512135	0	0	0.0416859	0.00460001	0	0	0.127673	0.0161813	0	0	0.398222	0.0750316	0	0	0.106427	0.0131825	0	0	0.286994	0.0550981	0	0	0.107984	0.0125087	0	0	0.0304926	0.00210054	0	0	0.0122236	0.000286743	0	0	0.359497	0.0658949	0	0	0.0874575
ALSNAANLQR		2	sp|P02549|SPTA1_HUMAN	529.291	0.00245671	0.000116103	3.8545e+06	8	0.000515046	7.89e-05	4163966	8	0.0016278	0.000354849	5643046	8	0.00527295	0.000463327	1.72758e+06	7	0.0848451	0.00892092	368822	5	1	0.20808	569152	5	0.0925721	0.00398096	646816	5	0.0721203	0.0078416	2.92759e+06	8	0.00179329	0.000285059	1.08742e+06	6	0.0609534	0.00378542	801988	6	0.0253913	0.00081606	3.42336e+06	8	0.00297968
ALSNVEGFER		2	sp|P08514|ITA2B_HUMAN	561.283	0.00178756	4.84e-06	49530416	8	0.000487169	7.89e-05	60089008	8	0.0011619	0.000111794	53642988	8	0.00161077	0.000159645	18504006	8	0.00692202	0.00132476	34476956	8	0.00189063	0.000262238	5713876	8	0.0234222	0.00127576	74169392	8	0.00221082	0.000593196	5.79391e+06	8	0.00120146	0.000285059	51772944	8	0.0026967	9.68e-05	10957640	8	0.00779713	0.000626211	10136860	8	0.0163341
ALSTDPAAPNLK		2	sp|Q9Y490|TLN1_HUMAN	599.327	0.00113751	4.84e-06	18619700	8	0.00016777	7.89e-05	24580798	8	0.000453473	0.000111794	22851430	8	0.000316678	0.000159645	5.83209e+06	8	0.00596105	0.00132476	5.29822e+06	8	0.00696585	0.000625206	3503517	8	0.0151633	0.00127576	26407208	8	0.000607126	0.000259475	1.02063e+06	7	0.00951397	0.000477686	19821012	8	0.000338802	9.68e-05	3258024	8	0.00313847	0.00023753	3.22535e+06	8	0.00659727
ALSVAELTQQMFDAR		2	sp|Q9H4B7|TBB1_HUMAN	840.425	0.000781829	4.84e-06	456464	8	0.0162254	0.00148837	171098	7	0.000743827	0.000111794	77025.2	6	0.00374805	0.000463327	1.03141e+06	8	0.000208459	0.000373471	368603	8	0.000217469	0.000262238	23250.1	4	0.663011	0.256151	368616	8	0.00038095	0.000259475	20615.6	2	1	0.255954	3.19452e+06	8	6.68e-05	9.68e-05	11944.6	1	0.89478	0.199081	709623	8	0.00750837
ALSVVWDR		2	sp|P04275|VWF_HUMAN	473.261	0.00569913	0.00030891	121226016	8	0.00224724	0.000299854	141899264	8	0.00318873	0.000354849	115725304	8	0.00390162	0.000463327	35294592	8	0.00219872	0.000936539	69173920	8	0.00941149	0.000625206	44739280	8	0.0119864	0.00127576	27843822	8	0.00667343	0.000593196	132481016	8	0.00617738	0.000477686	43314384	8	0.00883619	0.000286743	74662104	8	0.0051127	0.000626211	43192256	8	0.0129731
ALTDMPQMR		2	sp|P02671|FIBA_HUMAN	531.757	0.00170471	4.84e-06	666592000	8	0.000991314	7.89e-05	505241568	8	0.000438821	0.000111794	455443584	8	0.000476587	0.000159645	1044785280	8	0.00241224	0.000936539	648720768	8	0.00117567	0.000262238	785344640	8	0.00482637	0.000717624	541055104	8	0.000831978	0.000259475	99514432	8	0.00949746	0.000477686	1289694720	8	0.00241046	9.68e-05	664368128	8	0.00108277	0.00023753	1123378048	8	0.0028873
ALTNEAENWADNEPNNKR		3	sp|P16109|LYAM3_HUMAN	695.991	0.0010615	4.84e-06	107674	4	0.391148	0.038028	121307	4	0.00522737	0.000354849	82731.1	2	0.0596983	0.00718747	9029.7	2	1	0.266844	0	0	0.768078	0.137868	42450.8	3	0.665704	0.256742	157943	2	0.0648706	0.00727055	0	0	1	0.241912	392384	5	0.00478166	9.68e-05	200028	3	0.765865	0.163074	28457.6	2	1
ALTQTGGPHVK		2	sp|P21333|FLNA_HUMAN	554.809	0.0217353	0.00101779	26274	2	1	0.10928	19944.1	1	1	0.1684	36600.1	3	1	0.190252	15346.9	1	1	0.321059	4565.36	1	1	0.239368	12043.9	1	0.836832	0.350109	0	0	1	0.209582	6101.42	1	0.75268	0.137838	190067	3	0.88037	0.104019	12982.7	1	0.949672	0.213855	0	0	0.945792
ALTSELANAR		2	sp|P26038|MOES_HUMAN	523.285	0.00370186	0.000174475	3.63687e+06	6	0.00463514	0.000299854	5.02719e+06	6	0.0112578	0.000653947	4.59766e+06	6	0.0138357	0.000894193	3109017	6	0.092827	0.0107184	5.02707e+06	6	0.0311991	0.00281082	1.96402e+06	7	0.203871	0.0250415	6.43156e+06	7	0.0104611	0.000810284	4205403	7	0.00280199	0.000477686	2998054	6	0.121805	0.0115005	3101502	6	0.0736835	0.00817952	2.08837e+06	6	0.0350163
ALTSELANARDESK		2	sp|P26038|MOES_HUMAN	752.884	0.00199142	4.84e-06	19744.7	3	1	0.113878	55240.1	2	1	0.0980305	19794.7	4	0.594792	0.0791565	85901	2	0.595151	0.127579	15645.3	1	1	0.234591	5277.09	1	0.812902	0.336135	3142.3	1	1	0.183226	0	0	1	0.319321	6779.06	2	1	0.176932	2212.17	1	0.754731	0.159963	16217.3	2	1
ALTVPELTQQMFDAK		2	sp|Q13509|TBB3_HUMAN,sp|P68371|TBB4B_HUMAN	846.437	0.00218183	4.84e-06	141611	4	0.0467443	0.00592867	104653	3	0.00510113	0.000354849	40935.8	2	0.0785152	0.00959193	225503	5	0.0354378	0.00233363	84056.8	2	1	0.26379	14541.9	2	1	0.469149	168831	3	0.00728923	0.000810284	4356.91	1	1	0.313668	490718	5	0.0245751	0.00112764	39297.9	2	0.0415188	0.00245776	133316	4	1
ALTVPELTQQVFDAK		2	sp|P07437|TBB5_HUMAN	830.451	0.00140179	4.84e-06	1.40926e+06	7	0.0298155	0.00337236	1392758	8	0.00173217	0.000354849	862780	8	0.00165711	0.000159645	2258894	7	0.0188191	0.00134426	818403	7	0.035336	0.00301552	223394	4	0.554655	0.195535	1750677	8	0.000998574	0.000259475	204848	5	0.0237892	0.000965395	3936856	8	0.00108792	9.68e-05	407817	4	0.114977	0.0154248	880438	7	0.0250185
ALVEQGFTVPEIK		2	sp|P04114|APOB_HUMAN	715.898	0.00121602	4.84e-06	742666688	8	0.000622605	7.89e-05	773458432	8	0.0286157	0.00303427	633864320	8	0.680058	0.0902752	3.4313e+06	7	0.027224	0.00186809	2296566016	8	0.00168554	0.000262238	310360992	8	0.651836	0.250315	1586125568	8	0.00554698	0.000593196	297980992	8	0.160286	0.0197468	1795753344	8	0.000571353	9.68e-05	862820544	8	0.00970235	0.000626211	1270710528	8	0.038096
ALVLIAFAQYLQQCPFEDHVK	14 unknown (C+57.021464)	3	sp|P02768|ALBU_HUMAN	830.767	0.000264211	4.84e-06	19316314	8	0.000157105	7.89e-05	3.39081e+06	8	2.42e-05	0.000111794	3966510	8	1.11e-05	0.000159645	18053080	8	5.79e-05	0.000373471	13411017	8	2.92e-05	0.000262238	1.55042e+06	8	0.00204427	0.000717624	3.27885e+06	8	7.06e-05	0.000259475	5.93195e+06	8	5.65e-05	0.000285059	15891970	8	7.26e-05	9.68e-05	1.26183e+06	8	0.00010937	0.00023753	25847222	8	0.00042235
ALVQQMEQLR		2	sp|P06727|APOA4_HUMAN	608.329	0.00137131	4.84e-06	0	0	0.00243647	0.000299854	0	0	0.0020153	0.000354849	0	0	0.0066739	0.000463327	0	0	0.27557	0.0460539	0	0	0.047925	0.00469261	0	0	0.134357	0.0107205	0	0	0.00924857	0.000810284	0	0	0.120208	0.0135907	0	0	0.00224884	9.68e-05	0	0	0.0338974	0.0015996	0	0	0.0231131
ALVTQLTLFNQILVELR		2	sp|P49746|TSP3_HUMAN	986.086	0.00390164	0.000174475	0	0	0.120746	0.0146757	0	0	1	0.196504	0	0	1	0.252017	0	0	1	0.353323	0	0	0.559367	0.0946869	0	0	1	0.503583	0	0	0.898979	0.131072	0	0	0.00465338	0.000477686	0	0	1	0.263531	0	0	0.703304	0.148338	0	0	0.329853
ALWADSGIQNAYDR		2	sp|Q14344|GNA13_HUMAN	790.379	0.000386443	4.84e-06	0	0	0.0208124	0.00212045	0	0	0.0032611	0.000354849	0	0	0.913257	0.125453	0	0	0.473008	0.0930383	0	0	0.0652991	0.00773003	0	0	0.384154	0.0987149	0	0	0.00304089	0.000593196	0	0	0.859115	0.171737	0	0	0.00139004	9.68e-05	0	0	0.0494145	0.0028679	0	0	0.238978
ALYFITPTSK		2	sp|O00186|STXB3_HUMAN	570.819	0.00333656	0.000174475	83462.6	5	0.0469175	0.00592867	113040	3	0.293242	0.0296063	113876	4	0.0686907	0.00818822	14351.5	2	0.261221	0.0436082	93952.2	3	0.191274	0.0281747	21268.9	1	0.540018	0.187851	188200	3	0.0652616	0.00727055	39140.5	2	0.456964	0.0668908	79125.4	3	0.363457	0.0380093	18703.1	3	0.185306	0.0324041	16963.2	2	1
ALYLQYTDETFR		2	sp|P00450|CERU_HUMAN	760.375	0.000904963	4.84e-06	598145	7	0.00150003	0.000299854	707146	7	0.00159679	0.000354849	577859	7	0.00148752	0.000159645	4.18889e+06	8	0.00095668	0.000373471	647932	6	0.040818	0.00357123	179495	6	0.400565	0.107714	498113	7	0.0175784	0.00156727	173638	5	0.00881501	0.000477686	6228968	8	0.000272631	9.68e-05	322635	6	0.00859925	0.000626211	1.1267e+06	8	0.0107764
ALYWVNGQVPDGVSK		2	sp|P04114|APOB_HUMAN	816.923	0.00134079	4.84e-06	54188112	8	0.000182576	7.89e-05	60131992	8	0.000110882	0.000111794	46566684	8	4.2e-05	0.000159645	88031336	8	0.000286459	0.000373471	164629536	8	0.000374662	0.000262238	19789320	8	0.000241576	0.000717624	110774880	8	0.000186846	0.000259475	9424683	8	0.00011138	0.000285059	133027696	8	0.000418627	9.68e-05	48847396	8	0.000220423	0.00023753	97223984	8	0.00078351
AMAAEAEASR		2	sp|P27105|STOM_HUMAN	503.735	0.00281138	0.000116103	335548	6	0.0221774	0.00229646	126671	5	0.0732518	0.00791952	265197	7	0.133015	0.0166063	105178	4	0.642713	0.142391	69663.7	5	0.425463	0.0725918	9736.71	2	0.794067	0.324529	66845.8	4	0.455639	0.064336	161623	5	0.018481	0.000477686	187842	6	0.0155792	0.00074099	34211.4	4	1	0.258847	50221.6	2	1
AMAVEDIISR		2	sp|P07357|CO8A_HUMAN	552.79	0.00622395	0.00030891	0	0	0.0295181	0.00327989	0	0	0.0511635	0.00569328	0	0	0.218131	0.0275564	0	0	0.0814483	0.00834244	0	0	0.176414	0.0260833	0	0	0.310572	0.06803	0	0	0.114204	0.0137677	0	0	0.152129	0.0189126	0	0	0.00730142	0.000286743	0	0	0.127936	0.0184173	0	0	0.158607
AMGIMNSFVNDIFER		2	sp|Q8N257|H2B3B_HUMAN,sp|O60814|H2B1K_HUMAN,sp|P33778|H2B1B_HUMAN,sp|P57053|H2BFS_HUMAN,sp|Q99879|H2B1M_HUMAN,sp|P06899|H2B1J_HUMAN,sp|P62807|H2B1C_HUMAN,sp|P23527|H2B1O_HUMAN,sp|Q99877|H2B1N_HUMAN,sp|Q16778|H2B2E_HUMAN,sp|P58876|H2B1D_HUMAN,sp|Q5QNW6|H2B2F_HUMAN,sp|Q93079|H2B1H_HUMAN,sp|Q99880|H2B1L_HUMAN	872.413	0.000395535	4.84e-06	21556624	8	0.000109943	7.89e-05	692697	8	6.05e-05	0.000111794	96663.8	6	0.00280412	0.000463327	230036	8	0.283263	0.0478017	101203	6	0.161921	0.0240805	0	0	0.922852	0.396547	442269	8	0.000217839	0.000259475	1.86509e+06	8	6.74e-05	0.000285059	82614.4	5	0.708217	0.0794382	1.03311e+06	8	5.41e-05	0.00023753	6481208	8	0.00045115
AMNNSWHPECFR	10 unknown (C+57.021464)	3	sp|P48059|LIMS1_HUMAN	516.887	0.00450582	0.000214594	0	0	0.324042	0.033329	0	0	0.0618034	0.0066831	0	0	1	0.153692	0	0	0.997946	0.251401	0	0	1	0.225318	0	0	1	0.445547	0	0	0.430955	0.0613218	0	0	0.550519	0.0859163	0	0	0.0189884	0.00074099	0	0	0.39923	0.0759895	0	0	0.61617
AMTSNVASVQCDNSDKFPVYK	11 unknown (C+57.021464)	3	sp|P07359|GP1BA_HUMAN	787.7	0.0004529	4.84e-06	959331	7	0.0754182	0.00950739	855811	5	0.00400076	0.000354849	794039	5	0.023393	0.0017909	291158	4	0.290789	0.0494386	202966	4	0.320801	0.0521066	122571	3	0.686716	0.269941	356815	5	0.0914717	0.009954	45168.8	2	0.302199	0.0405377	750486	6	0.0289535	0.00136069	126387	4	0.387185	0.0723308	155753	4	0.260546
AMYSIDINDVQDQCSCCSPTR	17 unknown (C+57.021464),14 unknown (C+57.021464),16 unknown (C+57.021464)	3	sp|P04275|VWF_HUMAN	840.68	0.000366806	4.84e-06	2.74463e+06	8	6.07e-05	7.89e-05	1.2864e+06	8	0.000356264	0.000111794	1.08947e+06	8	0.000972678	0.000159645	3.62228e+06	8	0.00124078	0.000373471	1.79716e+06	8	0.000924678	0.000262238	376795	6	0.0694782	0.00259352	143338	4	0.600282	0.0848478	589487	8	0.000491059	0.000285059	5.23288e+06	8	6.17e-05	9.68e-05	337478	7	0.0783132	0.00847527	4242354	8	9.08e-05
ANINVENAFFTLAR		2	sp|P61006|RAB8A_HUMAN	790.415	0.00159603	4.84e-06	94945.8	4	0.07272	0.00898261	15174.5	2	0.666797	0.0589823	13818.6	1	0.459888	0.0609273	122449	4	0.141376	0.0184083	16171.8	1	0.737943	0.131993	7130.44	1	1	0.50051	41317.7	3	0.0405068	0.00403535	0	0	1	0.235635	329195	5	0.0047324	9.68e-05	0	0	1	0.320472	65697.6	4	0.0474652
ANIVMVLEIVSGGELFER		2	sp|Q15746|MYLK_HUMAN	988.53	0.0192433	0.000921097	320992	3	0.315495	0.0323509	112985	1	1	0.146643	4501.64	1	1	0.146916	0	0	0.95653	0.238774	6918	1	0.986101	0.183178	0	0	0.919243	0.395562	10400.6	1	0.963466	0.144498	157765	3	0.0467091	0.00338752	0	0	1	0.240737	33279	2	0.0532502	0.00348733	7.05627e+06	3	0.0506213
ANLFNKLVTELR		3	sp|P04114|APOB_HUMAN	473.277	0.00250433	0.000116103	359447	5	0.00496887	0.000299854	354099	5	0.00294896	0.000354849	296788	5	0.00157513	0.000159645	824905	7	0.00265178	0.000936539	1.17514e+06	6	0.00602222	0.000625206	151966	3	0.699476	0.275575	1.09255e+06	6	0.00649441	0.000593196	156832	4	0.0660073	0.00620109	888309	5	0.0030949	9.68e-05	289865	5	0.0241717	0.00081606	681199	7	0.00811431
ANLPQSFQVDTSK		2	sp|P21333|FLNA_HUMAN	717.865	0.000897647	4.84e-06	20413522	8	0.000113078	7.89e-05	21903800	8	0.000633893	0.000111794	20062644	8	0.00022251	0.000159645	7.08834e+06	8	0.0021132	0.000936539	5693376	8	0.00651212	0.000625206	4687248	8	0.00773291	0.00127576	20141892	8	0.000861715	0.000259475	1.48755e+06	8	0.0020986	0.000285059	14955039	8	0.00572193	9.68e-05	3.57786e+06	8	0.00147929	0.00023753	3.70603e+06	8	0.0103395
ANLQIDQINTDLNLER		2	sp|P35579|MYH9_HUMAN	935.487	0.000950457	4.84e-06	27741.1	3	1	0.104052	160272	6	0.00498529	0.000354849	32439.2	3	0.396108	0.0526463	1.10895e+06	7	0.0785091	0.00834244	117541	6	0.267248	0.0424016	17868.9	2	0.997382	0.425465	136554	6	0.0500519	0.00535716	6210.87	1	0.988514	0.222915	2.75202e+06	8	0.00785052	0.000286743	32338.8	1	0.695194	0.146615	433858	7	0.227718
ANLQSVPHASASRPR		3	sp|O14791|APOL1_HUMAN	530.953	0.000122536	4.84e-06	34218508	8	1.09e-05	7.89e-05	55884700	8	9.36e-05	0.000111794	61507556	8	3.06e-05	0.000159645	31278792	8	0.00021242	0.000373471	59435124	8	7.62e-05	0.000262238	20240648	8	7.48e-05	0.000717624	84211944	8	0.000251981	0.000259475	4.16069e+06	8	0.000156008	0.000285059	68935504	8	0.000229836	9.68e-05	26138606	8	0.000105157	0.00023753	31489432	8	0.000164847
ANPTVTLFPPSSEELQANK		3	sp|B9A064|IGLL5_HUMAN	681.685	0.000264149	4.84e-06	8578503	4	0.000193094	7.89e-05	7189751	4	2.01e-05	0.000111794	5799477	4	6.84e-05	0.000159645	12710552	4	0.000587985	0.000373471	10656430	4	0.00019029	0.000262238	72206256	4	0.000209004	0.000717624	6.83326e+06	4	0.00033116	0.000259475	1.61358e+06	4	0.00143264	0.000285059	24900520	4	0.000109452	9.68e-05	3897763	4	0.000795133	0.00023753	13478153	4	0.000579918
ANQQFLVYCEIDGSGNGWTVFQK	9 unknown (C+57.021464)	3	sp|P02679|FIBG_HUMAN	887.752	0.00193067	4.84e-06	655212	8	0.00296428	0.000299854	137561	8	0.00254307	0.000354849	877338	8	0.00073759	0.000159645	7815975	8	0.00158519	0.000936539	1.09885e+06	8	0.00148368	0.000262238	637178	8	0.0223511	0.00127576	623655	8	0.000606718	0.000259475	809028	8	0.000868485	0.000285059	3.78425e+06	8	0.000462105	9.68e-05	81312.9	4	0.00581885	0.000626211	1.44273e+06	8	0.00366576
ANRPFLVFIR		3	sp|P01008|ANT3_HUMAN	411.58	0.000524744	4.84e-06	4.04783e+06	8	0.000145965	7.89e-05	3863116	8	0.000141539	0.000111794	3442091	8	0.000116618	0.000159645	5099963	8	0.000750717	0.000373471	2251505	8	0.00121891	0.000262238	1.20791e+06	7	0.0270009	0.00127576	2.482e+06	8	0.000667597	0.000259475	1.54849e+06	7	0.00199549	0.000285059	6.47018e+06	8	0.0022329	9.68e-05	1.53864e+06	8	0.00291849	0.00023753	3190709	8	0.00144175
ANSYATAYAASVK		2	sp|A0A0B4J1V6|HV373_HUMAN	658.828	0.00101514	4.84e-06	109384	6	0.389685	0.0379127	180282	5	0.0122452	0.00080074	134546	5	0.148828	0.0192411	107269	4	0.437194	0.0851199	286745	6	0.024811	0.0019558	267185	5	0.341625	0.0814413	2.06203e+06	8	0.0014802	0.000593196	16572.1	3	1	0.335012	336114	6	0.0019514	9.68e-05	60309.5	5	0.348112	0.0648896	61669	5	0.970925
ANSYTTEYAASVK		2	sp|A0A0B4J1Y9|HV372_HUMAN,tr|A0A075B7D8|A0A075B7D8_HUMAN	702.836	0.00042306	4.84e-06	4165286	8	5.82e-05	7.89e-05	7108305	8	6.13e-05	0.000111794	6.40717e+06	8	0.000133065	0.000159645	2.10809e+06	8	0.00905363	0.00134426	5614617	8	0.000819872	0.000262238	3.22555e+06	8	0.00171036	0.000717624	4179652	8	0.000201663	0.000259475	1.47255e+06	8	0.000420464	0.000285059	5940059	8	0.000357917	9.68e-05	1.32834e+06	8	0.000834725	0.00023753	9821515	8	0.000156823
ANTVQEATFQMELPK		2	sp|Q14624|ITIH4_HUMAN	853.925	0.00315429	0.000174475	38437.6	1	0.772292	0.0645508	94190.5	1	0.0887158	0.00974469	33823.1	2	0.681139	0.0904291	317718	3	0.052867	0.00367943	108421	1	0.216997	0.032746	45332.5	1	0.880948	0.374774	43977.8	1	0.269455	0.0376508	7197.51	1	1	0.247212	566117	4	0.0189709	0.00074099	36629.4	1	0.977356	0.22056	38134.3	2	0.160944
APAPASAPPGPSEELLR		2	sp|Q9Y6C2|EMIL1_HUMAN	830.439	0.0106219	0.000483825	12008.8	2	0.0443711	0.00581849	5802.45	2	0.239755	0.0244838	13221.9	2	0.667849	0.0885351	5600.31	1	0.896488	0.219918	48208.1	2	0.600202	0.103541	7941.81	1	0.800042	0.32798	10690.4	1	0.0123249	0.00105941	17193	1	0.387514	0.055717	151082	5	0.0598052	0.00360557	17255	1	0.935668	0.209002	25601.2	3	0.433159
APCNIQMEDPTFK	3 unknown (C+57.021464)	2	sp|P00451|FA8_HUMAN	775.853	0.00515554	0.000251842	64788.6	1	0.199545	0.0224919	120202	2	0.0251573	0.0027631	46072.3	1	0.33576	0.0449265	46784.8	2	1	0.285137	194721	3	0.101692	0.0122303	41904.7	3	0.847789	0.35563	38854.5	1	0.679703	0.0975525	155000	2	0.203211	0.0261928	86925.1	2	0.174791	0.0191365	102822	2	0.134988	0.0207034	19749.3	3	1
APCNIQMEDPTFKENYR	3 unknown (C+57.021464)	3	sp|P00451|FA8_HUMAN	704.987	0.000277328	4.84e-06	0	0	0.0344356	0.00402854	0	0	0.0108227	0.000653947	0	0	0.0188075	0.00161264	0	0	0.127635	0.0153897	0	0	0.0185524	0.00116112	0	0	0.281346	0.0511041	0	0	0.370793	0.0528489	0	0	0.0452578	0.00320771	0	0	0.0535985	0.00312411	0	0	0.0253397	0.00081606	0	0	0.730779
APDFLPLLNK		2	sp|O75695|XRP2_HUMAN	564.327	0.00249538	0.000116103	97784	2	0.143955	0.0173536	155960	5	0.00213904	0.000354849	129558	4	0.00432904	0.000463327	85972.8	1	1	0.28848	110129	3	0.0658696	0.00773003	38169.9	2	0.898045	0.384324	211910	4	0.0119908	0.00105941	186535	4	0.0141332	0.000477686	137550	3	0.077236	0.00586775	38525.1	1	1	0.258783	45688.3	3	0.183284
APDFVFYAPR		2	sp|P35241|RADI_HUMAN,sp|P26038|MOES_HUMAN,sp|P15311|EZRI_HUMAN	591.801	0.00175414	4.84e-06	0	0	0.00031413	7.89e-05	0	0	0.000829202	0.000111794	0	0	0.000413794	0.000159645	0	0	0.0042876	0.000936539	0	0	0.0045205	0.000625206	0	0	0.00434858	0.000717624	0	0	0.00176617	0.000593196	0	0	0.00102576	0.000285059	0	0	0.00287563	9.68e-05	0	0	0.00150021	0.00023753	0	0	0.0270646
APDVFPIISGCR	11 unknown (C+57.021464)	2	sp|P01880|IGHD_HUMAN	666.342	0.00121368	4.84e-06	5560888	8	0.000243192	7.89e-05	5615598	8	0.000286011	0.000111794	4968077	8	0.000261679	0.000159645	4.5891e+06	8	0.00108622	0.000373471	2.50672e+06	8	0.0131137	0.00116112	525843	6	0.135554	0.0115386	9348290	8	0.00155036	0.000593196	146694	3	0.786873	0.149022	282236544	8	0.00132339	9.68e-05	1.15178e+06	7	0.0177587	0.00081606	4.82006e+06	8	0.00314063
APFDLFENR		2	sp|P07900|HS90A_HUMAN	554.775	0.00403726	0.000174475	14331.4	2	1	0.114898	9182.83	1	1	0.151468	6539.4	1	0.965801	0.13318	16517.2	2	0.563376	0.118301	17004.1	2	0.484865	0.0822633	4736.78	1	0.69396	0.273654	26708.3	2	1	0.155294	0	0	1	0.311116	43984.4	4	0.0799593	0.00623518	0	0	0.905446	0.202391	15575.2	1	0.60115
APGELEHGLITFSTR		2	sp|P48740|MASP1_HUMAN	814.426	0.00142678	4.84e-06	68915.1	1	0.0981734	0.0122717	152859	2	0.0512737	0.00569328	86705.2	1	0.245542	0.0310214	330812	2	0.0636974	0.00564303	181779	1	0.0305252	0.00281082	24996.9	1	0.627644	0.237505	179636	1	0.0410138	0.00403535	25578.9	2	0.988861	0.223205	454355	2	0.024072	0.00112764	61359.9	1	0.117019	0.0159764	320981	2	0.016043
APGWDPLCWDECR	12 unknown (C+57.021464),8 unknown (C+57.021464)	2	sp|Q9Y6R7|FCGBP_HUMAN	831.345	0.000362745	4.84e-06	17067724	8	4.11e-06	7.89e-05	14828559	8	1.54e-05	0.000111794	2.23412e+06	8	1.85e-05	0.000159645	149386720	8	6.41e-06	0.000373471	10727725	8	1.37e-05	0.000262238	5824787	8	2.93e-05	0.000717624	6515176	8	2.14e-05	0.000259475	4.88184e+06	8	5.86e-05	0.000285059	51720504	8	5.55e-05	9.68e-05	11253783	8	2.26e-05	0.00023753	96641592	8	4.75e-05
APPACHLVFCGEPPAIK	10 unknown (C+57.021464),5 unknown (C+57.021464)	3	sp|Q4LDE5|SVEP1_HUMAN	621.98	0.00267165	0.000116103	0	0	0.0362769	0.00467799	0	0	0.0658672	0.00729861	0	0	0.0489924	0.00559082	0	0	0.627942	0.137852	0	0	0.0992276	0.012106	0	0	0.831235	0.347661	0	0	0.280277	0.0388034	0	0	0.370753	0.0528602	0	0	0.0762686	0.0056853	0	0	0.106509	0.013174	0	0	0.162303
APSDLYQIILK		2	sp|P07384|CAN1_HUMAN	630.864	0.010059	0.000483825	0	0	1	0.116894	10793.3	2	1	0.156316	0	0	1	0.172972	7751.17	1	1	0.273769	10526.2	1	1	0.218	0	0	0.73526	0.294895	14221.9	2	0.846191	0.12159	0	0	1	0.279715	17628.6	1	1	0.224384	0	0	1	0.243765	6014.6	1	0.975145
APSHQQATTAGSPLR		3	sp|P12259|FA5_HUMAN	507.93	0.0013091	4.84e-06	0	0	1	0.0847987	66660.2	4	0.0511565	0.00569328	84707.3	4	0.0649399	0.00781378	147805	4	0.914396	0.224963	0	0	0.600659	0.103589	15207.9	2	0.628909	0.238607	94172.5	3	0.296464	0.0413977	0	0	0.710578	0.124957	525810	7	0.00162175	9.68e-05	0	0	0.781753	0.167868	0	0	1
APSPWGSIR		2	sp|Q76LX8|ATS13_HUMAN	485.759	0.00533564	0.000286909	1.22808e+06	6	0.0356509	0.00435606	1.12238e+06	6	0.168633	0.0178031	1.3174e+06	6	0.0296235	0.00220828	1.06429e+06	5	0.116374	0.0128546	1543838	6	0.025751	0.00240797	387085	6	0.128799	0.00997509	482130	5	0.0450842	0.00502989	935949	7	0.0426725	0.00320771	1.46392e+06	6	0.0366856	0.00195693	1.50253e+06	6	0.00904225	0.000626211	1473498	6	0.0180442
APSTWLTAYVVK		2	sp|P01024|CO3_HUMAN	668.369	0.000964453	4.84e-06	846430	8	0.000718914	7.89e-05	812224	8	0.001113	0.000111794	298960	8	0.00275091	0.000463327	1911757	8	0.000391701	0.000373471	585938	8	0.0142385	0.00116112	1.10924e+06	8	0.0137362	0.00127576	335412	7	0.0321297	0.00324725	567731	8	0.00155232	0.000285059	7634271	8	0.000181822	9.68e-05	957842	8	0.00262648	0.00023753	882896	8	0.00681457
APSTYGGGLSVSSR		2	sp|P08779|K1C16_HUMAN	669.836	0.00197888	4.84e-06	727296	5	0.0118506	0.00113741	933702	5	0.0137389	0.00110498	898965	6	0.0461275	0.00482242	2.70469e+06	7	0.0295754	0.00186809	68181.8	3	1	0.229762	16143.2	2	0.678125	0.265827	2.05965e+06	7	0.00361417	0.000593196	10919.2	2	0.828695	0.162622	115536	4	1	0.195047	20030.1	2	0.569256	0.115349	7042219	8	0.00115351
APSTYGGGLSVSSSR		2	sp|P02533|K1C14_HUMAN	713.352	0.00102868	4.84e-06	1.82101e+06	8	0.0047347	0.000299854	2776880	8	0.000673713	0.000111794	2.25293e+06	8	0.00247165	0.000463327	5.99322e+06	8	0.00284362	0.000936539	320506	4	0.0392242	0.00337187	87423.8	5	0.665432	0.256742	3.15245e+06	8	0.00232835	0.000593196	178382	5	0.0369737	0.00289066	56582	3	1	0.193591	114808	2	1	0.274203	2.73583e+06	8	0.00305752
APTAQVESFR		2	sp|P24821|TENA_HUMAN	553.285	0.000850447	4.84e-06	9728588	8	0.000208055	7.89e-05	13689409	8	0.000615666	0.000111794	12736920	8	0.000133327	0.000159645	15035776	8	0.00191374	0.000936539	6.4748e+06	8	0.00657603	0.000625206	13795736	8	0.00199476	0.000717624	10137080	8	0.00170529	0.000593196	5.42433e+06	8	0.000351938	0.000285059	7082935	8	0.000745776	9.68e-05	27999862	8	0.000527314	0.00023753	5048750	8	0.00303167
APTCGLCEVAR	7 unknown (C+57.021464),4 unknown (C+57.021464)	2	sp|P04275|VWF_HUMAN	617.289	0.000537828	4.84e-06	244838000	8	8.13e-06	7.89e-05	313912064	8	8.92e-05	0.000111794	311753088	8	2.15e-05	0.000159645	196215344	8	6.56e-05	0.000373471	263197264	8	0.000190051	0.000262238	72157464	8	8.17e-05	0.000717624	80705792	8	0.000200049	0.000259475	158384416	8	3.69e-05	0.000285059	144046608	8	0.000442015	9.68e-05	159877072	8	5.37e-05	0.00023753	145814752	8	6.44e-05
APTYFCGQTLTFR	6 unknown (C+57.021464)	2	sp|Q8IUI8|CRLF3_HUMAN	781.377	0.00382075	0.000174475	20549.2	3	1	0.0921553	23878.2	2	1	0.157368	18416.9	3	1	0.141056	37700.9	4	0.554206	0.115828	127984	4	0.956612	0.177273	18333.4	2	0.548607	0.191838	10016	1	1	0.203607	20439.9	2	0.74898	0.136638	52773.2	1	1	0.129844	26224.8	2	0.498078	0.098228	47567.6	3	0.835641
APWCHTTNSQVR	4 unknown (C+57.021464)	3	sp|P00747|PLMN_HUMAN	486.23	0.000980688	4.84e-06	0	0	0.0598627	0.0069418	0	0	0.00944659	0.000653947	0	0	0.0117486	0.000894193	0	0	0.045095	0.00327307	0	0	0.0267721	0.00240797	0	0	0.381446	0.0976842	0	0	0.0493088	0.00535716	0	0	0.573575	0.0907229	0	0	0.00164542	9.68e-05	0	0	0.0212744	0.00081606	0	0	0.822759
APWIEQEGPEYWDR		2	sp|P01889|HLAB_HUMAN	888.405	0.000280471	4.84e-06	974450	8	0.000162556	7.89e-05	651463	8	0.000207814	0.000111794	28584	3	1	0.238498	411943	8	0.0471443	0.00344047	282721	6	0.352764	0.0580997	118072	6	0.294685	0.0589666	1.13918e+06	8	0.000302041	0.000259475	67814.8	4	0.146441	0.0175776	2.51221e+06	8	0.000145883	9.68e-05	209546	6	0.0113057	0.000626211	2.23689e+06	8	0.000205476
AQAQPGVPLR		2	sp|Q9HC84|MUC5B_HUMAN	518.799	0.00610768	0.00030891	9685774	8	0.00143052	7.89e-05	11402890	8	0.00438191	0.000354849	11335790	8	0.00531006	0.000463327	1.8207e+06	4	0.313866	0.053545	5.94417e+06	8	0.0490176	0.00469261	1.40246e+06	4	0.410533	0.11196	6378311	7	0.0166153	0.00146949	10836817	8	0.0022656	0.000285059	982932	4	0.148851	0.0145512	74777.1	3	0.552494	0.111306	337474	2	0.53993
AQAWGER		2	sp|P02649|APOE_HUMAN	409.201	0.00550706	0.00030891	6308177	5	0.00175851	0.000299854	1.90038e+06	5	0.0515367	0.00569328	9758712	6	0.0126516	0.000894193	3.33618e+06	5	0.0701966	0.00752842	10125528	6	0.0285576	0.00240797	531748	3	0.671071	0.260362	4224707	5	0.0418335	0.00403535	3.21178e+06	5	0.0177841	0.000477686	11203540	6	0.0104922	0.000286743	3.70912e+06	5	0.0212033	0.00081606	3.88842e+06	5	0.00913559
AQCGGGLLGVR	3 unknown (C+57.021464)	2	sp|P13611|CSPG2_HUMAN	544.287	0.00797925	0.000409669	1.02682e+06	5	0.275679	0.0296679	1.4465e+06	6	0.42282	0.0402767	1447200	6	0.0808731	0.00985309	1.28143e+06	5	0.620802	0.135362	1.02061e+06	4	0.730959	0.130569	581377	5	0.540824	0.187851	764353	4	0.537369	0.0749203	705143	4	0.0546653	0.00486251	667514	5	1	0.146475	1.01909e+06	5	0.637907	0.131623	555906	5	1
AQDFSPCYG	7 unknown (C+57.021464)	2	sp|Q9Y6R7|FCGBP_HUMAN	522.708	0.00185322	4.84e-06	4.11054e+06	7	0.00124895	7.89e-05	2.96029e+06	7	0.00353885	0.000354849	2.93678e+06	7	0.00848642	0.000695124	3894195	7	0.0024066	0.000936539	626435	5	0.187636	0.027999	735059	5	0.368839	0.0931414	1.05165e+06	4	0.0405793	0.00403535	1.59503e+06	7	0.00192206	0.000285059	593088	4	0.0593892	0.00360557	1.34705e+06	5	0.0294299	0.00081606	3.60144e+06	6	0.00329126
AQEASVLLR		2	sp|P11277|SPTB1_HUMAN	493.785	0.00265928	0.000116103	3.32807e+06	6	0.00937064	0.000771051	4908570	6	0.0186778	0.00203318	4.04508e+06	6	0.0370897	0.00384879	825468	3	0.798026	0.187623	165651	2	0.645914	0.113135	673652	4	0.54444	0.190215	613465	4	0.239796	0.0331258	3.44422e+06	6	0.0250762	0.000965395	552595	6	0.605642	0.0664752	524894	5	0.170436	0.028632	3137103	6	0.00369002
AQEEAERLEADR		3	sp|P15311|EZRI_HUMAN	472.895	0.00151941	4.84e-06	0	0	0.0049006	0.000299854	0	0	0.0206387	0.00234474	0	0	0.0226028	0.0017909	0	0	0.034264	0.00210889	0	0	0.0678901	0.00789764	0	0	0.579487	0.207083	0	0	0.0278965	0.00206576	0	0	0.0598401	0.00604998	0	0	0.0294685	0.00136069	0	0	0.114078	0.0149692	0	0	0.247067
AQEQQSLIHTNQAESHTAVGR		3	sp|Q13201|MMRN1_HUMAN	769.048	0.00100405	4.84e-06	4878.96	2	1	0.152853	79337.4	3	0.205737	0.021817	61338	3	0.441636	0.05888	59113.6	3	0.793958	0.18664	32925.5	3	0.68217	0.120297	90526	2	1	0.437099	40866.7	3	0.721966	0.103159	6404.08	1	0.747525	0.136322	326604	6	0.000855458	9.68e-05	85030.8	1	0.674851	0.142288	14407.5	2	0.786398
AQFDYDPK		2	sp|Q00013|EM55_HUMAN	492.227	0.00430171	0.000214594	0	0	0.0165352	0.00148837	0	0	0.0204536	0.00234474	0	0	0.169153	0.022443	0	0	0.470243	0.0925457	0	0	0.190019	0.0280833	0	0	0.627138	0.237151	0	0	0.11214	0.0130327	0	0	0.163465	0.020229	0	0	0.0835894	0.0063757	0	0	0.238963	0.0439454	0	0	0.141255
AQGLLSAGHPEGEQIIR		3	sp|P11277|SPTB1_HUMAN	592.651	9.58e-05	4.84e-06	4.24788e+06	8	2.68e-05	7.89e-05	5.10974e+06	8	0.000101836	0.000111794	4794408	8	0.00113428	0.000159645	1.2616e+06	7	0.0696628	0.00752842	345377	3	0.153864	0.0218499	925414	4	0.310003	0.06803	1.06021e+06	4	0.0265075	0.00206576	3.31315e+06	8	0.000143724	0.000285059	809408	4	0.0322124	0.00136069	680233	4	0.0311398	0.00136996	3864047	8	0.00726266
AQGYSGLSVK		2	sp|P07996|TSP1_HUMAN	505.269	0.0089918	0.000459522	4848018	5	0.0932033	0.0116199	6652806	5	0.0613371	0.00661385	6.83229e+06	4	0.259392	0.0327996	2834161	3	0.627775	0.137852	1.48475e+06	4	0.317868	0.0517357	25020.6	2	1	0.475675	3.84875e+06	4	0.16338	0.0211004	240382	5	0.116667	0.0131794	30551600	6	0.0133643	0.000457209	293981	2	1	0.261314	88020.4	2	1
AQIHDLVLVGGSTR		3	sp|P0DMV9|HS71B_HUMAN,sp|P0DMV8|HS71A_HUMAN	489.276	0.00069549	4.84e-06	1220266	8	0.000148223	7.89e-05	430761	6	0.0019563	0.000354849	371084	5	0.0287463	0.00189287	137716	5	0.133277	0.016778	91741.2	3	0.0203239	0.00116112	68181.9	6	0.408932	0.111139	661944	7	0.00542527	0.000593196	289874	5	0.00592607	0.000477686	475215	7	0.00176187	9.68e-05	115929	4	0.0357978	0.00182116	240206	5	0.0159047
AQIINDAFNLASAHK		3	sp|P15144|AMPN_HUMAN	538.286	0.000446936	4.84e-06	390907	4	0.00116731	7.89e-05	362035	5	0.00977044	0.000653947	256898	4	0.00597617	0.000463327	187598	3	0.914224	0.224963	334813	4	0.0709737	0.00813781	474839	5	0.0300077	0.00172512	127449	3	1	0.207057	396694	5	0.00106611	0.000285059	122092	4	1	0.133947	209260	4	0.212587	0.0370922	107894	4	1
AQIPILR		2	sp|P04114|APOB_HUMAN	405.763	0.00477954	0.000214594	383214016	8	0.00462207	0.000299854	406355904	8	0.00312772	0.000354849	382004576	8	0.00567369	0.000463327	330145344	8	0.0157956	0.00134426	582373952	8	0.018745	0.00116112	57002988	8	0.0384807	0.00172512	439853312	8	0.00934231	0.000810284	150082112	8	0.00624406	0.000477686	399383616	8	0.00985681	0.000286743	279010976	8	0.0118657	0.000626211	344344320	8	0.0123005
AQITGYR		2	sp|P02751|FINC_HUMAN	404.719	0.00285307	0.000116103	2773503	3	0.00866178	0.000771051	1132233	3	0.0224723	0.0024553	5057841	3	0.019072	0.00161264	5030020	3	0.0669984	0.00696053	3052318	3	0.0418913	0.00376819	197007	3	0.801264	0.329248	1.64622e+06	3	0.0347325	0.00379465	3252690	3	0.0135348	0.000477686	8460869	3	0.0134021	0.000457209	3.535e+06	3	0.0222567	0.00081606	1.41283e+06	3	0.0355316
AQIWDTAGQER		2	sp|Q15907|RB11B_HUMAN	637.81	0.0016036	4.84e-06	0	0	0.0105001	0.000771051	0	0	0.0165381	0.00203318	0	0	0.0231288	0.0017909	0	0	0.226235	0.0365497	0	0	0.0740287	0.00861375	0	0	0.198809	0.0241939	0	0	0.0559421	0.00561303	0	0	0.0366874	0.00289066	0	0	0.107196	0.00896093	0	0	0.0234634	0.00081606	0	0	0.0307917
AQLAAITLIIGTFER		2	sp|Q96QK1|VPS35_HUMAN	808.972	0.00170478	4.84e-06	3.21733e+06	8	0.000456113	7.89e-05	6579.49	3	1	0.163524	0	0	1	0.199354	5944.12	1	0.811556	0.192989	10248.8	1	1	0.322897	0	0	1	0.486455	21748.8	3	1	0.237673	89969	6	0.759229	0.140393	31743.8	2	0.882058	0.104196	64714.2	5	0.0110994	0.000626211	1.02479e+06	8	0.000879876
AQLFALTGVQPAR		2	sp|P54578|UBP14_HUMAN	686.391	0.00357028	0.000174475	135071	1	0.291517	0.0306942	181766	1	0.439657	0.0417243	104921	1	0.14611	0.0187114	269039	1	0.839101	0.202467	248571	1	0.460181	0.0782105	415392	1	0.430828	0.122162	173419	1	1	0.156153	63257	1	0.753319	0.13807	434453	1	0.116445	0.0106181	57534	1	0.631435	0.130127	239682	1	0.784188
AQLGDLPWQVAIK		2	sp|P05156|CFAI_HUMAN	719.906	0.00112803	4.84e-06	163473	3	1	0.139087	109093	4	0.190226	0.02007	26130.7	3	1	0.151392	411560	6	0.0162218	0.00134426	363553	5	0.0253613	0.00240797	216771	5	0.0433961	0.00172512	233492	4	0.0305836	0.00273858	35088.5	1	0.656938	0.112503	2.03122e+06	8	0.000572624	9.68e-05	206175	5	0.0241827	0.00081606	426424	6	0.0245148
AQLGVQAFADALLIIPK		2	sp|P40227|TCPZ_HUMAN	884.522	0.00163355	4.84e-06	8.05606e+06	8	0.000132874	7.89e-05	424145	7	0.00235874	0.000354849	59894.3	2	1	0.202676	98074.2	2	0.897008	0.219918	12708.3	2	1	0.310965	0	0	1	0.442281	261272	4	0.106202	0.0123262	903591	8	0.000115293	0.000285059	63186.9	2	0.756599	0.0863077	464476	7	0.00936574	0.000626211	4232606	8	0.000267764
AQLIDER		2	sp|P02549|SPTA1_HUMAN	422.73	0.00345832	0.000174475	0	0	0.0280794	0.00292411	0	0	0.068758	0.00734985	0	0	0.173154	0.022755	0	0	1	0.292691	0	0	1	0.216194	0	0	0.343138	0.081664	0	0	1	0.175708	0	0	0.138701	0.0166657	0	0	1	0.137386	0	0	0.993585	0.224078	0	0	1
AQLLELPYAR		2	sp|P50453|SPB9_HUMAN	587.335	0.00305758	0.000174475	59084.3	3	0.0921249	0.0115203	42531.8	4	0.715092	0.0632533	40198.5	3	0.691318	0.0914779	65057.9	2	1	0.299111	30112.3	3	1	0.194488	124038	2	0.269149	0.048667	110999	3	0.0839161	0.00889746	933.819	1	1	0.297545	13758.5	1	1	0.249743	0	0	0.78735	0.169084	10502	2	0.599273
AQMDLSGR		2	sp|P00488|F13A_HUMAN	439.213	0.00923778	0.000459522	603129	2	0.0260887	0.00276801	125773	2	0.282168	0.0285574	765954	2	0.0882594	0.0108705	183289	2	0.951981	0.238037	293093	2	0.0206324	0.00116112	42495.4	2	0.352882	0.0849941	169964	2	0.0692769	0.00767936	68117.1	2	0.496053	0.073694	946161	2	0.00597978	9.68e-05	44824.3	2	0.123378	0.0170035	159354	2	0.441947
AQMVQEDLEK		2	sp|P26038|MOES_HUMAN	595.79	0.00130663	4.84e-06	2.07394e+06	5	0.000996606	7.89e-05	2.44702e+06	5	0.00108278	0.000111794	2.65757e+06	6	0.00264343	0.000463327	3.06993e+06	6	0.0100945	0.00134426	2983691	6	0.00279333	0.000262238	1218405	5	0.149271	0.0152706	3.17155e+06	5	0.00476024	0.000593196	2104009	5	0.00178032	0.000285059	1.63678e+06	5	0.00126297	9.68e-05	1.4057e+06	5	0.0101295	0.000626211	1.28322e+06	5	0.00436498
AQNLYQELLTQEGQASFQGLK		3	sp|P04114|APOB_HUMAN	789.404	0.00118206	4.84e-06	355007	8	0.00961654	0.000771051	278056	8	0.0050243	0.000354849	409051	8	0.000377159	0.000159645	5.61514e+06	8	0.000388016	0.000373471	1.87688e+06	8	0.000278177	0.000262238	149984	6	0.129537	0.00997509	736512	8	0.000657579	0.000259475	631127	8	0.000303756	0.000285059	8506887	8	3.8e-05	9.68e-05	79536.9	4	0.0988646	0.0123684	4582488	8	0.0010019
AQPVQVAEGSEPDGFWEALGGK		3	sp|P06396|GELS_HUMAN	758.034	0.00314465	0.000174475	45868.7	3	1	0.101781	84258.4	4	1	0.153998	22208.9	1	0.875285	0.119638	298113	7	0.0462635	0.00327307	16689.7	3	1	0.282883	4785.61	1	1	0.431816	98257	3	0.519702	0.0721516	22237.7	1	1	0.28223	969956	8	0.000773383	9.68e-05	26059.4	2	0.711134	0.149788	184426	7	0.103342
AQQELEEQTR		2	sp|P26038|MOES_HUMAN	616.299	0.00107326	4.84e-06	44441.8	3	0.110207	0.0134549	67072.6	3	1	0.133327	91141.8	4	0.123874	0.0157283	36523.9	3	0.41286	0.0787636	24359.6	3	1	0.211008	4728.96	1	0.824843	0.343697	19875.9	2	1	0.177811	67254.9	5	0.00759332	0.000477686	65798.1	3	0.818714	0.0949367	13936.7	2	0.850353	0.187281	24830.8	2	0.54303
AQQVAVQEQEIAR		2	sp|O75955|FLOT1_HUMAN	735.389	0.000595916	4.84e-06	333361	7	0.00330401	0.000299854	557348	8	0.00238433	0.000354849	523123	8	0.0279283	0.00189287	229257	5	0.365158	0.067195	821359	3	1	0.191184	28128.4	3	0.910316	0.392058	235230	7	0.013925	0.00131052	657044	8	0.00320178	0.000477686	2.68966e+06	3	0.890981	0.105135	76284.4	5	0.0196782	0.00081606	196572	8	0.00857382
AQQVSQGLDVLTAK		2	sp|P18206|VINC_HUMAN	729.402	0.00178474	4.84e-06	10272514	8	0.000628215	7.89e-05	13792748	8	0.000638486	0.000111794	12084598	8	0.000856007	0.000159645	2.95445e+06	8	0.082205	0.00834244	3599290	8	0.0285131	0.00240797	1.22123e+06	8	0.374195	0.0957143	14933721	8	0.00328106	0.000593196	453380	5	0.154348	0.0191845	12739693	8	0.000961806	9.68e-05	2244496	8	0.0431413	0.00245776	1.48073e+06	8	0.0383861
AQSGSVPQFK		2	sp|P00451|FA8_HUMAN	524.775	0.00169547	4.84e-06	4087927	3	0.0174148	0.00158479	5212279	3	0.0231437	0.00254292	5251529	4	0.0586239	0.00709443	3431796	3	0.383114	0.0708245	5.87262e+06	4	0.139012	0.0192554	1.59234e+06	3	0.594809	0.215204	1594974	3	0.241054	0.0331894	5216841	5	0.0049732	0.000477686	3.95658e+06	4	0.0251533	0.00112764	4.1025e+06	4	0.0481242	0.00265761	1.83463e+06	3	0.0553807
AQSQTDRVDLGTLR		3	sp|P04439|HLAA_HUMAN	520.609	0.00122275	4.84e-06	104539	3	0.0819506	0.0104322	148977	3	0.0890362	0.00974469	164800	3	0.562421	0.075292	107079	2	0.568376	0.119653	53893	2	0.210151	0.0317967	14602.7	3	0.917843	0.394424	886269	6	0.011783	0.00105941	7146.85	1	0.670007	0.115735	246767	3	0.810128	0.0937353	79246.4	3	0.285035	0.0526467	307134	6	0.044825
AQTTVTCMENGWSPTPR	7 unknown (C+57.021464)	2	sp|P08603|CFAH_HUMAN	968.438	0.000324667	4.84e-06	1.66843e+06	7	0.00290291	0.000299854	1.87837e+06	7	0.000486155	0.000111794	1.3621e+06	7	0.00816706	0.000695124	4.43993e+06	7	0.00136872	0.000373471	2.45622e+06	6	0.0128194	0.00116112	1.47903e+06	7	0.00962323	0.00127576	1.47393e+06	7	0.00292089	0.000593196	694606	4	0.00122815	0.000285059	15465927	7	0.000249859	9.68e-05	1.777e+06	5	0.0064353	0.000626211	2.61214e+06	7	0.00376069
AQYEDIAQK		2	sp|P04264|K2C1_HUMAN	533.264	0.00202773	4.84e-06	47343272	8	0.000783293	7.89e-05	59797772	8	0.000958174	0.000111794	74268656	8	0.00239788	0.000463327	127308568	8	0.0033195	0.000936539	16208573	8	0.00544472	0.000625206	10741604	8	0.0109775	0.00127576	49273064	8	0.00231568	0.000593196	30326318	8	0.00155636	0.000285059	8557446	8	0.00424884	9.68e-05	5.68763e+06	8	0.0107444	0.000626211	14770176	8	0.00253188
AQYEEIAQR		2	sp|P35908|K22E_HUMAN,sp|P04259|K2C6B_HUMAN,sp|P48668|K2C6C_HUMAN	554.275	0.00203411	4.84e-06	67473584	8	0.000597381	7.89e-05	92393008	8	0.00109668	0.000111794	99191488	8	0.00118226	0.000159645	34881116	8	0.0209601	0.00134426	8510789	8	0.11881	0.0163633	6858691	8	0.0219917	0.00127576	24327508	8	0.0112023	0.000810284	15464945	8	0.0055128	0.000477686	4936950	7	0.550665	0.0598052	7533212	8	0.0350053	0.00182116	17719800	8	0.00671799
AQYNALTLTFQR		2	sp|O75558|STX11_HUMAN	713.378	0.00105835	4.84e-06	157293	6	0.0198031	0.0019055	127977	6	0.0476791	0.00549741	62800	4	0.126379	0.0161236	78524	3	0.995286	0.250558	46477	3	1	0.22718	7005.65	1	0.387485	0.101131	216808	6	0.0137525	0.00131052	7003.67	1	0.93378	0.198382	344982	5	0.061605	0.00378542	0	0	0.991327	0.223894	30537.4	2	0.978769
AQYVLISPEASSR		2	sp|P80108|PHLD_HUMAN	710.875	0.00122077	4.84e-06	1.29667e+06	5	0.00482328	0.000299854	1658887	5	0.00126683	0.000111794	1.58502e+06	5	0.00096351	0.000159645	3549065	5	0.00126915	0.000373471	2.70397e+06	5	0.00221115	0.000262238	2.03186e+06	5	0.00265801	0.000717624	1807536	5	0.00287637	0.000593196	163992	3	0.0484469	0.00357946	3.43794e+06	5	0.000855715	9.68e-05	1.41564e+06	5	0.000710917	0.00023753	1.21026e+06	5	0.00250619
ARFEELNADLFR		3	sp|P54652|HSP72_HUMAN,sp|P11142|HSP7C_HUMAN	494.256	0.000766497	4.84e-06	1.60058e+06	8	0.000103517	7.89e-05	1.29241e+06	8	0.0011222	0.000111794	1.01856e+06	8	0.000920627	0.000159645	466407	8	0.0147595	0.00134426	561555	8	0.00345942	0.000625206	213809	7	0.117357	0.00703845	3.10644e+06	8	0.000584009	0.000259475	341709	8	0.0206377	0.000477686	1.56382e+06	8	0.0111855	0.000286743	399232	7	0.00517943	0.000626211	551299	8	0.00645428
ARPEDVVNLDLK		2	sp|Q9HBI1|PARVB_HUMAN	684.878	0.0015333	4.84e-06	2256525	7	0.00833618	0.000771051	3.58053e+06	8	0.00587116	0.000354849	3.06174e+06	7	0.036951	0.00384879	1.22743e+06	6	0.292395	0.0495788	2.49709e+06	7	0.1236	0.0168246	752838	6	0.740773	0.297375	5.01405e+06	8	0.00680761	0.000810284	303993	3	0.998218	0.227612	4.188e+06	8	0.00778019	0.000286743	770770	6	0.174012	0.0296123	1.10947e+06	6	0.570731
ASAGLLGAHAAAITAYALTLTK		3	sp|P0C0L5|CO4B_HUMAN,sp|P0C0L4|CO4A_HUMAN	695.728	0.000637651	4.84e-06	770502	8	8.17e-05	7.89e-05	203005	7	0.00629425	0.000354849	401077	8	0.000164713	0.000159645	3777445	8	2.73e-06	0.000373471	1.09501e+06	8	0.000197071	0.000262238	394714	8	0.00279028	0.000717624	400432	8	0.00231996	0.000593196	310394	8	0.000598611	0.000285059	13500723	8	5.76e-05	9.68e-05	127563	8	0.0854664	0.00932029	2.38739e+06	8	2.04e-05
ASAGPQPLLVQSCK	13 unknown (C+57.021464)	2	sp|Q9Y490|TLN1_HUMAN	728.385	0.00110187	4.84e-06	17164840	8	5.8e-05	7.89e-05	23738304	8	0.000381154	0.000111794	20898400	8	0.000117285	0.000159645	6355732	8	0.0134789	0.00134426	5.74831e+06	8	0.000933737	0.000262238	2.70101e+06	8	0.0238608	0.00127576	12859320	8	0.000566785	0.000259475	519791	6	0.0144601	0.000477686	20614998	8	0.000206017	9.68e-05	3.24109e+06	8	0.0133562	0.000626211	3.78817e+06	8	0.010785
ASALNNWCEK	8 unknown (C+57.021464)	2	sp|P02549|SPTA1_HUMAN	596.774	0.00159397	4.84e-06	687322	5	0.00159842	0.000299854	963716	5	0.00729496	0.000515449	964665	5	0.0124148	0.000894193	256149	4	0.602307	0.128854	33803.6	2	0.16821	0.0250903	73342.2	2	0.523833	0.180368	27451.5	2	0.856867	0.123433	291513	4	0.078609	0.00781124	215558	4	0.830063	0.0964681	75781.6	3	0.218329	0.038345	684171	5	0.00742814
ASAPISQWSSSR		2	sp|Q8N699|MYCT1_HUMAN	638.818	0.00119843	4.84e-06	0	0	0.0114629	0.00113741	0	0	0.00661944	0.000515449	0	0	0.0672225	0.00810441	0	0	0.163139	0.0218871	0	0	0.00211533	0.000262238	0	0	0.284264	0.0522937	0	0	0.00159914	0.000593196	0	0	0.285055	0.0366632	0	0	0.00446195	9.68e-05	0	0	0.0252909	0.00081606	0	0	0.0692721
ASCPSWALGR	3 unknown (C+57.021464)	2	DECOY_sp|Q76LX8|ATS13_HUMAN	552.766	1	0.0090236	0	0			0	0			0	0			0	0			0	0			0	0			0	0			0	0			0	0			0	0			0	0
ASDTAMYYCAR	9 unknown (C+57.021464)	2	sp|A0A0J9YXX1|HV5X1_HUMAN,sp|A0A0C4DH38|HV551_HUMAN	654.771	0.000830709	4.84e-06	9882025	8	6.11e-05	7.89e-05	12548552	8	0.000123995	0.000111794	11567477	8	9.17e-05	0.000159645	11327944	8	0.000588461	0.000373471	8615353	8	0.00122583	0.000262238	9494145	8	0.000431454	0.000717624	6713780	7	0.00124478	0.000593196	1.50597e+06	6	0.00032275	0.000285059	19304418	8	0.000438752	9.68e-05	4937801	8	0.00175427	0.00023753	19584962	8	0.000388804
ASEFLGYWEPR		2	sp|P12259|FA5_HUMAN	677.825	0.000602553	4.84e-06	3.19182e+06	8	0.000135601	7.89e-05	3.52672e+06	8	0.000178082	0.000111794	1.60731e+06	8	0.00111794	0.000159645	5.52711e+06	8	0.000168766	0.000373471	6793802	8	0.000489617	0.000262238	1.6549e+06	8	0.000817092	0.000717624	5770240	8	0.000210691	0.000259475	1.10227e+06	8	0.00119336	0.000285059	13985400	8	0.000440339	9.68e-05	2.57564e+06	8	0.000449465	0.00023753	3.77738e+06	8	0.00253879
ASEGAEYDDQTSQR		2	sp|P00451|FA8_HUMAN	778.827	0.000993722	4.84e-06	107942	6	0.0033377	0.000299854	287075	6	0.0059224	0.000354849	255084	8	0.0210022	0.00161264	34645.7	2	0.819958	0.195754	611935	8	0.000985048	0.000262238	0	0	0.911301	0.392058	162400	3	0.0273262	0.00206576	50765.7	2	0.0197077	0.000477686	271244	7	0.00345022	9.68e-05	42538.9	3	0.335425	0.0626722	95359.6	4	0.373165
ASFSQPLFQAVAAICR	15 unknown (C+57.021464)	2	sp|Q86UX7|URP2_HUMAN	883.456	0.00120541	4.84e-06	416446	7	0.0227983	0.00229646	429741	7	0.00515034	0.000354849	399648	7	0.0014232	0.000159645	1.11951e+06	8	0.000435151	0.000373471	817356	8	0.00215281	0.000262238	59966.1	1	0.715337	0.286857	282070	4	0.0114495	0.000810284	32464.1	1	0.640778	0.107525	5688703	8	0.000297981	9.68e-05	45133.6	2	1	0.266397	559066	5	0.00920473
ASFTCTCKPGWQGEK	5 unknown (C+57.021464),7 unknown (C+57.021464)	2	sp|P07225|PROS_HUMAN	878.893	0.00016604	4.84e-06	4.22043e+06	8	7.66e-06	7.89e-05	5775249	8	3.89e-05	0.000111794	4.4791e+06	8	3.93e-05	0.000159645	10543671	8	2.45e-05	0.000373471	7.88142e+06	8	2.28e-05	0.000262238	2.06862e+06	8	0.0012168	0.000717624	3521467	8	8.08e-05	0.000259475	639598	8	0.000329453	0.000285059	10269138	8	6.16e-05	9.68e-05	6.71833e+06	8	5.83e-05	0.00023753	6846831	8	1.15e-05
ASGSLPYTQTLQDHLNSLK		3	sp|P04114|APOB_HUMAN	691.692	0.000565733	4.84e-06	28605596	8	4.89e-05	7.89e-05	37314516	8	1.16e-05	0.000111794	31475960	8	2.62e-05	0.000159645	109308504	8	0.000132342	0.000373471	139680864	8	5.98e-05	0.000262238	11483639	8	0.000107483	0.000717624	77090576	8	4.28e-05	0.000259475	4.00785e+06	8	0.000270354	0.000285059	204909056	8	0.000130691	9.68e-05	27983062	8	7.23e-05	0.00023753	106601344	8	0.000447111
ASGVPDRFSGSGSGTDFTLK		3	sp|A0A075B6P5|KV228_HUMAN,sp|A0A087WW87|KV240_HUMAN,sp|P01615|KVD28_HUMAN,sp|P01614|KVD40_HUMAN	662.657	0.00102669	4.84e-06	3.75625e+06	8	0.000916245	7.89e-05	4625151	8	0.00067788	0.000111794	3.74858e+06	8	0.000913813	0.000159645	1.83189e+06	8	0.0693559	0.00752842	4.86143e+06	8	0.00212799	0.000262238	884215	7	0.205171	0.0253457	2.52386e+06	8	0.00368107	0.000593196	427548	5	0.108272	0.0121683	2.9985e+06	8	0.0397463	0.0021783	990079	7	0.0180708	0.00081606	7417625	8	0.00463279
ASHEEVEGLVEK		2	sp|Q08380|LG3BP_HUMAN	663.83	0.000987454	4.84e-06	33379194	8	7.27e-06	7.89e-05	45411108	8	4.49e-05	0.000111794	48427404	8	1.53e-05	0.000159645	80978896	8	2.9e-05	0.000373471	96265184	8	3.31e-05	0.000262238	15034913	8	0.000138779	0.000717624	43960752	8	6.9e-05	0.000259475	19744040	8	0.000108013	0.000285059	59639320	8	9.47e-05	9.68e-05	61553672	8	3.82e-05	0.00023753	62440796	8	2.59e-05
ASIHEAWTDGK		3	sp|P12814|ACTN1_HUMAN,sp|O43707|ACTN4_HUMAN	405.532	0.000363028	4.84e-06	885338	8	0.00016979	7.89e-05	1.11994e+06	8	0.00073987	0.000111794	1.04064e+06	8	0.0098691	0.000695124	627682	5	0.448686	0.0878569	32248.3	3	0.750972	0.134295	300005	3	0.782869	0.319836	328172	5	0.152851	0.0199587	256758	3	0.707865	0.124483	715129	8	0.014019	0.000619597	167853	4	0.223959	0.0396924	60563.5	5	0.511158
ASITALEAK		2	sp|P35579|MYH9_HUMAN	452.261	0.00600022	0.00030891	2.37723e+06	8	0.00949643	0.000771051	3.55168e+06	8	0.0194022	0.00215228	3.7438e+06	7	0.0434577	0.00458398	1450228	8	0.0802532	0.00834244	463868	7	0.325632	0.0528922	161087	5	0.777671	0.31638	2.10111e+06	8	0.0535917	0.00554275	271813	6	0.167293	0.0204674	4174008	8	0.00933931	0.000286743	439010	5	0.198992	0.0348047	449215	6	0.0683691
ASKPGWWLLNTEVGENQR		3	sp|P12259|FA5_HUMAN	695.689	0.000328936	4.84e-06	616441	5	0.00555068	0.000299854	564727	5	0.00159335	0.000354849	21966.2	2	0.137438	0.0172246	2167713	6	0.00267444	0.000936539	1.74684e+06	6	0.00250286	0.000262238	378312	4	0.44918	0.132426	1.42701e+06	6	0.00248919	0.000593196	125252	2	0.539118	0.0826207	5671123	7	0.000554827	9.68e-05	428611	5	0.207562	0.0364016	1.45605e+06	4	0.0143353
ASLAFLQK		2	sp|Q13093|PAFA_HUMAN	439.261	0.00339584	0.000174475	1.58677e+06	5	0.00192625	0.000299854	1.63391e+06	5	0.00316799	0.000354849	1.69079e+06	5	0.00251525	0.000463327	1.19687e+06	5	0.00752063	0.00132476	1473087	5	0.00481822	0.000625206	264190	3	0.181252	0.0211675	1.35067e+06	6	0.00532691	0.000593196	508947	5	0.00424301	0.000477686	1.57748e+06	5	0.00305676	9.68e-05	1.05617e+06	5	0.00887212	0.000626211	411744	4	0.103565
ASLENSLEETK		2	sp|P02533|K1C14_HUMAN,sp|P08779|K1C16_HUMAN	610.804	0.00768471	0.000394766	59124.7	3	0.0639237	0.00775037	74337.9	3	0.611886	0.0544334	35116.5	2	0.236856	0.0299388	607943	2	0.121542	0.0136104	34227.9	1	1	0.203436	162624	2	0.458811	0.137213	97082	2	0.0718968	0.0078416	15810.4	1	0.185652	0.0236485	69281.3	2	0.220249	0.0237171	47674.9	2	0.179119	0.0310003	198060	3	0.768327
ASLENSLEETKGR		3	sp|P02533|K1C14_HUMAN,sp|P08779|K1C16_HUMAN	478.579	0.00133614	4.84e-06	284538	3	0.0310825	0.00361199	440590	3	0.0242183	0.00254292	373095	3	0.0406682	0.00422508	1318023	5	0.00406865	0.000936539	55323.6	2	0.218647	0.0332249	146059	1	0.475471	0.146239	529441	4	0.0311982	0.00291159	91366.3	2	0.283749	0.0363553	14296.4	1	1	0.164169	33695	2	0.802815	0.174423	569206	5	0.00637458
ASPAFLASQNTK		2	sp|P20742|PZP_HUMAN	617.825	0.000938558	4.84e-06	6547547	8	0.00119416	7.89e-05	9338792	8	0.00125643	0.000111794	9190475	8	0.00238983	0.000463327	20285794	8	0.00121307	0.000373471	2.13518e+06	5	0.218891	0.0332249	4.15536e+06	8	0.0093454	0.00127576	4.35528e+06	8	0.00468645	0.000593196	9421028	8	0.000472386	0.000285059	16487961	8	0.000399572	9.68e-05	17577652	8	0.00110303	0.00023753	9851156	8	0.00114709
ASPFCRPGSVLR	5 unknown (C+57.021464)	3	sp|Q4LDE5|SVEP1_HUMAN	449.571	0.00296654	0.000174475	239077	4	0.128416	0.015676	160143	3	0.312754	0.0311296	250426	4	0.179664	0.0237703	206235	3	0.120836	0.0136104	585628	4	0.122189	0.016622	626025	1	0.70146	0.275877	77152.6	2	0.670874	0.096044	9458.17	1	0.343154	0.0477236	105068	2	0.821365	0.0955237	203665	3	0.705855	0.148786	202987	4	0.215173
ASQGISNSLAWYQQKPGK		3	tr|A0A0G2JRQ6|A0A0G2JRQ6_HUMAN	655.006	0.00165784	4.84e-06	251651	2	0.0216694	0.00221717	370593	2	0.0044263	0.000354849	337679	2	0.0506592	0.00569801	130790	1	0.166822	0.0230586	283283	2	0.046106	0.0045579	52612.7	2	0.428761	0.121503	81309.7	1	0.0983628	0.010653	0	0	0.862271	0.172276	1.39613e+06	3	0.00498566	9.68e-05	23912.9	1	0.817431	0.177584	1.67243e+06	2	0.00581671
ASQGISNYLAWFQQKPGK		3	sp|P04430|KV116_HUMAN	675.018	0.00107606	4.84e-06	210635	5	0.08987	0.0111107	165809	4	0.0341275	0.0037741	10694	2	0.470243	0.0621729	710513	5	0.161555	0.021611	1.2974e+06	8	0.00984921	0.000625206	219447	6	0.282638	0.0515726	548040	8	0.0112502	0.000810284	5890.23	1	1	0.252555	1.10208e+06	6	0.0288425	0.00136069	25404.6	2	1	0.291216	2.98059e+06	8	0.0129356
ASQGISNYLAWYQQKPGK		3	sp|A0A075B6S5|KV127_HUMAN	680.35	0.000801954	4.84e-06	0	0	0.011176	0.00106068	0	0	0.000412525	0.000111794	0	0	0.00615924	0.000463327	0	0	0.0094015	0.00134426	0	0	0.00236245	0.000262238	0	0	0.0587374	0.00259352	0	0	0.0018568	0.000593196	0	0	0.161106	0.0198709	0	0	0.00108051	9.68e-05	0	0	0.0348697	0.0015996	0	0	0.00964101
ASQGISSWLAWYQQKPGK		3	sp|A0A0C4DH73|KV112_HUMAN,sp|P01611|KVD12_HUMAN	679.018	0.000423428	4.84e-06	217832	3	0.00647682	0.000299854	189057	2	0.00170983	0.000354849	67263	1	0.0135681	0.000894193	220283	2	0.0416192	0.00254564	365162	3	0.00373914	0.000625206	181246	2	0.0994416	0.00398096	371069	3	0.00215331	0.000593196	13094.5	1	0.341898	0.0475222	1.32546e+06	4	6.25e-05	9.68e-05	76139.6	2	0.0250158	0.00081606	759916	3	0.00901822
ASQGISSYLAWYQQKPGK		3	sp|A0A0C4DH67|KV108_HUMAN	671.346	0.000281697	4.84e-06	555737	7	0.00153237	0.000299854	477784	8	0.000602892	0.000111794	154089	2	0.0276545	0.00189287	1.32138e+06	7	0.0188312	0.00134426	2.40724e+06	8	0.000469615	0.000262238	1479522	7	0.108967	0.00581368	2.03216e+06	8	0.000383378	0.000259475	51995.1	1	0.255124	0.032808	6.09031e+06	8	0.000120542	9.68e-05	180045	2	0.0476692	0.00265761	3.60206e+06	8	0.004231
ASQGISSYLAWYQQKPGKAPK		3	sp|A0A0C4DH67|KV108_HUMAN	770.074	0.00457227	0.000214594	0	0	1	0.124112	16401.9	1	0.0852693	0.00912015	0	0	0.558529	0.0744992	7964.75	1	0.449455	0.0880175	0	0	0.0760231	0.00888302	7180.13	1	0.596867	0.215674	0	0	0.156088	0.0201304	0	0	0.906089	0.18729	10101.4	2	0.001233	9.68e-05	0	0	0.419439	0.08051	14085.8	1	0.0638613
ASQHGSDVVIETDFGLR		3	sp|Q9Y6R7|FCGBP_HUMAN	610.971	0.000666558	4.84e-06	1.54563e+06	8	0.00163144	0.000299854	2.39781e+06	8	0.000176318	0.000111794	1.89268e+06	8	0.00019348	0.000159645	29320688	8	0.000683919	0.000373471	5.85061e+06	8	0.00051185	0.000262238	1.18208e+06	7	0.142467	0.0135357	1.9757e+06	8	0.00104554	0.000259475	3541998	8	0.000901951	0.000285059	9632066	8	0.000242423	9.68e-05	580539	7	0.0133988	0.000626211	10664773	8	0.000217253
ASQSIGSSLHWYQQKPDQSPK		3	sp|A0A0C4DH24|KV621_HUMAN,sp|A0A0A0MT36|KVD21_HUMAN	791.392	0.000196255	4.84e-06	490666	3	0.0920789	0.0115203	0	0	0.00940435	0.000515449	46525.2	2	0.127633	0.0161813	53762.8	2	0.0919435	0.0104319	0	0	0.0111068	0.000986578	40149.1	3	0.836479	0.350109	0	0	0.0083254	0.000810284	32892	1	0.54258	0.0837316	0	0	0.0042939	9.68e-05	0	0	0.0168008	0.00081606	52440.2	1	0.0421329
ASQSISSWLAWYQQKPGK		3	sp|P01602|KV105_HUMAN	689.022	0.00111168	4.84e-06	92909.9	3	1	0.0976087	33528.3	3	1	0.136271	75581.4	2	1	0.24189	149239	5	0.192786	0.0280378	205232	3	0.762411	0.137126	88559.2	2	0.360606	0.0893851	1.20314e+06	5	0.0607823	0.00648939	14892.6	2	1	0.350904	3.09257e+06	7	0.016156	0.00074099	5516.3	2	1	0.243377	258139	3	0.107893
ASQSISSYLNWYQQKPGK		3	sp|P01597|KV139_HUMAN,sp|P04432|KVD39_HUMAN	695.685	0.000276508	4.84e-06	1.60334e+06	8	0.000107833	7.89e-05	1.38794e+06	8	9.24e-05	0.000111794	294450	6	0.0215171	0.00161264	4.43851e+06	8	0.000671674	0.000373471	8433979	8	0.000468787	0.000262238	2.2841e+06	8	0.0186696	0.00127576	7.31288e+06	8	0.000106491	0.000259475	87360.8	3	0.171669	0.020673	5546435	8	7.31e-05	9.68e-05	898686	7	0.0145296	0.00081606	6.48554e+06	8	0.000784495
ASQSISSYLNWYQQKPGKAPK		3	sp|P01597|KV139_HUMAN,sp|P04432|KVD39_HUMAN	794.413	0.00195822	4.84e-06	5823.08	2	1	0.143798	8787.96	2	0.195662	0.0205846	0	0	0.540287	0.0723291	145811	3	0.452546	0.089443	73699.2	2	0.00952937	0.000625206	109192	3	1	0.468733	186451	4	0.0115331	0.000810284	31434.2	1	0.986957	0.222108	101198	3	0.102216	0.00816368	48488.7	4	0.0756266	0.00829226	88758.9	3	0.161562
ASQSVSSNLAWYQQKPGQAPR		3	sp|A0A087WSY6|KVD15_HUMAN	768.389	0.000441507	4.84e-06	19624358	8	8.44e-05	7.89e-05	26091292	8	3.02e-05	0.000111794	19952902	8	9.44e-06	0.000159645	20953564	8	0.000199151	0.000373471	30351994	8	0.000149739	0.000262238	13890613	8	1.71e-05	0.000717624	28587220	8	8.78e-05	0.000259475	6077721	8	0.000154555	0.000285059	29179404	8	0.000864493	9.68e-05	10586000	8	4.07e-05	0.00023753	48465036	8	0.000338611
ASQSVSSSYLAWYQQKPGQAPR		3	sp|P01619|KV320_HUMAN	813.74	0.000172333	4.84e-06	34090764	8	2.7e-05	7.89e-05	40179072	8	5.69e-06	0.000111794	24097216	8	2.23e-06	0.000159645	34429796	8	4.17e-05	0.000373471	66635404	8	1.22e-05	0.000262238	48526216	8	2.76e-06	0.000717624	53452160	8	1.4e-05	0.000259475	7537645	8	2.98e-05	0.000285059	49409808	8	0.000170809	9.68e-05	12240010	8	7.41e-05	0.00023753	87971072	8	0.000123538
ASQSVSSSYLSWYQQKPGQAPR		3	sp|A0A0C4DH55|KVD07_HUMAN,tr|A0A0C4DH90|A0A0C4DH90_HUMAN	819.072	0.000287317	4.84e-06	10765986	8	0.00182492	0.000299854	12948996	8	2.56e-05	0.000111794	7916498	8	0.000391381	0.000159645	10269979	8	0.000673291	0.000373471	9059632	8	0.000394531	0.000262238	13832458	8	0.000420281	0.000717624	4.51941e+06	8	0.00142465	0.000593196	2.59068e+06	8	0.000474984	0.000285059	17486650	8	0.000542289	9.68e-05	4204739	8	0.000967834	0.00023753	12417528	8	0.000783222
ASQSVSSSYLTWYQQKPGQAPR		3	sp|A0A075B6H7|KV37_HUMAN	823.743	0.000213714	4.84e-06	7122326	8	0.00039503	7.89e-05	8515012	8	2.79e-05	0.000111794	6.03706e+06	8	5.47e-05	0.000159645	8544382	8	0.0013234	0.000373471	16357435	8	0.00019258	0.000262238	9547610	8	0.000324442	0.000717624	8.36827e+06	8	7.36e-05	0.000259475	1.81763e+06	8	0.000914101	0.000285059	12809474	8	0.00033206	9.68e-05	2.45932e+06	8	0.00107388	0.00023753	23408366	8	0.00151769
ASQSVSSYLAWYQQKPGQAPR		3	sp|P04433|KV311_HUMAN,sp|A0A0A0MRZ8|KVD11_HUMAN	784.729	0.000309825	4.84e-06	10278120	8	1.6e-05	7.89e-05	10186299	8	1.77e-05	0.000111794	3.69764e+06	8	1.69e-05	0.000159645	19169434	8	9.86e-05	0.000373471	19063270	8	2.26e-05	0.000262238	3928914	8	5.36e-05	0.000717624	12394724	8	3.14e-05	0.000259475	1450839	8	0.000443852	0.000285059	43132172	8	0.000341688	9.68e-05	4463903	8	6.79e-05	0.00023753	50498752	8	0.000280665
ASREEILAQAK		2	sp|P35579|MYH9_HUMAN	608.338	0.00195223	4.84e-06	498479	6	0.0503651	0.00616531	437180	6	0.035552	0.00412639	599075	6	0.252243	0.0321357	176527	4	1	0.263504	843472	2	1	0.296701	41001.8	3	1	0.4899	196005	2	0.985847	0.149059	525707	2	1	0.268042	580163	6	0.0334213	0.00148311	306963	2	1	0.323498	1.12778e+06	2	1
ASSEGGTAAGAGLDSLHK		2	sp|O15143|ARC1B_HUMAN	814.897	0.00314809	0.000174475	23851.8	4	1	0.122529	25977.7	3	1	0.148525	145912	2	1	0.178375	4195.95	1	1	0.341112	34062.2	1	1	0.241209	7181.73	1	0.963121	0.413663	26059.7	4	0.0769303	0.00816398	0	0	1	0.318489	9382.3	1	1	0.262773	11721.6	1	1	0.290164	11157.7	2	1
ASSFLGEK		2	sp|P0C0L5|CO4B_HUMAN	419.719	0.0031572	0.000174475	56899.9	2	0.0182682	0.00158479	0	0	0.772521	0.068255	119877	2	0.0847747	0.0103236	80770.5	2	0.272941	0.0457369	0	0	1	0.23392	22409.7	2	0.350017	0.0833405	7352.32	1	1	0.198978	84780.3	2	0.0101615	0.000477686	221950	2	0.0103545	0.000286743	118466	1	0.0821212	0.00890849	0	0	1
ASSIIDELFQDR		2	sp|P10909|CLUS_HUMAN	697.352	0.000935875	4.84e-06	12689576	8	3.03e-05	7.89e-05	17468776	8	4.97e-05	0.000111794	13951344	8	1.15e-05	0.000159645	133868416	8	3.79e-05	0.000373471	44254300	8	6.67e-05	0.000262238	32442460	8	0.000100732	0.000717624	31198438	8	7.18e-05	0.000259475	4.50611e+06	8	0.000429754	0.000285059	175914464	8	0.00017981	9.68e-05	26839362	8	7.25e-05	0.00023753	41938604	8	0.000137488
ASSLESGVPSR		2	sp|A0A0B4J2D9|KVD13_HUMAN,sp|P0DP09|KV113_HUMAN,sp|P01602|KV105_HUMAN	545.28	0.00370366	0.000174475	141248736	7	0.00471825	0.000299854	172743488	8	0.0077399	0.000515449	196788240	8	0.00650252	0.000463327	155700464	7	0.0258505	0.00186809	271836512	7	0.0190037	0.00116112	88790168	8	0.0165795	0.00127576	250183472	8	0.0110607	0.000810284	39229928	7	0.00230481	0.000477686	309595296	8	0.00670641	9.68e-05	64457880	7	0.0363578	0.00182116	295540064	8	0.0146494
ASSVVVSGTPIR		2	sp|P16930|FAAA_HUMAN	586.835	0.0100052	0.000483825	0	0	0.403468	0.0388702	0	0	0.857682	0.0764399	0	0	0.522336	0.0700202	0	0	0.920824	0.227758	0	0	1	0.317624	0	0	0.367465	0.0923201	0	0	0.130581	0.016687	0	0	0.996866	0.227037	0	0	1	0.213986	0	0	0.470451	0.091424	0	0	0.558493
ASTPGAAAQIQEVK		2	sp|P02730|B3AT_HUMAN	685.867	0.00165019	4.84e-06	6.31626e+06	8	0.000365315	7.89e-05	7.86677e+06	8	0.00169089	0.000354849	8174155	8	0.00127502	0.000159645	1.80893e+06	8	0.0115438	0.00134426	400680	6	0.0111891	0.000986578	957938	8	0.0116692	0.00127576	711500	8	0.00622965	0.000593196	6418102	8	0.00054927	0.000285059	832146	8	0.00642864	9.68e-05	576497	7	0.0048082	0.00023753	4.99118e+06	8	0.000901402
ASTPNGYDNGIIWATWK		2	sp|P02679|FIBG_HUMAN	947.46	0.000662999	4.84e-06	4.36542e+06	3	0.000334729	7.89e-05	2072351	3	9.5e-05	0.000111794	2828146	3	0.000492353	0.000159645	35049552	3	0.000785609	0.000373471	13838532	3	0.000795327	0.000262238	3.45309e+06	3	0.00236523	0.000717624	5.71537e+06	3	0.000670649	0.000259475	2754434	3	0.00010831	0.000285059	137037168	3	0.00015755	9.68e-05	2680493	3	0.000451792	0.00023753	73247296	3	0.0039731
ASVGQDSPEPR		2	sp|Q6UX71|PXDC2_HUMAN	571.775	0.00245468	0.000116103	91173.5	3	0.121761	0.0148657	117391	2	1	0.156515	123061	3	0.414175	0.05479	9304.83	3	0.335617	0.0584891	11714.3	2	1	0.189258	244507	3	0.483824	0.150432	23047.4	1	1	0.1896	53215.3	2	1	0.306267	112062	4	0.0111666	0.000286743	44818.7	3	0.614364	0.125986	25254.8	3	0.544264
ASVPTIQDQASAMQLSQCAK	18 unknown (C+57.021464)	3	sp|Q9Y490|TLN1_HUMAN	712.014	0.000717471	4.84e-06	373199	1	0.00130887	7.89e-05	116472	2	0.00237183	0.000354849	130451	1	0.00886617	0.000695124	39711.7	2	0.584735	0.124901	11203.8	1	0.913268	0.166816	32765.7	2	0.425407	0.119946	111291	1	0.00742484	0.000810284	0	0	0.846948	0.167951	246123	2	0.000945871	9.68e-05	0	0	0.521465	0.102177	71905.8	1	0.183205
ASVQLLVQDSLNPAVK		2	sp|P08514|ITA2B_HUMAN	841.478	0.00119143	4.84e-06	746094	8	0.00318885	0.000299854	651500	8	0.000964346	0.000111794	710185	8	0.000393654	0.000159645	1490481	8	0.00429622	0.000936539	1.95132e+06	8	0.000982721	0.000262238	77131	4	0.639442	0.244736	1.4422e+06	8	0.000655363	0.000259475	27143.3	3	1	0.296583	8.22355e+06	8	0.000997605	9.68e-05	22423.9	2	0.589071	0.120008	590665	7	0.0164
ASYAQQPAESR		2	sp|P98160|PGBM_HUMAN	604.289	0.00215255	4.84e-06	33454.5	2	0.605618	0.0526469	0	0	1	0.146318	2899.07	1	0.242642	0.0306444	7716.3	1	1	0.26024	7638.26	1	0.332038	0.053943	0	0	0.481513	0.150137	0	0	0.512351	0.0714745	15342.7	2	1	0.267502	37694.5	1	1	0.23505	28086.4	3	1	0.277803	38724	5	0.373175
ASYLDCIR	6 unknown (C+57.021464)	2	sp|P02787|TRFE_HUMAN	499.242	0.00177944	4.84e-06	24121534	8	0.000203719	7.89e-05	29908068	8	0.000397848	0.000111794	27483304	8	0.000590259	0.000159645	14163475	8	0.00120725	0.000373471	13762039	8	0.00196689	0.000262238	3.5989e+06	7	0.0181185	0.00127576	16313205	8	0.00128724	0.000593196	10635302	8	0.00140319	0.000285059	54582924	8	0.00124015	9.68e-05	4418695	8	0.00198106	0.00023753	17914386	8	0.00178034
ASYPDITGEK		2	sp|P11597|CETP_HUMAN	540.764	0.00446292	0.000214594	287220	4	0.168202	0.019534	344801	3	0.142411	0.0150166	342226	3	0.562992	0.075292	490512	4	0.562858	0.118301	561362	2	0.111746	0.0147676	124842	2	0.724472	0.288923	45749.8	3	0.549816	0.0769909	83767.7	2	0.903391	0.186291	580989	4	0.266888	0.0281848	293360	2	0.214739	0.0375401	327367	4	0.229104
ATAESASECLPCDCNGR	9 unknown (C+57.021464),14 unknown (C+57.021464),12 unknown (C+57.021464)	2	sp|P11047|LAMC1_HUMAN	949.377	0.00518496	0.000251842	28401.6	1	1	0.0935803	72004.6	1	1	0.096156	51171	1	1	0.206557	50528.3	2	1	0.253531	25700.3	1	1	0.252367	1788.64	1	1	0.488387	24752	2	1	0.229024	0	0	1	0.314748	21821.7	2	0.631811	0.0699184	11422.7	2	0.870988	0.192081	0	0	1
ATAGDTHLGGEDFDNR		3	sp|P0DMV9|HS71B_HUMAN,sp|P0DMV8|HS71A_HUMAN,sp|P17066|HSP76_HUMAN	559.248	0.000622415	4.84e-06	0	0	0.0040756	0.000299854	0	0	0.00480804	0.000354849	0	0	0.0054263	0.000463327	0	0	0.162079	0.021611	0	0	0.133504	0.018259	0	0	0.157627	0.016726	0	0	0.0022782	0.000593196	0	0	0.00238432	0.000477686	0	0	0.000501482	9.68e-05	0	0	0.0205157	0.00081606	0	0	0.00544015
ATAQMLEVMFK		2	sp|P18428|LBP_HUMAN	634.823	0.00205582	4.84e-06	144506	6	0.141015	0.0171392	62525.2	4	0.425176	0.0407994	72757.7	6	0.136163	0.0170881	648457	8	0.00243956	0.000936539	409972	7	0.0336312	0.00281082	259049	6	0.230176	0.0342182	40652.4	2	1	0.203555	32756.7	5	0.0395712	0.00305321	478490	6	0.00374785	9.68e-05	46533.6	2	1	0.265234	297061	7	0.0398282
ATATSCRPCPCPYIDASR	9 unknown (C+57.021464),6 unknown (C+57.021464),11 unknown (C+57.021464)	3	sp|P98160|PGBM_HUMAN	694.977	0.0543005	0.00177414	8807254	7	0.536092	0.0482971	13370645	7	0.0691624	0.00742316	12298592	7	0.639258	0.0851007	12005604	7	0.710986	0.163079	28219988	7	0.71438	0.126969	2851942	6	0.886762	0.377249	18791526	7	0.158686	0.0204184	4.12191e+06	6	0.872058	0.175146	22330004	8	0.394215	0.0413507	8889246	7	0.532712	0.105368	11170772	8	0.220708
ATAVVDGAFK		2	sp|P32119|PRDX2_HUMAN	489.766	0.00286679	0.000116103	5589538	8	0.00108487	7.89e-05	7.3834e+06	8	0.0010878	0.000111794	7399754	8	0.00126152	0.000159645	4441388	8	0.00259521	0.000936539	1.13976e+06	7	0.0192658	0.00116112	2803948	8	0.0100679	0.00127576	2.23596e+06	8	0.0035819	0.000593196	7402748	8	0.00118409	0.000285059	5809105	8	0.000508894	9.68e-05	1.54444e+06	7	0.042962	0.00245776	7098943	8	0.0309191
ATAVVDGAFKEVK		2	sp|P32119|PRDX2_HUMAN	667.869	0.00253513	0.000116103	225783	4	0.0980444	0.0122717	650546	4	0.0139393	0.00155135	485150	4	0.0741964	0.00866318	85923.2	3	0.260056	0.0431189	7387.49	1	0.255546	0.0399155	11014	1	0.920656	0.39628	11206.7	1	0.510971	0.0713206	95519.9	3	0.845195	0.167429	166161	3	0.182538	0.0199788	9449.91	1	0.734495	0.15613	118336	2	0.278894
ATCAPQHGAPGPGPADASK	3 unknown (C+57.021464)	3	sp|P21333|FLNA_HUMAN	597.281	0.000482063	4.84e-06	2.05456e+06	8	3.01e-06	7.89e-05	2.97376e+06	8	7.31e-05	0.000111794	3007857	8	2.64e-06	0.000159645	4481241	8	0.000151545	0.000373471	1.54139e+06	8	0.000211883	0.000262238	1.45982e+06	8	1.97e-05	0.000717624	2.63309e+06	8	4.7e-05	0.000259475	221358	8	0.00130319	0.000285059	2.55012e+06	8	7.07e-05	9.68e-05	849391	8	0.0006764	0.00023753	445405	8	0.00177604
ATDAEADVASLNR		2	sp|P09493|TPM1_HUMAN,sp|P07951|TPM2_HUMAN	666.823	0.00201888	4.84e-06	27482.3	1	0.00216441	0.000299854	113639	1	0.0016909	0.000354849	101289	1	0.00959899	0.000695124	20446.9	1	0.0486333	0.00344047	0	0	0.0176204	0.00116112	0	0	0.26951	0.0488414	45946.4	1	0.00868628	0.000810284	0	0	0.443122	0.0652325	151474	1	0.00441718	9.68e-05	0	0	0.0203622	0.00081606	0	0	0.0222423
ATEDEGSEQKIPEATNR		3	sp|P01008|ANT3_HUMAN	625.629	0.000809218	4.84e-06	3315506	8	0.00104326	7.89e-05	3838989	8	0.00140511	0.000111794	5.13948e+06	8	0.000992753	0.000159645	6.08369e+06	8	0.00134579	0.000373471	1.93506e+06	8	0.0182995	0.00116112	1.09862e+06	7	0.0933472	0.00398096	2378090	8	0.00728354	0.000810284	1.90545e+06	7	0.00259801	0.000477686	7.85332e+06	8	0.000375962	9.68e-05	1.90178e+06	7	0.0141663	0.00081606	2.99233e+06	8	0.0111828
ATEHLSTLSEK		2	sp|P02647|APOA1_HUMAN	608.314	0.000574071	4.84e-06	5.25948e+06	8	5.2e-06	7.89e-05	2.77995e+06	8	0.00010279	0.000111794	11422123	8	8.02e-05	0.000159645	9038866	8	9.4e-05	0.000373471	1358426	8	0.000607864	0.000262238	1.66291e+06	8	0.000204029	0.000717624	2.82863e+06	8	0.000250824	0.000259475	2842055	8	0.00013947	0.000285059	10851039	8	0.000158194	9.68e-05	3.66677e+06	8	0.000122081	0.00023753	1.5036e+06	8	0.000423248
ATFGCHDGYSLDGPEEIECTK	5 unknown (C+57.021464),19 unknown (C+57.021464)	3	sp|P02749|APOH_HUMAN	796.004	0.000565665	4.84e-06	1475488	8	0.00155363	0.000299854	2.06716e+06	8	0.00324466	0.000354849	1.40767e+06	8	0.00415891	0.000463327	3.03485e+06	8	0.051568	0.00344047	2.40714e+06	8	0.0159083	0.00116112	151735	4	0.987746	0.421034	1.13981e+06	8	0.0191495	0.00156727	130363	4	0.174758	0.0207872	7.20555e+06	8	0.0018066	9.68e-05	131956	5	0.622883	0.127735	2376876	8	0.0273574
ATFQTPDFIVPLTDLR		2	sp|P04114|APOB_HUMAN	917.491	0.00132866	4.84e-06	11502514	8	0.000144953	7.89e-05	15420220	8	0.000331574	0.000111794	24577200	8	2.89e-05	0.000159645	383643072	8	5.98e-05	0.000373471	139431328	8	5.42e-05	0.000262238	8747329	8	6.55e-05	0.000717624	46878280	8	0.000151993	0.000259475	22033964	8	0.000648803	0.000285059	588996672	8	0.000527856	9.68e-05	8503032	8	0.000168016	0.00023753	245718336	8	0.000226185
ATFTCFVVGSDLK	5 unknown (C+57.021464)	2	sp|P01880|IGHD_HUMAN	722.861	0.00537005	0.000286909	53115.3	2	0.919386	0.0764052	92772.4	3	1	0.159541	56140.4	4	0.532614	0.0711787	291440	4	0.75016	0.173201	281134	3	1	0.301978	90946	2	1	0.504961	108216	5	1	0.251671	52367.4	2	1	0.326466	15370410	8	0.00253935	9.68e-05	53826.3	2	1	0.270929	53614.3	3	0.793535
ATGGGLSSVGGGSSTIK		2	sp|P04259|K2C6B_HUMAN	718.373	0.00603477	0.00030891	6220.65	1	1	0.151955	19090.6	1	0.981147	0.0895874	22917.3	2	1	0.199415	53940.5	2	1	0.350495	9242.51	1	0.885859	0.161536	0	0	0.754504	0.305254	70455.5	3	0.19708	0.0261239	0	0	0.922113	0.192775	0	0	1	0.210624	4924.78	1	0.673061	0.141835	388788	5	0.0216907
ATGTPPPQINWLK		2	sp|Q96RW7|HMCN1_HUMAN	711.891	0.00384516	0.000174475	17356.4	1	0.570424	0.0504732	8015.25	1	1	0.20013	6728.34	2	1	0.218605	24515.4	1	0.544817	0.112846	62780.6	2	0.276383	0.04402	17666.5	2	0.877363	0.373541	19336.7	1	1	0.23009	22427.3	1	1	0.266934	25021.8	1	1	0.177279	21057.9	1	0.157279	0.0246116	31096.6	1	1
ATGVLYDYVNK		2	sp|P04114|APOB_HUMAN	621.822	0.00292348	0.000116103	336753440	8	0.00088348	7.89e-05	416927584	8	0.000550212	0.000111794	352517856	8	0.000511239	0.000159645	300111008	8	0.00443422	0.00132476	707991936	8	0.00174249	0.000262238	129332144	8	0.0833914	0.00259352	538264576	8	0.00110062	0.000259475	147077360	8	0.00305299	0.000477686	493603456	8	0.00370109	9.68e-05	263534576	8	0.00136455	0.00023753	372794688	8	0.00164527
ATIGADFLTK		2	sp|P51149|RAB7A_HUMAN	518.787	0.00666465	0.000329866	427809	2	0.0871841	0.0107628	498293	4	0.0675492	0.00734985	408263	3	0.0669028	0.00810441	167304	2	0.810393	0.192545	326362	3	0.428499	0.0727952	73716.1	2	0.668566	0.259018	576251	3	0.0737295	0.00803369	186496	2	0.0432693	0.00320771	420435	4	0.163497	0.0171626	95908.3	3	0.104515	0.013174	98661	2	0.632531
ATISALEAK		2	sp|P35580|MYH10_HUMAN	452.261	0.00453346	0.000214594	1.13644e+06	6	0.0209314	0.00212045	1729891	6	0.0232029	0.00254292	1.79437e+06	5	0.0798312	0.00985309	515990	6	0.585668	0.124988	209942	6	0.20833	0.0316456	126583	4	0.840148	0.352055	948158	6	0.0948479	0.0103988	81621.2	4	0.191664	0.025004	1.86655e+06	6	0.0308192	0.00136069	366227	4	0.209653	0.036796	368580	5	0.102179
ATLLDIYK		2	sp|P01031|CO5_HUMAN	468.774	0.00332877	0.000174475	566427	5	0.00458654	0.000299854	517218	5	0.00298751	0.000354849	484427	5	0.0118883	0.000894193	714606	5	0.00662135	0.00132476	412730	5	0.017804	0.00116112	375129	5	0.0532277	0.00230525	336750	5	0.00718084	0.000810284	269196	5	0.0129115	0.000477686	2.50737e+06	5	0.00122017	9.68e-05	311448	4	0.0191464	0.00081606	368787	5	0.0663836
ATLPDADKER		2	sp|P12814|ACTN1_HUMAN	558.288	0.00273892	0.000116103	192881	4	0.0289282	0.00300273	132933	4	0.68701	0.0610955	335188	2	0.0641929	0.00781378	86792.2	3	0.896649	0.219918	16629.7	1	1	0.189652	23647.8	2	0.609493	0.223473	13172.9	3	1	0.191493	8787.83	1	1	0.26932	414382	4	0.29409	0.0312143	27656	2	0.331243	0.0614713	121057	3	1
ATLYALSHAVNNYHK		2	sp|P04114|APOB_HUMAN	851.439	0.000314623	4.84e-06	10203301	8	2.38e-05	7.89e-05	6514243	8	0.000116661	0.000111794	6093949	8	0.000256401	0.000159645	9018867	8	0.000347394	0.000373471	14359215	8	4.27e-05	0.000262238	2.37323e+06	8	0.00661142	0.00127576	8884260	8	6.55e-05	0.000259475	721993	8	0.00126684	0.000285059	11672582	8	0.000195478	9.68e-05	3.82011e+06	8	6.07e-05	0.00023753	12731345	8	0.00013049
ATPSVTLFPPSSEELQANK		3	sp|P15814|IGLL1_HUMAN	672.681	0.00411163	0.000174475	0	0	0.0100173	0.000771051	0	0	0.0088671	0.000515449	0	0	0.0382105	0.00394388	0	0	0.295806	0.0499686	0	0	0.0657908	0.00773003	0	0	0.114035	0.00662578	0	0	0.019261	0.00156727	0	0	0.0594901	0.00604998	0	0	0.0399223	0.0021783	0	0	0.0710841	0.00751956	0	0	0.114507
ATTVTGTPCQDWAAQEPHR	9 unknown (C+57.021464)	3	sp|P00747|PLMN_HUMAN	709.329	0.000269149	4.84e-06	3.27065e+06	8	5.41e-05	7.89e-05	3555719	8	0.00012999	0.000111794	2555328	8	5.11e-05	0.000159645	4.05393e+06	8	0.00762821	0.00134426	2.85308e+06	8	0.000744251	0.000262238	1.52165e+06	8	0.00595874	0.00127576	2.64513e+06	8	0.00106249	0.000259475	1.25313e+06	8	0.00112944	0.000285059	9336264	8	1.44e-05	9.68e-05	1.37747e+06	8	0.0052561	0.000626211	2.2372e+06	8	0.000520185
ATTVTGTPCQEWAAQEPHR	9 unknown (C+57.021464)	3	sp|P08519|APOA_HUMAN	714.001	0.000400257	4.84e-06	15733563	8	6.4e-05	7.89e-05	16540266	8	5.86e-05	0.000111794	13965065	8	0.000149479	0.000159645	67522552	8	0.000176095	0.000373471	1.24734e+06	7	0.0189468	0.00116112	5.56743e+06	8	0.00902145	0.00127576	958837	7	0.0180979	0.00156727	266716	6	0.0646765	0.00620109	23742904	8	4.83e-05	9.68e-05	2.86806e+06	8	0.0146646	0.00081606	1318453	6	0.195051
ATVAVYLESLQDTK		2	sp|P04114|APOB_HUMAN	769.409	0.000937036	4.84e-06	840912	8	0.00163323	0.000299854	1.57629e+06	8	0.00126207	0.000111794	1403228	8	0.000391428	0.000159645	5.20202e+06	8	0.000144136	0.000373471	3.57309e+06	8	0.000757287	0.000262238	680244	8	0.00689942	0.00127576	2.195e+06	8	0.00037166	0.000259475	653275	8	0.000375323	0.000285059	9340867	8	0.000155814	9.68e-05	866882	8	0.00261711	0.00023753	3.07975e+06	8	0.000536043
ATVLNYLPK		2	sp|P20742|PZP_HUMAN,sp|P01023|A2MG_HUMAN	509.8	0.00279796	0.000116103	5841789	8	0.0036832	0.000299854	7.38349e+06	8	0.0016983	0.000354849	7226498	8	0.00509744	0.000463327	5892973	8	0.0177991	0.00134426	5.36973e+06	8	0.0091313	0.000625206	3.80882e+06	8	0.0570261	0.00259352	5071373	8	0.00508249	0.000593196	3648195	8	0.00213431	0.000285059	9615653	8	0.00180987	9.68e-05	2.24218e+06	8	0.0077891	0.000626211	7439414	8	0.00730876
ATVLNYLPKCIR	10 unknown (C+57.021464)	3	sp|P20742|PZP_HUMAN,sp|P01023|A2MG_HUMAN	483.275	0.00241879	0.000116103	15528.6	2	0.194419	0.0218997	5071.48	1	0.049319	0.00569328	4664.52	1	0.0266829	0.00189287	0	0	0.839744	0.202593	7484.5	1	0.136336	0.0188532	4855.32	1	1	0.431816	0	0	1	0.198978	5123.11	1	0.0124143	0.000477686	0	0	0.0415837	0.00239554	0	0	0.866698	0.191019	17252.9	2	0.0851955
ATVVYQGER		2	sp|P02749|APOH_HUMAN	511.767	0.00307699	0.000174475	3.58872e+06	7	0.00762125	0.00064569	699917	5	0.414024	0.0395889	6.23532e+06	8	0.0183259	0.00161264	1.59148e+06	7	0.0920018	0.0104319	563610	4	0.43008	0.0728422	166661	4	0.849264	0.356168	1057516	5	0.04709	0.00529407	3.98207e+06	7	0.00964118	0.000477686	4.54239e+06	7	0.00577561	9.68e-05	271279	5	0.249339	0.045301	400782	4	0.242483
ATWSGAVLAGR		2	sp|P04217|A1BG_HUMAN	544.796	0.0493115	0.00168167	0	0	0.258379	0.0284414	0	0	0.370454	0.0358477	0	0	0.242181	0.0305277	0	0	0.119403	0.0135092	0	0	0.121574	0.016622	0	0	0.353374	0.0854481	0	0	0.145136	0.0186459	0	0	0.492059	0.072942	0	0	0.0273421	0.00112764	0	0	0.357016	0.0656433	0	0	1
AVAEPGIQLK		2	sp|P35443|TSP4_HUMAN,sp|P49747|COMP_HUMAN	513.303	0.00364521	0.000174475	4.82836e+06	6	0.00317118	0.000299854	6390505	6	0.0156239	0.00203318	6310061	5	0.169105	0.022443	6388479	6	0.00683824	0.00132476	12019104	6	0.00378789	0.000625206	1.89073e+06	5	0.0303356	0.00172512	3901013	6	0.014962	0.00146949	553933	4	0.0509647	0.0043286	13996595	6	0.00438614	9.68e-05	3.85834e+06	6	0.00509911	0.000626211	6890398	6	0.00149747
AVAEQIPLLVQGVR		2	sp|Q9Y490|TLN1_HUMAN	746.946	0.000735675	4.84e-06	14238780	8	0.000120896	7.89e-05	17580424	8	6.11e-05	0.000111794	14774162	8	5.16e-05	0.000159645	3.77468e+06	8	0.00117056	0.000373471	5.74026e+06	8	0.000161099	0.000262238	2220410	5	0.0140332	0.00127576	27494348	8	0.000126989	0.000259475	698022	6	0.0103861	0.000477686	16712350	8	0.000228849	9.68e-05	3.13915e+06	7	0.000613899	0.00023753	1.70105e+06	6	0.0511626
AVAGDASESALLK		2	sp|P05023|AT1A1_HUMAN	616.33	0.00719054	0.000329866	13866.7	1	0.0785683	0.00970898	0	0	0.0824899	0.00868111	108690	1	0.737853	0.0973383	80613.3	2	0.976324	0.244707	201617	1	0.965256	0.178947	1667.99	1	0.956566	0.410028	0	0	0.0537115	0.00554275	0	0	0.9749	0.216177	221353	2	0.234715	0.0250775	94815.9	2	0.67465	0.142279	23708.7	2	1
AVAGNISDPGLQK		2	sp|P18206|VINC_HUMAN	635.344	0.00136755	4.84e-06	13202552	8	0.000107187	7.89e-05	17208740	8	0.000861728	0.000111794	15522401	8	0.000239521	0.000159645	4.95926e+06	8	0.0204442	0.00134426	4.36306e+06	8	0.0127173	0.00116112	1.49056e+06	8	0.0202872	0.00127576	15427619	8	0.00123673	0.000593196	955051	8	0.0170208	0.000477686	15866580	8	0.00081074	9.68e-05	2864289	8	0.00915482	0.000626211	2928267	8	0.0124365
AVAQALEVIPR		2	sp|P49368|TCPG_HUMAN	583.848	0.00228668	0.000116103	274581	3	0.0346498	0.00411685	238816	4	0.0276533	0.00294427	169521	4	0.0627419	0.00750436	0	0	0.90854	0.22331	7575.8	1	1	0.231681	0	0	0.910917	0.392058	162329	4	0.234479	0.0325941	6105.98	1	0.860085	0.171881	63965.5	3	0.347778	0.0364061	6102.37	1	0.287609	0.0533538	9081.18	1	0.562251
AVAQPGLQLK		2	sp|P49746|TSP3_HUMAN	512.811	0.00503362	0.000251842	4385914	4	0.00997336	0.000771051	5614435	4	0.0207151	0.00234474	5707371	4	0.326108	0.0434483	5509474	4	0.0314576	0.00210889	10420980	4	0.0139026	0.00116112	1.63598e+06	4	0.118774	0.00703845	3383869	4	0.0269973	0.00206576	527857	3	0.0558743	0.00503811	12296124	4	0.00841206	0.000286743	3.38175e+06	4	0.0132715	0.000626211	5961767	4	0.013437
AVASAAAALVLK		2	sp|Q9Y490|TLN1_HUMAN	542.84	0.00226827	4.84e-06	2.99612e+06	8	0.000464588	7.89e-05	2.6919e+06	8	0.00240678	0.000354849	2.62956e+06	8	0.000282768	0.000159645	657321	7	0.0582385	0.004794	694893	7	0.0539968	0.00574515	340343	5	0.114469	0.00662578	2.72709e+06	8	0.0159196	0.00146949	98562.8	3	0.747089	0.136282	4614363	8	0.000924877	9.68e-05	140512	3	0.550818	0.111017	396772	5	0.488169
AVCMLSNTTAIAEAWAR	3 unknown (C+57.021464)	2	sp|P68366|TBA4A_HUMAN,sp|Q9NY65|TBA8_HUMAN,sp|Q71U36|TBA1A_HUMAN	932.956	0.00638824	0.00030891	1270781	8	0.00601595	0.000299854	38184.6	4	1	0.149978	12254.8	3	1	0.16481	188468	5	0.466688	0.0920779	55089.9	4	0.250583	0.0387653	1807.94	2	0.730384	0.292429	12028.5	3	1	0.170451	63963.3	4	0.0119428	0.000477686	328780	7	0.0197565	0.00074099	5390.61	1	0.936174	0.209145	591767	6	0.13453
AVDIPGLEAATPYR		2	sp|P24821|TENA_HUMAN	736.891	0.000837864	4.84e-06	11706152	8	0.000241945	7.89e-05	12772898	8	0.000703022	0.000111794	10480536	8	0.00033045	0.000159645	25649490	8	0.00182862	0.000936539	11440813	8	0.00290069	0.000262238	22330686	8	0.00245377	0.000717624	15025378	8	0.000407151	0.000259475	6126708	8	0.000476045	0.000285059	15743279	8	0.00083626	9.68e-05	38046660	8	0.000755077	0.00023753	11109177	8	0.00830685
AVDIPGLK		2	sp|P24821|TENA_HUMAN	406.747	0.00419048	0.000174475	5.76715e+06	5	0.623017	0.0542798	6675459	5	0.272903	0.0278457	6117662	5	0.0123649	0.000894193	6705358	5	0.0156883	0.00134426	3325118	5	0.165374	0.0246806	8483755	5	0.0667886	0.00259352	4.19488e+06	5	0.0341998	0.00371785	2.60608e+06	5	0.10435	0.0113028	3.4943e+06	5	0.099116	0.00757123	12075502	5	0.0146479	0.00081606	2.94808e+06	4	0.664976
AVDTWSWGER		2	sp|Q08380|LG3BP_HUMAN	603.781	0.00162928	4.84e-06	179408032	8	0.000438919	7.89e-05	204106176	8	0.000189407	0.000111794	129490952	8	0.000173603	0.000159645	209333984	8	0.000577751	0.000373471	498197504	8	0.00120696	0.000262238	113246896	8	0.00131147	0.000717624	231331360	8	0.000542521	0.000259475	112629416	8	0.000419297	0.000285059	287625216	8	0.0027393	9.68e-05	248459552	8	0.000591183	0.00023753	370420768	8	0.00166127
AVEPQLQEEER		2	sp|P55058|PLTP_HUMAN	664.328	0.00077954	4.84e-06	746381	5	0.00202535	0.000299854	849059	5	0.00392031	0.000354849	807456	6	0.00118578	0.000159645	2633217	7	0.00157872	0.000936539	728298	5	0.0032446	0.000625206	627979	4	0.0588045	0.00259352	1.80665e+06	5	0.00259512	0.000593196	278055	5	0.0120828	0.000477686	4482786	5	0.000367992	9.68e-05	584666	6	0.00507593	0.000626211	1.45479e+06	5	0.00425437
AVFPSIVGRPR		3	sp|P68032|ACTC_HUMAN,sp|P63261|ACTG_HUMAN,sp|P60709|ACTB_HUMAN	400.24	0.000299627	4.84e-06	130469392	8	0.000188974	7.89e-05	123307960	8	0.000181203	0.000111794	104100432	8	0.000108291	0.000159645	22936618	8	0.000628575	0.000373471	26071176	8	0.000863782	0.000262238	15683099	8	0.0027988	0.000717624	99442056	8	0.000639584	0.000259475	14414617	8	0.00126658	0.000285059	63258960	8	0.000461724	9.68e-05	16631040	8	0.00051579	0.00023753	22015732	8	0.00196852
AVFQESIR		2	sp|O00139|KIF2A_HUMAN	475.259	0.00691755	0.000329866	0	0	0.241421	0.0268633	0	0	0.130255	0.014021	0	0	0.172581	0.0226974	0	0	0.581251	0.123819	0	0	0.28417	0.0453076	0	0	0.556453	0.196402	0	0	0.69074	0.0989894	0	0	0.867229	0.172983	0	0	0.995311	0.124847	0	0	0.3787	0.0707704	0	0	0.633026
AVFVDLEPTVIDEIR		2	sp|P68366|TBA4A_HUMAN	858.464	0.000392106	4.84e-06	1.0214e+06	8	8.09e-05	7.89e-05	225967	7	0.000200452	0.000111794	184080	6	0.00334019	0.000463327	808532	8	0.000267027	0.000373471	539706	8	0.00052254	0.000262238	72910	3	0.243579	0.0384917	309716	7	0.000697274	0.000259475	63549.9	4	0.00631748	0.000477686	2.40736e+06	8	0.00017588	9.68e-05	38225.1	2	1	0.226071	667855	7	0.00162126
AVFVDLEPTVIDEVR		2	sp|Q71U36|TBA1A_HUMAN	851.457	0.000567884	4.84e-06	6934554	8	4.58e-05	7.89e-05	1.46043e+06	8	0.000605972	0.000111794	1.00299e+06	8	0.00169595	0.000159645	3610698	8	0.000409984	0.000373471	1.45615e+06	8	0.00208148	0.000262238	192039	6	0.186107	0.0217793	1688687	8	0.000853297	0.000259475	889953	8	0.000156499	0.000285059	5.19114e+06	8	0.000136881	9.68e-05	704640	8	0.00389307	0.00023753	3.60645e+06	8	0.00106259
AVGDKLPECEAVCGKPK	13 unknown (C+57.021464),9 unknown (C+57.021464)	2	sp|P00739|HPTR_HUMAN,sp|P00738|HPT_HUMAN	929.464	0.000512859	4.84e-06	28581628	8	3.36e-05	7.89e-05	26067228	8	3.62e-05	0.000111794	32641480	8	1.66e-05	0.000159645	404304768	8	7.46e-05	0.000373471	14699478	8	0.000243175	0.000262238	256856544	8	2.62e-05	0.000717624	10990466	8	0.000176046	0.000259475	49832028	8	9.4e-05	0.000285059	172321392	8	8.28e-05	9.68e-05	37194724	8	0.000100082	0.00023753	61644892	8	7.71e-05
AVGYLITGYQR		2	sp|P20742|PZP_HUMAN	620.838	0.00173228	4.84e-06	13092010	8	0.00196198	0.000299854	16097383	8	0.00433499	0.000354849	12991655	8	0.00606915	0.000463327	29460286	8	0.0108967	0.00134426	1.30775e+06	7	0.247935	0.0381522	6290972	7	0.336946	0.0797538	8457026	8	0.0204921	0.00156727	17221820	8	0.00591254	0.000477686	26113258	8	0.00296061	9.68e-05	28424936	8	0.00491964	0.000626211	16484156	8	0.00563304
AVIDQCNHDNILR	6 unknown (C+57.021464)	3	sp|P17301|ITA2_HUMAN	523.26	0.000534102	4.84e-06	0	0	0.0245969	0.00237724	0	0	0.0061041	0.000354849	0	0	0.0117806	0.000894193	0	0	0.135434	0.0171776	0	0	0.0381446	0.00337187	0	0	0.447186	0.131823	0	0	0.0183997	0.00156727	0	0	1	0.274811	0	0	0.0640338	0.00398759	0	0	0.0484467	0.0028679	0	0	0.0511308
AVLCPPPVK	4 unknown (C+57.021464)	2	sp|P63000|RAC1_HUMAN	490.784	0.00156359	4.84e-06	0	0	0.00172383	0.000299854	0	0	0.0101807	0.000653947	0	0	0.0213851	0.00161264	0	0	1	0.341877	0	0	0.0723648	0.008277	0	0	0.730336	0.292429	0	0	0.0478518	0.00535716	0	0	0.370021	0.0525408	0	0	0.089926	0.00699631	0	0	0.907513	0.202614	0	0	0.432249
AVLDVFEEGTEASAATAVK		2	sp|P01011|AACT_HUMAN	954.483	0.00306885	0.000174475	178857	5	0.221508	0.0248838	84273.7	4	0.035883	0.00412639	66181.7	4	0.0463617	0.00482242	4840643	8	0.0799142	0.00834244	87511.3	2	0.713423	0.126798	172344	6	0.552431	0.195036	157986	5	0.0733858	0.00803369	22629.3	3	0.05707	0.00522502	2778398	8	0.00534996	9.68e-05	75270.7	3	0.376125	0.0704119	383286	6	0.152826
AVLFCLSEDKK	5 unknown (C+57.021464)	2	sp|P23528|COF1_HUMAN	655.345	0.000895848	4.84e-06	885848	5	0.0024617	0.000299854	1.09272e+06	5	0.000574198	0.000111794	1.05901e+06	5	0.0354467	0.00341307	354267	5	0.0845983	0.00892092	118766	3	0.123842	0.0168246	36248.8	2	0.845151	0.354343	658777	4	0.00631342	0.000593196	39613.5	2	0.871856	0.175146	961883	5	0.0237441	0.00112764	41541.6	2	0.292164	0.0545894	37833.6	3	1
AVLGTSNFK		2	sp|P02786|TFR1_HUMAN	468.761	0.0564838	0.00180462	374610	2	0.787441	0.0659214	259699	3	1	0.13344	352611	2	1	0.17521	93465.3	2	0.920024	0.227591	614626	4	0.797574	0.143805	88963.2	2	0.974857	0.417871	6019277	4	0.14707	0.0192256	85697.8	2	0.927432	0.195586	50267.8	2	1	0.188908	287200	3	0.861409	0.189693	16576	2	0.755991
AVLTIDEK		2	sp|P01009|A1AT_HUMAN	444.755	0.00404133	0.000174475	39318240	8	0.00190987	0.000299854	51326396	8	0.0022847	0.000354849	47355432	8	0.00471576	0.000463327	96226632	8	0.00718107	0.00132476	15464311	8	0.00769807	0.000625206	62573332	8	0.022862	0.00127576	41383480	8	0.00534347	0.000593196	37224056	8	0.00310123	0.000477686	57202220	8	0.00506754	9.68e-05	97558992	8	0.00702686	0.000626211	35354244	8	0.00594285
AVLVDLEPGTMDSIR		2	sp|Q9H4B7|TBB1_HUMAN	808.422	0.000791939	4.84e-06	467002	4	0.0036778	0.000299854	350486	3	0.00193254	0.000354849	210118	3	0.0495054	0.00559082	556098	3	0.022861	0.00134426	269310	3	0.0391155	0.00337187	40624.9	1	0.733574	0.293943	524358	4	0.00165553	0.000593196	0	0	1	0.297476	1558602	4	0.00107909	9.68e-05	52809.1	2	0.0397794	0.00228021	367646	4	0.0155884
AVLVDLEPGTMDSVR		2	sp|P68371|TBB4B_HUMAN	801.414	0.000884981	4.84e-06	208484	2	0.0207225	0.00201456	30127.9	2	1	0.108851	89552.8	2	0.0713003	0.00838452	170205	3	0.113291	0.0125323	151015	2	0.684072	0.120647	0	0	0.40001	0.107714	186768	1	0.00931987	0.000810284	10969.8	1	0.67088	0.116059	382325	3	0.00243629	9.68e-05	14413.9	2	0.506839	0.099385	50064.1	2	0.273121
AVLYNYR		2	sp|P01024|CO3_HUMAN	449.743	0.00436264	0.000214594	14780566	4	0.00361446	0.000299854	22262114	4	0.00768854	0.000515449	18493412	4	0.01481	0.00129213	24076454	4	0.0119375	0.00134426	10026526	4	0.0181632	0.00116112	6.76594e+06	4	0.171298	0.0189657	9793077	4	0.0222976	0.00156727	9664182	4	0.00912438	0.000477686	81144888	4	0.00820479	0.000286743	12946585	4	0.034985	0.00182116	10669555	4	0.0135804
AVMDDFAAFVEK		2	sp|P02768|ALBU_HUMAN	671.821	0.00127878	4.84e-06	81661472	8	0.000176802	7.89e-05	89199744	8	0.000119227	0.000111794	63519476	8	5.62e-05	0.000159645	112749024	8	0.000223056	0.000373471	40805796	8	0.000234836	0.000262238	13711008	8	0.000816112	0.000717624	29094302	8	0.000275458	0.000259475	23521528	8	0.000186353	0.000285059	362692352	8	0.000799516	9.68e-05	17062296	8	0.000270634	0.00023753	186004192	8	0.00109362
AVPPNNSNAAEDDLPTVELQGVVPR		3	sp|P00488|F13A_HUMAN	868.108	0.00150376	4.84e-06	2.28044e+06	1	0.291177	0.030599	38185.9	1	0.00357914	0.000354849	29309.6	1	0.0040693	0.000463327	63311.5	2	0.270114	0.0449882	31309.2	2	0.025912	0.00240797	7365.59	1	1	0.4911	0	0	0.00730361	0.000810284	0	0	1	0.350904	1.18331e+06	3	0.000166224	9.68e-05	0	0	1	0.3067	402298	4	0.00223084
AVQPGETYTYK		2	sp|P12259|FA5_HUMAN	628.812	0.00210029	4.84e-06	0	0	0.00520957	0.000299854	0	0	0.0160092	0.00203318	0	0	0.0189441	0.00161264	0	0	0.0219811	0.00134426	0	0	0.0137724	0.00116112	0	0	0.0926129	0.00398096	0	0	0.0147029	0.00146949	0	0	0.00731962	0.000477686	0	0	0.00116224	9.68e-05	0	0	0.0122455	0.000626211	0	0	0.00933692
AVSMPSFSILGSDVR		3	sp|P04114|APOB_HUMAN	522.605	0.000510096	4.84e-06	408603	8	0.00128762	7.89e-05	755052	7	0.0001271	0.000111794	199675	6	0.00261205	0.000463327	1.15098e+06	8	0.000284648	0.000373471	697496	8	0.000962441	0.000262238	235364	5	0.0306804	0.00172512	792730	8	0.000456523	0.000259475	156119	3	0.00756246	0.000477686	2405171	8	0.000309295	9.68e-05	110349	5	0.0134883	0.000626211	2717468	8	0.000345029
AVSPLPYLR		2	sp|P04275|VWF_HUMAN	508.3	0.00420524	0.000174475	0	0	0.0146701	0.00113741	0	0	0.0335812	0.0037741	0	0	0.0284241	0.00189287	0	0	0.506364	0.101625	0	0	0.30358	0.049049	0	0	0.737351	0.295645	0	0	0.291224	0.0410422	0	0	0.00982932	0.000477686	0	0	0.0917075	0.00717287	0	0	0.106354	0.013174	0	0	0.0234411
AVTDEEPFLIFANR		2	sp|Q07954|LRP1_HUMAN	811.415	0.000737402	4.84e-06	217350	3	0.121151	0.0146757	310935	5	0.000701001	0.000111794	191989	5	0.00872136	0.000695124	936904	6	0.00228211	0.000936539	409964	6	0.00177508	0.000262238	82066.3	3	0.15726	0.016726	330079	6	0.00265089	0.000593196	51497.9	2	0.598572	0.0966506	1.63402e+06	8	0.000202923	9.68e-05	339657	7	0.00110129	0.00023753	1.08451e+06	8	0.00121964
AVTELNEPLSNEDR		2	sp|Q04917|1433F_HUMAN	793.886	0.000510932	4.84e-06	353694	3	0.00447974	0.000299854	174633	2	0.000325488	0.000111794	363720	2	0.00409446	0.000463327	79969	2	0.421044	0.081076	62133.9	1	0.0205786	0.00116112	67109.8	2	0.149074	0.0152706	485808	3	0.00143558	0.000593196	17191.4	1	0.0147646	0.000477686	399985	2	0.0794515	0.0061437	174030	2	0.0806499	0.00878462	204865	4	0.225978
AVTEQGAELSNEER		2	sp|P27348|1433T_HUMAN	766.863	0.000767865	4.84e-06	442685	3	0.00347422	0.000299854	253217	3	0.000846705	0.000111794	304573	3	0.00159849	0.000159645	274585	3	0.0730922	0.00792422	94880.8	3	0.0421905	0.00376819	76563.2	3	0.10335	0.00438831	313124	3	0.000703003	0.000259475	51493.7	3	0.00752935	0.000477686	250863	3	0.00422238	9.68e-05	198611	3	0.0333129	0.0015996	152931	3	0.0181478
AVTEQGHELSNEER		2	sp|P31946|1433B_HUMAN	799.874	8.62e-05	4.84e-06	200368	8	0.000881277	7.89e-05	337671	8	0.000386972	0.000111794	279110	8	0.00110495	0.000159645	33694.7	4	0.545231	0.113339	71962.2	4	0.693473	0.122905	0	0	0.730617	0.292429	195034	8	0.00105302	0.000259475	18855.3	2	1	0.247849	220077	8	0.0115201	0.000286743	22786.9	2	0.343168	0.0641423	15380.4	3	0.758776
AVTLHDQGTAQWADLSSQFYLR		3	sp|P22314|UBA1_HUMAN	836.415	0.000950157	4.84e-06	5638034	8	0.000161115	7.89e-05	143406	5	0.00186734	0.000354849	82891	4	0.633868	0.0842204	120625	4	0.303295	0.0516301	43457.2	2	0.644215	0.11285	6807.64	1	1	0.431824	116853	5	0.0130612	0.00105941	385109	7	0.000497125	0.000285059	170701	5	0.400212	0.0419755	233612	6	0.00357298	0.00023753	2.34885e+06	8	0.00143598
AVTLSLDGGDTAIR		2	sp|Q9HC84|MUC5B_HUMAN	694.873	0.00243008	0.000116103	244992	5	0.187854	0.0215513	219249	5	0.166219	0.017444	256712	6	0.122591	0.0154618	1.76899e+06	6	0.566976	0.119112	757871	6	0.038487	0.00337187	2.04663e+06	5	0.776423	0.31542	317773	6	0.524888	0.0728548	573301	5	0.0127025	0.000477686	845364	5	0.157546	0.016012	304332	5	0.647804	0.13497	309677	5	0.500425
AVTQALNR		2	sp|Q9Y490|TLN1_HUMAN	436.751	0.00498279	0.000251842	266633	4	0.00691441	0.000483068	55068	1	1	0.0964297	306849	4	0.14825	0.0190906	16771.9	1	0.52289	0.106608	23635.3	1	0.659677	0.114944	1627.16	1	0.375159	0.0963459	42269.8	2	0.957143	0.143555	10371.8	2	0.771954	0.144556	202399	4	0.104828	0.00865584	6738.83	2	0.321904	0.0600144	0	0	0.658758
AVVILVTDVSVDSVDAAADAAR		3	sp|P04275|VWF_HUMAN	719.718	0.00126514	4.84e-06	2.51365e+06	8	0.000137668	7.89e-05	1.08415e+06	8	0.000451277	0.000111794	1.28384e+06	8	0.000349349	0.000159645	3143741	8	0.00215642	0.000936539	3.85543e+06	8	0.000815672	0.000262238	2.35892e+06	8	2.71e-05	0.000717624	2.51217e+06	8	9.72e-05	0.000259475	1.76602e+06	8	9.48e-05	0.000285059	1.09349e+06	8	0.00317473	9.68e-05	266808	7	0.0349124	0.0015996	2.55257e+06	8	0.0029551
AWAYYSAVNPEK		2	sp|P12259|FA5_HUMAN	699.838	0.00198238	4.84e-06	80448840	8	0.0565487	0.00651132	86848496	8	0.038288	0.00438134	66942200	8	0.219301	0.0276154	83967400	8	0.123725	0.0142851	161910832	8	0.0431179	0.00397519	101085816	8	0.473163	0.145822	95940648	8	0.0147252	0.00146949	10636937	8	0.55847	0.0870957	122828224	8	0.0255544	0.00112764	30495350	8	0.286829	0.0530735	237961760	8	0.314412
AWCVNCFACSTCNTK	3 unknown (C+57.021464),9 unknown (C+57.021464),6 unknown (C+57.021464),12 unknown (C+57.021464)	2	sp|P48059|LIMS1_HUMAN	939.873	0.000269661	4.84e-06	45906.4	3	0.477997	0.043784	35395.7	3	0.453184	0.0424943	39777	2	0.659922	0.0875564	0	0	1	0.284402	10304.8	1	0.981846	0.182533	0	0	0.990431	0.422313	7557.81	1	0.796039	0.113711	0	0	1	0.321202	98017.4	3	0.520661	0.0562599	4660.22	1	0.962868	0.217402	0	0	0.950311
AWDQEAEGAGPELGLR		2	sp|Q8IZ83|A16A1_HUMAN	849.908	0.00992131	0.000483825	14547.2	1	0.537798	0.0483954	7900.7	1	1	0.0949947	0	0	1	0.150523	157273	3	1	0.262435	14326.5	2	0.933272	0.171564	127619	1	0.892338	0.380111	35258.2	2	0.587346	0.0829856	6214.56	1	1	0.27524	443863	4	1	0.148098	17785.4	1	0.915563	0.204507	103856	2	1
AWESLEEAEYR		2	sp|P11277|SPTB1_HUMAN	691.815	0.00104766	4.84e-06	209130	4	0.0234074	0.00229646	245536	5	0.00974854	0.000653947	109608	5	0.164921	0.0212523	179851	4	0.454535	0.0897389	20029.6	1	0.645503	0.113047	205056	3	0.615937	0.228001	44036.4	3	0.94778	0.141123	399336	4	0.0301637	0.00210054	249737	4	1	0.126017	45110	2	0.385336	0.07189	548524	6	0.0546172
AWESLEEAEYRR		3	sp|P11277|SPTB1_HUMAN	513.579	9.06e-05	4.84e-06	516960	4	0.0373797	0.00474522	796641	7	0.00257501	0.000354849	547555	6	0.0896045	0.0110304	20120.5	2	0.368274	0.0676375	67494.9	1	1	0.197937	135310	2	0.941511	0.405944	63827	2	0.986137	0.149059	380750	6	0.164359	0.020229	117166	2	1	0.198313	17155.4	1	0.506008	0.0993274	569233	5	0.138415
AWFLESK		2	sp|P55056|APOC4_HUMAN	440.732	0.00629292	0.00030891	28375010	7	0.00369978	0.000299854	31424606	7	0.0028165	0.000354849	27438602	7	0.00554169	0.000463327	19896126	7	0.0123121	0.00134426	169118976	8	0.0152005	0.00116112	4.93818e+06	6	0.0597148	0.00259352	179565856	7	0.00977175	0.000810284	9497498	7	0.00680669	0.000477686	45563744	7	0.0105401	0.000286743	3.81668e+06	6	0.0107313	0.000626211	18136840	7	0.0110116
AWGESTPLANKPGK		3	sp|P12259|FA5_HUMAN	485.925	0.00140633	4.84e-06	486739	4	0.051649	0.00622717	643067	6	0.0090697	0.000515449	658768	5	0.0295661	0.00220828	1.03105e+06	5	0.0651804	0.00608268	1724969	6	0.00416909	0.000625206	244806	5	0.632976	0.240654	955965	6	0.0120574	0.00105941	158857	4	0.213676	0.0275482	2.43816e+06	6	0.000757304	9.68e-05	248064	6	0.0572023	0.00449722	534208	4	0.0290675
AWGPGLEGGVVGK		2	sp|P21333|FLNA_HUMAN	613.83	0.00665791	0.000329866	19126766	8	0.00545379	0.000299854	23071456	8	0.0242985	0.00254292	19284120	8	0.0276843	0.00189287	2873977	7	0.426812	0.082536	4418359	8	0.288835	0.0460754	1123718	4	0.587454	0.211466	22221286	8	0.0381168	0.00379465	1.01129e+06	7	0.0618184	0.00604998	15246130	8	0.00968998	0.000286743	3827827	8	0.0392198	0.00204762	1.59868e+06	7	0.538689
AWLAGRPER		2	sp|P13224|GP1BB_HUMAN	528.291	0.00162991	4.84e-06	2.07019e+06	6	0.0144472	0.00113741	2.07077e+06	6	0.0695784	0.00749105	2.56607e+06	7	0.0125405	0.000894193	1.22418e+06	4	0.445629	0.0874175	1300584	4	0.352469	0.05804	540626	3	0.646292	0.246592	1990167	5	0.00895166	0.000810284	35709.7	1	0.972085	0.214646	3.26812e+06	6	0.0343336	0.00159801	562398	3	0.703312	0.148338	1.08017e+06	3	0.371009
AWLLFLR		2	sp|P07359|GP1BA_HUMAN	459.782	0.0101005	0.000483825	322855	4	0.0263691	0.00283784	337506	4	0.0118783	0.000653947	80575.5	3	0.0910125	0.0111077	156083	3	0.62912	0.137862	227956	4	0.170792	0.0253609	66869.8	3	0.657787	0.25276	1230242	4	0.0821811	0.00863883	6450.38	1	0.87496	0.175989	1106291	4	0.0598024	0.00360557	17328.6	2	0.365084	0.0670282	149792	3	0.155084
AWLQDAHR		2	sp|P11277|SPTB1_HUMAN	498.754	0.0201544	0.000958747	331833	3	0.339774	0.0344139	389373	3	0.714422	0.0631698	533134	3	1	0.143398	207122	3	1	0.337218	873671	3	0.767657	0.137868	200276	3	1	0.441865	557382	3	0.918506	0.135052	154636	3	0.663371	0.114215	897872	3	1	0.140731	370366	3	0.805432	0.174749	707402	3	0.314069
AYDAVQLFALTGPAESK		2	sp|P19086|GNAZ_HUMAN	890.959	0.0024583	0.000116103	21463.3	3	0.610346	0.0531127	61771.9	3	0.797361	0.0706009	11626.6	1	1	0.261968	37355.2	2	1	0.307077	18998	1	0.612922	0.105944	0	0	1	0.475431	44822.2	4	0.0704149	0.00776243	0	0	0.837956	0.165106	296819	7	0.0425656	0.00239554	6917.36	1	0.97687	0.220383	12652.6	3	0.737903
AYEFAER		2	sp|P53675|CLH2_HUMAN,sp|Q00610|CLH1_HUMAN	443.209	0.0131147	0.00059073	0	0	0.0483344	0.00598617	0	0	0.166346	0.017444	0	0	0.133651	0.0166063	0	0	0.795401	0.187096	0	0	0.0764288	0.00903582	0	0	0.583608	0.209364	0	0	0.0766247	0.00816398	0	0	0.175315	0.0209136	0	0	0.241001	0.0255431	0	0	0.86009	0.189453	0	0	0.610498
AYEPQELKPFVTAISSALVIAAVFDR		3	sp|Q9BTW9|TBCD_HUMAN	945.848	0.00881876	0.00044386	1.28685e+06	8	0.013057	0.00113741	4786.38	1	1	0.181666	0	0	0.710103	0.0935694	25454.9	1	0.95799	0.239295	0	0	1	0.285564	0	0	1	0.444406	10065	2	1	0.218419	110560	7	0.0111193	0.000477686	0	0	1	0.211011	18562	2	0.46481	0.0901098	621097	8	0.00598558
AYFLDGSLLK		2	sp|P02549|SPTA1_HUMAN	563.811	0.002856	0.000116103	1.45718e+06	8	0.0014281	7.89e-05	1.7949e+06	7	0.00139339	0.000111794	1.26211e+06	7	0.00128591	0.000159645	648064	7	0.0111651	0.00134426	133303	3	1	0.24498	317321	5	0.0454964	0.00172512	285049	5	0.0239251	0.00173362	1672444	8	0.00150674	0.000285059	226062	5	0.213192	0.0228637	334272	5	0.0173463	0.00081606	1.6951e+06	7	0.00670209
AYGGTTEYAASVK		2	sp|A0A0A0MS15|HV349_HUMAN	659.32	0.00180197	4.84e-06	2377477	8	0.00150105	0.000299854	3.86483e+06	8	0.00272893	0.000354849	3.54995e+06	8	0.0157936	0.00129213	8605675	8	0.00116939	0.000373471	4363086	8	0.00194201	0.000262238	2.59432e+06	8	0.0458095	0.00172512	2787288	8	0.0121152	0.00105941	330309	6	0.100468	0.0105669	3.26857e+06	8	0.00142945	9.68e-05	855276	8	0.0235376	0.00081606	2.43813e+06	8	0.0101606
AYGPGIEPTGNMVK		2	sp|P21333|FLNA_HUMAN	717.358	0.00195199	4.84e-06	4312175	7	0.000556045	7.89e-05	3.89491e+06	8	0.00266138	0.000354849	3.64436e+06	8	0.00157829	0.000159645	998158	6	0.0488514	0.00344047	640742	4	0.181262	0.0265219	444788	5	0.576125	0.20572	3.50016e+06	8	0.0029259	0.000593196	245014	3	0.0737837	0.00732569	3851528	8	0.00161736	9.68e-05	554367	5	0.135382	0.0207034	401615	4	0.495941
AYIFIDEAHITQALIWLSQR		3	sp|P01023|A2MG_HUMAN	796.762	0.000313443	4.84e-06	6376879	8	5.11e-05	7.89e-05	3.32951e+06	8	2.97e-05	0.000111794	2085863	8	1.16e-05	0.000159645	9410605	8	2.82e-05	0.000373471	7478227	8	6.2e-05	0.000262238	831251	8	0.000120209	0.000717624	2.93077e+06	8	3.81e-05	0.000259475	1.5516e+06	8	0.000130587	0.000285059	3.59492e+06	8	0.000226856	9.68e-05	325833	8	0.000483165	0.00023753	4.82299e+06	8	0.000106584
AYKSELEEQLTPVAEETR		3	sp|P02649|APOE_HUMAN	698.351	0.00184112	4.84e-06	207396576	8	0.00116877	7.89e-05	276040608	8	0.000341526	0.000111794	212348848	8	0.000812821	0.000159645	137870464	8	0.00255175	0.000936539	749011840	8	0.000519406	0.000262238	48754548	8	0.0272867	0.00127576	510379040	8	0.000380905	0.000259475	64175668	8	0.00379486	0.000477686	484045088	8	0.00459898	9.68e-05	195400080	8	0.00128825	0.00023753	269059584	8	0.0122888
AYLEGECVEWLR	7 unknown (C+57.021464)	2	sp|P01889|HLAB_HUMAN	762.861	0.000715015	4.84e-06	146700	3	0.427554	0.0402937	258384	4	0.0121443	0.000653947	35088.9	2	1	0.190706	92885.7	5	0.33744	0.0589789	37468.6	3	0.829684	0.149558	18315	3	0.534335	0.185666	35339.3	4	1	0.182097	9137.28	1	0.814592	0.15752	117333	6	1	0.226961	27735	3	0.978934	0.220764	108466	4	0.19228
AYLEGTCVEWLR	7 unknown (C+57.021464)	2	sp|P10321|HLAC_HUMAN	748.864	0.000468838	4.84e-06	535547	6	0.0231551	0.00229646	556980	6	0.01577	0.00203318	178654	4	0.136823	0.0171501	630869	5	0.357405	0.0640412	1.38837e+06	8	0.00315201	0.000262238	80627.6	3	0.415922	0.114564	83750.1	3	0.95733	0.143555	18528.7	1	1	0.319113	3.51076e+06	8	0.000209765	9.68e-05	36190.1	3	1	0.29338	485551	6	0.0606823
AYLPVNESFGFTADLR		2	sp|P13639|EF2_HUMAN	900.452	0.00051552	4.84e-06	16033761	8	0.000161531	7.89e-05	548760	8	0.00271752	0.000354849	208160	7	0.0268877	0.00189287	7676750	7	0.882022	0.216414	6719535	5	0.970806	0.180177	1.15977e+06	3	1	0.42762	485727	8	0.00266011	0.000593196	1093347	8	0.000938334	0.000285059	7.5249e+06	7	0.301403	0.0315356	1.11467e+06	8	0.00034303	0.00023753	5.88489e+06	8	0.00194069
AYSHSVSLTR		2	sp|Q9Y6R7|FCGBP_HUMAN	560.791	0.000452139	4.84e-06	2744285	8	0.000381175	7.89e-05	2.57399e+06	8	0.00058347	0.000111794	4500777	8	0.000734917	0.000159645	5.4971e+06	8	0.000991422	0.000373471	569213	8	0.0077202	0.000625206	206705	5	0.281843	0.0512914	604914	8	0.00610643	0.000593196	737970	8	0.00205314	0.000285059	1.07411e+06	8	0.0101683	0.000286743	1.6044e+06	8	0.00156747	0.00023753	2153297	8	0.000393157
AYSLFSYNTQGR		2	sp|P02743|SAMP_HUMAN	703.839	0.000830494	4.84e-06	6336451	8	0.000397805	7.89e-05	7.03119e+06	8	0.00016327	0.000111794	6130157	8	0.0001516	0.000159645	5555915	8	0.00115516	0.000373471	3.12683e+06	8	0.000596926	0.000262238	4.2217e+06	8	0.00368223	0.000717624	1.83835e+06	8	0.0010548	0.000259475	1.32725e+06	8	0.000530354	0.000285059	9512983	8	0.000533602	9.68e-05	1.50115e+06	8	0.00313142	0.00023753	2.5134e+06	8	0.00237571
AYWDIMISNHQNSNR		3	sp|P35542|SAA4_HUMAN	616.953	0.000282973	4.84e-06	1.00404e+06	8	0.0019516	0.000299854	864840	8	0.00445046	0.000354849	477228	7	0.00275594	0.000463327	4547716	8	0.00577571	0.00132476	4476433	8	0.000439778	0.000262238	1.09523e+06	8	0.127091	0.00915608	3.48365e+06	8	0.00203558	0.000593196	62306.9	3	0.756139	0.139122	8749832	8	0.00117832	9.68e-05	249224	6	0.459061	0.0891638	334559	6	0.409859
CACPTNFYLGSDGR	1 unknown (C+57.021464),3 unknown (C+57.021464)	2	sp|Q07954|LRP1_HUMAN	809.343	0.0017949	4.84e-06	0	0	0.126411	0.015628	0	0	0.00465064	0.000354849	37622.4	3	0.103289	0.0129618	25343.4	1	0.326108	0.0559761	0	0	0.215783	0.0326726	0	0	0.684466	0.269276	0	0	0.280875	0.0388622	0	0	0.465385	0.0684819	0	0	0.0311305	0.00136069	0	0	0.0264378	0.00081606	0	0	0.035073
CAEENCFIQK	6 unknown (C+57.021464),1 unknown (C+57.021464)	2	sp|P01024|CO3_HUMAN	649.779	0.000983493	4.84e-06	6848977	8	9.82e-05	7.89e-05	8940263	8	0.00371633	0.000354849	8692104	8	0.00122473	0.000159645	11705754	8	0.000233081	0.000373471	4330790	8	0.0045378	0.000625206	1.92945e+06	8	0.0380841	0.00172512	2249304	8	0.00217201	0.000593196	2.61033e+06	8	0.00101818	0.000285059	38674204	8	0.000615383	9.68e-05	4626738	8	0.00411069	0.00023753	4327187	8	0.00173958
CAGPGAHAGLPLWALPGGDAECPGPR	1 unknown (C+57.021464),22 unknown (C+57.021464)	3	sp|P40197|GPV_HUMAN	862.078	0.00571799	0.00030891	200590	2	0.690261	0.0584704	150152	1	0.736197	0.0650758	11426.1	1	1	0.157977	236598	2	0.731574	0.168808	12614.1	2	0.668945	0.117587	10492.8	1	1	0.508738	154829	1	0.206586	0.027581	0	0	1	0.290193	815396	4	0.0269709	0.00112764	9061.28	1	1	0.316472	133511	3	0.316474
CAGQQQDIR	1 unknown (C+57.021464)	2	sp|P27918|PROP_HUMAN	538.251	0.0105144	0.000483825	55963.4	2	0.300318	0.0314909	0	0	1	0.127593	51397.1	1	0.877552	0.120039	24056.5	1	0.51264	0.103278	7939.11	1	0.103811	0.0127841	0	0	0.808435	0.33393	5330.45	1	0.988646	0.149578	43237.1	2	0.92272	0.192864	37806.3	2	0.129575	0.0119331	0	0	1	0.281121	46291.4	2	0.855918
CALLLQEIPAISYR	1 unknown (C+57.021464)	2	sp|Q4LDE5|SVEP1_HUMAN	823.95	0.00202774	4.84e-06	26859.1	3	1	0.0935803	65431.1	3	0.0281961	0.00303427	39023.6	2	1	0.235316	836039	7	0.0337212	0.00210889	405845	7	0.0243732	0.0019558	37746.6	3	0.453605	0.13396	78276.1	4	0.0850316	0.00889746	0	0	1	0.313668	604549	7	0.0352051	0.00159801	48888	3	0.161266	0.0257918	668852	7	0.0248467
CALQSWVAPENK	1 unknown (C+57.021464)	2	DECOY_sp|Q00610|CLH1_HUMAN	701.843	0.0972746	0.00220987	0	0			0	0			0	0			0	0			0	0			0	0			0	0			0	0			0	0			0	0			0	0
CAPDEELLSCSSFSR	10 unknown (C+57.021464),1 unknown (C+57.021464)	2	sp|Q8NBP7|PCSK9_HUMAN	879.377	0.00416487	0.000174475	4115.43	1	0.896195	0.0744994	64548.1	1	0.40775	0.0391171	13874.6	2	0.71787	0.0944146	414086	3	0.250256	0.0414463	174202	3	0.0522243	0.00502578	108194	3	0.914671	0.393924	0	0	0.307681	0.041934	0	0	1	0.320384	243728	4	0.310574	0.0323147	93086.7	1	0.988914	0.223267	188457	5	0.0270412
CASPSLAAHGPLGR	1 unknown (C+57.021464)	3	sp|P14770|GPIX_HUMAN	465.238	0.000691853	4.84e-06	181643	3	0.0968458	0.012065	223535	6	0.00750029	0.000515449	217978	5	0.121722	0.015313	21808.1	2	1	0.316065	10683	1	0.984622	0.182991	19375.8	1	0.889834	0.378734	21042.1	1	0.469196	0.065102	0	0	0.950116	0.205562	59574.4	3	1	0.150238	9729.28	1	0.78887	0.169575	6786.94	1	0.596705
CCAAADPHECYAK	1 unknown (C+57.021464),2 unknown (C+57.021464),10 unknown (C+57.021464)	2	sp|P02768|ALBU_HUMAN	776.803	0.000476805	4.84e-06	30004742	8	1.51e-05	7.89e-05	1.19028e+06	8	0.000118652	0.000111794	28147246	8	6.29e-05	0.000159645	6.98836e+06	8	0.000287989	0.000373471	14717062	8	3.23e-05	0.000262238	1.57158e+06	8	0.00119254	0.000717624	4.94844e+06	8	0.000280896	0.000259475	9545037	8	0.000131314	0.000285059	2.51262e+06	8	0.00106192	9.68e-05	8093235	8	0.00125236	0.00023753	23582302	8	6.63e-05
CCEDGMRENPMR	1 unknown (C+57.021464),2 unknown (C+57.021464)	3	sp|P01024|CO3_HUMAN	518.869	0.000571359	4.84e-06	82056.8	3	0.220762	0.0248507	130774	3	0.0351027	0.00406307	107065	3	0.139503	0.01752	168885	5	0.205447	0.0315157	382612	3	0.647916	0.113286	57566.9	4	0.950278	0.407926	21019.9	2	1	0.214736	18577.4	2	0.841324	0.166015	1.51747e+06	5	0.00216352	9.68e-05	10435.2	2	0.78736	0.169084	35724.7	4	0.818978
CCEDGTLELTDSNTK	2 unknown (C+57.021464),1 unknown (C+57.021464)	2	sp|P16452|EPB42_HUMAN	871.864	0.00038099	4.84e-06	158960	6	0.0219036	0.00221717	299713	7	0.00209382	0.000354849	220543	6	0.049005	0.00559082	32484.1	2	1	0.267059	63301.1	3	1	0.18912	4516.54	1	1	0.454713	0	0	0.850347	0.122151	13990.2	1	1	0.354639	23519.1	2	1	0.165743	15186.7	2	1	0.272334	149539	7	0.0487415
CCESASEDCMAK	2 unknown (C+57.021464),1 unknown (C+57.021464),9 unknown (C+57.021464)	2	sp|P02774|VTDB_HUMAN	724.251	0.000630726	4.84e-06	356578	8	0.00465685	0.000299854	164952	8	0.00351138	0.000354849	353799	8	0.0198804	0.00161264	202801	7	0.0329795	0.00210889	65530.6	6	0.130922	0.0177866	11450.9	2	1	0.487704	31382.5	4	0.36991	0.0526998	107492	7	0.00583897	0.000477686	725768	8	0.00238917	9.68e-05	62961.1	6	0.135271	0.0207034	147059	7	0.0827488
CCSGAIIVLTK	2 unknown (C+57.021464),1 unknown (C+57.021464)	2	sp|P14618|KPYM_HUMAN	611.32	0.00187399	4.84e-06	96439.5	4	0.0587244	0.00682477	186062	4	0.0610284	0.00653952	200242	4	0.302261	0.0398268	25521.9	3	0.896375	0.219918	23041.9	2	1	0.215477	13171.1	1	1	0.462881	44214	2	0.838881	0.120576	4414.08	1	1	0.350368	65627.2	3	1	0.150143	12439.9	2	0.854241	0.188405	13628	3	0.768062
CCTESLVNR	2 unknown (C+57.021464),1 unknown (C+57.021464)	2	sp|P02768|ALBU_HUMAN	569.753	0.000545679	4.84e-06	3568889	8	0.000369272	7.89e-05	3889811	8	0.000269451	0.000111794	4.10187e+06	8	0.00135555	0.000159645	1.26465e+06	7	0.0559187	0.004794	839350	8	0.013156	0.00116112	307204	4	0.623276	0.234988	403677	5	0.0968725	0.0105782	1.78129e+06	8	0.00409921	0.000477686	4950990	8	0.000820158	9.68e-05	478207	7	0.0367753	0.00182116	2406036	8	0.00297427
CCVECPPCPAPPVAGPSVFLFPPKPK	1 unknown (C+57.021464),2 unknown (C+57.021464),5 unknown (C+57.021464),8 unknown (C+57.021464)	3	sp|P01859|IGHG2_HUMAN	970.139	0.000387208	4.84e-06	448514	8	0.0301553	0.00346277	683684	8	0.00275922	0.000354849	286967	7	0.129432	0.0164094	4513747	8	0.00934343	0.00134426	697401	8	0.0260251	0.00240797	32525.9	4	1	0.441238	21916.7	1	1	0.205015	5737.19	2	1	0.290211	25475602	8	0.000161651	9.68e-05	19027.3	2	0.961923	0.217402	11242714	8	0.00405786
CDDLEALK	1 unknown (C+57.021464)	2	sp|P05556|ITB1_HUMAN	482.226	0.0281367	0.00123899	4421863	1	1	0.103708	1.28893e+06	2	0.370467	0.0358477	141476	2	1	0.196837	7.00244e+06	1	1	0.299977	178925	2	1	0.313724	2.47059e+06	1	1	0.452347	1979455	1	0.935394	0.138437	1442010	1	0.446191	0.0659508	3096285	2	0.82388	0.0959226	5793733	1	0.899245	0.20056	91949.8	2	1
CDENILWLDYK	1 unknown (C+57.021464)	2	sp|P14618|KPYM_HUMAN	734.842	0.00111517	4.84e-06	14495.1	2	0.249006	0.0274713	15651.8	2	1	0.137441	0	0	1	0.174024	5840.62	2	0.837955	0.202283	1179.69	2	1	0.220714	0	0	0.916602	0.394311	30325.6	2	0.124089	0.0155259	3341.71	1	1	0.311147	115308	5	0.0123531	0.000286743	0	0	0.813574	0.177318	33925.7	2	0.264215
CDEWSVNSVGK	1 unknown (C+57.021464)	2	sp|P02787|TRFE_HUMAN	640.782	0.0014945	4.84e-06	3.40688e+06	8	0.00570778	0.000299854	3764923	8	0.00871534	0.000515449	3.40569e+06	8	0.0161016	0.00129213	2.50319e+06	7	0.093282	0.0107184	2595828	8	0.0232091	0.0016907	456501	5	0.474273	0.145878	2.73119e+06	8	0.015876	0.00146949	1.53587e+06	8	0.00307821	0.000477686	11394138	8	0.0083357	0.000286743	538762	6	0.151546	0.023329	2536275	7	0.0429498
CDLEDER	1 unknown (C+57.021464)	2	sp|P61224|RAP1B_HUMAN,sp|P62834|RAP1A_HUMAN	468.69	0.0018732	4.84e-06	306982	3	0.00767288	0.00064569	23841.9	1	0.0844627	0.00898919	507042	4	0.0713059	0.00838452	229722	3	0.0675103	0.00718149	125038	3	0.195972	0.0291155	18177.3	2	0.860771	0.36352	150803	2	0.0524009	0.00547039	87099.6	3	0.0529379	0.00450452	493819	3	0.00455518	9.68e-05	61271.9	2	0.0639518	0.00584	8943.82	1	0.500987
CDLEDERVVGK	1 unknown (C+57.021464)	3	sp|P61224|RAP1B_HUMAN,sp|P62834|RAP1A_HUMAN	440.547	0.000138155	4.84e-06	1.51556e+06	5	0.00284622	0.000299854	1.80892e+06	7	0.000555987	0.000111794	2.19502e+06	7	0.00224422	0.000159645	794496	2	0.906568	0.222453	707279	2	0.9336	0.171674	765482	1	1	0.454713	2.04413e+06	5	0.0491839	0.00535716	287859	1	0.721784	0.128178	2.19276e+06	6	0.013606	0.000619597	19524.7	1	0.839864	0.183849	833372	2	0.852222
CDLKENLLK	1 unknown (C+57.021464)	2	sp|P05106|ITB3_HUMAN	566.805	0.00190264	4.84e-06	125490	2	0.496571	0.045393	310001	4	0.0519475	0.00577213	269250	4	0.221994	0.0281564	18722.8	1	1	0.273938	91903.8	2	0.755564	0.135778	374530	2	1	0.469815	83002.9	3	1	0.173229	59773.3	2	1	0.339447	136334	2	0.0560344	0.00342004	1874.25	2	1	0.282747	251460	2	1
CDPHEATCYDDGK	1 unknown (C+57.021464),8 unknown (C+57.021464)	2	sp|P02751|FINC_HUMAN	784.293	0.000203781	4.84e-06	1.32504e+06	8	4.31e-06	7.89e-05	987835	8	3.84e-05	0.000111794	2.19366e+06	8	7.45e-06	0.000159645	5.02437e+06	8	2.93e-05	0.000373471	4103907	8	9.81e-06	0.000262238	130005	7	0.00957411	0.00127576	1.31884e+06	8	2.19e-05	0.000259475	465310	8	0.000115594	0.000285059	9586289	8	1.49e-05	9.68e-05	2.14886e+06	8	4.86e-05	0.00023753	1.45663e+06	8	1.7e-06
CDPHEATCYDDGKTYHVGEQWQK	1 unknown (C+57.021464),8 unknown (C+57.021464)	3	sp|P02751|FINC_HUMAN	942.062	0.000703629	4.84e-06	8707.04	1	1	0.148987	122945	4	0.174144	0.0183393	27964.8	2	1	0.229365	967380	8	0.00589393	0.00132476	291347	7	0.0180541	0.00116112	8918.49	2	1	0.497263	12851.2	2	0.685681	0.0983533	0	0	1	0.340438	1.70593e+06	8	0.000239617	9.68e-05	149959	6	0.134617	0.0206307	102953	6	0.143054
CDRVDQLTAQLADLAAR	1 unknown (C+57.021464)	3	sp|P18206|VINC_HUMAN	639.327	0.00169359	4.84e-06	83115.5	4	0.213188	0.0240257	109243	5	0.0376038	0.00438134	75711.6	4	0.156489	0.0201159	248938	6	0.102806	0.0113641	187604	5	0.0453559	0.00437246	0	0	0.913392	0.393023	6058	1	1	0.232945	0	0	1	0.326037	1897794	8	1.52e-05	9.68e-05	0	0	1	0.271917	103781	5	0.326466
CDSHGTHLAGVVSGR	1 unknown (C+57.021464)	3	sp|Q8NBP7|PCSK9_HUMAN	518.248	0.00597015	0.00030891	91463.6	3	0.391159	0.038028	0	0	0.861219	0.0767809	15168	1	0.650971	0.0866757	16077.9	1	0.821837	0.196345	14952.3	1	0.915737	0.167704	0	0	0.817575	0.339108	0	0	0.211391	0.028329	0	0	0.856314	0.17018	15924.2	1	0.039778	0.0021783	0	0	0.46397	0.0899844	42661.4	2	0.0799735
CEACPPGYSGPTHQGVGLAFAK	4 unknown (C+57.021464),1 unknown (C+57.021464)	3	sp|P49747|COMP_HUMAN	768.689	0.000656052	4.84e-06	274505	3	0.0375093	0.00474522	276853	2	0.0198243	0.00226867	187369	2	0.123212	0.0154618	196875	3	0.398197	0.0749623	508536	4	0.020926	0.00116112	69426	2	0.89353	0.381269	296835	2	0.119182	0.0144256	15974.4	2	0.768479	0.143477	418643	3	0.00468259	9.68e-05	142103	2	0.0338186	0.0015996	313805	4	0.0552398
CECDDGFTGADCGELK	12 unknown (C+57.021464),3 unknown (C+57.021464),1 unknown (C+57.021464)	2	sp|P24821|TENA_HUMAN	917.34	0.000392708	4.84e-06	577279	8	0.0153237	0.00138913	598966	7	0.00115385	0.000111794	508899	8	0.00602366	0.000463327	903221	8	0.0203932	0.00134426	525903	5	0.271985	0.0435	415693	5	0.570287	0.203013	648854	5	0.679422	0.0975525	30499.8	3	0.983455	0.22118	543459	8	0.0137912	0.000619597	1.05738e+06	8	0.000312593	0.00023753	256904	7	0.0102482
CECGPGGHVTCQEGAACGPHEECR	17 unknown (C+57.021464),23 unknown (C+57.021464),1 unknown (C+57.021464),11 unknown (C+57.021464),3 unknown (C+57.021464)	3	sp|Q9Y6R7|FCGBP_HUMAN	905.679	0.000641569	4.84e-06	115847	6	0.251558	0.0276978	90466.6	6	0.137478	0.0145487	122573	7	0.198067	0.0254707	530417	8	0.0320655	0.00210889	99272	7	0.18911	0.028053	25909.1	2	1	0.488387	6180.33	1	1	0.199832	22421.6	2	1	0.336415	135010	6	0.518063	0.0559429	70991.3	7	0.629903	0.129651	108625	8	0.72016
CEDGKWTEPPK	1 unknown (C+57.021464)	3	sp|P05160|F13B_HUMAN	449.54	0.00107257	4.84e-06	7350.07	1	0.0153992	0.00138913	14142.4	1	0.0272316	0.00294427	84238.9	1	0.0835681	0.0103236	37586.3	1	0.484107	0.0958903	1204.8	1	0.15528	0.0221467	5596.41	1	0.853975	0.359118	7148.72	1	0.378923	0.0539402	19204	1	0.306272	0.0411503	0	0	0.00632635	9.68e-05	64095.5	1	0.508542	0.0996264	35960.7	1	0.027828
CEDITQNYK	1 unknown (C+57.021464)	2	sp|P16452|EPB42_HUMAN	585.758	0.00446823	0.000214594	32919.5	3	0.298452	0.0313947	59609.3	3	0.0402544	0.00460001	44183.8	2	1	0.171198	151985	2	1	0.284402	704637	2	1	0.315533	177945	2	0.884798	0.376195	27936.3	1	1	0.193307	122544	2	0.813932	0.157279	1195014	3	1	0.159861	389286	3	0.995839	0.224161	466373	3	0.634593
CEDLETQTQSEK	1 unknown (C+57.021464)	2	sp|O00592|PODXL_HUMAN	734.317	0.000991963	4.84e-06	1.02821e+06	7	0.0125652	0.00113741	1.00121e+06	7	0.00459816	0.000354849	1.37519e+06	8	0.0201707	0.00161264	1.13426e+06	8	0.0578843	0.004794	1.24779e+06	8	0.0156133	0.00116112	357512	8	0.174333	0.0196037	851242	8	0.00603055	0.000593196	573853	7	0.0134607	0.000477686	914478	8	0.00462027	9.68e-05	800879	8	0.0176414	0.00081606	1.17585e+06	8	0.0155762
CEEDEEFTCR	9 unknown (C+57.021464),1 unknown (C+57.021464)	2	sp|P00747|PLMN_HUMAN	687.75	0.00220563	4.84e-06	0	0	0.5314	0.0480103	0	0	0.0574871	0.00633502	0	0	1	0.178375	0	0	0.777357	0.181391	0	0	0.746441	0.133235	0	0	0.818556	0.339556	0	0	1	0.153954	0	0	0.977779	0.217973	0	0	0.00195653	9.68e-05	0	0	0.861988	0.189795	0	0	0.944748
CEEGQCVCDEGFAGVDCSEKR	1 unknown (C+57.021464),6 unknown (C+57.021464),8 unknown (C+57.021464),17 unknown (C+57.021464)	3	sp|P24821|TENA_HUMAN	831.324	0.000424247	4.84e-06	992955	8	0.000364575	7.89e-05	1.24064e+06	8	0.000557309	0.000111794	964088	8	0.000654638	0.000159645	1.21561e+06	8	0.00840639	0.00134426	465590	7	0.0100232	0.000625206	263392	6	0.468368	0.142609	237332	5	0.0469432	0.00529407	7498.96	2	1	0.346919	941815	8	0.0264009	0.00112764	1.66344e+06	8	0.000813512	0.00023753	413251	7	0.0194476
CEFDINECK	8 unknown (C+57.021464),1 unknown (C+57.021464)	2	sp|P07225|PROS_HUMAN	607.744	0.00199674	4.84e-06	211549	5	0.0210611	0.00212045	859813	5	0.0320816	0.00350908	556060	6	0.0477076	0.00522727	14077148	8	0.00615932	0.00132476	783675	5	0.0851182	0.0104739	1.15521e+06	5	0.408654	0.111139	779480	5	0.0440593	0.00476409	125446	4	0.217598	0.0281496	791804	5	0.093244	0.00732427	470814	4	0.0479852	0.00265761	483220	5	0.0989579
CEGFVCAQTGR	6 unknown (C+57.021464),1 unknown (C+57.021464)	2	sp|P07358|CO8B_HUMAN	642.777	0.00224769	4.84e-06	116681	4	0.0362505	0.00460511	172089	3	1	0.134751	147727	3	0.0418734	0.00435013	354599	4	0.026984	0.00186809	125109	3	1	0.240998	84863.4	3	0.158661	0.016726	52781.2	4	1	0.163235	93928.2	2	0.615184	0.10101	1.03685e+06	3	0.000738348	9.68e-05	61868.5	3	0.578178	0.117269	111276	4	0.668002
CEGRVEVEQK	1 unknown (C+57.021464)	2	sp|O43866|CD5L_HUMAN	617.298	0.00105096	4.84e-06	57519.2	1	1	0.111219	0	0	0.897898	0.0803244	36411.8	3	1	0.171198	198483	2	1	0.269101	173552	3	0.818796	0.147995	328313	2	0.913905	0.393023	190801	2	1	0.175376	65017.8	1	0.907502	0.187376	2338760	8	0.0205759	0.00074099	25830.6	2	0.726248	0.15325	230096	6	0.108677
CENTDPGYNCLPCPPR	1 unknown (C+57.021464),10 unknown (C+57.021464),13 unknown (C+57.021464)	2	sp|P07996|TSP1_HUMAN	975.401	0.000233594	4.84e-06	2.53361e+06	8	0.000871683	7.89e-05	3.04907e+06	8	7.66e-05	0.000111794	2.74457e+06	8	0.000976071	0.000159645	2500808	8	0.00675692	0.00132476	1.52714e+06	8	0.00976401	0.000625206	443796	4	0.561842	0.198846	688124	7	0.0629381	0.00691367	17930.8	3	0.899824	0.184914	19573368	8	0.000602281	9.68e-05	357400	5	0.106283	0.013174	546832	6	0.0357847
CEQCQPGYYGDAQR	4 unknown (C+57.021464),1 unknown (C+57.021464)	2	sp|P98160|PGBM_HUMAN	866.346	0.00248671	0.000116103	51482.9	3	0.781033	0.0653222	72438	2	0.126895	0.0138287	97044.2	3	0.183036	0.0240288	60604.4	2	0.886806	0.21798	117329	4	0.192401	0.0284868	7773.29	2	0.690049	0.271954	19727.4	1	0.871289	0.126273	4074.61	1	0.851864	0.168943	78802.7	2	0.0730399	0.00541503	61941.2	2	1	0.265234	72526.5	4	0.912531
CESISGTLPISYQLLK	1 unknown (C+57.021464)	2	sp|P16284|PECA1_HUMAN	904.977	0.00606246	0.00030891	0	0	0.52616	0.0475589	0	0	0.611115	0.0544177	14889.1	2	0.761476	0.101464	43358.6	1	1	0.258869	25472.6	1	0.531134	0.091118	0	0	0.527876	0.183531	0	0	0.4872	0.0681761	0	0	0.24874	0.0321895	74010.4	1	0.74249	0.0839938	0	0	0.61068	0.125026	0	0	0.340163
CEWETPEGCEQVLTGK	9 unknown (C+57.021464),1 unknown (C+57.021464)	3	sp|P04003|C4BPA_HUMAN	641.613	0.000658041	4.84e-06	8758110	8	0.00259239	0.000299854	4.56126e+06	8	0.00999999	0.000653947	2.43293e+06	8	0.00676919	0.000463327	14143256	8	0.00348096	0.000936539	15618041	8	0.00890264	0.000625206	18615904	8	0.018003	0.00127576	8383364	8	0.00540124	0.000593196	5931410	8	0.00316504	0.000477686	15755016	8	0.00758306	0.000286743	7.34852e+06	8	0.0103436	0.000626211	20541262	8	0.00586665
CEWETPEGCEQVLTGKR	1 unknown (C+57.021464),9 unknown (C+57.021464)	3	sp|P04003|C4BPA_HUMAN	693.647	0.00121288	4.84e-06	27040256	8	1.1e-05	7.89e-05	32934640	8	5.15e-05	0.000111794	22243004	8	4.17e-06	0.000159645	60933320	8	6.85e-06	0.000373471	54653100	8	0.000105168	0.000262238	38528928	8	1.7e-05	0.000717624	34667416	8	9.01e-05	0.000259475	11744530	8	0.000139396	0.000285059	47380456	8	0.000862486	9.68e-05	50236648	8	7.28e-05	0.00023753	37232880	8	0.000177081
CEYCDSGYR	1 unknown (C+57.021464),4 unknown (C+57.021464)	2	sp|Q14766|LTBP1_HUMAN	605.219	0.000756789	4.84e-06	214368	4	0.00332795	0.000299854	296753	4	0.00534731	0.000354849	355942	4	0.0246792	0.00189287	135800	4	0.0564228	0.004794	86713.4	4	0.114384	0.0154531	62881.5	2	0.876223	0.372832	49146.3	3	1	0.158906	714.424	2	0.804946	0.154806	1.00019e+06	5	0.00122848	9.68e-05	22372.8	2	0.891521	0.197833	38911	2	0.491151
CFDHHFLEGSR	1 unknown (C+57.021464)	3	sp|P05160|F13B_HUMAN	468.875	0.000660322	4.84e-06	0	0	0.00709922	0.00064569	0	0	0.010115	0.000653947	0	0	0.0127282	0.000894193	0	0	0.490139	0.0972027	0	0	0.0634213	0.00725424	0	0	0.514164	0.173654	0	0	0.0474914	0.00535716	0	0	0.777087	0.146048	0	0	0.00476704	9.68e-05	0	0	0.18891	0.0327293	0	0	0.0330769
CFEGCECDDR	1 unknown (C+57.021464),7 unknown (C+57.021464),5 unknown (C+57.021464)	2	sp|Q9Y6R7|FCGBP_HUMAN	674.224	0.000731367	4.84e-06	1.42159e+06	8	6.55e-05	7.89e-05	1.56975e+06	8	0.000575436	0.000111794	2.07976e+06	8	0.00032306	0.000159645	7292922	8	0.00192838	0.000936539	465761	6	0.0106534	0.000625206	167807	4	0.30654	0.0663188	213961	5	0.0873322	0.00917037	234922	5	0.0218707	0.000477686	1.11651e+06	8	0.000283318	9.68e-05	671050	8	0.00131606	0.00023753	1.62686e+06	8	0.000194297
CFEGFGIDGPAIAK	1 unknown (C+57.021464)	2	sp|P08603|CFAH_HUMAN	741.358	0.00141313	4.84e-06	9266234	8	0.000480127	7.89e-05	10113971	8	0.000559306	0.000111794	7.57076e+06	8	0.000203354	0.000159645	27349496	8	0.000873029	0.000373471	14112272	8	0.0019152	0.000262238	7.38126e+06	8	0.00178885	0.000717624	8051907	8	0.00264632	0.000593196	3211017	8	0.00100271	0.000285059	79711680	8	0.000104772	9.68e-05	13351401	8	0.00067141	0.00023753	14668047	8	0.00707513
CFESFER	1 unknown (C+57.021464)	2	sp|Q92954|PRG4_HUMAN	487.705	0.00226648	4.84e-06	24811854	8	0.00158611	0.000299854	34017456	8	0.000975022	0.000111794	30268292	8	0.00185435	0.000159645	40116760	8	0.00376829	0.000936539	23472420	8	0.0104041	0.000625206	15983114	8	0.0537111	0.00230525	20079468	8	0.00470902	0.000593196	15324313	8	0.00412607	0.000477686	88912152	8	0.00570989	9.68e-05	22794824	8	0.00732407	0.000626211	23577560	8	0.00339705
CFQETIGSQCGK	10 unknown (C+57.021464),1 unknown (C+57.021464)	2	sp|Q14766|LTBP1_HUMAN	707.808	0.000689452	4.84e-06	172402	3	0.0525469	0.0063466	260512	4	0.00345183	0.000354849	329261	4	0.0568072	0.00709443	333712	4	0.567444	0.119173	321335	3	0.169126	0.0250903	109879	2	0.693073	0.273597	230650	4	0.0515592	0.00547039	0	0	0.788011	0.149262	998422	5	0.00170577	9.68e-05	132417	2	0.362016	0.0665024	160430	2	0.4313
CFSGQCISK	6 unknown (C+57.021464),1 unknown (C+57.021464)	2	sp|P10643|CO7_HUMAN	543.739	0.0229052	0.00106078	410162	4	0.337292	0.0342508	448600	4	0.598222	0.0536061	687282	4	0.758904	0.101247	742525	4	0.623346	0.136038	524102	4	0.538199	0.0924331	78079.8	3	0.473521	0.145878	459977	4	0.133883	0.0173274	217576	3	0.411864	0.0609458	1224839	4	0.0634726	0.00378542	59402	3	0.691096	0.145923	248697	3	0.428725
CGDLEEELK	1 unknown (C+57.021464)	2	sp|P67936|TPM4_HUMAN,sp|P07951|TPM2_HUMAN	546.748	0.0049382	0.000214594	656520	4	0.00657477	0.000299854	644106	4	0.0364704	0.00412639	532908	5	0.0507494	0.00569801	343683	4	0.334301	0.0579496	113256	3	0.484537	0.0821476	25228.5	3	0.577533	0.206547	299567	4	0.0621432	0.00691367	4542.15	2	1	0.279006	653290	4	0.0119127	0.000286743	236953	4	0.29695	0.0554374	93824	4	0.233835
CGLTDNENCLK	1 unknown (C+57.021464),9 unknown (C+57.021464)	2	sp|Q9HC84|MUC5B_HUMAN	662.287	0.00830152	0.000409669	0	0	0.0623097	0.00757264	0	0	0.187856	0.0198942	0	0	0.564687	0.0752963	0	0	0.799466	0.188239	0	0	0.543067	0.092932	0	0	0.77889	0.317105	0	0	1	0.167692	0	0	0.347939	0.0486398	0	0	0.966871	0.119229	0	0	1	0.228501	0	0	0.381633
CGPASVQAIK	1 unknown (C+57.021464)	2	sp|P00488|F13A_HUMAN	515.771	0.00170026	4.84e-06	4.73048e+06	8	0.00123281	7.89e-05	5831537	8	0.00396338	0.000354849	6.32412e+06	8	0.026479	0.00189287	1.69248e+06	8	0.26561	0.0444795	2.30248e+06	8	0.0400532	0.00337187	237798	4	0.70234	0.275877	3154467	8	0.0218273	0.00156727	141067	4	0.360894	0.0508509	10001342	8	0.00185934	9.68e-05	756449	6	0.110559	0.0142761	2.74172e+06	8	0.00866595
CGPCKPGYTGDQIR	4 unknown (C+57.021464),1 unknown (C+57.021464)	3	sp|P35443|TSP4_HUMAN	536.913	0.000447286	4.84e-06	507652	3	0.0017488	0.000299854	603545	4	0.00423233	0.000354849	782060	3	0.0232625	0.0017909	681487	3	0.0523225	0.00344047	1223708	3	0.00306383	0.000262238	78708.6	2	0.674098	0.263311	174613	3	0.0357843	0.00379465	64057.9	2	0.81766	0.158144	2143491	5	0.0108952	0.000286743	268266	3	0.0203889	0.00081606	763326	3	0.00392352
CHAGHLNGVYYQGGTYSK	1 unknown (C+57.021464)	3	sp|P02679|FIBG_HUMAN	671.307	0.000258468	4.84e-06	10599835	8	5.93e-05	7.89e-05	15249739	8	3.8e-05	0.000111794	16678271	8	6.71e-06	0.000159645	42435832	8	0.000190539	0.000373471	17231628	8	0.000228364	0.000262238	5.02822e+06	8	0.000168166	0.000717624	7.49631e+06	8	0.000635915	0.000259475	657197	8	0.00369242	0.000477686	28558408	8	0.000529299	9.68e-05	20319764	8	9.29e-05	0.00023753	17328008	8	0.00048264
CHAIIDEQPLIFK	1 unknown (C+57.021464)	3	sp|P48059|LIMS1_HUMAN	528.613	0.000401748	4.84e-06	1.87739e+06	6	0.00171302	0.000299854	1.79884e+06	6	0.000391455	0.000111794	1.59622e+06	7	0.000535216	0.000159645	178890	5	0.0742643	0.00809354	425499	5	0.0329571	0.00281082	0	0	1	0.465279	801696	5	0.00303266	0.000593196	23886.5	1	1	0.329774	1.68221e+06	6	0.000495548	9.68e-05	170138	4	0.0215455	0.00081606	73671	4	0.200031
CHPGYKPTTDEPTTVICQK	1 unknown (C+57.021464),17 unknown (C+57.021464)	3	sp|P04003|C4BPA_HUMAN	744.686	0.00665969	0.000329866	135685472	8	6.25e-05	7.89e-05	205848688	8	5.13e-05	0.000111794	221881008	8	7.3e-06	0.000159645	396116480	8	0.00118479	0.000373471	280687744	8	0.000157566	0.000262238	115178968	8	6.95e-06	0.000717624	150196272	8	0.000246055	0.000259475	44730568	8	0.000553764	0.000285059	312514368	8	0.00848371	0.000286743	273992064	8	0.000129119	0.00023753	148190064	8	0.00103835
CHPLVDPEPFVALCEK	1 unknown (C+57.021464),14 unknown (C+57.021464)	3	sp|P04275|VWF_HUMAN	637.643	0.00157414	4.84e-06	103980	4	0.0556444	0.00644824	95908.4	4	0.0552659	0.00611437	25718.5	3	0.252414	0.0321357	17122.7	3	0.466552	0.0920779	32510.2	4	0.181422	0.0265219	9228.36	1	0.560404	0.198701	37014.8	3	0.25941	0.0358487	12895.8	2	0.572114	0.09032	132748	5	0.339069	0.0358289	0	0	0.965793	0.217952	85454.5	5	0.064982
CICDPGYSGPTCK	3 unknown (C+57.021464),1 unknown (C+57.021464),12 unknown (C+57.021464)	2	sp|P78509|RELN_HUMAN	757.807	0.000524111	4.84e-06	1.08988e+06	6	0.0374544	0.00474522	1.40187e+06	8	0.017244	0.00203318	1.24224e+06	7	0.0743886	0.00866318	2.22234e+06	7	0.715664	0.164001	3.7021e+06	8	0.0286972	0.00240797	334056	5	0.775451	0.314807	1.01268e+06	8	0.631812	0.09027	416426	6	0.762573	0.141563	895662	8	0.00555339	9.68e-05	1.1402e+06	6	0.286177	0.0527648	1.84634e+06	8	0.113379
CIEGTCVCK	6 unknown (C+57.021464),8 unknown (C+57.021464),1 unknown (C+57.021464)	2	sp|P05156|CFAI_HUMAN	563.738	0.0947399	0.00217661	243864	3	0.910635	0.0755656	99749.8	2	1	0.137379	100743	2	0.299039	0.0392416	640753	3	0.891017	0.218749	847967	3	1	0.237792	77250.1	2	0.619752	0.232284	443337	2	1	0.153443	25967.8	1	1	0.286292	143160	3	1	0.17057	279894	3	0.409615	0.0783298	121944	3	0.859435
CINQLLCK	7 unknown (C+57.021464),1 unknown (C+57.021464)	2	sp|P49908|SEPP1_HUMAN	524.768	0.00287059	0.000116103	366522	3	0.0191627	0.00180427	419856	4	0.0372065	0.00438134	426415	3	0.0599859	0.00718747	173718	2	0.628675	0.137862	445588	4	0.11043	0.0145306	74146.7	4	0.493122	0.156783	336399	3	0.158642	0.0204184	20837.5	2	0.675368	0.11702	563500	4	0.0322296	0.00136069	116962	3	0.13343	0.0205378	398937	3	0.0456756
CKPPPDIR	1 unknown (C+57.021464)	2	sp|P04003|C4BPA_HUMAN	491.761	0.00421741	0.000174475	1.82161e+06	6	0.0101932	0.000771051	528664	6	0.0176191	0.00203318	1.80687e+06	6	0.0503147	0.00569801	2.55283e+06	6	0.119801	0.0135092	1.40962e+06	5	0.0871519	0.0109337	676224	6	0.180846	0.0211675	820195	5	0.0802902	0.00844918	1.00956e+06	5	0.0100486	0.000477686	1.08647e+06	7	0.0236372	0.00112764	2.22741e+06	5	0.0862933	0.00932029	541778	6	0.0262716
CLANGGIHYITLDGR	1 unknown (C+57.021464)	3	sp|Q9Y6R7|FCGBP_HUMAN	553.947	0.000590201	4.84e-06	1.60585e+06	7	0.00286615	0.000299854	1513792	7	0.00537016	0.000354849	1.26745e+06	7	0.00375556	0.000463327	2.78005e+06	7	0.00901326	0.00134426	1.77772e+06	7	0.00693196	0.000625206	2.00093e+06	7	0.00716842	0.00127576	219529	4	0.249494	0.0346765	217877	5	0.538415	0.0826207	3.11307e+06	7	0.0128874	0.000457209	704282	6	0.0133825	0.000626211	1.81233e+06	6	0.00829015
CLAPLEGAR	1 unknown (C+57.021464)	2	sp|P04217|A1BG_HUMAN	493.758	0.00167805	4.84e-06	1.91907e+06	6	0.000710033	7.89e-05	2.97772e+06	7	0.000566955	0.000111794	2.31321e+06	7	0.00175599	0.000159645	2337541	6	0.00679993	0.00132476	861760	6	0.0281306	0.00240797	298887	3	0.0810016	0.00259352	658933	5	0.0773937	0.00816398	1.20779e+06	6	0.00314496	0.000477686	4.98546e+06	7	0.000825592	9.68e-05	738130	6	0.0160777	0.00081606	1.32458e+06	6	0.0143078
CLCPEGFSLSSSGR	3 unknown (C+57.021464),1 unknown (C+57.021464)	2	sp|P35555|FBN1_HUMAN	778.845	0.00787203	0.000409669	0	0	1	0.119332	0	0	0.906613	0.0810643	0	0	0.813946	0.109485	0	0	1	0.288809	0	0	0.76801	0.137868	0	0	0.729605	0.292385	0	0	1	0.17271	0	0	0.656046	0.112201	0	0	0.125349	0.0115592	0	0	1	0.30817	0	0	1
CLHPCVISR	1 unknown (C+57.021464),5 unknown (C+57.021464)	2	sp|Q03591|FHR1_HUMAN,sp|P08603|CFAH_HUMAN	571.284	0.00157401	4.84e-06	1.8775e+06	7	0.00689625	0.000483068	2.49031e+06	5	0.00296272	0.000354849	3498375	7	0.004516	0.000463327	4706357	6	0.0287419	0.00186809	2301473	7	0.00968639	0.000625206	722974	5	0.275498	0.0500413	949610	5	0.0107574	0.000810284	493887	4	0.0444794	0.00320771	14381339	8	0.00145711	9.68e-05	2293071	5	0.0294056	0.00081606	1589341	6	0.0298673
CLKDGAGDVAFVK	1 unknown (C+57.021464)	2	sp|P02787|TRFE_HUMAN	690.353	0.000986333	4.84e-06	176458	6	0.0633479	0.00775037	631830	7	0.00516878	0.000354849	458263	7	0.0160453	0.00129213	66979.4	3	0.720232	0.164907	118831	3	0.651246	0.113871	89061.6	2	0.66331	0.256151	120706	5	0.700662	0.100261	25538.2	1	0.907784	0.187548	1.1874e+06	8	0.00904884	0.000286743	159747	1	0.976995	0.220383	223639	3	0.499455
CLLELDQQIK	1 unknown (C+57.021464)	2	sp|P02549|SPTA1_HUMAN	630.337	0.0014671	4.84e-06	906198	8	0.00291933	0.000299854	864528	8	0.00260143	0.000354849	725925	7	0.0132998	0.000894193	367052	6	0.344924	0.0606661	149558	4	1	0.321688	77140.9	3	0.687837	0.270278	32568.7	2	0.837854	0.120281	558150	7	0.00500323	0.000477686	133620	4	1	0.267625	30230	3	0.895804	0.199442	918973	7	0.028701
CLLSGQAEVK	1 unknown (C+57.021464)	2	DECOY_sp|Q76LX8|ATS13_HUMAN	552.79	0.745368	0.00491001	0	0			0	0			0	0			0	0			0	0			0	0			0	0			0	0			0	0			0	0			0	0
CLMQQGIK	1 unknown (C+57.021464)	2	sp|Q86UX7|URP2_HUMAN	489.249	0.0094157	0.000483825	495863	3	1	0.0992018	1.20238e+06	3	1	0.141383	1.35139e+06	5	1	0.193825	677721	3	0.687603	0.155836	745929	2	0.847867	0.153456	361842	3	0.883443	0.375357	575531	5	1	0.203456	63683.1	4	1	0.263714	917882	4	1	0.174102	64920	3	1	0.253512	289777	3	0.725528
CLPGFYGEPTK	1 unknown (C+57.021464)	2	sp|P24043|LAMA2_HUMAN	634.803	0.0221988	0.00101779	0	0	0.230776	0.0256465	0	0	0.752208	0.0663587	0	0	0.526995	0.070554	0	0	0.862203	0.210448	0	0	0.580441	0.0996824	0	0	0.666964	0.257671	0	0	0.600716	0.0848812	0	0	0.738042	0.133124	0	0	1	0.137451	0	0	0.470447	0.091424	0	0	0.150433
CLPSACEVVTGSPR	1 unknown (C+57.021464),6 unknown (C+57.021464)	3	sp|P04275|VWF_HUMAN	511.578	0.000541365	4.84e-06	27424046	8	2.72e-06	7.89e-05	13987069	8	8.23e-05	0.000111794	12780937	8	0.000340027	0.000159645	5.02832e+06	8	0.0518787	0.00344047	10169210	8	0.000579287	0.000262238	5005369	8	0.00630197	0.00127576	3.62474e+06	8	0.0186293	0.00156727	17335928	8	9.17e-05	0.000285059	3.78289e+06	8	0.0297117	0.00136069	7.87391e+06	8	0.000201936	0.00023753	13083269	8	0.000286224
CLPTACTIQLR	1 unknown (C+57.021464),6 unknown (C+57.021464)	2	sp|P04275|VWF_HUMAN	666.842	0.000827443	4.84e-06	344704224	8	0.000457801	7.89e-05	393158848	8	0.000344908	0.000111794	319078560	8	0.00037372	0.000159645	82770256	8	0.0025085	0.000936539	233176080	8	0.00143616	0.000262238	52831064	8	0.017763	0.00127576	42152968	8	0.00230628	0.000593196	161226464	8	0.000630391	0.000285059	134017976	8	0.00128339	9.68e-05	174609600	8	0.000788587	0.00023753	148012064	8	0.00248775
CLPVCCNR	1 unknown (C+57.021464),5 unknown (C+57.021464),6 unknown (C+57.021464)	2	sp|P18577|RHCE_HUMAN	539.733	0.0102367	0.000483825	129337	3	1	0.167284	7068022	4	1	0.199578	172272	4	1	0.23545	9340192	3	1	0.328458	4.55618e+06	3	1	0.311127	39328	3	0.831994	0.348277	4991.66	3	1	0.252083	143772	4	0.376064	0.0535514	198527	3	1	0.272674	6.65962e+06	3	1	0.308241	137470	3	1
CLPVCGKPVNPVEQR	5 unknown (C+57.021464),1 unknown (C+57.021464)	2	sp|P00736|C1R_HUMAN	876.948	0.000170763	4.84e-06	1.37962e+06	8	0.00107715	7.89e-05	1.81299e+06	8	0.000190122	0.000111794	1629748	8	0.000134118	0.000159645	4532277	8	0.000849873	0.000373471	3506709	8	0.000194642	0.000262238	2200085	8	0.0011754	0.000717624	1.70369e+06	8	0.000129746	0.000259475	6561.16	1	0.660622	0.113193	9322676	8	0.000256819	9.68e-05	4.4626e+06	8	0.000110176	0.00023753	2185025	8	0.000115622
CLPVTAPENGK	1 unknown (C+57.021464)	2	sp|P08603|CFAH_HUMAN	593.3	0.000935657	4.84e-06	2.12001e+06	8	0.0030956	0.000299854	2.64088e+06	8	0.00321238	0.000354849	2.64064e+06	8	0.00416291	0.000463327	4567051	8	0.0218968	0.00134426	2.26721e+06	8	0.00969263	0.000625206	950201	8	0.155128	0.015638	1431839	8	0.0106991	0.000810284	626994	7	0.0116809	0.000477686	13054989	8	0.00166262	9.68e-05	2.25693e+06	8	0.0108881	0.000626211	2.37729e+06	8	0.00357017
CLVEKGDVAFVK	1 unknown (C+57.021464)	3	sp|P02787|TRFE_HUMAN	455.58	0.00051325	4.84e-06	206833	5	0.000991208	7.89e-05	152925	5	0.00100869	0.000111794	174884	5	0.00725728	0.000463327	67732.6	2	0.295451	0.0499686	847215	1	0.876631	0.159474	11281.9	2	0.756691	0.306763	39281.6	3	0.140635	0.017838	36896	1	0.109839	0.0121683	776525	4	0.0205062	0.00074099	310558	1	0.487237	0.0957402	82062	4	0.296167
CLVNLIEK	1 unknown (C+57.021464)	2	sp|P00751|CFAB_HUMAN	494.778	0.00229526	0.000116103	485102	6	0.00697454	0.000483068	496647	7	0.00862736	0.000515449	410881	7	0.013647	0.000894193	268445	4	0.137134	0.0174874	294535	5	0.146348	0.0207787	78524.6	3	0.524703	0.181198	153821	3	0.399749	0.0563639	264448	5	0.0841219	0.00818507	1595555	7	0.0243901	0.00112764	149570	4	0.420008	0.0805401	228878	4	0.149167
CMGTVTLNQAR	1 unknown (C+57.021464)	2	sp|P49913|CAMP_HUMAN	625.803	0.00109982	4.84e-06	1.1101e+06	8	0.00375888	0.000299854	1.33499e+06	7	0.00299921	0.000354849	1.31043e+06	7	0.0142102	0.00111572	874256	7	0.11366	0.0125323	4392482	8	0.00137016	0.000262238	2.02786e+06	4	0.555295	0.196003	3.53539e+06	7	0.00251352	0.000593196	157688	4	0.743177	0.135348	6.14714e+06	8	0.000636526	9.68e-05	649717	5	0.117986	0.0160842	1.77824e+06	7	0.00725851
CMVQVGVISGFK	1 unknown (C+57.021464)	2	sp|P04275|VWF_HUMAN	662.841	0.00106824	4.84e-06	7007023	8	0.000678724	7.89e-05	5.74926e+06	8	0.000274104	0.000111794	4316513	8	0.000332305	0.000159645	3474639	8	0.00117748	0.000373471	3015959	8	0.0059105	0.000625206	1.07614e+06	7	0.331639	0.0778554	412689	8	0.0337345	0.00371785	2.44203e+06	8	0.000657276	0.000285059	7952343	8	0.000321733	9.68e-05	1581785	8	0.00234264	0.00023753	4059965	8	0.0100208
CNEPAVWSQLAK	1 unknown (C+57.021464)	2	sp|Q00610|CLH1_HUMAN	701.843	0.00342518	0.000174475	99135.9	4	0.163707	0.0191315	143980	2	0.0577223	0.00633502	97658.5	3	0.26735	0.0337727	0	0	1	0.353302	6237.12	2	1	0.332987	14495.8	2	1	0.44756	115807	4	0.256034	0.0358121	41653.6	3	0.146409	0.0174363	101539	4	0.288361	0.0306508	0	0	1	0.335773	27469.7	2	1
CNEYYLLR	1 unknown (C+57.021464)	2	sp|P05160|F13B_HUMAN	565.769	0.00137187	4.84e-06	778294	5	0.00315107	0.000299854	1.15099e+06	5	0.0033437	0.000354849	880627	5	0.00189986	0.000159645	166558	3	0.341637	0.0599162	486080	5	0.0365877	0.00320303	41583.2	2	0.416815	0.114633	157127	3	0.186647	0.0254564	23955.6	2	0.494501	0.0735315	3.31002e+06	5	0.00423215	9.68e-05	152210	4	0.0425296	0.00245776	762122	5	0.0274832
CNMGYEYSER	1 unknown (C+57.021464)	2	sp|P08603|CFAH_HUMAN	654.753	0.000699879	4.84e-06	2.8878e+06	8	0.000837482	7.89e-05	2.94711e+06	8	0.000738505	0.000111794	3.29903e+06	8	0.000508414	0.000159645	6881346	8	0.00187766	0.000936539	3.46024e+06	8	0.00272887	0.000262238	1.19583e+06	7	0.00903416	0.00127576	2.27088e+06	8	0.00122955	0.000593196	1.11068e+06	8	0.00287076	0.000477686	26922798	8	0.00174683	9.68e-05	3.52974e+06	8	0.00325223	0.00023753	3.40056e+06	8	0.00226571
CNPDSNSANCLEEK	1 unknown (C+57.021464),10 unknown (C+57.021464)	2	sp|P10124|SRGN_HUMAN	819.33	0.00045768	4.84e-06	992772	8	0.00122708	7.89e-05	1.16275e+06	8	0.000887946	0.000111794	1.31151e+06	8	0.000850141	0.000159645	980117	8	0.0439044	0.0027979	327947	8	0.0275717	0.00240797	7181.07	1	1	0.426742	294835	7	0.0549283	0.00554275	73744.2	3	0.68001	0.117204	737711	8	0.0054294	9.68e-05	105785	4	0.307539	0.0579652	613693	8	0.0129961
CNVQACPGGPQR	6 unknown (C+57.021464),1 unknown (C+57.021464)	2	sp|Q96RW7|HMCN1_HUMAN	672.301	0.00117132	4.84e-06	145455	4	0.00484165	0.000299854	172387	5	0.00163477	0.000354849	28686.5	2	0.579921	0.0775	42686.5	3	0.431989	0.0843581	345549	6	0.00361195	0.000625206	89606	3	0.968319	0.416506	32308.6	3	1	0.191766	94978.2	5	0.000922309	0.000285059	103685	4	0.0019995	9.68e-05	143130	5	0.0113967	0.000626211	172660	4	0.001791
CPAPELLGGPSVFLFPPKPK	1 unknown (C+57.021464)	3	sp|P01860|IGHG3_HUMAN,sp|P01857|IGHG1_HUMAN	717.727	0.000728642	4.84e-06	10666050	8	7.42e-07	7.89e-05	13201732	8	7.18e-06	0.000111794	8823241	8	1.81e-07	0.000159645	24751760	8	2.37e-06	0.000373471	5.49633e+06	8	2.83e-05	0.000262238	7.37103e+06	8	3.24e-07	0.000717624	8796807	8	0.000244844	0.000259475	1.10145e+06	8	0.000334826	0.000285059	255176256	8	0.000581816	9.68e-05	9638872	8	4.43e-06	0.00023753	39866824	8	7.17e-05
CPDNTLGVDCIEQK	1 unknown (C+57.021464),10 unknown (C+57.021464)	2	sp|P14543|NID1_HUMAN	824.869	0.00564181	0.00030891	175084	3	0.372757	0.0368964	77831	4	0.952963	0.0862116	133499	3	0.51774	0.0693819	158867	3	0.450893	0.0886106	159431	3	0.224439	0.0345068	151620	3	0.822585	0.342295	106781	4	1	0.152022	19076.4	2	1	0.316585	176107	4	0.672993	0.0748543	53575.2	3	0.905738	0.202391	163229	4	1
CPEPKSCDTPPPCPR	1 unknown (C+57.021464),13 unknown (C+57.021464),7 unknown (C+57.021464)	3	sp|P01860|IGHG3_HUMAN	599.929	0.000965554	4.84e-06	0	0	0.0155876	0.00148837	0	0	0.000882366	0.000111794	0	0	0.0315295	0.00268342	0	0	0.0945564	0.0107184	0	0	0.00644387	0.000625206	0	0	0.437276	0.126339	0	0	0.042001	0.00418081	0	0	0.0537435	0.00486251	0	0	0.00208909	9.68e-05	0	0	0.0282967	0.00081606	0	0	0.0238085
CPEPPLLENQLVLK	1 unknown (C+57.021464)	2	sp|Q4LDE5|SVEP1_HUMAN	825.45	0.00188844	4.84e-06	0	0	0.297456	0.0312793	0	0	0.0707677	0.00768754	0	0	0.053761	0.00702574	146949	2	0.347587	0.0610627	118373	2	0.0108301	0.000625206	0	0	0.974967	0.417871	0	0	0.706261	0.100991	0	0	1	0.296583	249667	2	0.818013	0.0948071	6338.72	1	0.00906558	0.000626211	116810	2	0.295346
CPGLQNTIPWYR	1 unknown (C+57.021464)	2	sp|Q9Y6R7|FCGBP_HUMAN	752.872	0.000862083	4.84e-06	6.22062e+06	8	4.7e-05	7.89e-05	5.70863e+06	8	0.000353242	0.000111794	2.14873e+06	8	0.000665512	0.000159645	13809829	8	0.00102702	0.000373471	2192512	8	0.00749356	0.000625206	1.70493e+06	8	0.0119105	0.00127576	1.42093e+06	8	0.00249493	0.000593196	1708399	8	0.000632717	0.000285059	4.07429e+06	8	0.00167887	9.68e-05	4288769	8	0.000617121	0.00023753	9095314	8	0.002148
CPLLVDSEGWVK	1 unknown (C+57.021464)	2	sp|P01833|PIGR_HUMAN	701.855	0.000768606	4.84e-06	2.70263e+06	8	0.0088149	0.000771051	2.68847e+06	8	0.00998532	0.000653947	1.56854e+06	8	0.0165196	0.00129213	2.84307e+06	8	0.0584695	0.004794	5363112	8	0.0227328	0.0016907	3.71465e+06	8	0.00198347	0.000717624	3.91622e+06	8	0.0170331	0.00146949	278997	7	0.078321	0.00781124	7.20727e+06	8	0.010022	0.000286743	2.01969e+06	8	0.0156355	0.00081606	4247810	8	0.0116387
CPNPPVQENFDVNK	1 unknown (C+57.021464)	2	sp|P05090|APOD_HUMAN	829.386	0.00076971	4.84e-06	25735310	8	0.00021882	7.89e-05	28868398	8	0.00118923	0.000111794	25106122	8	5.66e-05	0.000159645	26348428	8	0.00934413	0.00134426	33015808	8	0.000388589	0.000262238	4526424	8	0.0176724	0.00127576	55975536	8	0.00119597	0.000593196	3.65952e+06	8	0.00269336	0.000477686	49431464	8	0.011339	0.000286743	12921173	8	0.00250771	0.00023753	18597558	8	0.00234063
CPPPPLPINSK	1 unknown (C+57.021464)	2	sp|P05160|F13B_HUMAN	610.329	0.0132992	0.00061243	0	0	0.115595	0.0143108	0	0	0.105889	0.01171	0	0	0.27119	0.0340238	0	0	0.712135	0.163316	0	0	0.347264	0.0568562	0	0	1	0.490139	0	0	0.922598	0.135905	0	0	0.854088	0.169453	0	0	0.021742	0.00102222	0	0	0.360638	0.0660802	0	0	0.139328
CPSIILHDR	1 unknown (C+57.021464)	2	sp|Q9UHG3|PCYOX_HUMAN	555.79	0.00175985	4.84e-06	0	0	0.208208	0.0235763	0	0	0.08495	0.00898919	0	0	0.0631789	0.00759901	0	0	0.820854	0.196186	0	0	0.0188903	0.00116112	0	0	0.607716	0.222016	0	0	0.0448888	0.00502989	0	0	0.99721	0.227126	0	0	0.0452297	0.00271937	0	0	0.682291	0.144304	0	0	0.37612
CPTCPCATFVEYSR	1 unknown (C+57.021464),4 unknown (C+57.021464),6 unknown (C+57.021464)	2	sp|Q9HC84|MUC5B_HUMAN	874.365	0.00396129	0.000174475	117305	2	0.80728	0.0675146	209455	4	0.0465955	0.00534406	108613	3	1	0.205558	329683	2	0.393266	0.0733274	198759	3	0.739709	0.132217	69965.1	2	0.954232	0.409461	143673	2	1	0.156153	33225.2	2	0.182193	0.0223303	92033.5	2	0.997729	0.125262	88341.3	2	0.171934	0.0287169	141621	2	1
CPTCPDACTFK	1 unknown (C+57.021464),8 unknown (C+57.021464),4 unknown (C+57.021464)	2	sp|P05106|ITB3_HUMAN	678.773	0.000672229	4.84e-06	3.69754e+06	8	0.00316643	0.000299854	4473912	8	0.00308425	0.000354849	5.01395e+06	7	0.00167375	0.000159645	1780573	5	0.0644746	0.00585877	2.77533e+06	6	0.0131559	0.00116112	218808	3	0.4793	0.149187	3.3141e+06	7	0.00625304	0.000593196	237867	3	0.787905	0.149262	5934309	7	0.00182505	9.68e-05	506892	5	0.100016	0.0126764	768572	5	0.128584
CPTCPDACTFKK	4 unknown (C+57.021464),1 unknown (C+57.021464),8 unknown (C+57.021464)	3	sp|P05106|ITB3_HUMAN	495.549	0.000509997	4.84e-06	2161734	8	0.000614987	7.89e-05	3.09954e+06	8	0.000253579	0.000111794	3.5479e+06	8	0.00107434	0.000159645	803946	5	0.641437	0.142057	1.01383e+06	7	0.0210282	0.00116112	88212.6	3	1	0.449905	1.32686e+06	8	0.0066017	0.000593196	102129	4	0.889103	0.180833	1.82055e+06	8	0.0033782	9.68e-05	207624	7	0.185313	0.0324041	252405	7	0.35473
CPVDLSTATCEK	1 unknown (C+57.021464),10 unknown (C+57.021464)	2	sp|P17301|ITA2_HUMAN	690.81	0.000839054	4.84e-06	168180	4	0.0224208	0.00229646	246241	6	0.003062	0.000354849	300915	6	0.0337401	0.00297574	117970	4	1	0.295657	191466	5	0.944944	0.174192	34722.8	3	0.452339	0.13335	351203	7	0.00638351	0.000593196	31193.8	4	0.80308	0.154454	318789	4	0.116547	0.0106181	86832.1	4	1	0.288636	52446.2	5	1
CPVGYQLEK	1 unknown (C+57.021464)	2	sp|Q9ULI3|HEG1_HUMAN	547.271	0.00565412	0.00030891	66161.9	2	0.121926	0.0148965	36344	2	0.162144	0.0170395	152760	2	0.497385	0.0663502	259628	2	0.589547	0.126318	123868	2	0.11022	0.0145306	430702	2	0.740175	0.297375	16081.6	2	0.0827144	0.00872189	76261.9	2	0.224682	0.028793	398248	3	0.487203	0.0530277	37333.5	2	0.215423	0.0379544	96767.3	2	0.711878
CQDEQQYAR	1 unknown (C+57.021464)	2	sp|Q86UX7|URP2_HUMAN	599.251	0.000850825	4.84e-06	41841.3	2	0.243364	0.0270614	16052.2	1	1	0.133078	145674	5	0.0539072	0.00702574	80359.9	1	1	0.298456	0	0	1	0.323859	0	0	0.779213	0.317105	10266.9	1	1	0.20054	10750.9	2	1	0.311824	141455	5	0.0416624	0.00239554	0	0	1	0.290164	0	0	1
CQGPPGVDLYR	1 unknown (C+57.021464)	2	sp|Q9HCN6|GPVI_HUMAN	631.303	0.00701165	0.000329866	767371	1	0.426283	0.0401852	414659	1	0.332338	0.0327567	357787	1	1	0.180482	387625	2	0.963091	0.240659	415581	2	1	0.252594	54862.9	1	0.7402	0.297375	74558	2	0.790517	0.113065	16964.8	1	1	0.311147	117687	1	1	0.148571	522376	1	0.993103	0.223986	358610	2	0.635463
CQLEINFNTLQTK	1 unknown (C+57.021464)	2	sp|P12814|ACTN1_HUMAN,sp|O43707|ACTN4_HUMAN,sp|Q08043|ACTN3_HUMAN	804.906	0.000980583	4.84e-06	121282	4	0.175365	0.0202551	116301	5	0.0524642	0.00584633	94748.3	3	0.921434	0.126657	246932	4	0.190429	0.0274985	15440.2	2	0.87086	0.15797	0	0	0.738517	0.29639	39268.9	2	0.736748	0.104985	0	0	1	0.297177	507195	5	0.0574241	0.00350654	0	0	1	0.278801	14611.1	3	0.637824
CQVFEETQIGGER	1 unknown (C+57.021464)	2	sp|Q99832|TCPH_HUMAN	776.857	0.00994977	0.000483825	0	0	0.0659004	0.00797979	0	0	0.0943048	0.0100999	0	0	0.114315	0.0147834	0	0	0.106455	0.0118638	0	0	0.116251	0.0156931	0	0	0.236092	0.0359002	0	0	0.590134	0.083241	0	0	0.155094	0.0192876	0	0	0.122576	0.0115005	0	0	0.185161	0.0324041	0	0	0.0524644
CREILSVDCSTNNPSQAK	9 unknown (C+57.021464),1 unknown (C+57.021464)	3	sp|P10909|CLUS_HUMAN	693.658	0.0006376	4.84e-06	1.76164e+06	8	0.0045357	0.000299854	2.48372e+06	8	0.00177358	0.000354849	2.30802e+06	8	0.00473805	0.000463327	3.68404e+06	8	0.00397387	0.000936539	2.94955e+06	8	0.00713824	0.000625206	1.4825e+06	8	0.0787276	0.00259352	1.53133e+06	8	0.00239642	0.000593196	306593	5	0.0658492	0.00620109	4421830	8	0.00189333	9.68e-05	2327037	8	0.00569716	0.000626211	1198387	8	0.0362785
CSAPEPSQKPPGKPCPGLAYEQR	1 unknown (C+57.021464),15 unknown (C+57.021464)	3	sp|P27918|PROP_HUMAN	852.077	0.000676391	4.84e-06	32513.7	3	0.112046	0.0136984	53929.9	3	0.0132972	0.00080074	17642.2	3	0.231613	0.0294746	207824	4	0.311731	0.0528444	86806.7	2	0.025137	0.0019558	96100.6	2	0.406587	0.110437	48610.7	3	0.69044	0.09898	43979.8	1	0.0538766	0.00486251	444146	5	0.00729451	0.000286743	51935.8	2	0.0974237	0.0116998	126395	3	0.0657825
CSCSSSSGLTCQAAGCPPGR	11 unknown (C+57.021464),16 unknown (C+57.021464),1 unknown (C+57.021464),3 unknown (C+57.021464)	3	sp|Q9Y6R7|FCGBP_HUMAN	700.617	0.000197527	4.84e-06	1.96301e+06	8	0.000184386	7.89e-05	1.27791e+06	7	0.000182355	0.000111794	1.52807e+06	7	0.00019376	0.000159645	1.58593e+06	8	0.0089698	0.00134426	73731.5	3	0.378752	0.0641865	53433.4	4	0.791668	0.323874	39072.7	2	0.413176	0.0584469	290784	4	0.00978187	0.000477686	263740	4	0.528477	0.0571832	326654	6	0.00566981	0.000626211	1670522	8	0.00214232
CSGEEQSLEQCQHR	1 unknown (C+57.021464),11 unknown (C+57.021464)	2	sp|O43866|CD5L_HUMAN	874.36	0.000551587	4.84e-06	14161638	8	9.2e-07	7.89e-05	17780470	8	4.44e-05	0.000111794	17496706	8	6.03e-06	0.000159645	13671844	8	1.79e-05	0.000373471	30771992	8	2.28e-05	0.000262238	7960420	8	4.03e-06	0.000717624	11037455	8	2.92e-05	0.000259475	1.94118e+06	8	0.000226794	0.000285059	18287302	8	8.95e-05	9.68e-05	6.36349e+06	8	1.49e-05	0.00023753	32089912	8	1.78e-05
CSGPGLSPGMVR	1 unknown (C+57.021464)	2	sp|P21333|FLNA_HUMAN	609.292	0.0117864	0.00053322	1.9861e+06	8	0.192063	0.0218373	1.87475e+06	8	0.761997	0.067359	2.13447e+06	8	0.225378	0.0285968	424816	6	1	0.335457	156533	5	1	0.314249	144930	5	0.937929	0.404485	536783	7	1	0.197338	18781.2	2	1	0.328338	1.77974e+06	8	0.820955	0.0954437	197482	5	1	0.293989	123473	4	1
CSLNPEWNETFR	1 unknown (C+57.021464)	2	sp|P05771|KPCB_HUMAN	776.846	0.00155833	4.84e-06	243174	3	0.163837	0.0191315	280118	4	0.046919	0.00534406	154580	4	0.361998	0.0484066	34924.8	5	0.946676	0.236441	51835.4	4	1	0.249328	38281.4	4	0.916746	0.394311	223085	4	0.125911	0.0159382	0	0	1	0.304344	574750	7	0.0968991	0.00749746	26686.1	1	0.977712	0.220628	38499.8	5	0.62369
CSTSSLLEACTFR	1 unknown (C+57.021464),10 unknown (C+57.021464)	2	sp|P02787|TRFE_HUMAN	766.348	0.000543374	4.84e-06	10194461	8	1.69e-05	7.89e-05	12522912	8	9.45e-05	0.000111794	10246256	8	1.94e-05	0.000159645	5.38996e+06	8	0.000199751	0.000373471	6690436	8	9.26e-05	0.000262238	1097756	8	0.00107618	0.000717624	7.6483e+06	8	0.000107627	0.000259475	3861610	8	0.000186691	0.000285059	30432140	8	0.000103187	9.68e-05	1.90855e+06	8	0.000328596	0.00023753	9078611	8	0.000134381
CSVFYGAPSK	1 unknown (C+57.021464)	2	sp|P0C0L5|CO4B_HUMAN,sp|P0C0L4|CO4A_HUMAN	558.263	0.00146607	4.84e-06	9736880	8	0.00218837	0.000299854	12720651	8	0.00190644	0.000354849	11920669	8	0.00810687	0.000695124	16218094	8	0.00196934	0.000936539	7118407	8	0.00580673	0.000625206	5.57277e+06	8	0.0129212	0.00127576	4.56002e+06	8	0.0163086	0.00146949	4.97397e+06	8	0.00385901	0.000477686	46137392	8	0.00272546	9.68e-05	10702407	8	0.00368615	0.00023753	6.76925e+06	8	0.00326516
CSVQNGLLGCYPDR	10 unknown (C+57.021464),1 unknown (C+57.021464)	2	sp|Q9Y6R7|FCGBP_HUMAN	819.872	0.00124541	4.84e-06	3.71338e+06	8	0.00187552	0.000299854	5.04621e+06	8	0.000829797	0.000111794	3.91732e+06	8	0.01069	0.000695124	7960161	8	0.0107009	0.00134426	1.6486e+06	8	0.00442917	0.000625206	851366	8	0.144324	0.0139134	943368	8	0.00256831	0.000593196	1.10944e+06	8	0.000779871	0.000285059	1.95335e+06	8	0.00433296	9.68e-05	2.52297e+06	8	0.00135471	0.00023753	5.0307e+06	8	0.00134535
CTCNGATHQVTCR	3 unknown (C+57.021464),1 unknown (C+57.021464),12 unknown (C+57.021464)	3	sp|Q9Y6R7|FCGBP_HUMAN	522.219	0.000478186	4.84e-06	2.8653e+06	8	3.02e-05	7.89e-05	173646	7	0.00140609	0.000111794	1.96752e+06	8	0.000201771	0.000159645	2.65046e+06	8	0.000244432	0.000373471	218304	8	0.00263186	0.000262238	18563.9	2	0.610649	0.224139	92124.5	6	0.00959391	0.000810284	1.14682e+06	8	0.00202058	0.000285059	554624	8	0.00135046	9.68e-05	922312	8	0.000814513	0.00023753	548337	8	0.00129847
CTCVGNGRGEWTCIAYSQLR	1 unknown (C+57.021464),3 unknown (C+57.021464),13 unknown (C+57.021464)	3	sp|P02751|FINC_HUMAN	796.693	0.000820934	4.84e-06	390582	7	0.050134	0.00603706	320605	7	0.00217489	0.000354849	31825.1	3	0.746201	0.0987189	2458140	7	0.00261909	0.000936539	725224	7	0.0137293	0.00116112	14395.2	1	1	0.483407	121863	5	0.130582	0.016687	0	0	0.909404	0.188053	8014823	8	5.5e-05	9.68e-05	134044	4	0.262405	0.0474714	1.40737e+06	7	0.0250098
CTEGFNVDK	1 unknown (C+57.021464)	2	sp|P04004|VTNC_HUMAN	535.235	0.00392403	0.000174475	3318068	3	0.0237246	0.00237724	3421613	3	0.0285261	0.00303427	3.72985e+06	3	0.113127	0.0147492	2388124	3	0.0922996	0.0104319	5135545	3	0.0359143	0.00320303	1.62688e+06	2	0.388281	0.101131	1.56209e+06	3	0.0697215	0.00776243	566384	2	0.116967	0.0131794	4868004	3	0.0100518	0.000286743	998433	3	0.0702444	0.00714377	3.53816e+06	3	0.0739286
CTLKPCDYPDIK	1 unknown (C+57.021464),6 unknown (C+57.021464)	2	sp|P08603|CFAH_HUMAN	755.357	0.000940884	4.84e-06	915449	2	0.00908414	0.000771051	1.37924e+06	2	0.00570421	0.000354849	1.11392e+06	2	0.0331178	0.0028287	1.64473e+06	3	0.0466037	0.00327307	927638	3	0.0705746	0.00813781	685366	2	0.581314	0.208321	867354	2	0.0221195	0.00156727	298097	1	0.157109	0.0194801	6006848	3	0.00406794	9.68e-05	1.22109e+06	2	0.0265363	0.00081606	1.1036e+06	2	0.0454462
CTQDLGNSTK	1 unknown (C+57.021464)	2	sp|Q9Y490|TLN1_HUMAN	562.256	0.00222139	4.84e-06	455260	3	0.983458	0.0820591	8804.47	1	1	0.194826	791511	2	0.583166	0.0778895	20453.1	3	0.73223	0.168962	12168.1	1	0.404969	0.0691918	3754.75	1	1	0.497263	8633.06	1	0.699492	0.100058	3222051	3	1	0.278698	1.61966e+06	5	1	0.13056	359869	1	1	0.318157	47257.3	2	0.871125
CTSTGWIPAPR	1 unknown (C+57.021464)	2	sp|P08603|CFAH_HUMAN	623.306	0.0013753	4.84e-06	25558548	8	0.000376174	7.89e-05	28342130	8	0.000429767	0.000111794	22469998	8	0.000279796	0.000159645	34269792	8	0.000251467	0.000373471	23272146	8	0.000801067	0.000262238	17326952	8	0.00170718	0.000717624	15937235	8	0.000777057	0.000259475	10431145	8	0.000351444	0.000285059	122807072	8	0.00225591	9.68e-05	21712882	8	0.000360333	0.00023753	23661636	8	0.00179603
CTSYPDGSWK	1 unknown (C+57.021464)	2	sp|P07996|TSP1_HUMAN	600.753	0.000706351	4.84e-06	2032017	8	0.00377862	0.000299854	3.02048e+06	8	0.000958291	0.000111794	2.33964e+06	8	0.00213618	0.000159645	1.20828e+06	8	0.0865226	0.0095158	1.03414e+06	8	0.0176758	0.00116112	394431	6	0.623449	0.2351	830654	8	0.0228418	0.00156727	81229.6	3	0.999795	0.228582	13417654	8	0.000386535	9.68e-05	309956	6	1	0.253631	581740	7	0.0390558
CTTPPPSSGPTYQCLK	14 unknown (C+57.021464),1 unknown (C+57.021464)	2	sp|P00747|PLMN_HUMAN	897.413	0.000346636	4.84e-06	648576	5	0.0471124	0.00592867	1.05797e+06	6	0.0258866	0.00285553	776821	6	0.26372	0.0333215	489717	5	0.570765	0.120426	261367	6	0.551877	0.0939514	123058	5	1	0.451286	232901	5	0.109368	0.012667	124738	4	0.831584	0.163613	2.75275e+06	7	0.000700114	9.68e-05	158276	5	1	0.241884	686125	7	0.0836632
CTWLIEGQPNR	1 unknown (C+57.021464)	2	sp|O75882|ATRN_HUMAN	687.335	0.00167027	4.84e-06	29735	2	0.48412	0.0442834	42361.6	2	0.0451885	0.00510506	14931.2	2	1	0.146114	48462.1	1	0.683378	0.154703	88611.1	2	1	0.186344	26859.8	1	0.783578	0.319955	0	0	1	0.159382	33897.1	1	0.0159556	0.000477686	523648	4	0.0259941	0.00112764	6122.77	1	0.57403	0.116249	0	0	1
CVAPPALR	1 unknown (C+57.021464)	2	sp|P13224|GP1BB_HUMAN	442.245	0.00203352	4.84e-06	6386546	5	0.00715709	0.00064569	7.29301e+06	5	0.0137528	0.00110498	7407091	5	0.184335	0.0241429	1.97363e+06	5	0.0875159	0.00971787	2.30124e+06	5	0.0703045	0.00813781	888825	4	0.432233	0.122904	7974133	5	0.053201	0.00554275	475979	3	0.547407	0.0848911	5317549	5	0.0244216	0.00112764	803649	5	0.0269431	0.00081606	1.52903e+06	5	0.240917
CVAQCGCYDKDGNYYDVGAR	5 unknown (C+57.021464),7 unknown (C+57.021464),1 unknown (C+57.021464)	3	sp|Q9HC84|MUC5B_HUMAN	790.989	0.000585351	4.84e-06	28570.7	1	0.265542	0.0290652	88931.3	1	0.0970545	0.0105108	79170.1	2	0.20884	0.026984	16215.8	1	1	0.314449	40128.9	2	1	0.271518	5190.96	1	0.731	0.292514	0	0	1	0.156734	52060.5	2	0.114282	0.0125886	7749.66	1	1	0.144325	0	0	0.948212	0.213494	43678.2	2	1
CVCEQGFK	1 unknown (C+57.021464),3 unknown (C+57.021464)	2	sp|P24821|TENA_HUMAN	514.22	0.00812677	0.000409669	0	0	0.115461	0.0142717	0	0	1	0.172491	0	0	0.285366	0.0366773	0	0	0.349246	0.061243	0	0	0.566586	0.0958832	0	0	0.761125	0.308226	0	0	1	0.163693	0	0	0.523595	0.07902	0	0	0.828654	0.0963595	0	0	0.102391	0.0127784	0	0	0.841484
CVDVDECAPPAEPCGK	14 unknown (C+57.021464),1 unknown (C+57.021464),7 unknown (C+57.021464)	2	sp|P23142|FBLN1_HUMAN	902.371	0.000623305	4.84e-06	968157	5	0.0109226	0.000919157	1.49895e+06	6	0.00543022	0.000354849	1.12795e+06	7	0.0145023	0.00111572	1.89605e+06	7	0.0685828	0.00752842	1.47408e+06	7	0.00345392	0.000625206	168848	3	0.683572	0.268799	376611	4	0.0506777	0.00535716	12288.4	2	1	0.313001	6337902	8	0.000455678	9.68e-05	420383	5	0.121414	0.0165637	1.72166e+06	7	0.00653127
CVEAQGSLLK	1 unknown (C+57.021464)	2	sp|Q76LX8|ATS13_HUMAN	552.79	0.00208015	4.84e-06	324663	3	0.00680424	0.000299854	554839	3	0.0144572	0.00168725	466118	4	0.0631289	0.00759901	452500	3	0.243664	0.0401934	462681	2	0.200342	0.0299984	52521.4	2	1	0.453493	387814	2	0.438968	0.0619756	423981	3	0.0103092	0.000477686	636581	3	0.035864	0.00195693	475915	4	0.0912998	0.00992821	326692	3	0.0367168
CVLIFGVPSR	1 unknown (C+57.021464)	2	sp|P13716|HEM2_HUMAN	574.318	0.00244419	0.000116103	2111758	8	0.00062559	7.89e-05	2.04906e+06	8	0.000728891	0.000111794	1.66143e+06	8	0.00104754	0.000159645	506036	6	0.204707	0.0312801	284677	7	0.0288889	0.00240797	140988	6	0.0882018	0.00259352	198074	7	0.124395	0.0156111	584833	7	0.00248542	0.000477686	573965	5	0.00894114	0.000286743	246799	6	0.00960248	0.000626211	973828	7	0.0243753
CVNTTLQIK	1 unknown (C+57.021464)	2	sp|Q01518|CAP1_HUMAN	538.792	0.00238601	0.000116103	231580	2	0.323769	0.0332776	448066	5	0.043669	0.00485825	358346	4	0.125794	0.0160531	52087.7	1	1	0.313581	13143.7	1	1	0.253413	30516.9	1	1	0.484517	142028	3	1	0.191193	0	0	1	0.299269	232492	3	0.253586	0.0266945	16961.9	1	0.698641	0.147442	0	0	1
CVQSTKPSLMIQK	1 unknown (C+57.021464)	2	sp|P04114|APOB_HUMAN	760.402	0.00119945	4.84e-06	5.48196e+06	8	6.21e-05	7.89e-05	5024416	8	0.000998615	0.000111794	5.92785e+06	8	0.000425906	0.000159645	5.48611e+06	8	0.00312671	0.000936539	11794526	8	0.00463415	0.000625206	630272	7	0.0677571	0.00259352	3.91142e+06	8	0.00183872	0.000593196	660589	8	0.00279203	0.000477686	11435131	8	0.00257	9.68e-05	4.26734e+06	8	0.00128531	0.00023753	8752479	8	0.00116089
CVSCLPGQR	1 unknown (C+57.021464),4 unknown (C+57.021464)	2	sp|Q9Y490|TLN1_HUMAN	538.752	0.00308552	0.000174475	7923019	8	0.00157695	0.000299854	9239756	8	0.00310117	0.000354849	12078368	8	0.0142065	0.00111572	1.71361e+06	8	0.208827	0.0321778	1.56932e+06	6	0.0353292	0.00301552	244519	6	0.64519	0.246249	1784701	7	0.030389	0.00273858	33458	3	1	0.26709	9902878	8	0.00243355	9.68e-05	1.03775e+06	5	0.186767	0.0325913	1.07979e+06	7	0.31433
CVVVGDGAVGK	1 unknown (C+57.021464)	2	sp|P15153|RAC2_HUMAN,sp|P63000|RAC1_HUMAN,sp|P60953|CDC42_HUMAN	530.776	0.00411102	0.000174475	787150	5	0.00269826	0.000299854	776384	4	0.00875344	0.000515449	794664	5	0.0300964	0.00220828	544878	4	0.679057	0.153704	594700	3	0.0380445	0.00337187	524662	3	0.75037	0.302897	208968	3	0.0906136	0.009954	123836	3	0.205475	0.0262867	854782	4	0.00257721	9.68e-05	467598	3	0.171225	0.028632	892018	4	0.115484
CVYLQTSMK	1 unknown (C+57.021464)	2	sp|P20742|PZP_HUMAN	565.273	0.00195429	4.84e-06	418343	5	0.0353456	0.00435606	420191	4	0.0203584	0.00234474	85141.7	6	0.515876	0.0690292	959728	5	0.0533018	0.00390941	102591	4	0.1833	0.0271434	127839	2	0.728491	0.290896	105817	3	0.421403	0.0601113	234683	4	0.331515	0.0457488	819026	5	0.00330708	9.68e-05	587116	5	0.0259562	0.00081606	466066	5	0.0423357
CYAGWLADGSLR	1 unknown (C+57.021464)	2	sp|P16112|PGCA_HUMAN	684.822	0.00169766	4.84e-06	71001.1	3	0.0832078	0.0105306	51530.6	3	0.190309	0.02007	69064.8	6	0.0739361	0.00866318	206197	4	0.493293	0.0985468	656221	2	0.225762	0.0351437	83331.6	3	0.527898	0.183531	107453	2	0.0782301	0.00816398	23323.2	2	0.956336	0.207607	135231	4	0.0790808	0.0060489	86869.6	3	0.651025	0.136419	241261	4	0.0708113
CYEMASHLR	1 unknown (C+57.021464)	2	sp|P07737|PROF1_HUMAN	583.758	0.00153459	4.84e-06	668128	6	0.00247262	0.000299854	1.11043e+06	5	0.0102599	0.000653947	1.06553e+06	6	0.0828443	0.0103236	376422	4	0.111899	0.0125323	224685	3	0.738086	0.132002	247805	4	0.563118	0.199112	269140	5	0.219057	0.0297996	8613.02	2	0.559797	0.0872647	1.41353e+06	6	0.00247602	9.68e-05	74196.6	2	0.895941	0.19946	207918	3	0.701545
CYGPGVGR	1 unknown (C+57.021464)	2	sp|O43866|CD5L_HUMAN	433.203	0.00183899	4.84e-06	29184324	8	0.000987282	7.89e-05	10754190	8	0.00149527	0.000111794	54107356	8	0.00275044	0.000463327	22369856	8	0.00871477	0.00134426	28983644	8	0.00399904	0.000625206	10661776	8	0.0186796	0.00127576	13572477	8	0.00306025	0.000593196	11948382	8	0.00266758	0.000477686	20213736	8	0.000734316	9.68e-05	16455788	8	0.0022185	0.00023753	25764010	8	0.00268762
CYQLPPGAR	1 unknown (C+57.021464)	2	sp|P13716|HEM2_HUMAN	531.263	0.00507916	0.000251842	433604	3	0.65086	0.0559182	736310	3	1	0.116139	222508	3	0.698435	0.0925365	128787	2	1	0.300122	58589.2	1	0.931418	0.170795	9730.27	1	1	0.454013	15970.4	1	1	0.231558	157182	3	0.825869	0.161449	49142.5	1	1	0.145729	45007.6	1	0.990737	0.223736	69860	2	1
CYTAVVPLVYGGETK	1 unknown (C+57.021464)	3	sp|P01591|IGJ_HUMAN	552.948	0.000918635	4.84e-06	847969	7	0.00379388	0.000299854	1.07109e+06	8	0.00259633	0.000354849	420499	8	0.0104264	0.000695124	1.1498e+06	7	0.036416	0.00233363	1784170	8	0.00846276	0.000625206	1378154	8	0.0571511	0.00259352	508742	8	0.00667431	0.000593196	84163.3	4	0.387875	0.055717	1.5897e+06	8	0.00608898	9.68e-05	168029	5	0.519852	0.101692	3084387	8	0.00173449
CYVLSQNLR	1 unknown (C+57.021464)	2	sp|P23229|ITA6_HUMAN	576.795	0.00155203	4.84e-06	0	0	0.0142929	0.00113741	0	0	0.0180598	0.00203318	0	0	0.0579266	0.00709443	0	0	0.629782	0.137997	0	0	0.146677	0.0208899	0	0	0.35831	0.0888267	0	0	0.818614	0.117531	0	0	0.730122	0.130907	0	0	0.0237526	0.00112764	0	0	0.517573	0.101173	0	0	0.469606
DAAQCSGGDVAR	5 unknown (C+57.021464)	2	sp|P40197|GPV_HUMAN	603.762	0.00387742	0.000174475	64381.4	4	1	0.113268	157079	3	1	0.164815	232625	7	0.195221	0.0249432	278006	5	1	0.254804	179085	4	0.433111	0.0734339	53131.4	2	0.517066	0.175346	210432	4	1	0.205108	76862.2	1	1	0.256361	232076	7	0.288266	0.0306508	13313.1	1	0.622448	0.127691	18966.8	4	1
DADDLQKR		2	sp|P02649|APOE_HUMAN	480.741	0.00179001	4.84e-06	64642.4	1	0.881672	0.0734194	0	0	1	0.0930228	92388.8	2	0.717983	0.0944146	107475	3	1	0.267081	15559.8	1	0.225299	0.0349956	10642.1	1	0.816419	0.33824	12777.8	1	0.959147	0.143722	82656	2	0.704044	0.123421	88495.1	2	1	0.199507	25530.6	1	0.883172	0.196015	38299.1	3	0.0477541
DADPDTFFAK		2	sp|P43652|AFAM_HUMAN	563.756	0.0044028	0.000214594	21381.2	2	0.158046	0.0183919	0	0	0.0163448	0.00203318	31578.8	2	0.605054	0.0804578	214077	2	0.991133	0.249688	0	0	0.0768726	0.00903582	14469.4	2	0.290976	0.0567665	46331.4	2	0.164047	0.0211734	9241.02	1	0.783533	0.147855	0	0	0.00484927	9.68e-05	3068.57	1	0.925705	0.207051	32113.9	2	1
DADPILISLR		2	sp|Q9BR76|COR1B_HUMAN	556.819	0.00398728	0.000174475	184716	3	0.0217874	0.00221717	302678	3	0.0275486	0.00294427	192872	3	0.12323	0.0154618	0	0	1	0.318592	22861.5	2	1	0.256061	0	0	0.884568	0.37558	492712	4	0.0780406	0.00816398	0	0	1	0.274026	224291	4	0.0982499	0.00757123	20523.6	2	1	0.258621	0	0	0.965984
DADVQFLASVLPPDTDPAFFEHLR		3	sp|Q6XQN6|PNCB_HUMAN	900.782	0.00124874	4.84e-06	781600	5	0.016249	0.00148837	5561.67	1	0.099879	0.0107492	0	0	0.290889	0.0376359	800872	2	0.888227	0.218274	5178.2	1	0.132366	0.018259	0	0	0.88865	0.378081	0	0	0.216926	0.0292768	21706	1	0.435003	0.0641252	9473.39	2	0.922293	0.110256	0	0	0.038679	0.00204762	134637	4	0.0313717
DAEAWFNEK		2	sp|P13645|K1C10_HUMAN	555.249	0.00214631	4.84e-06	38333440	8	0.000305514	7.89e-05	46704368	8	0.00158222	0.000354849	36022080	8	0.00069814	0.000159645	19297890	8	0.00423797	0.000936539	4.16636e+06	8	0.0216472	0.00143832	4.92291e+06	8	0.0182927	0.00127576	18529356	8	0.00317564	0.000593196	22969170	8	0.00105074	0.000285059	1.30049e+06	8	0.0100591	0.000286743	3.31222e+06	8	0.00646214	0.000626211	4.21256e+06	8	0.0191424
DAEDWFFSK		2	sp|Q04695|K1C17_HUMAN	572.751	0.00314174	0.000174475	65840.7	3	0.018939	0.00180427	61689.6	3	0.0159383	0.00203318	21454.3	2	1	0.193884	116455	4	0.108925	0.0123023	14180.5	1	1	0.301167	17128.4	1	0.72008	0.288298	142652	4	0.00266285	0.000593196	0	0	1	0.275165	40211.4	2	0.225965	0.0242259	0	0	0.694706	0.14661	481027	6	0.00330231
DAEEAISQTIDTIVDMIK		2	sp|P12109|CO6A1_HUMAN	996.496	0.000864633	4.84e-06	276473	5	0.684397	0.0580603	24890.9	3	0.371917	0.0359661	0	0	1	0.253039	0	0	1	0.352057	5003.19	1	1	0.339666	0	0	0.927703	0.399116	113770	8	0.00020252	0.000259475	0	0	1	0.310857	0	0	1	0.23504	32979	4	0.898461	0.200409	739879	8	3.78e-05
DAEEWFFTK		2	sp|P02533|K1C14_HUMAN	586.767	0.00265637	0.000116103	952077	7	0.0122262	0.00113741	1176958	8	0.00693047	0.000515449	658516	7	0.0253402	0.00189287	4339201	8	0.00930893	0.00134426	109557	5	1	0.21825	138270	5	0.846502	0.354989	1.6735e+06	8	0.0263717	0.00206576	143715	5	0.0609053	0.00604998	72488.8	3	1	0.144748	20721.1	1	0.805082	0.174749	1.75116e+06	7	0.0569072
DAEEWVQQLK		2	sp|O75563|SKAP2_HUMAN	623.309	0.00206196	4.84e-06	342569	6	0.00783405	0.00064569	326201	7	0.0118091	0.000653947	146376	5	0.421912	0.0561727	16400.1	1	1	0.35635	401268	6	0.16214	0.0240805	60601.2	3	1	0.435172	490489	8	0.00652352	0.000593196	0	0	1	0.346919	498686	7	0.0164931	0.00074099	7673.26	1	1	0.277749	42496.3	2	1
DAEMPATEKDLAEDAPWK		3	sp|P21333|FLNA_HUMAN	672.979	0.00321006	0.000174475	176105	3	0.283427	0.0301605	142120	3	1	0.0997838	127017	2	0.537765	0.07194	349114	4	0.468799	0.092316	16866.1	3	0.870657	0.157941	94050.5	1	0.993701	0.424196	177148	3	0.425859	0.0606098	17025.9	1	0.945634	0.203161	706658	5	0.00821517	0.000286743	83506	1	0.901946	0.201276	96084.1	2	0.68431
DAETWFLSK		2	sp|P08779|K1C16_HUMAN	548.769	0.00277173	0.000116103	492684	7	0.00290552	0.000299854	576577	8	0.00171597	0.000354849	396714	8	0.00882194	0.000695124	1.36759e+06	8	0.00176072	0.000936539	54081.6	2	0.481355	0.0818554	10385.1	1	1	0.442264	1.41281e+06	8	0.00192096	0.000593196	12334.3	2	1	0.311147	126095	3	1	0.261377	6375.92	1	0.914304	0.204118	4.24189e+06	8	0.00189553
DAGEGGLSLAIEGPSK		2	sp|P21333|FLNA_HUMAN	750.881	0.00184677	4.84e-06	735535	7	0.00212274	0.000299854	494529	7	0.00417501	0.000354849	362452	6	0.0104482	0.000695124	1.11105e+06	7	0.00836022	0.00134426	182047	4	0.121087	0.0165468	69911.6	4	0.110646	0.00621717	386850	6	0.00614776	0.000593196	44417.3	1	1	0.297384	1.31394e+06	7	0.00071467	9.68e-05	16798.7	2	1	0.229412	260883	5	0.305912
DAGEGLLAVQITDPEGKPK		2	sp|P21333|FLNA_HUMAN	969.513	0.000762593	4.84e-06	412334	8	0.052353	0.0063466	1.03819e+06	8	0.000288723	0.000111794	744872	8	0.000164685	0.000159645	677405	7	0.0403506	0.00254564	250372	8	0.169282	0.0251903	19433.4	2	0.714412	0.285489	656602	8	0.00180887	0.000593196	0	0	0.79665	0.151745	2.1874e+06	8	0.000368825	9.68e-05	58371.3	4	0.506678	0.0993274	105469	5	0.735194
DAGPLLISLK		2	sp|P31146|COR1A_HUMAN	513.813	0.00171564	4.84e-06	1.9654e+06	8	0.000302486	7.89e-05	2.37571e+06	8	0.000832146	0.000111794	2.06201e+06	8	0.000349713	0.000159645	820551	8	0.0189483	0.00134426	943406	8	0.00213308	0.000262238	436433	8	0.0147867	0.00127576	2.91341e+06	8	0.000906012	0.000259475	631922	8	0.00254794	0.000477686	2.25522e+06	8	0.00506132	9.68e-05	485955	8	0.00184788	0.00023753	404671	7	0.0151475
DAGTIAGLNVLR		2	sp|P11142|HSP7C_HUMAN	600.341	0.00316136	0.000174475	7.29961e+06	8	0.00201157	0.000299854	7346452	8	0.00802222	0.000515449	6561754	8	0.00297048	0.000463327	2320803	5	0.168172	0.0233511	4.12888e+06	6	0.0524321	0.00502578	1.37592e+06	5	0.49247	0.156017	14739134	8	0.0108057	0.000810284	2.53858e+06	6	0.0139137	0.000477686	7428831	8	0.00586814	9.68e-05	2.62741e+06	7	0.0472136	0.00265761	2.18903e+06	5	0.226095
DAGTIAGLNVMR		2	sp|P11021|BIP_HUMAN	609.319	0.00590021	0.00030891	0	0	0.061522	0.00746336	0	0	0.028521	0.00303427	0	0	0.160096	0.0204503	0	0	0.252664	0.041653	0	0	0.166471	0.0247747	0	0	0.515163	0.174292	0	0	0.28238	0.0391147	0	0	0.0876028	0.00878781	0	0	0.215999	0.0233484	0	0	0.107641	0.0133309	0	0	0.381005
DAGVIAGLNVLR		2	sp|P0DMV9|HS71B_HUMAN,sp|P0DMV8|HS71A_HUMAN	599.351	0.00310646	0.000174475	5.55981e+06	8	0.000584452	7.89e-05	1.19516e+06	5	0.00608596	0.000354849	755111	5	0.00830188	0.000695124	614304	5	0.0135182	0.00134426	563518	5	0.0329583	0.00281082	118450	5	1	0.439484	2167224	6	0.00378723	0.000593196	849846	5	0.00371036	0.000477686	1.53334e+06	6	0.00205678	9.68e-05	804808	5	0.00588664	0.000626211	1543518	5	0.00679396
DAGVVCTNETR	6 unknown (C+57.021464)	2	sp|Q08380|LG3BP_HUMAN	611.28	0.00209754	4.84e-06	862499	6	0.010691	0.000919157	841041	6	0.0195356	0.00215228	1.50145e+06	6	0.0312945	0.00252717	1.94561e+06	6	0.0208965	0.00134426	2.23825e+06	6	0.0150188	0.00116112	301870	6	0.332746	0.0786218	660782	5	0.06601	0.0073502	370025	4	0.173852	0.0207872	1.17307e+06	6	0.0237646	0.00112764	1.1881e+06	6	0.0241129	0.00081606	1.46348e+06	6	0.0245898
DAGYPKPIFK		2	sp|Q92954|PRG4_HUMAN	568.311	0.00429106	0.000214594	334187	2	0.0505898	0.00616531	562149	3	0.0155544	0.00203318	154708	3	0.057051	0.00709443	861397	3	0.20253	0.0305927	571109	3	0.0271748	0.00240797	13147.5	1	0.761549	0.308285	284283	3	0.0278983	0.00206576	78711.4	1	0.675218	0.11702	11709515	7	0.00146827	9.68e-05	331113	2	0.0567113	0.00449722	80692.5	2	0.400951
DAHLTWEVAGK		3	sp|P01880|IGHD_HUMAN	409.544	0.00270386	0.000116103	114601	4	0.0783201	0.00965215	153886	4	0.0295207	0.00322722	99527.6	2	0.376602	0.050225	24075.7	3	1	0.282619	9214.21	2	0.469769	0.0800973	29394.5	2	0.58307	0.208781	171532	3	0.108891	0.0125914	2212.68	1	0.700245	0.122999	13206393	7	0.0027711	9.68e-05	26810.9	2	0.301536	0.0560156	41272	3	0.872452
DAIILIFANK		2	sp|P62330|ARF6_HUMAN	559.334	0.00164652	4.84e-06	2.24141e+06	8	0.000323389	7.89e-05	173353	6	0.00162604	0.000354849	71044	4	0.0451493	0.00469781	8184.9	4	0.871709	0.21352	24044.1	3	1	0.339758	34323.9	2	0.878104	0.373547	159407	6	0.00436067	0.000593196	147576	6	0.00270062	0.000477686	146058	6	0.0259134	0.00112764	43240	5	0.0300304	0.00136996	634475	6	0.00651266
DALEFWLQAGVDGFQVR		2	sp|P08195|4F2_HUMAN	975.989	0.000398695	4.84e-06	6354279	8	6.5e-05	7.89e-05	162510	8	0.000323855	0.000111794	46203.6	3	0.650026	0.086597	0	0	0.559551	0.11726	0	0	0.679055	0.119596	0	0	0.705732	0.2801	116449	5	0.00900261	0.000810284	254732	7	0.000402574	0.000285059	0	0	0.242131	0.0256681	339104	8	8.95e-05	0.00023753	2.31023e+06	8	0.000450174
DALLLWCQMK	7 unknown (C+57.021464)	2	sp|P11277|SPTB1_HUMAN,sp|O15020|SPTN2_HUMAN	639.323	0.00161876	4.84e-06	377044	6	0.0378482	0.00481605	118559	4	0.0167955	0.00203318	129959	3	1	0.150802	248069	7	0.819962	0.195754	112076	4	1	0.246709	27092.7	2	0.903535	0.388405	27034.6	3	1	0.180329	26395.5	3	1	0.315494	200856	5	1	0.232467	11596.6	3	1	0.230789	200454	5	0.763678
DALSSVQESQVAQQAR		2	sp|P02656|APOC3_HUMAN	858.929	0.00148523	4.84e-06	33507864	8	2.1e-05	7.89e-05	51831388	8	8.96e-05	0.000111794	45259420	8	7.51e-06	0.000159645	19709856	8	9.9e-05	0.000373471	325590240	8	8.74e-05	0.000262238	1.67549e+06	8	0.00466225	0.000717624	48268400	8	6.01e-05	0.000259475	17320800	8	0.000186722	0.000285059	131152688	8	0.00048022	9.68e-05	12936635	8	0.000144887	0.00023753	24243464	8	0.000260753
DALTVFNPYNNR		2	sp|P23467|PTPRB_HUMAN	712.352	0.00796337	0.000409669	0	0	1	0.111858	0	0	1	0.10305	0	0	0.788127	0.105633	0	0	0.353092	0.062877	0	0	0.0143503	0.00116112	0	0	0.725276	0.28965	0	0	0.370539	0.0528489	0	0	0.946781	0.203477	0	0	0.422248	0.0447079	0	0	0.318478	0.0593507	0	0	0.596452
DAMGFLLMFDLTSQQSFLNVR		3	sp|O00194|RB27B_HUMAN	811.736	0.00407944	0.000174475	101308	3	0.013481	0.00113741	0	0	1	0.0922276	0	0	0.637847	0.0849248	0	0	0.607177	0.130517	15013.9	1	0.629354	0.109364	0	0	0.767211	0.311441	0	0	1	0.155732	0	0	0.0682905	0.00651007	0	0	1	0.138126	9466.02	1	0.169688	0.0283067	16317.8	2	0.0916403
DAPQDFHPDR		2	sp|P21333|FLNA_HUMAN	599.268	0.000995555	4.84e-06	2.31584e+06	8	0.000721433	7.89e-05	3.75769e+06	8	0.00230625	0.000354849	5.20265e+06	8	0.0033002	0.000463327	1.66167e+06	7	0.102583	0.0113641	1.10958e+06	7	0.0168255	0.00116112	286179	7	0.0446977	0.00172512	4.14517e+06	8	0.004099	0.000593196	49504.5	6	1	0.297476	4295469	8	0.000718752	9.68e-05	652514	7	0.0150418	0.00081606	331567	6	0.0750644
DAPQDFHPDRVK		3	sp|P21333|FLNA_HUMAN	475.569	0.000179288	4.84e-06	695744	6	0.00533284	0.000299854	1.01954e+06	7	0.000683723	0.000111794	1.20698e+06	7	0.026867	0.00189287	73839.8	1	1	0.358493	49272.8	1	1	0.222561	22613.2	2	1	0.44756	455188	6	0.105574	0.0122394	7457.12	1	0.912329	0.188977	236001	5	0.175837	0.0192049	0	0	1	0.319919	24014.4	1	0.848127
DAQELYAAGENR		2	sp|P50995|ANX11_HUMAN	668.81	0.00115541	4.84e-06	983569	7	0.00145903	0.000299854	1601121	7	0.00184108	0.000354849	1.62684e+06	7	0.00361827	0.000463327	420038	3	0.584002	0.124784	502431	7	0.0128788	0.00116112	9821.3	3	0.690427	0.271954	2.57782e+06	7	0.000899171	0.000259475	49598.5	4	0.739957	0.133885	1.48914e+06	6	0.00204529	9.68e-05	324501	5	0.018641	0.00081606	240753	5	0.111933
DAQGLVLFDVTGQVR		2	sp|Q14764|MVP_HUMAN	809.433	0.00142605	4.84e-06	13151339	8	0.000188146	7.89e-05	460021	7	0.0018637	0.000354849	40041.2	3	0.991763	0.137132	524178	4	0.938561	0.233309	289025	4	0.575958	0.0981341	7551.13	1	0.85716	0.360478	154131	6	0.0207057	0.00156727	1.22519e+06	8	0.000398876	0.000285059	624932	4	0.310051	0.0323147	569281	8	0.00180076	0.00023753	4594891	8	0.00918443
DAQIFIQK		2	sp|P04040|CATA_HUMAN	481.769	0.00143033	4.84e-06	2.89762e+06	8	0.00199615	0.000299854	2.9151e+06	8	0.000811295	0.000111794	2.98546e+06	8	0.00192971	0.000159645	1.23223e+06	7	0.0772428	0.00834244	203830	5	0.0577222	0.00644544	591036	6	0.312377	0.0683977	539777	7	0.00745274	0.000810284	3.03883e+06	8	0.00178933	0.000285059	432608	7	0.0066646	9.68e-05	413950	6	0.0892471	0.00932029	1.99552e+06	7	0.00894557
DAQYAPGYDK		2	sp|P00751|CFAB_HUMAN	564.254	0.00230293	0.000116103	2.40934e+06	5	0.0238693	0.00237724	3.60406e+06	5	0.095037	0.0102724	4.2636e+06	6	0.0880756	0.0108705	3.9584e+06	6	0.391078	0.0727112	2408079	6	0.434185	0.0736823	610085	5	0.576636	0.205996	1.51669e+06	5	0.139076	0.0176247	1.40951e+06	6	0.00941097	0.000477686	10277491	6	0.0110326	0.000286743	1.64275e+06	6	0.143264	0.0218211	1.58924e+06	5	0.193661
DASGATFTWTPSSGK		2	sp|P01877|IGHA2_HUMAN	756.852	0.00145656	4.84e-06	44733896	8	0.000298609	7.89e-05	61863864	8	0.000214508	0.000111794	44797288	8	0.000125276	0.000159645	41598532	8	0.00113052	0.000373471	40273456	8	0.000642826	0.000262238	39243412	8	0.000313231	0.000717624	20437414	8	0.000930958	0.000259475	8798616	8	0.000182029	0.000285059	211129072	8	0.00170577	9.68e-05	20979850	8	0.000675652	0.00023753	130039936	8	0.00180064
DASGVTFTWTPSSGK		2	sp|P01876|IGHA1_HUMAN	770.868	0.00312305	0.000174475	354289216	8	0.000915978	7.89e-05	418269856	8	0.000372906	0.000111794	303515648	8	0.000295807	0.000159645	372003296	8	0.00203254	0.000936539	217163728	8	0.000849628	0.000262238	247392416	8	0.00107912	0.000717624	196781744	8	0.00088846	0.000259475	109165944	8	0.00038847	0.000285059	1373866368	8	0.00441265	9.68e-05	126909352	8	0.000524046	0.00023753	706588288	8	0.00225549
DASGVTFTWTPSSGKSAVQGPPER		3	sp|P01876|IGHA1_HUMAN	821.403	0.00113639	4.84e-06	28039.2	2	1	0.0876082	48555.6	4	0.930316	0.0838091	6316.37	2	1	0.209144	181271	6	0.897095	0.219918	105931	4	0.0882664	0.0110634	46255.8	3	0.926819	0.398514	61569.9	3	0.0622076	0.00691367	2051.87	2	1	0.290211	803715	7	0.00224233	9.68e-05	29046.3	3	0.577153	0.116971	632037	6	0.0321541
DATCNCDYNCQHYMECCPDFK	10 unknown (C+57.021464),16 unknown (C+57.021464),17 unknown (C+57.021464),6 unknown (C+57.021464),4 unknown (C+57.021464)	3	sp|Q92954|PRG4_HUMAN	929.993	0.000314682	4.84e-06	461486	3	0.0861961	0.0106043	418601	5	0.00435955	0.000354849	437529	3	0.174871	0.0230838	2.57262e+06	7	0.00107663	0.000373471	479337	2	0.0455325	0.00437246	167537	1	0.851192	0.357264	168631	2	0.303061	0.0417202	27265.9	2	0.958969	0.208501	5.20157e+06	8	0.000213444	9.68e-05	353872	3	0.0427466	0.00245776	760774	6	0.0569095
DATCNCDYNCQHYMECCPDFKR	16 unknown (C+57.021464),10 unknown (C+57.021464),17 unknown (C+57.021464),4 unknown (C+57.021464),6 unknown (C+57.021464)	3	sp|Q92954|PRG4_HUMAN	982.027	0.000625132	4.84e-06	42070	3	0.185717	0.0212496	84352.6	3	0.00363491	0.000354849	37807.6	4	0.265142	0.0334969	420225	4	0.0331864	0.00210889	35395.6	3	0.125762	0.0168246	3958.71	2	1	0.469398	20235	2	0.266849	0.0371544	0	0	1	0.264745	973409	7	0.000891844	9.68e-05	30087.9	2	0.550347	0.110911	47492.5	2	0.221973
DATNVGDEGGFAPNILENK		2	sp|P06733|ENOA_HUMAN	980.966	0.000572532	4.84e-06	881223	8	0.00193079	0.000299854	792389	8	0.000468915	0.000111794	680688	8	0.00898057	0.000695124	695486	8	0.0614864	0.00564303	543301	8	0.00887439	0.000625206	46887.8	3	1	0.475102	1.37996e+06	8	0.000512168	0.000259475	47621.9	2	1	0.273385	1.98307e+06	8	0.00154973	9.68e-05	289027	8	0.00667979	0.000626211	401662	8	0.136221
DATVACWELGCGK	11 unknown (C+57.021464),6 unknown (C+57.021464)	2	sp|A1L4H1|SRCRL_HUMAN	733.824	0.00111124	4.84e-06	2.53231e+06	8	0.00317137	0.000299854	3.23147e+06	8	0.00122803	0.000111794	2.46421e+06	8	0.00139017	0.000159645	8.1514e+06	8	0.0101308	0.00134426	6003320	8	0.00509218	0.000625206	3.53578e+06	7	0.194676	0.0232654	3797431	8	0.00632608	0.000593196	857961	7	0.0100685	0.000477686	5298103	8	0.00167227	9.68e-05	6944682	8	0.00214958	0.00023753	3.75415e+06	8	0.00826437
DAVEKPQEFTIVAFVK		2	sp|P04114|APOB_HUMAN	910.993	0.000387929	4.84e-06	1.55357e+06	8	0.000956863	7.89e-05	3939070	8	6.06e-05	0.000111794	2721715	8	0.000108649	0.000159645	20719330	8	1.96e-06	0.000373471	8736400	8	2.37e-05	0.000262238	408216	7	0.190425	0.0219879	5205117	8	4.63e-05	0.000259475	258190	5	0.0559547	0.00503811	33388768	8	5.57e-05	9.68e-05	1.91589e+06	8	0.00033832	0.00023753	8223621	8	2.77e-05
DAVLLLFANK		2	sp|P18085|ARF4_HUMAN	552.327	0.00868583	0.00044386	823444	5	0.00464638	0.000299854	55912.9	4	0.0526887	0.00584633	45503.4	3	1	0.15765	61024.3	2	0.482837	0.0958382	26740.6	3	1	0.228972	35623.9	2	0.708645	0.281361	34201.1	5	0.024576	0.00173362	85395.7	4	0.0094002	0.000477686	102305	6	0.673847	0.0749979	54452.3	5	0.0598236	0.00487316	719953	7	0.019334
DAVLLVFANK		2	sp|P61204|ARF3_HUMAN,sp|P84077|ARF1_HUMAN	545.319	0.00152989	4.84e-06	5430353	7	0.000393744	7.89e-05	792308	7	0.000273181	0.000111794	358448	6	0.00145543	0.000159645	236834	4	0.34446	0.0604836	512420	6	0.0135788	0.00116112	53681.3	3	1	0.463734	1.2929e+06	6	0.00128786	0.000593196	558624	6	0.000350788	0.000285059	1.63361e+06	6	0.00415908	9.68e-05	330431	6	0.0136622	0.00081606	1.30774e+06	6	0.00770199
DAWGPGAAK		2	sp|P02786|TFR1_HUMAN	436.717	0.0075233	0.000351292	0	0	0.0901113	0.0112149	0	0	0.864357	0.0770557	0	0	0.217164	0.0275564	0	0	0.933265	0.231699	0	0	0.436821	0.0739518	0	0	0.90997	0.391937	0	0	0.102712	0.0112816	0	0	0.124609	0.0144551	0	0	0.886258	0.104718	0	0	0.586639	0.119694	0	0	0.386193
DCDDVLQTHPSGTQSGIFNIK	2 unknown (C+57.021464)	3	sp|P02671|FIBA_HUMAN	778.034	0.000632284	4.84e-06	2.13974e+06	8	0.0108999	0.000919157	2.33104e+06	8	0.00515997	0.000354849	1.8869e+06	8	0.00203338	0.000159645	10457572	8	0.00215047	0.000936539	5.46361e+06	8	0.0106433	0.000625206	1.9142e+06	8	0.229716	0.0342182	1.78414e+06	7	0.0877841	0.00917037	87234.7	4	0.571053	0.0901483	13065628	8	0.000598997	9.68e-05	3.59452e+06	8	0.0111552	0.000626211	9271010	8	0.0114263
DCGATWVVLGHSER	2 unknown (C+57.021464)	3	sp|P60174|TPIS_HUMAN	529.584	0.00107616	4.84e-06	413099	4	0.0117669	0.00113741	429358	4	0.0146675	0.00168725	360901	5	0.0383489	0.00394388	132901	3	0.222221	0.0355693	99981.1	3	0.143818	0.0203076	1.6235e+06	3	0.818645	0.339588	336993	4	0.0296284	0.00222993	61163.5	4	0.98589	0.221836	483506	4	0.0243194	0.00112764	237248	3	0.722971	0.152296	30256	2	0.478124
DCHLAQVPSHTVVAR	2 unknown (C+57.021464)	3	sp|P02787|TRFE_HUMAN	563.955	0.000516229	4.84e-06	797661	8	0.000904258	7.89e-05	994413	8	0.00125084	0.000111794	1.01851e+06	7	0.000999824	0.000159645	1.83149e+06	8	0.00162587	0.000936539	1.37029e+06	8	0.00118257	0.000262238	225237	4	0.711328	0.283519	1.61546e+06	7	0.00182498	0.000593196	657530	8	0.00357962	0.000477686	5.82467e+06	8	0.000276409	9.68e-05	82560.5	2	0.597794	0.122029	1.59939e+06	8	0.00095251
DCKDVDECSLKPSICGTAVCK	2 unknown (C+57.021464),8 unknown (C+57.021464),15 unknown (C+57.021464),20 unknown (C+57.021464)	3	sp|P07225|PROS_HUMAN	814.697	0.000674363	4.84e-06	11865586	8	5.03e-05	7.89e-05	18237420	8	0.000198268	0.000111794	15356684	8	1.34e-05	0.000159645	39384328	8	0.0016031	0.000936539	28508152	8	4.78e-05	0.000262238	13912070	8	0.00118473	0.000717624	14454354	8	0.000173289	0.000259475	4.04365e+06	8	0.00303524	0.000477686	31570816	8	0.00300473	9.68e-05	24048110	8	0.000332784	0.00023753	12312983	8	0.000527655
DCLPTNVECSR	9 unknown (C+57.021464),2 unknown (C+57.021464)	2	sp|P78509|RELN_HUMAN	675.792	0.00243216	0.000116103	1.08788e+06	4	0.221121	0.0248507	1.82212e+06	6	0.0432364	0.00469082	1798501	7	0.0382291	0.00394388	975966	5	0.671007	0.150791	4.02771e+06	6	0.0179829	0.00116112	389625	4	0.572395	0.204521	917166	6	0.137061	0.0174723	60392	4	0.939309	0.201149	1.01892e+06	6	0.146117	0.0143305	1.33854e+06	3	0.134853	0.0207034	1.32152e+06	5	0.262019
DCQDIANK	2 unknown (C+57.021464)	2	sp|P02679|FIBG_HUMAN	482.214	0.00144456	4.84e-06	8246740	8	0.000412754	7.89e-05	1.86509e+06	7	0.000882136	0.000111794	9544803	8	0.00142598	0.000159645	28747984	8	0.0030118	0.000936539	9666849	8	0.00169063	0.000262238	4.93947e+06	8	0.00836264	0.00127576	3.19969e+06	8	0.00181444	0.000593196	2.26537e+06	7	0.00287638	0.000477686	21543860	8	0.00157841	9.68e-05	13836201	8	0.0017569	0.00023753	7608320	8	0.00150916
DCSLPYATESK	2 unknown (C+57.021464)	2	sp|P23142|FBLN1_HUMAN	635.785	0.00240765	0.000116103	1.44146e+06	3	0.00949125	0.000771051	1900816	3	0.0076516	0.000515449	1889972	3	0.0167754	0.00129213	2.1632e+06	3	0.0415856	0.00254564	2183609	3	0.0254954	0.00240797	500313	2	0.677331	0.265132	1001763	3	0.0485604	0.00535716	143041	2	1	0.230454	6.88957e+06	3	0.00491496	9.68e-05	526226	3	0.0388797	0.00204762	2.22512e+06	3	0.0210026
DCVGDVTENQICNK	12 unknown (C+57.021464),2 unknown (C+57.021464)	2	sp|P07996|TSP1_HUMAN	826.356	0.000564411	4.84e-06	1.56379e+06	8	5.97e-05	7.89e-05	2.66099e+06	8	0.000218302	0.000111794	2252682	8	8.51e-05	0.000159645	3.51825e+06	8	0.000413406	0.000373471	1.65281e+06	8	0.000450907	0.000262238	765687	8	0.0101544	0.00127576	1223908	8	0.000785015	0.000259475	118161	4	0.15506	0.0192876	17052152	8	0.00028568	9.68e-05	416418	8	0.00480777	0.00023753	875618	8	0.002911
DCVGPEVEK	2 unknown (C+57.021464)	2	sp|P00558|PGK1_HUMAN	516.737	0.00438465	0.000214594	1.49197e+06	4	0.0171491	0.00148837	9201405	3	0.0208062	0.00234474	2448933	6	0.0483877	0.00547051	638435	4	0.881357	0.216164	624897	3	0.193605	0.0285696	412833	3	1	0.488387	794899	5	0.0299496	0.00257878	261477	4	0.0238695	0.000965395	1.12154e+06	4	0.0184008	0.00074099	413347	4	0.215757	0.0379544	160102	3	0.230923
DDDLNLR		2	sp|P12110|CO6A2_HUMAN	430.709	0.00994056	0.000483825	275744	4	0.0377025	0.00481605	377957	3	0.714629	0.0631937	286893	3	0.732685	0.0964688	581506	4	0.484099	0.0958903	728354	4	0.105951	0.0130422	17700.7	2	0.818117	0.339417	335170	3	0.848858	0.121902	236862	3	0.353397	0.0498164	116283	3	0.48399	0.052604	251265	4	0.143562	0.0218211	269300	3	0.239978
DDEAAAVALSSLIHALDDLDMVAIVR		3	sp|P13010|XRCC5_HUMAN	908.469	0.00059335	4.84e-06	3.20511e+06	8	2.39e-05	7.89e-05	903653	8	7.44e-05	0.000111794	8864.83	2	1	0.178375	0	0	0.645605	0.143285	0	0	0.750349	0.134158	0	0	0.796385	0.326505	165850	5	0.00576941	0.000593196	917527	8	8.39e-05	0.000285059	0	0	0.862166	0.101124	447463	8	2.58e-07	0.00023753	10223616	8	3.23e-08
DDFLIYDR		2	sp|P49908|SEPP1_HUMAN	528.753	0.0030795	0.000174475	99083.7	3	0.0152249	0.00126297	57916.2	3	0.0218675	0.00234474	67580.7	3	0.14442	0.0183246	521028	4	0.0158898	0.00134426	488120	4	0.0104158	0.000625206	152630	4	0.0849047	0.00259352	388683	4	0.0146955	0.00146949	16773.8	2	0.0377048	0.00289066	873806	4	0.103378	0.00842118	12992.8	2	1	0.23847	163676	3	0.0636914
DDGLFSGDPNWFPK		2	sp|P37802|TAGL2_HUMAN	797.862	0.00404426	0.000174475	77207.4	2	0.152798	0.0180133	37233.6	1	1	0.179914	15500.8	1	1	0.176538	194458	4	0.0712426	0.00752842	12065.6	1	1	0.21825	0	0	1	0.464599	59689.8	3	0.0382847	0.00379465	17440.9	2	0.177397	0.0212978	858788	4	0.00879526	0.000286743	33307.6	1	0.762438	0.162428	93162.9	4	0.118195
DDILNGSHPVSFDK		2	sp|Q9Y490|TLN1_HUMAN	772.373	0.00116209	4.84e-06	407817	4	0.00502543	0.000299854	790477	4	0.003968	0.000354849	628986	4	0.000667187	0.000159645	237497	3	0.519548	0.105496	152282	4	0.0310967	0.00281082	376137	2	0.622788	0.234245	563806	5	0.00472658	0.000593196	49844.6	1	0.898532	0.184466	900291	4	0.00190083	9.68e-05	42952.3	3	0.716065	0.150894	151582	3	0.0954417
DDKHEQDMVNGIMLSVEK		3	sp|P04114|APOB_HUMAN	696.663	0.000362416	4.84e-06	1.05144e+06	8	0.000200613	7.89e-05	840309	8	4.52e-05	0.000111794	412777	8	0.000702943	0.000159645	4760217	8	8.71e-05	0.000373471	3.18889e+06	8	0.00028631	0.000262238	260015	6	0.0582087	0.00259352	1.84423e+06	8	0.000153651	0.000259475	22781.2	2	0.879928	0.178322	11956464	8	0.000183915	9.68e-05	311390	7	0.00423491	0.00023753	4.16633e+06	8	0.000713468
DDLYVSDAFHK		3	sp|P01008|ANT3_HUMAN	437.207	0.00251046	0.000116103	40107.5	3	0.0196718	0.0019055	36286.7	2	0.3219	0.0318821	24161.5	4	1	0.204983	425100	5	0.0291737	0.00186809	11088.4	2	1	0.28124	67789.8	2	0.645883	0.246592	41456.5	3	0.403946	0.0572894	61765.7	4	0.261198	0.0335521	156281	3	0.138105	0.0135949	5229.17	1	1	0.268038	88891.6	3	0.206625
DDNPNLPR		2	sp|P02768|ALBU_HUMAN	470.728	0.00206733	4.84e-06	306946880	8	0.00117097	7.89e-05	321106432	8	0.00157913	0.000354849	465137088	8	0.00228026	0.000463327	325548032	8	0.00297765	0.000936539	209654400	8	0.00971211	0.000625206	48174100	8	0.012935	0.00127576	134438528	8	0.00391287	0.000593196	246785104	8	0.00265971	0.000477686	737310656	8	0.00346995	9.68e-05	83844104	8	0.00168338	0.00023753	265640880	8	0.000903214
DDSKNSLYLQMNSLK		3	sp|A0A0B4J1Y9|HV372_HUMAN	585.958	0.00218231	4.84e-06	73844.6	3	0.0702858	0.00886633	43478.9	2	0.598393	0.0536328	57851.4	3	0.0703792	0.00827759	0	0	0.688603	0.156239	87632.8	4	0.382951	0.0649621	29286.2	1	1	0.461263	39972.9	3	0.500784	0.0699035	36889.9	2	0.471046	0.0691774	113781	3	0.650341	0.0719208	35727.2	2	0.607063	0.123833	134594	4	0.0320358
DDSKNTLYLQMNSLK		2	sp|A0A0B4J1V0|HV315_HUMAN	885.441	0.00153655	4.84e-06	30302	3	1	0.106205	40299.8	3	0.401002	0.0386264	22103.9	3	1	0.228271	29256.1	3	1	0.306945	130853	7	0.639196	0.111274	6824.02	1	1	0.502623	6694.94	1	1	0.192812	0	0	1	0.325153	248256	7	0.0750556	0.0056853	28382.9	2	1	0.289614	254548	8	0.0500075
DDTVCLAK	5 unknown (C+57.021464)	2	sp|P02787|TRFE_HUMAN	461.221	0.00404859	0.000174475	2.96655e+06	6	0.00154932	0.000299854	573597	5	0.0197688	0.00226867	4.10389e+06	6	0.0330325	0.0028287	1.5763e+06	6	0.0571537	0.004794	968957	5	0.0879455	0.0110634	103383024	3	0.913603	0.393023	593019	5	0.0927117	0.0103438	2.33349e+06	7	0.004047	0.000477686	5.64504e+06	6	0.00235122	9.68e-05	278041	4	0.183465	0.0319419	872836	5	0.0321551
DEAANTLIADYVAK		2	sp|Q9Y6Z7|COL10_HUMAN	747.378	0.00157292	4.84e-06	70429	3	0.439313	0.0410924	181877	4	0.0667122	0.00729861	47254.6	1	0.228988	0.029169	141163	5	0.118887	0.0135092	976671	6	0.000658602	0.000262238	120498	3	0.152492	0.0152706	214209	4	0.0189135	0.00156727	0	0	1	0.285989	1.00945e+06	6	0.000445772	9.68e-05	67961	2	0.110873	0.0144029	62970	3	0.597152
DEFEGLFK		2	sp|P22314|UBA1_HUMAN	492.737	0.00581255	0.00030891	54962.1	3	0.121903	0.0148965	22124.1	3	0.297836	0.0299243	6112.38	1	0.589557	0.0786244	12301.1	2	1	0.258216	25118.2	1	1	0.279832	4322.12	1	0.723807	0.288719	46631.2	3	0.48283	0.067417	4816.5	1	1	0.276641	64348.5	3	0.592688	0.0650751	6048.01	1	0.912236	0.203412	3571.92	1	0.860332
DEFPEVYVPTVFENYVADIEVDGK		3	sp|P62745|RHOB_HUMAN	925.441	0.000554933	4.84e-06	15174633	8	0.000290834	7.89e-05	365236	8	5.4e-05	0.000111794	143940	6	0.0130543	0.000894193	29758.3	3	0.874965	0.214354	17884.8	3	1	0.297598	0	0	0.942174	0.405944	442389	8	0.000203801	0.000259475	570038	8	0.000190132	0.000285059	11179.1	2	0.609055	0.0669071	1.03793e+06	8	0.000378791	0.00023753	6.9687e+06	8	0.000422455
DEITFVSGAPR		2	sp|P23229|ITA6_HUMAN	596.304	0.00307969	0.000174475	0	0	0.00749006	0.00064569	0	0	0.110373	0.0124399	0	0	0.0449139	0.00469781	0	0	0.366087	0.067498	0	0	0.427753	0.0727952	0	0	0.407476	0.110502	0	0	0.0934725	0.0103988	0	0	0.140719	0.0167883	0	0	0.0785924	0.0060489	0	0	0.277847	0.050758	0	0	0.645991
DELILEGNDIELVSNSAALIQQATTVK		3	sp|P32969|RL9_HUMAN	962.177	0.00579591	0.00030891	2.78852e+06	8	0.00153603	0.000299854	101629	5	0.145555	0.0153737	5886.75	1	1	0.254337	1233.71	1	1	0.3277	0	0	1	0.285564	0	0	1	0.513152	26376.9	2	1	0.202794	246937	7	0.0015035	0.000285059	0	0	1	0.170973	136795	4	0.636033	0.131323	1.0401e+06	8	0.00205383
DEPTYILNIK		2	sp|P04114|APOB_HUMAN	603.324	0.00130752	4.84e-06	3.90682e+06	8	0.00223443	0.000299854	4297733	8	0.000569999	0.000111794	3.91845e+06	8	0.000852767	0.000159645	17819142	8	0.0179166	0.00134426	23224534	8	0.0105844	0.000625206	2605834	8	0.0270201	0.00127576	10279524	8	0.00202956	0.000593196	1.74235e+06	8	0.00296446	0.000477686	10133373	8	0.00488186	9.68e-05	3.38154e+06	8	0.00242198	0.00023753	4.69872e+06	8	0.0149934
DESANQEEPEAR		2	sp|P50552|VASP_HUMAN	687.792	0.00450965	0.000214594	26625.8	3	1	0.156313	0	0	1	0.111594	38279.3	2	0.837876	0.113458	89153.7	3	0.67321	0.151425	48322.1	3	0.110052	0.0144024	3792.85	1	1	0.489102	64969.1	1	0.122333	0.0152848	6095.98	1	1	0.299589	20776	2	1	0.253586	37720.4	3	1	0.255976	0	0	1
DETHFEVVESGR		2	sp|P04275|VWF_HUMAN	702.823	0.000718174	4.84e-06	1.74549e+06	8	0.000800993	7.89e-05	3.97128e+06	8	0.000303745	0.000111794	3770745	8	0.000266579	0.000159645	4.10367e+06	8	0.00109484	0.000373471	3615618	8	0.00107992	0.000262238	1.19934e+06	8	0.00844337	0.00127576	1.29876e+06	8	0.00870794	0.000810284	2.26756e+06	8	0.00047741	0.000285059	2.29138e+06	8	0.0603544	0.00370492	2.05326e+06	8	0.000367811	0.00023753	575581	6	0.394924
DETLQDGCDTHFCK	8 unknown (C+57.021464),13 unknown (C+57.021464)	2	sp|P04275|VWF_HUMAN	863.346	0.000500193	4.84e-06	10974710	8	9.56e-05	7.89e-05	23004232	8	0.00012298	0.000111794	21288256	8	5.65e-05	0.000159645	19725980	8	0.000115389	0.000373471	14437807	8	0.000236484	0.000262238	2.2837e+06	8	0.00480574	0.000717624	3.1947e+06	8	0.00572841	0.000593196	5.49359e+06	8	0.000155654	0.000285059	10529809	8	0.000688679	9.68e-05	10079575	8	0.000232484	0.00023753	5.13213e+06	8	0.000516847
DFALLSLQVPLKDAK		2	sp|P0C0L5|CO4B_HUMAN,sp|P0C0L4|CO4A_HUMAN	829.48	0.000913531	4.84e-06	256154	6	0.0914287	0.0115203	700061	7	0.000932734	0.000111794	386910	6	0.0130768	0.000894193	4530759	8	0.000422939	0.000373471	584101	8	0.0050539	0.000625206	111669	5	0.16114	0.0174094	407926	5	0.0279142	0.00206576	22879.6	2	1	0.287905	17974062	8	0.000419108	9.68e-05	567762	8	0.00415276	0.00023753	1258006	6	0.126521
DFALQNPSAVPR		2	sp|P35858|ALS_HUMAN	657.844	0.00206229	4.84e-06	576009	5	0.0227608	0.00229646	704482	5	0.00935979	0.000515449	709524	5	0.00560205	0.000463327	746098	4	0.127855	0.0153897	575147	5	0.0135662	0.00116112	849264	4	0.0943945	0.00398096	1.07392e+06	4	0.00358679	0.000593196	128896	4	0.0471643	0.00338752	2.57887e+06	4	0.0011526	9.68e-05	643546	4	0.0172601	0.00081606	942106	4	0.0212084
DFDFVPPVVR		2	sp|P01024|CO3_HUMAN	595.814	0.00216568	4.84e-06	17778364	8	0.000418713	7.89e-05	23542660	8	0.00044531	0.000111794	18457592	8	0.000372498	0.000159645	67883696	8	0.000273902	0.000373471	29163488	8	0.000484711	0.000262238	17992030	8	0.00293973	0.000717624	20901976	8	0.00294883	0.000593196	15684228	8	0.00104504	0.000285059	203990720	8	0.000684959	9.68e-05	22422734	8	0.000334873	0.00023753	21957610	8	0.000796399
DFFLANASR		2	sp|P07384|CAN1_HUMAN	520.762	0.00386687	0.000174475	734778	3	0.00814436	0.00064569	839676	4	0.00266997	0.000354849	827524	3	0.0018514	0.000159645	152131	5	0.0465853	0.00327307	277005	4	0.340363	0.0551578	50523.1	3	0.0927171	0.00398096	627676	5	0.0688722	0.00767936	90495.9	3	0.0232307	0.000726558	572161	4	0.106451	0.00882339	457396	2	0.29398	0.0552495	78783.5	3	0.32263
DFLGFYVVDSHR		2	sp|Q06033|ITIH3_HUMAN	727.857	0.00350835	0.000174475	47850	5	0.196829	0.0221656	22078.4	3	1	0.188503	27991	2	1	0.20576	1.22761e+06	6	0.00352749	0.000936539	116979	3	0.154758	0.0221467	171434	4	0.226821	0.0337602	56417	5	0.177465	0.0236242	31312.1	3	1	0.264995	395190	4	0.0200555	0.00074099	160738	4	0.0292137	0.00081606	98811.1	4	0.419115
DFLPLYFGWFLTK		2	sp|P09543|CN37_HUMAN	823.934	0.000731778	4.84e-06	2.92602e+06	8	0.000299875	7.89e-05	22442.9	1	0.787755	0.0696999	15790.6	1	1	0.208802	4276.21	1	0.747583	0.172689	25055	5	1	0.250426	0	0	0.748403	0.302144	37598.3	2	0.375471	0.0533924	195882	6	0.00282582	0.000477686	35733.1	2	1	0.175872	228748	6	0.00280016	0.00023753	2.24843e+06	7	0.00105814
DFLQSLK		2	sp|P08697|A2AP_HUMAN	425.737	0.0052334	0.000286909	280322	4	0.0172946	0.00158479	310764	4	0.0671479	0.00729861	234935	4	0.174976	0.0230838	394749	4	0.148555	0.018852	470497	4	0.0692663	0.00803958	308700	4	0.205349	0.0253457	594813	4	0.0613139	0.00686417	34617.6	2	0.434943	0.0641252	977256	4	0.0250391	0.00112764	136855	4	0.102136	0.0127784	417099	4	0.0321983
DFNEECPR	6 unknown (C+57.021464)	2	sp|Q13418|ILK_HUMAN	533.717	0.00203814	4.84e-06	1.88281e+06	5	0.0017591	0.000299854	2712178	5	0.00186913	0.000354849	3267079	5	0.00355263	0.000463327	1.50761e+06	5	0.0420533	0.00254564	2.03843e+06	6	0.0155552	0.00116112	334433	5	0.482405	0.150137	3.67011e+06	5	0.00789602	0.000810284	266890	5	0.132285	0.0154198	4.19123e+06	7	0.00310779	9.68e-05	426311	6	0.289974	0.0538981	312218	5	0.0397737
DFNVGDYIQAVLDR		2	sp|P06737|PYGL_HUMAN	812.902	0.00466144	0.000214594	576755	6	0.00620857	0.000299854	7652.27	2	1	0.194681	11070.2	1	1	0.24097	54482.3	2	0.16753	0.0230586	33323.7	1	1	0.325751	8118.25	2	1	0.50051	12129.4	1	1	0.247211	74978	3	0.00676279	0.000477686	24807.2	1	0.581652	0.0634998	23557.9	2	0.0777307	0.00829226	205656	2	0.0197477
DFSAEYEEDGK		2	sp|P04114|APOB_HUMAN	645.262	0.00140397	4.84e-06	925094	8	0.013169	0.00113741	1.68658e+06	8	0.0290556	0.00322722	1.29325e+06	8	0.036725	0.00384879	19132508	8	0.00153554	0.000936539	7.40126e+06	8	0.00396039	0.000625206	848381	8	0.230157	0.0342182	3.94152e+06	8	0.00251574	0.000593196	225961	6	0.0512237	0.0043286	2469040	8	0.0216222	0.00102222	741224	8	0.0146802	0.00081606	1.20051e+06	8	0.0141739
DFSLWEK		2	sp|P04114|APOB_HUMAN	462.727	0.00638793	0.00030891	67648728	8	0.00590633	0.000299854	85270752	8	0.00657922	0.000515449	65303816	8	0.0161882	0.00129213	93633224	8	0.0161726	0.00134426	234508144	8	0.0272027	0.00240797	34339628	8	0.108785	0.00581368	146397824	8	0.0198414	0.00156727	30471298	7	0.0170336	0.000477686	168856400	8	0.0297016	0.00136069	61231764	8	0.0165729	0.00081606	94559440	8	0.0444947
DFTCVHQALK	4 unknown (C+57.021464)	2	sp|P05155|IC1_HUMAN	609.8	0.000623008	4.84e-06	3.77217e+06	8	0.000113633	7.89e-05	6490078	8	0.00063106	0.000111794	6.46692e+06	8	0.000356187	0.000159645	11970234	8	0.000240879	0.000373471	4.39293e+06	8	0.000700069	0.000262238	2.2272e+06	8	0.0144474	0.00127576	6193226	8	0.000447544	0.000259475	1.49333e+06	8	0.00163561	0.000285059	34213940	8	0.000156476	9.68e-05	4.94698e+06	8	0.0016653	0.00023753	2.90334e+06	8	0.000929736
DGAATGVDAICTHR	11 unknown (C+57.021464)	3	sp|Q8WXI7|MUC16_HUMAN	481.893	0.00177873	4.84e-06	779387	4	0.00851963	0.000771051	1178267	4	0.0138145	0.00125639	932644	4	0.0245434	0.00189287	9345945	8	0.0281926	0.00186809	178712	5	0.226478	0.0351437	438879	5	0.368552	0.0931414	135336	5	0.193909	0.0257448	5357662	8	0.00526522	0.000477686	27876	3	1	0.126703	634866	4	0.208695	0.0366926	129596	4	0.520348
DGAGDVAFVK		2	sp|P02787|TRFE_HUMAN	489.748	0.0028832	0.000116103	41640264	8	0.000237845	7.89e-05	44674340	8	0.00139083	0.000111794	42034632	8	0.0014997	0.000159645	18933162	8	0.00329366	0.000936539	20473574	8	0.00404061	0.000625206	6.04762e+06	8	0.00554502	0.00127576	32537058	8	0.00333034	0.000593196	21272966	8	0.00115902	0.000285059	75820256	8	0.00115762	9.68e-05	6.41095e+06	8	0.00559129	0.000626211	28353168	8	0.00138029
DGAGFLINLIDSPGHVDFSSEVTAALR		3	sp|P13639|EF2_HUMAN	934.475	0.000240749	4.84e-06	30633854	8	6.66e-05	7.89e-05	1.543e+06	8	1.23e-05	0.000111794	199501	7	0.000600454	0.000159645	32167.1	4	0.839585	0.202565	47208.9	6	0.866563	0.15705	4551.38	1	0.767971	0.312029	741732	8	3.56e-05	0.000259475	2539634	8	6.24e-06	0.000285059	70710	6	1	0.145514	2.17373e+06	8	3.26e-05	0.00023753	16385554	8	0.000210604
DGEDQTQDTELVETRPAGDGTFQK		3	sp|P10321|HLAC_HUMAN,sp|P04439|HLAA_HUMAN	879.735	3.69e-05	4.84e-06	935863	8	0.000111176	7.89e-05	1.18972e+06	8	1.02e-05	0.000111794	985520	8	1.89e-05	0.000159645	471243	8	0.16039	0.02134	1.44339e+06	8	8.14e-05	0.000262238	161142	7	0.340516	0.0812062	2.08937e+06	8	3.6e-05	0.000259475	116068	6	0.0297274	0.00187326	820189	8	0.000290073	9.68e-05	198807	7	0.0399244	0.00228021	623472	8	0.00348922
DGEDQTQDTELVETRPAGDR		3	sp|P01889|HLAB_HUMAN	744.672	1.71e-05	4.84e-06	2.70267e+06	8	6.87e-05	7.89e-05	4.19588e+06	8	0.000140141	0.000111794	3.35379e+06	8	0.000194504	0.000159645	819702	8	0.276592	0.046142	4.61024e+06	8	0.000945445	0.000262238	971529	8	0.0447407	0.00172512	4.03095e+06	8	0.000317567	0.000259475	1.76276e+06	8	8.13e-05	0.000285059	3.45171e+06	8	0.000178089	9.68e-05	1123170	8	0.00596382	0.000626211	1.42356e+06	8	0.0116331
DGEDQTQDVELVETRPAGDGTFQK		3	sp|P17693|HLAG_HUMAN	879.075	6.72e-05	4.84e-06	899742	8	0.000440705	7.89e-05	1.05234e+06	8	3.23e-05	0.000111794	885557	8	9.78e-05	0.000159645	448473	8	0.205377	0.0315157	1.37193e+06	8	0.000232792	0.000262238	134616	6	0.427786	0.120482	1914684	8	3.32e-05	0.000259475	107223	5	0.0230912	0.000726558	765482	8	0.00206789	9.68e-05	124556	6	0.126194	0.0177113	457462	8	0.00379825
DGELLFVHSAEGSEFWSALLEK		3	sp|P17655|CAN2_HUMAN	822.073	0.00303328	0.000174475	2.13246e+06	8	0.00169124	0.000299854	85662.8	3	0.0379605	0.00438134	5556.81	1	1	0.250155	7791.61	1	1	0.326621	0	0	0.747287	0.133336	0	0	1	0.472961	0	0	1	0.235809	162795	8	0.00260332	0.000477686	13121.6	1	1	0.129243	69194.9	4	0.0286576	0.00081606	806068	8	0.0166096
DGFFGNPLAPNPADK		2	sp|P11047|LAMC1_HUMAN	780.378	0.00348899	0.000174475	68840.9	2	0.270724	0.0294092	131864	2	0.010471	0.000653947	92695.9	2	0.363403	0.0484066	271135	2	0.0832854	0.00834244	88382.4	2	0.0170103	0.00116112	77300.7	2	0.137731	0.012333	106321	2	0.0179311	0.00156727	41143.8	2	0.118719	0.0133211	39607.8	2	0.0670845	0.0042648	81187.3	2	0.0272175	0.00081606	182074	2	0.115575
DGFFGNPR		2	sp|P01871|IGHM_HUMAN	455.214	0.00384069	0.000174475	229425824	8	0.0022295	0.000299854	312455712	8	0.00102213	0.000111794	304539040	8	0.0018498	0.000159645	260762816	8	0.0105908	0.00134426	636140160	8	0.00585489	0.000625206	407280288	8	0.0136908	0.00127576	393242528	8	0.00356949	0.000593196	72204512	8	0.00283318	0.000477686	318346720	8	0.0165169	0.00074099	140740656	8	0.00373382	0.00023753	485663456	8	0.00873575
DGGLICTSCR	6 unknown (C+57.021464),9 unknown (C+57.021464)	2	sp|P31146|COR1A_HUMAN	569.753	0.0051652	0.000251842	0	0	0.0155374	0.00148837	0	0	0.0216722	0.00234474	0	0	0.0584537	0.00709443	44423.3	1	0.220299	0.0353703	0	0	0.11674	0.016093	0	0	0.727501	0.290538	0	0	0.051819	0.00547039	0	0	0.0215823	0.000477686	0	0	0.0529387	0.00312411	65370.6	1	0.121176	0.0165637	0	0	0.0937262
DGILFWTDWDASLPR		2	sp|Q07954|LRP1_HUMAN	896.439	0.00106439	4.84e-06	3.68156e+06	8	0.000218225	7.89e-05	41089.5	4	0.00876168	0.000515449	4783.33	1	1	0.227559	4190.21	1	0.547074	0.113723	4759.99	1	0.695717	0.123482	0	0	0.900852	0.386244	5260.72	1	1	0.204404	127086	4	0.00486214	0.000477686	0	0	1	0.218105	133935	7	0.00346324	0.00023753	1.32422e+06	8	0.00058924
DGIVMPTNPK		2	sp|Q9Y624|JAM1_HUMAN	536.279	0.0154168	0.000740105	0	0	0.371811	0.0368726	0	0	0.14144	0.0149726	0	0	0.336865	0.04509	0	0	0.949586	0.237252	0	0	0.326689	0.0529176	0	0	0.685999	0.269941	0	0	0.23216	0.0319957	0	0	0.229876	0.0295719	0	0	0.104546	0.00865584	0	0	0.385297	0.07189	0	0	0.30085
DGLAFNALIHK		2	sp|P11277|SPTB1_HUMAN	599.833	0.00272654	0.000116103	205394	7	0.0378964	0.00481605	384305	5	0.0219722	0.00234474	469427	6	0.0180939	0.00161264	25273.9	2	0.838854	0.202438	25822.9	2	1	0.217359	10817.3	1	1	0.45384	11961.8	2	0.77129	0.110446	144150	4	0.633796	0.105325	110528	3	1	0.236176	4948.44	1	1	0.236471	118256	4	0.256765
DGLALPSAELK		2	sp|P12111|CO6A3_HUMAN	557.311	0.00342013	0.000174475	415673	4	0.01886	0.00169811	378032	3	0.0219925	0.00234474	384512	4	0.040842	0.00422508	192061	3	0.237542	0.0388246	1088663	5	0.0148768	0.00116112	190795	4	0.297846	0.0610401	260596	3	0.271951	0.0378722	172676	4	0.298012	0.0389918	245948	5	0.0114273	0.000286743	338974	4	0.0114082	0.000626211	510006	6	0.0120161
DGLGFCALIHR	6 unknown (C+57.021464)	3	sp|P12814|ACTN1_HUMAN	420.217	0.000989334	4.84e-06	275787	7	0.0011717	7.89e-05	376457	6	0.00284196	0.000354849	207609	5	0.00368413	0.000463327	165616	6	0.0173538	0.00134426	35630.4	2	1	0.308805	4172.69	1	0.91218	0.392433	8608.26	1	1	0.23937	0	0	1	0.335895	270523	6	0.0153816	0.00074099	10618.7	2	1	0.286325	4218.79	1	0.961345
DGNTLTYYR		2	sp|P02748|CO9_HUMAN	551.762	0.0101482	0.000483825	213520	3	0.255753	0.028176	399518	3	0.0700029	0.00755507	376090	4	0.475539	0.0625367	1.16687e+06	5	0.257292	0.0425331	517706	4	0.288508	0.0460754	577806	5	0.18148	0.0211675	165984	3	0.480434	0.0668466	185142	3	0.781357	0.147071	1.06658e+06	4	0.0444995	0.00261404	302186	3	0.194726	0.0341973	312751	4	0.659857
DGQERDAPIVNK		2	sp|P02751|FINC_HUMAN	671.341	0.00202561	4.84e-06	1.50959e+06	8	0.0305646	0.00354178	1.01482e+06	8	0.0534768	0.00605908	2646075	8	0.0175498	0.00149599	1.99546e+06	8	0.0790125	0.00834244	1605845	8	0.0448228	0.00437246	112917	3	1	0.442264	855682	6	0.139945	0.0176961	387441	6	0.087404	0.00878781	3.12487e+06	8	0.00855262	0.000286743	1.13197e+06	8	0.132392	0.0199526	572019	4	0.681448
DGQPLQEDEAHHIISGGR		3	sp|Q96RW7|HMCN1_HUMAN	653.649	0.0126121	0.000544735	0	0	0.356882	0.0356114	0	0	0.0968896	0.010455	0	0	0.436714	0.0580056	0	0	0.882125	0.216505	0	0	0.0339516	0.00301552	0	0	0.891514	0.379778	0	0	0.283336	0.039223	0	0	0.643682	0.108314	0	0	0.326278	0.0347306	0	0	0.215292	0.0377422	0	0	0.105465
DGRPLPQTDQVQTLGGGEVLR		3	sp|Q96RW7|HMCN1_HUMAN	746.061	0.00306379	0.000174475	20793.3	3	0.735431	0.062011	56087.1	2	0.0503859	0.00569328	9500.43	1	0.114464	0.0147834	69100.7	2	0.740364	0.170912	280210	3	0.0105425	0.000625206	30367.9	1	0.719654	0.288298	16164.2	1	0.491083	0.0684991	0	0	0.400682	0.0588523	37096.7	2	0.0269669	0.00112764	86137.1	4	0.0405869	0.00228021	49354.2	2	0.0735438
DGSPDVTTADIGANTPDATK		2	sp|Q96PD5|PGRP2_HUMAN	973.453	0.00727444	0.000351292	18024.4	2	1	0.130239	0	0	1	0.153133	13247.7	2	1	0.173025	231926	6	0.652493	0.145588	68609.1	3	0.507965	0.0866547	5257.23	2	1	0.509142	72677.3	3	0.134304	0.0173274	0	0	0.959676	0.208947	391275	6	0.00637765	9.68e-05	0	0	1	0.330423	23875.8	2	1
DGTHVVENVDATHIGK		3	sp|P00488|F13A_HUMAN	564.616	0.000888299	4.84e-06	851985	5	0.00363616	0.000299854	1.71997e+06	6	0.00660454	0.000515449	2.16821e+06	7	0.0116291	0.000894193	815617	5	0.245237	0.0404163	562941	6	0.0345033	0.00301552	402116	4	0.658948	0.253506	1.29085e+06	5	0.00829063	0.000810284	137146	2	0.331897	0.0458506	2.61345e+06	7	0.00181212	9.68e-05	166154	4	0.115804	0.0158522	516527	5	0.0771384
DGTVTTDWK		2	sp|P04275|VWF_HUMAN	511.743	0.00432355	0.000214594	353901728	8	0.00141459	7.89e-05	524316256	8	0.00178501	0.000354849	459078912	8	0.00268757	0.000463327	130490808	8	0.00241777	0.000936539	329901056	8	0.00336637	0.000625206	92960984	8	0.00761337	0.00127576	137734784	8	0.00341112	0.000593196	341969824	8	0.00271023	0.000477686	167387104	8	0.00187727	9.68e-05	226080928	8	0.00368534	0.00023753	174831968	8	0.00196524
DGTWSNKIPTCK	11 unknown (C+57.021464)	3	sp|P48740|MASP1_HUMAN	469.563	0.00306891	0.000174475	1.41231e+06	3	0.0188576	0.00169811	2.05997e+06	3	0.00848029	0.000515449	1.70405e+06	3	0.0977802	0.0120327	1.29553e+06	3	0.0294144	0.00186809	1.96884e+06	3	0.0210228	0.00116112	418806	3	0.543303	0.189308	1.61905e+06	3	0.0526551	0.00547039	613532	3	0.0510551	0.0043286	1.83348e+06	3	0.01492	0.000619597	1.25697e+06	3	0.0999729	0.0126764	2.29958e+06	3	0.0413064
DGVPGGPGETGK		2	sp|P12111|CO6A3_HUMAN	535.759	0.00181174	4.84e-06	406272	4	0.0149395	0.00113741	191663	3	0.0758819	0.00791952	773141	3	0.0841825	0.0103236	613466	3	0.249398	0.0411908	941183	4	0.0254571	0.00240797	87072.8	4	0.604933	0.220578	233195	2	0.241858	0.033467	212866	2	0.0177899	0.000477686	410864	3	0.00585656	9.68e-05	305504	3	0.132154	0.0199526	426598	4	0.0762974
DGWSAQPTCIK	9 unknown (C+57.021464)	2	sp|P08603|CFAH_HUMAN	631.795	0.00302632	0.000174475	0	0	0.0599048	0.00700871	0	0	0.0116166	0.000653947	0	0	0.0818002	0.00985309	0	0	0.0535099	0.00390941	0	0	0.0978669	0.0120069	0	0	0.266311	0.047059	0	0	0.114679	0.0139473	0	0	0.262782	0.0335898	0	0	0.00136852	9.68e-05	0	0	0.0140795	0.00081606	0	0	0.0915047
DGYLFQLLR		2	sp|P04196|HRG_HUMAN	562.809	0.00153133	4.84e-06	1.14428e+06	7	0.000472632	7.89e-05	1.72281e+06	8	0.000222635	0.000111794	1.17424e+06	8	0.000248457	0.000159645	3.37285e+06	8	0.000400225	0.000373471	5033685	8	0.00114177	0.000262238	1.14433e+06	8	0.00298652	0.000717624	2.46938e+06	8	0.000401361	0.000259475	1.478e+06	8	0.000723263	0.000285059	6546845	8	0.00150661	9.68e-05	985895	8	0.000647795	0.00023753	5085614	8	0.00118544
DGYNDIAVAAPYGGPSGR		2	sp|P08514|ITA2B_HUMAN	890.418	0.0012835	4.84e-06	2.02854e+06	8	0.012047	0.00113741	2.73445e+06	8	0.0005544	0.000111794	2285543	8	0.000884601	0.000159645	3459239	8	0.00122448	0.000373471	5.0319e+06	8	0.000318592	0.000262238	454310	5	0.0397282	0.00172512	8654970	8	0.000290039	0.000259475	150581	4	0.112784	0.0124648	8996878	8	8.85e-05	9.68e-05	673009	5	0.00777573	0.000626211	1.32243e+06	7	0.0318667
DHAVDLIQK		2	sp|P0C0L5|CO4B_HUMAN,sp|P0C0L4|CO4A_HUMAN	519.783	0.00227496	0.000116103	41601208	8	0.000384247	7.89e-05	46956692	8	0.000590608	0.000111794	54079820	8	0.000817268	0.000159645	66527904	8	0.000601675	0.000373471	67184664	8	0.000769438	0.000262238	45515632	8	0.00228439	0.000717624	34478244	8	0.00116852	0.000593196	19144384	8	0.00114859	0.000285059	122979328	8	0.00218425	9.68e-05	52107172	8	0.00108604	0.00023753	42073504	8	0.00172594
DHEDFLASLAR		3	sp|P02549|SPTA1_HUMAN	425.211	0.000672264	4.84e-06	441666	8	0.000510968	7.89e-05	245821	7	0.00278379	0.000354849	144947	7	0.0236945	0.00189287	27926.5	4	0.689075	0.156293	16574.7	3	1	0.295484	9640.71	3	0.349074	0.0831798	8641.34	2	0.764767	0.108973	434234	8	0.000930175	0.000285059	38863.2	5	1	0.243266	10220.2	1	0.707874	0.149469	489033	8	0.00224382
DHGETAFAVYDK		2	sp|P24821|TENA_HUMAN	676.809	0.00144195	4.84e-06	53171.2	1	0.0595314	0.00687639	127312	2	0.0237879	0.00254292	191687	2	0.0475056	0.00509426	296536	2	0.0211839	0.00134426	100244	1	0.0352978	0.00301552	198473	3	0.0922595	0.00398096	88387.8	2	0.0133839	0.00131052	51961.9	1	0.0450717	0.00320771	66709.4	2	0.0129288	0.000457209	342544	2	0.00517167	0.000626211	11779.9	1	0.0874734
DHGMLSAAASLGMILLWDVDGGLTQIDK		3	sp|Q13200|PSMD2_HUMAN	976.493	0.000858746	4.84e-06	410426	6	0.0120455	0.00113741	0	0	0.899894	0.0804478	13407.3	2	0.254703	0.0323461	7560.7	1	0.99348	0.250129	0	0	1	0.225036	0	0	0.701981	0.275877	0	0	0.407341	0.0577302	22615.7	1	0.0304258	0.00210054	6125.98	1	0.45297	0.0484031	65160.5	4	0.00798325	0.000626211	300136	6	0.0186769
DHINLPGFSGQNPLR		3	sp|P00491|PNPH_HUMAN	555.622	0.000731735	4.84e-06	0	0	0.04833	0.00598617	0	0	0.00749516	0.000515449	0	0	0.0892409	0.0109581	0	0	0.476588	0.0940158	0	0	0.561099	0.0948493	0	0	0.639956	0.244782	0	0	0.0890917	0.00957632	0	0	0.834958	0.164379	0	0	0.599455	0.065852	0	0	0.262163	0.0474714	0	0	0.253209
DHLLSVSLSGYINYLDR		3	sp|O75083|WDR1_HUMAN	655.674	0.000362766	4.84e-06	5562721	8	0.000700518	7.89e-05	393150	8	0.00140816	0.000111794	623912	2	0.201853	0.0260046	1.19229e+06	4	0.336151	0.0584891	1.45542e+06	3	0.572506	0.0972143	540386	5	0.610462	0.224139	146717	5	0.123699	0.0155259	716052	8	0.00148882	0.000285059	1.85517e+06	4	1	0.190547	223984	7	0.015552	0.00081606	2303955	8	0.00167027
DHSAIPVINR		2	sp|P15144|AMPN_HUMAN	561.307	0.00242859	0.000116103	762674	5	0.0295035	0.00327989	1.94307e+06	5	0.00699846	0.000515449	2.18547e+06	5	0.0158213	0.00129213	335234	4	0.430085	0.0837726	1.16961e+06	5	0.0477396	0.00469261	571956	3	0.598781	0.21698	386214	3	0.783191	0.111946	842238	5	0.028244	0.00142147	42441.3	2	1	0.141377	1.04245e+06	5	0.0412081	0.00245776	195341	3	0.414713
DIAPTLTLYVGK		2	sp|P00739|HPTR_HUMAN,sp|P00738|HPT_HUMAN	645.869	0.000719324	4.84e-06	573447	8	0.00333221	0.000299854	536819	8	0.00731755	0.000515449	461042	8	0.0371896	0.00384879	6580950	8	0.00859062	0.00134426	164161680	8	0.186015	0.0273466	11811482	8	0.00111947	0.000717624	1.29008e+06	8	0.0142888	0.00146949	3.21904e+06	8	0.000190467	0.000285059	2579997	8	0.00324344	9.68e-05	1.6436e+06	8	0.00207899	0.00023753	547092736	8	0.122398
DIAPTLTLYVGKK		2	sp|P00739|HPTR_HUMAN,sp|P00738|HPT_HUMAN	709.916	0.000942043	4.84e-06	29372954	8	5.29e-05	7.89e-05	45136604	8	0.000728328	0.000111794	38322032	8	0.000137103	0.000159645	386561472	8	0.000464306	0.000373471	24266092	8	0.000547146	0.000262238	234614336	8	0.00100515	0.000717624	57648408	8	0.000301894	0.000259475	63327744	8	0.000561603	0.000285059	180303808	8	0.00162256	9.68e-05	61158488	8	0.00018272	0.00023753	41800952	8	0.000396667
DIASGLIGPLIICK	13 unknown (C+57.021464)	2	sp|P00450|CERU_HUMAN	735.423	0.00171006	4.84e-06	1.31995e+06	8	0.000536747	7.89e-05	1.51014e+06	8	0.00038869	0.000111794	1.20482e+06	8	0.000110263	0.000159645	11867740	8	0.000100168	0.000373471	1.05133e+06	8	0.0027995	0.000262238	493753	8	0.029728	0.00172512	820305	8	0.00465993	0.000593196	236616	7	0.0393826	0.00305321	20429808	8	0.000246615	9.68e-05	843817	8	0.000688402	0.00023753	5207039	8	0.000576869
DIASTPHELYR		2	sp|P12110|CO6A2_HUMAN	651.328	0.00142728	4.84e-06	763689	2	0.00737298	0.00064569	981276	2	0.00712868	0.000515449	1.04599e+06	2	0.00637596	0.000463327	1.07253e+06	3	0.0357554	0.00233363	2.06503e+06	2	0.00351697	0.000625206	351358	2	0.0930754	0.00398096	681486	2	0.0184889	0.00156727	347607	2	0.016864	0.000477686	1.04932e+06	2	0.0194963	0.00074099	794535	2	0.00420362	0.00023753	1.17124e+06	2	0.00474404
DIAWTEDSKR		2	sp|O75083|WDR1_HUMAN	610.799	0.00309432	0.000174475	9820.26	1	0.378242	0.0373001	89058.1	2	0.236812	0.0241641	88191.3	2	0.798462	0.107057	258513	3	0.502742	0.100919	8408.82	1	0.726759	0.129946	97971.7	1	0.766072	0.310264	123361	2	0.227209	0.0310588	0	0	1	0.264445	590102	3	0.764051	0.087187	0	0	0.988599	0.223242	0	0	0.771841
DICEEQVNSLPGSITK	3 unknown (C+57.021464)	2	sp|P01024|CO3_HUMAN	895.435	0.000519111	4.84e-06	11688120	8	7.2e-05	7.89e-05	14101861	8	3.13e-05	0.000111794	12103347	8	1.44e-05	0.000159645	34634508	8	0.000268154	0.000373471	16666148	8	0.000296441	0.000262238	9069436	8	0.000529277	0.000717624	8728740	8	8.42e-05	0.000259475	7308442	8	4.31e-05	0.000285059	109031808	8	0.00036105	9.68e-05	13317451	8	0.000157028	0.00023753	12222429	8	0.000341654
DIETFYNTSIEEMPLNVADLI		3	sp|P60842|IF4A1_HUMAN	809.726	0.00141615	4.84e-06	2455484	8	0.00323274	0.000299854	29053.9	1	1	0.161408	26347.8	2	0.5926	0.0788084	57218.3	2	0.319283	0.0544872	71507.4	2	1	0.289937	4927.65	1	1	0.463051	16997	2	1	0.227614	40784.7	3	1	0.271305	33032.2	1	0.853237	0.100078	56964.6	4	1	0.313055	997724	5	0.505637
DIEYFVNQR		2	sp|Q9H939|PPIP2_HUMAN	592.291	0.00178506	4.84e-06	160777	3	0.0205716	0.00201456	164420	3	0.0288538	0.00314065	133958	3	0.0220462	0.00161264	7433.33	1	0.545854	0.113531	53172.4	2	1	0.30931	0	0	0.528538	0.184036	207262	3	0.00803584	0.000810284	7429.18	1	0.787601	0.149262	128856	3	0.487226	0.0530277	24145.4	2	0.192559	0.0336991	9063.34	1	0.833122
DIFTGLIGPMK		2	sp|P00450|CERU_HUMAN	596.326	0.00449176	0.000214594	22668.9	2	0.832931	0.0695993	54075.6	5	0.00673188	0.000515449	0	0	0.914445	0.125563	409204	5	0.00448209	0.00132476	53381.4	4	0.502785	0.0857901	12410.2	2	0.320099	0.0743065	13196.1	2	1	0.195673	0	0	1	0.346919	482203	6	0.00247856	9.68e-05	17867.8	1	1	0.255976	109569	5	0.135993
DIFVTSK		2	sp|Q07954|LRP1_HUMAN	405.224	0.00851845	0.000427279	201629	2	0.043057	0.00568843	202303	2	0.04348	0.00477301	305184	3	0.118268	0.0150154	259653	3	0.135475	0.0171776	250895	3	0.0478998	0.00469261	72756.5	2	0.288349	0.0560229	321821	3	0.0781667	0.00816398	128876	3	0.0556534	0.00503811	374462	3	0.0479577	0.00281556	159789	2	0.0510134	0.00326735	207524	3	0.0334441
DIHSGLIGPLLICQK	13 unknown (C+57.021464)	3	sp|P12259|FA5_HUMAN	555.312	0.00158066	4.84e-06	69402.1	1	0.00634266	0.000299854	99819	1	0.00492911	0.000354849	121948	1	0.00315245	0.000463327	337375	1	0.0315215	0.00210889	372738	1	0.0182913	0.00116112	60726.4	1	0.622493	0.23384	211218	1	0.00246827	0.000593196	37046.4	1	0.0775467	0.00764512	119245	2	0.00608798	9.68e-05	94536	2	0.0831356	0.00890849	166086	1	0.0618582
DILEIGAQWSILR		2	sp|P48556|PSMD8_HUMAN	757.422	0.00325198	0.000174475	4.84252e+06	8	0.000650706	7.89e-05	156980	4	0.0148007	0.00183187	19440.9	2	1	0.152631	71040.3	4	0.775463	0.180725	68294.1	4	1	0.242962	9944.35	2	0.475032	0.14588	99321.1	4	0.0537316	0.00554275	274151	6	0.00250285	0.000477686	28999.5	3	1	0.188991	266328	4	0.00999237	0.000626211	1.4158e+06	8	0.00242323
DINTDFLLVVLR		2	sp|Q08211|DHX9_HUMAN	709.406	0.00522563	0.000286909	1.68054e+06	8	0.00186163	0.000299854	18985.1	3	0.0380716	0.00438134	0	0	0.918455	0.126353	0	0	1	0.328718	0	0	1	0.231637	0	0	1	0.456013	0	0	1	0.218629	97215.5	7	0.00739882	0.000477686	0	0	1	0.206465	36188.5	5	0.342312	0.0640272	578416	8	0.0016832
DINYVNPVIK		2	sp|P01031|CO5_HUMAN	587.827	0.0027169	0.000116103	429264	5	0.022606	0.00229646	585111	4	0.0106827	0.000653947	450338	3	0.0385395	0.00394388	560729	5	0.0723759	0.00772857	390229	4	0.125573	0.0168246	134722	3	0.633246	0.240654	309338	4	0.064779	0.00727055	187213	5	0.0501935	0.0043286	3.26819e+06	6	0.00355392	9.68e-05	257604	4	0.0694379	0.00714377	243941	3	0.177377
DIPMNPMCIYR	8 unknown (C+57.021464)	2	sp|P01008|ANT3_HUMAN	705.322	0.0129216	0.00059073	0	0	0.461398	0.0427852	0	0	0.106268	0.0118899	0	0	0.629957	0.0837077	0	0	0.0671213	0.00696053	0	0	1	0.25904	0	0	0.836405	0.350109	0	0	1	0.180967	0	0	1	0.229531	0	0	0.153715	0.0153202	0	0	0.655217	0.137831	0	0	0.315217
DIPTNSPELEETLTHTITK		3	sp|P01042|KNG1_HUMAN	713.699	0.000221281	4.84e-06	538886	8	0.000298787	7.89e-05	667359	8	0.00041097	0.000111794	484475	8	0.000613563	0.000159645	2.12539e+06	8	0.000560819	0.000373471	1.43632e+06	8	0.00168369	0.000262238	305965	8	0.00645896	0.00127576	649974	8	0.000474583	0.000259475	15116.9	3	0.613995	0.100668	9893605	8	0.00030517	9.68e-05	210625	6	0.00821498	0.000626211	2199013	8	0.000131738
DIQSLPR		2	sp|Q9NZN3|EHD3_HUMAN,sp|Q9H4M9|EHD1_HUMAN	414.732	0.0121556	0.00053322	0	0	0.0277696	0.00283784	0	0	0.0727694	0.00791952	0	0	0.183456	0.0240288	0	0	0.630427	0.13807	0	0	0.264308	0.0413957	0	0	0.327226	0.0760839	0	0	0.115395	0.0140333	0	0	0.121027	0.0135907	0	0	1	0.137814	0	0	1	0.263559	0	0	0.909345
DIRDPNFCER	8 unknown (C+57.021464)	3	sp|P07942|LAMB1_HUMAN	441.203	0.000542041	4.84e-06	174436	3	0.00245245	0.000299854	261083	4	0.00298224	0.000354849	202578	3	0.00216133	0.000159645	177588	4	0.0494592	0.00344047	79608.6	3	0.0170595	0.00116112	380526	2	0.486755	0.152173	42561.5	3	0.0574987	0.00561303	32868	3	0.0802408	0.00818507	129606	4	0.326507	0.0347888	260392	3	0.0340254	0.0015996	146479	3	0.0252916
DISEVVTPR		2	sp|P00751|CFAB_HUMAN	508.275	0.00487515	0.000214594	0	0	0.0290778	0.00300273	0	0	0.0242861	0.00254292	0	0	0.159119	0.0204503	0	0	0.15342	0.0195492	0	0	0.249484	0.0385305	0	0	0.403634	0.109021	0	0	0.344841	0.0488452	0	0	0.0204455	0.000477686	0	0	0.0241698	0.00112764	0	0	0.241217	0.0441298	0	0	0.134453
DITYFIQQLLR		2	sp|P61158|ARP3_HUMAN	705.393	0.00301615	0.000174475	855784	8	0.00064401	7.89e-05	4690.73	1	0.565319	0.0507096	4347.9	1	0.514364	0.0688862	15602.1	1	0.975532	0.2443	28235.6	2	0.0384218	0.00337187	0	0	0.569225	0.202685	5319.47	1	0.246004	0.034138	20450.5	2	0.0327295	0.00272558	13457.4	2	1	0.137555	23912.1	1	0.590686	0.120289	330008	7	0.0112726
DIVISVGIYNLVQK		2	sp|P12956|XRCC6_HUMAN	780.953	0.0034917	0.000174475	1.50073e+06	7	0.00339513	0.000299854	172044	1	0.508412	0.0460754	73055.5	1	1	0.237131	348362	1	1	0.322044	123587	1	1	0.239883	95669.4	1	1	0.497877	152116	1	0.739286	0.105437	142587	4	0.00376782	0.000477686	381419	1	1	0.206394	213644	2	0.0340059	0.0015996	722503	4	0.0422394
DIVQFVPFR		2	sp|O75131|CPNE3_HUMAN	560.811	0.00182193	4.84e-06	214355	5	0.00604132	0.000299854	258184	5	0.00129414	0.000111794	150762	4	0.00372426	0.000463327	74780	3	0.41281	0.0787636	180484	4	0.0168389	0.00116112	22251.5	3	0.547254	0.191661	516564	5	0.000904132	0.000259475	109251	4	0.00818235	0.000477686	152826	5	0.67849	0.0753653	123996	4	0.0116921	0.000626211	78799.6	2	0.425453
DKAPGQLECETAIAALNSCLR	19 unknown (C+57.021464),9 unknown (C+57.021464)	3	sp|Q9Y490|TLN1_HUMAN	773.047	0.00146522	4.84e-06	518666	6	0.185037	0.0212129	555869	7	0.000671795	0.000111794	541910	7	0.00132844	0.000159645	1.39415e+06	8	0.0056052	0.00132476	701048	8	0.0164867	0.00116112	18628.1	1	0.662642	0.256151	51790.2	3	0.858061	0.12359	20057.4	1	0.724627	0.129192	10112942	8	0.00047334	9.68e-05	17405.1	1	0.927845	0.20725	574994	7	0.163072
DKATFGCHDGYSLDGPEEIECTK	21 unknown (C+57.021464),7 unknown (C+57.021464)	3	sp|P02749|APOH_HUMAN	877.044	0.000810303	4.84e-06	0	0	1	0.149706	0	0	0.00142446	0.000111794	0	0	0.102326	0.0125822	19033.9	2	0.00426738	0.000936539	0	0	0.0628025	0.00725424	7596.81	1	1	0.464596	0	0	0.659991	0.094107	0	0	0.604596	0.0979564	79800	4	0.000146474	9.68e-05	0	0	1	0.22849	0	0	0.0179443
DKDQEVLLQTFLDDASPGDK		3	sp|P04114|APOB_HUMAN	745.366	0.000877549	4.84e-06	457817	7	0.011406	0.00106068	852819	8	3.01e-05	0.000111794	1147669	8	1.21e-05	0.000159645	65813836	8	3.44e-05	0.000373471	3.93552e+06	8	2.76e-05	0.000262238	564787	8	0.00112179	0.000717624	1.76884e+06	8	6.87e-05	0.000259475	821344	8	0.000129366	0.000285059	18148122	8	0.000181123	9.68e-05	218490	2	0.0790719	0.00878462	5625299	8	0.000120319
DKGEYTLVVK		2	sp|P21333|FLNA_HUMAN	576.319	0.00368198	0.000174475	1.29096e+06	3	0.0109039	0.000919157	1.95633e+06	5	0.00940441	0.000515449	1700444	5	0.01928	0.00161264	841860	2	0.075583	0.00829115	454362	3	0.121466	0.016622	189557	2	0.069471	0.00259352	2.07494e+06	6	0.0322712	0.0033951	32551.6	1	0.719638	0.127297	1859821	6	0.0103083	0.000286743	215343	2	0.278516	0.0508001	254821	1	0.50503
DKHADPDFTR		3	sp|P19823|ITIH2_HUMAN	401.191	0.00135762	4.84e-06	39485.2	3	0.0154569	0.00148837	6741.22	1	1	0.147639	134177	5	0.00521514	0.000463327	185072	5	0.0178743	0.00134426	17404.5	1	1	0.253345	8054.79	1	0.833936	0.349941	8881.08	1	1	0.209586	58673.5	3	0.0989012	0.0105669	557916	6	0.00173712	9.68e-05	5289.3	1	0.766995	0.163512	0	0	0.850952
DKIGVELTGR		2	sp|P04114|APOB_HUMAN	544.309	0.00289313	0.000116103	75260808	8	0.000728168	7.89e-05	137741920	8	0.000671712	0.000111794	139936032	8	0.000410825	0.000159645	118968904	8	0.000435102	0.000373471	247592128	8	0.000589918	0.000262238	26438400	8	0.00395544	0.000717624	197118464	8	0.0015983	0.000593196	32310456	8	0.000796027	0.000285059	196229392	8	0.00120412	9.68e-05	99771688	8	0.00282889	0.00023753	97329112	8	0.00385408
DKLAACLEGNCAEGLGTNYR	11 unknown (C+57.021464),6 unknown (C+57.021464)	3	sp|P00734|THRB_HUMAN	738.009	0.0082714	0.000409669	0	0	1	0.0894832	0	0	0.0302524	0.00322722	0	0	0.090834	0.0110304	0	0	0.0864607	0.0095158	0	0	0.0685892	0.00803958	0	0	0.125714	0.00871735	0	0	0.471066	0.0654174	0	0	0.0465413	0.00338752	0	0	0.0050439	9.68e-05	0	0	0.128897	0.0188173	0	0	0.158633
DKLPQPVQPDPVSHCK	15 unknown (C+57.021464)	3	sp|P05556|ITB1_HUMAN	615.649	0.000448513	4.84e-06	0	0	0.00387192	0.000299854	448905	3	0.00304141	0.000354849	545574	4	0.00555562	0.000463327	47233.8	1	0.191217	0.0274985	232528	4	0.0370833	0.00320303	740845	1	0.497843	0.160341	313231	3	0.0188024	0.00156727	16697.4	1	0.37246	0.0529288	557496	5	0.00259922	9.68e-05	51578.6	2	0.307981	0.0579652	78966.1	2	0.187634
DKPLKDVIIADCGK	12 unknown (C+57.021464)	3	sp|P23284|PPIB_HUMAN	524.62	0.00229163	0.000116103	501162	4	0.0118157	0.00113741	586727	5	0.00900335	0.000515449	604274	5	0.00795335	0.000695124	86640.5	4	0.110417	0.0123023	150222	4	0.866293	0.15702	111460	2	0.846198	0.35473	53619.1	3	0.403169	0.0570792	7964.57	1	0.929983	0.197035	263149	5	0.110294	0.00936922	81826.1	4	0.100084	0.0126764	33125.8	5	0.46722
DKQPNAQPQYLHGSK		3	sp|Q7L576|CYFP1_HUMAN	570.957	0.0027713	0.000116103	19324	2	0.967495	0.080716	49968.8	5	0.568519	0.0511023	128473	3	0.848444	0.115016	13513.4	1	0.590315	0.126373	10380.1	2	0.835749	0.150872	0	0	0.759486	0.307563	98785.6	4	0.230679	0.0316119	5534.46	1	0.42167	0.0626431	144107	4	1	0.145712	10923.9	1	0.684175	0.144847	0	0	1
DKVLSPVDSGNK		2	sp|P11277|SPTB1_HUMAN	629.836	0.00191085	4.84e-06	12532.6	2	1	0.1329	0	0	1	0.0956496	38903.8	3	1	0.142647	8345.82	2	0.47361	0.0931196	6521.11	1	0.742325	0.132532	0	0	0.681755	0.267977	0	0	1	0.213107	17572.9	3	1	0.260949	4921.98	1	1	0.175621	1594.22	1	1	0.242874	7181.92	1	0.776619
DKVNSFFSTFK		2	sp|P06727|APOA4_HUMAN	660.335	0.00385171	0.000174475	0	0	0.102372	0.0127712	0	0	0.0397047	0.00460001	0	0	0.0925306	0.0112993	0	0	0.604748	0.129788	0	0	0.0856612	0.0104739	0	0	0.819695	0.340402	0	0	0.0710642	0.00776243	0	0	0.971663	0.214553	0	0	0.0176761	0.00074099	0	0	1	0.267931	0	0	0.631785
DKVQYECATGYYTAGGK	7 unknown (C+57.021464)	3	sp|P05160|F13B_HUMAN	637.624	0.000765661	4.84e-06	0	0	0.0806238	0.010153	0	0	0.0221772	0.00234474	0	0	0.0267896	0.00189287	0	0	0.166189	0.0226148	0	0	0.0531648	0.00539952	0	0	0.546643	0.19106	0	0	0.0639003	0.00691367	0	0	0.0474021	0.00338752	45830.8	1	0.00192543	9.68e-05	0	0	0.123835	0.0171424	13759.1	1	0.0715465
DLAEDAPWK		2	sp|P21333|FLNA_HUMAN,sp|Q14315|FLNC_HUMAN,sp|O75369|FLNB_HUMAN	522.753	0.0107499	0.000483825	182320	4	0.259725	0.0286096	116284	5	0.724719	0.063946	134315	3	0.589949	0.0786244	226357	4	0.523835	0.106945	175257	3	0.946119	0.174266	8611.52	1	1	0.454614	876833	5	0.109694	0.012667	0	0	0.909143	0.188053	354131	4	0.412481	0.0435165	10841	1	1	0.255544	32405.1	3	1
DLAGIIAIQR		2	sp|P11277|SPTB1_HUMAN	535.322	0.00184915	4.84e-06	2.21013e+06	8	0.00108203	7.89e-05	2.52254e+06	8	0.000379746	0.000111794	2.16479e+06	8	0.00208584	0.000159645	1.54331e+06	8	0.00267016	0.000936539	324607	5	0.148433	0.0210866	635817	6	0.0128112	0.00127576	668037	7	0.0175886	0.00156727	2913534	8	0.00134193	0.000285059	769789	7	0.00455934	9.68e-05	536093	6	0.00532567	0.000626211	3.0887e+06	8	0.00189022
DLASAGNLLK		2	sp|P02549|SPTA1_HUMAN	501.285	0.00314431	0.000174475	2338782	7	0.00100386	7.89e-05	2.87183e+06	7	0.00278876	0.000354849	2478198	7	0.00211263	0.000159645	619667	5	0.0728601	0.00792422	149730	4	0.153719	0.0218499	425479	6	0.0476062	0.00172512	479272	5	0.0479306	0.00535716	2.353e+06	7	0.00353681	0.000477686	191155	5	0.106803	0.00890243	354572	4	0.085931	0.00932029	1.97719e+06	6	0.0103975
DLATVYVDVLK		2	sp|P02647|APOA1_HUMAN	618.348	0.00163911	4.84e-06	5094631	8	0.000396109	7.89e-05	6331502	8	0.000275535	0.000111794	5.74302e+06	8	0.000254763	0.000159645	42762032	8	0.000251706	0.000373471	5973729	8	0.00123194	0.000262238	6.73309e+06	8	0.0023134	0.000717624	10205803	8	0.000459828	0.000259475	2855499	8	0.000347789	0.000285059	70132144	8	0.00103045	9.68e-05	4.09692e+06	8	0.000675097	0.00023753	18563028	8	0.00073048
DLATVYVDVLKDSGR		2	sp|P02647|APOA1_HUMAN	825.938	0.00131581	4.84e-06	97466.8	4	0.558776	0.0496816	111385	6	0.0229152	0.0024553	15694.6	1	1	0.187273	396455	8	0.0189509	0.00134426	12692.4	2	0.346152	0.0566184	0	0	0.965128	0.415133	10665	4	0.716925	0.102402	0	0	1	0.329236	509610	8	0.00215283	9.68e-05	10219.8	2	1	0.277694	63851.5	4	0.270083
DLCGCYSVSSVLPGCAEPWNHGK	15 unknown (C+57.021464),5 unknown (C+57.021464),3 unknown (C+57.021464)	3	sp|P01876|IGHA1_HUMAN	865.047	0.00062492	4.84e-06	2.53446e+06	8	0.0252456	0.00267721	1.40505e+06	8	0.00646847	0.000515449	3.34944e+06	8	0.00386788	0.000463327	44643928	8	0.00266326	0.000936539	46599992	8	0.00111664	0.000262238	1.8946e+06	8	0.0131797	0.00127576	3158813	8	0.00436021	0.000593196	3.12213e+06	8	0.000378738	0.000285059	137530128	8	0.000277086	9.68e-05	32541.2	3	0.227445	0.0413372	47947600	8	0.00209516
DLDQASLAAVSQQLAPR		2	sp|Q9Y490|TLN1_HUMAN	891.971	0.000926527	4.84e-06	1.78205e+06	8	0.000140336	7.89e-05	2.43403e+06	8	9.95e-05	0.000111794	2.04955e+06	8	4.58e-05	0.000159645	2.67577e+06	8	0.00140747	0.000373471	1.09861e+06	8	0.00181091	0.000262238	206036	6	0.0805496	0.00259352	2.71257e+06	8	0.000177829	0.000259475	19358.8	1	0.976439	0.217626	10665928	8	0.000337125	9.68e-05	262205	5	0.0409566	0.00245776	1.19802e+06	8	0.00946233
DLEAHIDSANK		2	sp|P35579|MYH9_HUMAN	606.796	0.00202353	4.84e-06	38480.3	2	0.314098	0.0322844	210341	4	0.0700381	0.00755507	171161	5	0.541646	0.0725413	240521	5	0.379646	0.0695595	147197	3	0.984194	0.182968	31108.1	1	0.747864	0.301763	215072	4	0.0469013	0.00529407	6758.78	1	0.96148	0.209879	665416	8	0.00439776	9.68e-05	90037.3	3	0.307586	0.0579652	78669.1	2	0.848146
DLEALMFDR		2	sp|P36871|PGM1_HUMAN	555.268	0.00320777	0.000174475	44842.4	6	0.819977	0.0685908	29077.1	4	0.800244	0.0707973	16229.8	2	0.503456	0.0670187	172424	5	0.496383	0.099069	3723.81	2	0.78558	0.141316	16985.7	2	0.637356	0.243319	31265.2	4	0.0432371	0.00476409	0	0	0.619639	0.101101	405999	5	0.639621	0.0706325	0	0	0.735701	0.156361	256847	5	0.968908
DLEELVK		2	sp|P22792|CPN2_HUMAN	423.234	0.00603744	0.00030891	433379	3	0.0102685	0.000771051	602457	3	0.0118691	0.000653947	445220	4	0.0392831	0.00394388	687570	3	0.0752347	0.00829115	514303	3	0.0585473	0.00644544	588169	4	0.224503	0.0314569	619960	3	0.0337874	0.00371785	193333	3	0.0466988	0.00338752	1.40244e+06	4	0.0187746	0.00074099	375689	3	0.0331319	0.0015996	465347	3	0.0392925
DLEFTIYDDDDVSPFLEGLEERPQR		3	sp|P25786|PSA1_HUMAN	1000.14	4.52e-05	4.84e-06	3.51644e+06	8	0.000226531	7.89e-05	55442.7	5	0.0033812	0.000354849	24957.4	4	0.0468663	0.00482242	16703.2	3	1	0.31817	0	0	0.881721	0.160562	0	0	1	0.475675	8264.87	1	0.791268	0.113065	45494.2	3	0.0139138	0.000477686	4763.25	1	1	0.156739	248762	8	0.000151808	0.00023753	1.34994e+06	8	0.000493688
DLEGLSQR		2	sp|P35579|MYH9_HUMAN	459.238	0.00603167	0.00030891	1.05139e+06	2	0.0147202	0.00113741	1.62893e+06	2	0.0129745	0.00080074	1.59395e+06	2	0.0588572	0.00718747	747759	2	0.10391	0.011533	336834	2	0.379744	0.0643419	172910	2	0.470625	0.144123	1.18217e+06	2	0.063972	0.00691367	85337	2	0.624493	0.102186	2.12251e+06	2	0.0106612	0.000286743	242103	1	0.145742	0.0224608	11623.9	1	0.25596
DLEVVAATPTSLLISWDAPAVTVR		3	sp|P02751|FINC_HUMAN	842.127	0.000745593	4.84e-06	19634078	8	0.000340566	7.89e-05	607088	8	0.000243338	0.000111794	622479	8	0.000229842	0.000159645	3249139	8	0.000245795	0.000373471	522380	8	0.00139106	0.000262238	97984.1	6	1	0.487081	744825	8	0.000244819	0.000259475	1.37698e+06	8	0.000280064	0.000285059	1.3991e+06	8	0.000304163	9.68e-05	1.05494e+06	8	0.000873136	0.00023753	7933829	8	0.000783247
DLFHCVSFTLPR	5 unknown (C+57.021464)	3	sp|P20742|PZP_HUMAN	497.919	0.000580907	4.84e-06	398780	7	0.00014189	7.89e-05	369896	8	0.000992633	0.000111794	259472	7	0.00032341	0.000159645	4.24961e+06	8	2.97e-05	0.000373471	39791.3	2	0.796099	0.143703	244198	6	0.0130853	0.00127576	110777	5	0.0343855	0.00379465	223945	5	0.0022453	0.000285059	3.09398e+06	8	0.000385071	9.68e-05	982261	8	0.000312302	0.00023753	1.64516e+06	8	9.55e-05
DLFNAIATGK		2	sp|P04040|CATA_HUMAN	525.285	0.00264607	0.000116103	240496	3	0.00727107	0.00064569	182143	3	0.00931097	0.000515449	181111	3	0.0969107	0.0116514	79300.5	2	0.692213	0.158162	60637.8	2	1	0.300864	47649.3	2	0.948563	0.407566	55079	1	1	0.215556	268554	3	0.000971761	0.000285059	226815	3	1	0.217803	13819	1	1	0.248841	150933	3	0.03149
DLFTESWDTQK		2	sp|Q15762|CD226_HUMAN	685.317	0.00149403	4.84e-06	27443	2	0.867744	0.0722771	36760.6	2	1	0.132918	26933.1	2	1	0.17684	71121.3	2	0.503655	0.101415	55793.2	2	0.15984	0.0231616	12281.4	1	0.686031	0.269941	83778.6	3	0.108494	0.0125914	0	0	1	0.27752	177174	2	0.242474	0.0256681	11207.9	2	0.682107	0.144265	52670.3	2	0.634931
DLGEENFK		2	sp|P02768|ALBU_HUMAN	476.225	0.00506225	0.000251842	32967312	8	0.00312957	0.000299854	47568464	8	0.00611441	0.000354849	46152360	8	0.0113899	0.000894193	78628048	8	0.00740231	0.00132476	33133108	8	0.0352967	0.00301552	10887170	7	0.0860086	0.00259352	23225476	8	0.0123084	0.00105941	30159008	8	0.00643303	0.000477686	87980792	8	0.00779446	0.000286743	9229182	7	0.0224273	0.00081606	33946040	8	0.00539458
DLGIFWLNAAETWVDISSNTAGK		3	sp|Q14697|GANAB_HUMAN	836.752	0.000608652	4.84e-06	1.34519e+06	6	0.0146037	0.00113741	17240.5	1	0.892163	0.0796351	35534.4	3	0.0134265	0.000894193	18523	1	0.722068	0.166022	41342.1	3	1	0.195555	0	0	0.935599	0.403873	15240.7	1	1	0.193307	288750	4	0.000120919	0.000285059	15131.9	3	1	0.198381	173365	4	6.49e-05	0.00023753	286663	5	0.0149484
DLGQCDR	5 unknown (C+57.021464)	2	sp|P04114|APOB_HUMAN	432.187	0.00476845	0.000214594	3.92945e+06	5	0.00462698	0.000299854	1225662	5	0.00700976	0.000515449	5384621	5	0.0569998	0.00709443	7155682	5	0.0214201	0.00134426	4969212	5	0.0197741	0.00116112	582071	6	0.141667	0.0131471	1.71443e+06	5	0.0201029	0.00156727	1.15607e+06	5	0.0298202	0.00187326	7.82254e+06	5	0.0113765	0.000286743	2.12925e+06	5	0.043707	0.00245776	2782190	5	0.00427119
DLGTESQIFISR		2	sp|P50395|GDIB_HUMAN	683.354	0.00190404	4.84e-06	25916.4	2	0.0295568	0.00327989	13596.1	2	0.046857	0.00534406	9174.65	1	0.112015	0.0146952	42697	2	0.379643	0.0695595	8694.98	1	0.189396	0.028053	36309.3	1	0.204647	0.0250415	9217.87	1	0.0873771	0.00917037	0	0	0.859141	0.171737	22609.8	3	0.025158	0.00112764	0	0	0.481729	0.0947254	18126.2	2	0.292504
DLKPAIVK		2	sp|P20742|PZP_HUMAN,sp|P01023|A2MG_HUMAN	442.284	0.00417378	0.000174475	108941648	8	0.00093024	7.89e-05	72063976	8	0.00387319	0.000354849	214056144	8	0.00610056	0.000463327	141216864	8	0.0155266	0.00134426	89155000	8	0.0182456	0.00116112	22252176	8	0.055142	0.00230525	77464096	8	0.0135862	0.00131052	61933600	8	0.00785434	0.000477686	168057472	8	0.0156842	0.00074099	52265236	8	0.0146948	0.00081606	68398096	8	0.00451391
DLKVEDIPLAR		2	sp|P04114|APOB_HUMAN	634.864	0.00452879	0.000214594	329779040	8	0.013268	0.00113741	475477184	8	0.00179195	0.000354849	418653440	8	0.003646	0.000463327	418454560	8	0.00486052	0.00132476	895825024	8	0.00577444	0.000625206	112193344	8	0.00765116	0.00127576	649491840	8	0.00757972	0.000810284	111762176	8	0.0109749	0.000477686	663529536	8	0.00829419	0.000286743	343932416	8	0.00352367	0.00023753	379656608	8	0.0513853
DLLAVVFYGTEK		2	sp|P12956|XRCC6_HUMAN	677.866	0.00829676	0.000409669	3.28422e+06	8	0.00449616	0.000299854	96880.5	4	1	0.156721	31956.4	4	1	0.180501	216350	5	1	0.273938	101437	5	1	0.289937	0	0	0.941924	0.405944	52850.7	1	1	0.175441	199313	7	0.003094	0.000477686	390302	5	1	0.197518	125451	5	0.202888	0.0356763	1.15725e+06	8	0.005252
DLLFRDDTVCLAK	10 unknown (C+57.021464)	2	sp|P02787|TRFE_HUMAN	783.403	0.000710528	4.84e-06	4481595	8	0.00010628	7.89e-05	6.72248e+06	8	4.22e-05	0.000111794	5.45033e+06	8	1.53e-05	0.000159645	5009603	8	0.000850615	0.000373471	4.05157e+06	8	0.00121643	0.000262238	578635	7	0.203266	0.0247612	5.76397e+06	8	0.000165743	0.000259475	1.85585e+06	8	0.000241196	0.000285059	25300564	8	0.000323246	9.68e-05	926235	8	0.00273608	0.00023753	5575639	8	0.00157458
DLLGIYEK		2	sp|P80108|PHLD_HUMAN	475.763	0.00435526	0.000214594	87962.4	2	0.0134523	0.00113741	104908	2	0.00809409	0.000515449	113100	2	0.0163497	0.00129213	260832	2	0.0617795	0.00564303	300037	3	0.0130413	0.00116112	200546	2	0.305285	0.0655008	137442	2	0.0117035	0.000810284	9909.91	2	0.81485	0.15752	440641	3	0.011828	0.000286743	94438.4	2	0.021582	0.00081606	139303	2	0.0351663
DLLIAYYDVDYEK		2	sp|P30101|PDIA3_HUMAN	810.396	0.0763343	0.00202967	4.1466e+06	8	0.0145887	0.00113741	151445	2	1	0.132552	57282.1	2	1	0.143254	336242	4	0.884774	0.217701	257376	4	1	0.222487	15547	1	0.822207	0.341989	86705.9	3	1	0.181071	245293	5	0.131104	0.0151236	455138	4	0.585569	0.0641582	132199	3	0.831622	0.181756	684468	6	0.586174
DLLNLSR		2	sp|Q9H939|PPIP2_HUMAN	415.74	0.00420219	0.000174475	319725	3	0.0120173	0.00113741	362711	2	0.00361821	0.000354849	365659	2	0.0146585	0.00129213	24261.7	2	0.933155	0.231617	93476	2	0.924425	0.169756	7058.32	1	0.726741	0.290341	344300	2	0.016945	0.00146949	15937.1	2	1	0.262172	333738	2	0.0220642	0.00102222	22779.2	2	1	0.271504	37455.7	2	1
DLLPSRDR		2	sp|P02671|FIBA_HUMAN	486.267	0.00163073	4.84e-06	413351808	8	0.00286692	0.000299854	566020736	8	0.00139953	0.000111794	651830912	8	0.00319452	0.000463327	458989120	8	0.00530707	0.00132476	433724992	8	0.00508604	0.000625206	239685472	8	0.0189347	0.00127576	417593376	8	0.00437872	0.000593196	42600520	8	0.00388975	0.000477686	496072800	8	0.00438883	9.68e-05	533508512	8	0.00530606	0.000626211	428181536	8	0.00665698
DLLSSVSR		2	sp|P20073|ANXA7_HUMAN	438.743	0.00274989	0.000116103	561739	2	0.00487342	0.000299854	551147	2	0.00277389	0.000354849	599124	2	0.0127428	0.000894193	45933.5	3	0.54365	0.112535	244439	2	0.0482628	0.00469261	33415.6	1	0.635064	0.241799	632614	2	0.0227331	0.00156727	6126.63	1	0.840117	0.165751	492338	3	0.031478	0.00136069	64587.4	2	0.105967	0.013174	39501.1	3	0.191344
DLLTEADLGSLK		2	DECOY_sp|P29350|PTN6_HUMAN	637.846	0.147729	0.00264065	0	0			0	0			0	0			0	0			0	0			0	0			0	0			0	0			0	0			0	0			0	0
DLLYIGK		2	sp|P00751|CFAB_HUMAN	411.242	0.00563575	0.00030891	226146	5	0.00649745	0.000299854	224419	4	0.00459071	0.000354849	187592	4	0.0298947	0.00220828	272350	4	0.0392284	0.00254564	265599	5	0.0185373	0.00116112	85845.3	5	0.1905	0.0219879	114952	5	0.020976	0.00156727	193735	5	0.0384833	0.00289066	1.52341e+06	5	0.00809997	0.000286743	61895	3	0.150407	0.0231999	127677	5	0.128637
DLQFVEVTDVK		2	sp|P02751|FINC_HUMAN	646.84	0.00165118	4.84e-06	13332370	8	0.000306949	7.89e-05	18716928	8	0.000251412	0.000111794	16461014	8	0.000174062	0.000159645	105717896	8	0.000604947	0.000373471	36633996	8	0.000439918	0.000262238	5.01645e+06	8	0.00111652	0.000717624	27812988	8	0.000485067	0.000259475	13231743	8	0.000299666	0.000285059	207187088	8	0.00159576	9.68e-05	17720614	8	0.000306476	0.00023753	41561304	8	0.00122886
DLQGVQNLLK		2	sp|P02549|SPTA1_HUMAN	564.325	0.00210769	4.84e-06	887633	7	0.00237088	0.000299854	1.03367e+06	7	0.00128992	0.000111794	938728	7	0.0013984	0.000159645	381497	5	0.115862	0.0127026	106679	2	1	0.255098	213398	3	0.256044	0.0421065	186650	3	0.172889	0.0225263	940236	8	0.0029008	0.000477686	185736	3	0.255763	0.0269512	162318	2	0.27472	0.0499015	940570	7	0.0037607
DLQNFLK		2	sp|P06702|S10A9_HUMAN	439.243	0.00786099	0.000409669	135965	3	1	0.0946807	177614	4	0.0281852	0.00303427	85312.2	3	1	0.230861	51713.9	3	1	0.346768	77894.7	3	1	0.328387	37979.3	3	0.904806	0.38871	32916.4	3	0.808694	0.115818	291706	5	0.0289354	0.00165282	16897	4	1	0.170826	17633.8	2	1	0.298536	42152	2	1
DLQVKPGESLEVIQTTDDTK		3	sp|O15117|FYB1_HUMAN	739.381	0.00440239	0.000214594	65490.3	3	0.947416	0.0792054	94544.8	3	0.0418792	0.00460001	70846.7	3	0.438252	0.0581787	245482	6	0.107623	0.0123023	33016.8	2	0.679411	0.119596	76097.4	3	0.792498	0.323874	122770	5	0.104518	0.0115616	5406.82	1	0.500888	0.07484	160572	6	1	0.129756	8618.56	2	0.673038	0.141796	90275.1	6	0.873414
DLSGLDAETLLK		2	sp|P29350|PTN6_HUMAN	637.846	0.00285528	0.000116103	30151.7	4	0.444646	0.041472	30237.9	2	0.108025	0.0123048	22907.4	2	0.95201	0.131176	18571.5	2	1	0.266844	68191.2	4	0.321789	0.0522515	8102.12	1	0.831861	0.348277	143871	4	0.0421287	0.00418081	0	0	0.906869	0.187353	97752.3	3	0.0852866	0.0063757	24573.1	1	1	0.291696	19599.4	2	1
DLSKEAQEVFK		2	sp|P04114|APOB_HUMAN	647.338	0.000819532	4.84e-06	4991549	8	0.000368703	7.89e-05	7094930	8	0.00127157	0.000111794	6240673	8	4.97e-05	0.000159645	6087924	8	0.00111295	0.000373471	12896020	8	0.000639126	0.000262238	1.40678e+06	7	0.00539719	0.000717624	8879351	8	0.00922011	0.000810284	1.54227e+06	7	0.000683281	0.000285059	10028027	8	0.00901366	0.000286743	4732747	8	0.000819193	0.00023753	5.62148e+06	8	0.00845714
DLSQILK		2	sp|Q15833|STXB2_HUMAN	408.745	0.0124149	0.00053322	365587	3	0.0821998	0.010485	312784	3	0.0410722	0.00460001	371100	3	0.0732442	0.00846271	81924.2	2	0.212198	0.0334191	208258	3	0.0989946	0.012106	0	0	0.828608	0.345644	454075	3	0.0405954	0.00403535	30402.2	1	0.394525	0.0568827	286219	3	0.0175088	0.00074099	40589.8	1	0.847615	0.186728	51823.8	2	0.567486
DLTALSNMLPK		2	sp|P15144|AMPN_HUMAN	601.826	0.0014912	4.84e-06	128994	2	0.0126462	0.00113741	30282.1	3	0.00760299	0.000515449	35124.9	2	0.0499168	0.00569801	29264.4	2	0.579528	0.123379	17770	1	0.329397	0.0533159	21171	4	0.126199	0.00871735	0	0	0.579545	0.0820759	11535.8	1	0.0581071	0.00539249	121874	2	0.309045	0.0321357	0	0	0.132093	0.0199526	11589	3	0.324339
DLTDYLMK		2	sp|P68032|ACTC_HUMAN,sp|P63261|ACTG_HUMAN,sp|P60709|ACTB_HUMAN,sp|Q562R1|ACTBL_HUMAN	499.747	0.00330967	0.000174475	14380958	8	0.00254338	0.000299854	13444460	8	0.00222581	0.000354849	10190630	8	0.00309051	0.000463327	4.99326e+06	8	0.0064353	0.00132476	3432502	8	0.0104875	0.000625206	2.77089e+06	7	0.0916494	0.00398096	16780988	8	0.00601349	0.000593196	1.46022e+06	6	0.0158227	0.000477686	23962022	8	0.00838605	0.000286743	2.00313e+06	7	0.0137301	0.00081606	3.54353e+06	6	0.0258615
DLTGFPGPLNDQDNEDCINR	17 unknown (C+57.021464)	3	sp|P01023|A2MG_HUMAN	764.006	0.000356697	4.84e-06	2349392	8	0.000372153	7.89e-05	2.20978e+06	8	9.18e-05	0.000111794	1670958	8	0.000123338	0.000159645	20599378	8	0.000851158	0.000373471	4.11299e+06	8	0.00068127	0.000262238	1.89303e+06	8	0.00300656	0.000717624	2.16187e+06	8	0.000313615	0.000259475	502592	7	0.00178557	0.000285059	14510228	8	7.94e-05	9.68e-05	528182	6	0.0132601	0.000626211	25720640	8	0.00162202
DLTSVLILQR		2	sp|P11277|SPTB1_HUMAN	579.348	0.0018927	4.84e-06	456886	6	0.000736643	7.89e-05	693352	7	0.000570621	0.000111794	555144	7	0.00101365	0.000159645	489492	7	0.00181719	0.000936539	86669.3	4	0.0475333	0.00469261	139285	5	0.0708706	0.00259352	208503	6	0.0462772	0.00517387	947466	7	0.000988377	0.000285059	350132	6	0.0243584	0.00112764	103221	5	0.0134898	0.000626211	1.15748e+06	7	0.00248033
DLVILLYETALLSSGFSLEDPQTHANR		3	sp|P07900|HS90A_HUMAN	1001.52	0.000575778	4.84e-06	16241008	8	0.0014339	0.000299854	739755	8	6.33e-05	0.000111794	106393	1	0.0301311	0.00220828	294818	5	0.0953794	0.0107184	175177	5	0.00391513	0.000625206	0	0	1	0.509826	325720	8	0.00133496	0.000593196	1.10958e+06	8	8.83e-05	0.000285059	88440.9	2	0.0211903	0.00074099	965760	8	0.00457054	0.00023753	8.36816e+06	8	0.000285745
DLVPLGDK		2	sp|P02549|SPTA1_HUMAN	428.742	0.00477301	0.000214594	1.42835e+06	6	0.0124898	0.00113741	1.90755e+06	6	0.00781438	0.000515449	1.64776e+06	5	0.0150658	0.00129213	537918	6	0.215388	0.0339124	129073	5	1	0.299492	313391	5	0.327405	0.0762318	367184	5	0.0401814	0.00391644	1.59743e+06	5	0.011706	0.000477686	219124	5	0.0283324	0.00112764	270445	4	0.174583	0.0301168	1.41783e+06	5	0.0507301
DLVPLGDKVTILGETAER		3	sp|P02549|SPTA1_HUMAN	642.69	0.0055359	0.00030891	84598.9	3	0.0170534	0.00148837	87303.8	3	0.816848	0.0722706	112939	2	1	0.16394	50820.9	3	0.518824	0.105242	146814	2	1	0.21825	51431	2	1	0.508734	93820.8	3	0.269049	0.0375911	0	0	1	0.347667	7506.42	1	1	0.252338	0	0	1	0.271347	501104	7	0.0140743
DLVVLLFETALLSSGFSLEDPQTHSNR		3	sp|P08238|HS90B_HUMAN	996.849	0.000751004	4.84e-06	11051739	8	0.00102341	7.89e-05	3263278	8	0.000299739	0.000111794	178961	6	0.00570434	0.000463327	229255	8	0.00803596	0.00134426	1.07196e+06	8	3.45e-06	0.000262238	0	0	1	0.479682	360440	8	0.00128236	0.000593196	4112717	8	0.00132984	0.000285059	22206.9	3	1	0.272674	827206	8	0.0007874	0.00023753	11625838	8	0.000380467
DLYANNVLSGGTTMYPGIADR		3	sp|P68032|ACTC_HUMAN	743.36	0.00161977	4.84e-06	4.29503e+06	8	0.0185378	0.00158479	724305	5	0.976168	0.0889664	383627	5	0.0445064	0.00458398	2.18624e+06	8	0.0294844	0.00186809	1.23661e+06	7	0.0109753	0.000986578	617837	5	0.266905	0.0476198	907088	7	0.0233751	0.00156727	618551	5	0.0118982	0.000477686	3.69886e+06	8	0.00261343	9.68e-05	212965	3	0.934067	0.208788	2.54288e+06	8	0.0247115
DLYANTVLSGGTTMYPGIADR		3	sp|P63261|ACTG_HUMAN,sp|P60709|ACTB_HUMAN	739.028	0.00115993	4.84e-06	6506120	8	0.000594602	7.89e-05	76413.2	2	1	0.146318	23009.8	2	0.709794	0.0935694	89087.1	3	0.823748	0.19686	128460	4	0.00552198	0.000625206	24901	3	0.80023	0.328125	107605	3	0.0215728	0.00156727	666390	6	0.000478472	0.000285059	265238	4	0.00299525	9.68e-05	29574	2	0.461258	0.0893961	1.57667e+06	8	0.00377401
DLYLENPEIK		2	sp|P21980|TGM2_HUMAN	617.322	0.00440485	0.000214594	0	0	1	0.123381	0	0	0.208095	0.0219477	0	0	0.70803	0.093429	0	0	0.238024	0.0390755	0	0	0.404402	0.0690715	0	0	0.639515	0.244736	0	0	0.380398	0.0540259	0	0	0.157901	0.0194801	0	0	0.107836	0.00896093	0	0	0.63647	0.131323	0	0	0.201341
DLYSGLIGPLIVCR	13 unknown (C+57.021464)	2	sp|P00450|CERU_HUMAN	788.432	0.00280196	0.000116103	404055	5	0.738232	0.062264	234988	5	0.00211539	0.000354849	210170	8	0.00875586	0.000695124	5383335	8	0.0011728	0.000373471	547684	7	0.013547	0.00116112	57981.1	3	0.439887	0.127804	142881	5	0.00742877	0.000810284	56630.2	3	0.0220841	0.000477686	10418155	8	0.00562705	9.68e-05	41946.6	4	0.35714	0.0656433	1.70776e+06	8	0.0117107
DMPASEDLQDLQK		2	sp|P49908|SEPP1_HUMAN	745.346	0.0258662	0.00114877	0	0	0.0807979	0.0102019	0	0	0.311932	0.0311296	0	0	0.272133	0.0342766	0	0	0.504793	0.101485	0	0	0.182812	0.0268371	0	0	0.851598	0.357264	0	0	0.0828981	0.00872189	0	0	0.278486	0.0355858	0	0	0.0227533	0.00102222	0	0	0.13891	0.0210841	0	0	0.406545
DMYSFLEDMGLK		2	sp|P01023|A2MG_HUMAN	724.825	0.00250679	0.000116103	3.76499e+06	8	0.00203763	0.000299854	199634	7	0.00239471	0.000354849	566262	8	0.000423877	0.000159645	11911607	8	0.000634957	0.000373471	3475032	8	0.00296908	0.000262238	447376	8	0.0119289	0.00127576	795988	8	0.00138914	0.000593196	695609	8	0.000829648	0.000285059	9737640	8	0.00358008	9.68e-05	209347	7	0.0158168	0.00081606	4.60407e+06	8	0.00160587
DNCAPESIEFPVSEAR	3 unknown (C+57.021464)	2	sp|P05106|ITB3_HUMAN	910.91	0.000676094	4.84e-06	15849566	8	0.000221678	7.89e-05	17893278	8	0.000772876	0.000111794	15345560	8	6.8e-05	0.000159645	9505255	8	0.000323606	0.000373471	18126738	8	0.000158128	0.000262238	1.58113e+06	8	0.0108111	0.00127576	23646918	8	0.000296783	0.000259475	1.35389e+06	8	0.00134715	0.000285059	33026438	8	0.000206693	9.68e-05	4353284	8	0.000225591	0.00023753	5.71694e+06	8	0.000599533
DNCCILDER	3 unknown (C+57.021464),4 unknown (C+57.021464)	2	sp|P02679|FIBG_HUMAN	597.748	0.00119792	4.84e-06	90830096	8	0.000401812	7.89e-05	103337320	8	0.000215531	0.000111794	99500904	8	0.000517815	0.000159645	5514398720	8	0.00105883	0.000373471	196292048	8	0.000840339	0.000262238	104489040	8	0.00486653	0.000717624	130389424	8	0.000608705	0.000259475	481980864	8	0.0015326	0.000285059	199159920	8	0.00189283	9.68e-05	160683072	8	0.000991603	0.00023753	162483920	8	0.00146457
DNCQYVYNVDQR	3 unknown (C+57.021464)	2	sp|P07996|TSP1_HUMAN	787.339	0.000392674	4.84e-06	3.93088e+06	8	0.000370189	7.89e-05	6079799	8	0.00031469	0.000111794	4.81843e+06	8	9.05e-05	0.000159645	6.37285e+06	8	0.000518608	0.000373471	3441045	8	0.000532177	0.000262238	1.66472e+06	8	0.00829268	0.00127576	3289362	8	0.00084602	0.000259475	247110	5	0.0674072	0.00636951	35937832	8	0.000422076	9.68e-05	764887	8	0.0112003	0.000626211	1517355	8	0.00444057
DNDGWLTSDPR		2	sp|P02675|FIBB_HUMAN	638.284	0.00137673	4.84e-06	167132720	8	0.000268964	7.89e-05	211354560	8	0.000190212	0.000111794	155918432	8	0.000157844	0.000159645	1171517952	8	0.000482891	0.000373471	924948096	8	0.000629635	0.000262238	672006144	8	0.000887914	0.000717624	536602144	8	0.000448897	0.000259475	56606388	8	0.000561805	0.000285059	875022400	8	0.00135648	9.68e-05	403760384	8	0.000462113	0.00023753	614929088	8	0.00120208
DNDGWLTSDPRK		3	sp|P02675|FIBB_HUMAN	468.557	0.000496882	4.84e-06	9207375	8	0.00527131	0.000299854	10318700	8	0.00185785	0.000354849	7720996	8	0.00848843	0.000695124	11473965	8	0.00710675	0.00132476	10018310	8	0.00942982	0.000625206	10679146	8	0.202058	0.0244787	11783559	8	0.00922336	0.000810284	1.44008e+06	8	0.0152363	0.000477686	13355059	8	0.000686959	9.68e-05	12363242	8	0.00510544	0.000626211	14363294	8	0.0209586
DNDLISLPK		2	sp|Q15404|RSU1_HUMAN	507.777	0.00445108	0.000214594	2.81642e+06	8	0.0139085	0.00113741	3.43213e+06	8	0.0212828	0.00234474	3.21259e+06	8	0.0468505	0.00482242	1.13944e+06	7	0.108517	0.0123023	2416062	8	0.03837	0.00337187	482176	6	0.534444	0.185666	7040672	8	0.0542877	0.00554275	482574	7	0.0275758	0.0011902	4294187	8	0.00206773	9.68e-05	241216	5	1	0.29996	878826	6	0.197012
DNEETGFGSGTR		2	sp|P15144|AMPN_HUMAN	635.271	0.000669037	4.84e-06	1.92859e+06	8	0.000440446	7.89e-05	2.75341e+06	8	0.000290366	0.000111794	3247160	8	0.000253402	0.000159645	1.23998e+06	8	0.0459177	0.00327307	2.0905e+06	8	0.00596818	0.000625206	1765788	8	0.00351954	0.000717624	814318	8	0.00623252	0.000593196	1.93319e+06	8	0.000529284	0.000285059	388979	8	0.0622833	0.00378542	1.62493e+06	8	0.00507758	0.000626211	930430	8	0.00551098
DNELLVYK		2	sp|P02743|SAMP_HUMAN	497.266	0.00229438	0.000116103	3778807	8	0.00104335	7.89e-05	4186164	8	0.00121332	0.000111794	3.86035e+06	7	0.00124364	0.000159645	2.5396e+06	8	0.00637997	0.00132476	1.2522e+06	7	0.0222853	0.0016907	2.53019e+06	8	0.1095	0.00581368	1.01594e+06	7	0.0168568	0.00146949	838726	6	0.0265366	0.0011902	3.89237e+06	8	0.00137988	9.68e-05	993795	7	0.0229384	0.00081606	749101	6	0.083054
DNELLVYKER		2	sp|P02743|SAMP_HUMAN	639.838	0.0033909	0.000174475	209979	6	0.319583	0.0328122	197102	6	0.260102	0.026907	388516	7	0.0279646	0.00189287	42262.4	4	0.757503	0.175259	103094	3	0.524497	0.0899775	153021	1	0.690112	0.271954	113395	3	1	0.198674	50790.2	1	0.772859	0.145005	190236	4	1	0.148937	180218	1	0.788596	0.169547	50730.1	2	0.999076
DNENVVNEYSSELEK		2	sp|P02675|FIBB_HUMAN	884.897	0.00102533	4.84e-06	505046048	8	0.000235079	7.89e-05	593281920	8	4.19e-05	0.000111794	522895808	8	3.32e-05	0.000159645	2549047296	8	0.000180615	0.000373471	1821352960	8	0.000301796	0.000262238	886230144	8	0.000332954	0.000717624	1247710208	8	0.000135319	0.000259475	93496776	8	0.000105163	0.000285059	2444920832	8	0.000674619	9.68e-05	1322332160	8	0.000194459	0.00023753	1793620736	8	0.000945178
DNGNGTYSCSYVPR	9 unknown (C+57.021464)	2	sp|P21333|FLNA_HUMAN	795.336	0.00113789	4.84e-06	93518.7	2	0.0602835	0.00727585	85626.3	1	0.0111075	0.000653947	128403	2	0.0190521	0.00161264	697327	2	0.649162	0.144273	423528	2	1	0.188311	198180	2	0.753886	0.304879	263812	2	0.246021	0.034138	46792.4	2	0.66959	0.115586	2943794	2	0.233197	0.0249571	166136	1	0.557421	0.112479	1.08648e+06	2	0.42845
DNPGVVTCLDEAR	8 unknown (C+57.021464)	2	sp|P22314|UBA1_HUMAN	723.338	0.000941545	4.84e-06	493452	3	0.0751356	0.00945363	370214	5	0.0151966	0.00203318	530030	4	0.0733396	0.00846271	157728	2	1	0.282965	77546.8	4	0.392721	0.0661346	99044.9	2	0.909026	0.391105	78201	3	0.0376396	0.00379465	68041.9	3	0.147804	0.0176969	389824	5	0.871615	0.102301	132198	3	0.144159	0.0222316	83769	3	0.143944
DNSKNTLYLQMNSLR		2	tr|A0A0J9YY99|A0A0J9YY99_HUMAN,tr|A0A075B7B8|A0A075B7B8_HUMAN,sp|P0DP02|HVC33_HUMAN,sp|P01772|HV333_HUMAN	898.952	0.000534422	4.84e-06	99816.5	5	0.0235098	0.00229646	273611	4	0.0077726	0.000515449	188902	5	0.0864996	0.0108311	364810	6	0.00452213	0.00132476	675968	6	0.00374897	0.000625206	92892.3	3	0.211492	0.0286167	318274	6	0.00259088	0.000593196	0	0	0.763654	0.142066	529146	5	0.00398867	9.68e-05	47199.7	5	0.587198	0.119694	622835	5	0.0135799
DNSVHWERPQKPK		2	sp|P01023|A2MG_HUMAN	810.916	0.000122155	4.84e-06	7381092	8	6.84e-06	7.89e-05	7.53951e+06	8	2.52e-05	0.000111794	6675154	8	0.000100127	0.000159645	7.50997e+06	8	3.01e-05	0.000373471	6.25933e+06	8	8.43e-06	0.000262238	1.24718e+06	8	0.0399816	0.00172512	4875871	8	0.000104635	0.000259475	1.60625e+06	8	0.000456798	0.000285059	16391696	8	0.000169179	9.68e-05	1970548	8	0.000860355	0.00023753	11774606	8	1.32e-05
DNTINLIHTFR		3	sp|O15144|ARPC2_HUMAN	448.574	0.000315933	4.84e-06	231312	6	0.000208194	7.89e-05	144872	5	0.000607635	0.000111794	81189	4	0.00440439	0.000463327	20326.1	2	0.654272	0.145965	288910	3	0.419034	0.0713815	6190.53	1	0.469157	0.143599	178469	5	0.00868541	0.000810284	0	0	0.425809	0.062759	138134	4	0.0104024	0.000286743	0	0	0.889281	0.197188	5574.23	2	0.231907
DNTYNRVSEDLR		3	sp|P02671|FIBA_HUMAN	494.571	0.00117077	4.84e-06	53267.5	3	0.235634	0.0261268	137671	3	0.0581071	0.00633502	105900	4	0.061877	0.00727265	533858	3	0.01152	0.00134426	352463	4	0.0144985	0.00116112	308202	3	0.190812	0.0219879	518359	3	0.0181422	0.00156727	54571	2	0.68207	0.117222	517235	4	0.00465855	9.68e-05	580358	3	0.0324273	0.0015996	286746	3	0.0167803
DNVFDGLVR		2	sp|P04114|APOB_HUMAN	517.767	0.00397443	0.000174475	86400584	8	0.00208608	0.000299854	110237600	8	0.00121128	0.000111794	96988272	8	0.00100443	0.000159645	175511568	8	0.00195132	0.000936539	298700352	8	0.00411575	0.000625206	56514032	8	0.0165211	0.00127576	171294688	8	0.00317814	0.000593196	59996264	8	0.00205947	0.000285059	210401632	8	0.00444984	9.68e-05	97640552	8	0.00258637	0.00023753	114057912	8	0.00372179
DNVLLANLLGK		2	sp|Q96RW7|HMCN1_HUMAN	585.348	0.00292416	0.000116103	90584.5	3	0.15343	0.0180546	98121.8	5	0.00277868	0.000354849	75334	4	0.0358439	0.00341307	140137	6	0.01051	0.00134426	382487	8	0.00411101	0.000625206	169341	5	0.03005	0.00172512	163835	6	0.00379343	0.000593196	102071	4	0.00346268	0.000477686	153659	5	0.00412798	9.68e-05	211759	5	0.0062219	0.000626211	242967	5	0.0113875
DPCHGVTCRPQETCK	3 unknown (C+57.021464),14 unknown (C+57.021464),8 unknown (C+57.021464)	2	sp|Q9Y6R7|FCGBP_HUMAN	922.895	0.000195906	4.84e-06	697311	8	0.00786185	0.00064569	2.62972e+06	8	0.000129446	0.000111794	2516052	8	0.000158013	0.000159645	3.41262e+06	8	0.000544937	0.000373471	291227	6	0.133617	0.018259	71597.5	2	1	0.480735	175371	6	0.0757023	0.00811327	17037.5	2	1	0.364833	1.00623e+06	8	0.00440963	9.68e-05	319083	7	0.0591578	0.0047057	622065	8	0.0519512
DPCTANPFRK	3 unknown (C+57.021464)	2	sp|Q9HC84|MUC5B_HUMAN	603.29	0.0548747	0.00178103	0	0	1	0.150265	53505.3	3	0.768681	0.0679317	34693.3	3	1	0.219652	9053.56	1	1	0.368753	0	0	1	0.336959	0	0	0.666842	0.257458	253.425	1	1	0.262902	6956.79	1	1	0.362252	0	0	1	0.277041	0	0	1	0.332	11430.6	1	1
DPDAGIDEAQVEQDAQALFQAGELK		3	sp|P08758|ANXA5_HUMAN	886.756	0.011885	0.00053322	263872	7	0.0472985	0.00592867	0	0	1	0.198817	0	0	1	0.249376	4651.05	1	1	0.273908	4462.88	1	1	0.322797	0	0	1	0.496659	0	0	1	0.237825	4374.99	1	0.954211	0.207121	4833.32	1	1	0.266938	0	0	1	0.291696	52745	4	0.202975
DPDNIAAWYLR		2	sp|P12259|FA5_HUMAN	667.33	0.00253462	0.000116103	75504.5	4	0.0815536	0.0102572	92349.5	2	0.0302071	0.00322722	31818.7	1	0.481806	0.0638591	753785	8	0.016665	0.00134426	889484	7	0.00552325	0.000625206	199743	7	0.0436389	0.00172512	392021	7	0.00571028	0.000593196	51162.6	3	0.195283	0.0255893	912738	8	0.0111444	0.000286743	144986	4	0.0193466	0.00081606	426018	7	0.0296709
DPELWGSVLLESNPYR		2	sp|Q00610|CLH1_HUMAN	937.968	0.00630099	0.00030891	398187	3	0.00339665	0.000299854	0	0	1	0.189192	0	0	1	0.23533	0	0	1	0.347776	0	0	1	0.282119	0	0	1	0.481864	0	0	1	0.170985	28982.8	1	0.875632	0.176237	10375.6	1	1	0.240737	4902.27	1	1	0.31848	154834	2	0.0394585
DPENFPFVVLGNK		2	sp|P51149|RAB7A_HUMAN	738.38	0.000900003	4.84e-06	440671	6	0.00167579	0.000299854	503676	6	0.000403455	0.000111794	445879	6	0.0013224	0.000159645	226631	4	0.0588645	0.004794	384431	6	0.00251492	0.000262238	25444.6	2	0.157171	0.016726	1.04805e+06	8	0.000334027	0.000259475	59170.7	4	0.0920458	0.00920915	723635	6	0.00147312	9.68e-05	153809	5	0.0387412	0.00204762	107359	4	0.061248
DPILFPSFIHSQK		2	sp|P04040|CATA_HUMAN	764.912	0.00137258	4.84e-06	574977	4	0.0249367	0.00247954	889324	5	0.00217252	0.000354849	726014	6	0.00233065	0.000463327	923843	5	0.0710227	0.00752842	157309	4	0.166182	0.0247747	130608	3	0.351629	0.0841178	237825	3	0.0582449	0.00561303	622441	6	0.00269513	0.000477686	397874	4	0.158992	0.016012	239582	4	0.0396531	0.00204762	860261	4	0.0399544
DPPSDLLLLK		2	sp|P12259|FA5_HUMAN	555.824	0.00252675	0.000116103	0	0	0.19853	0.0223909	0	0	0.0259454	0.00285553	0	0	0.0221448	0.00161264	0	0	0.0349733	0.00233363	0	0	0.002707	0.000262238	0	0	0.313462	0.0684441	0	0	0.0246494	0.00173362	0	0	1	0.36876	0	0	0.0157695	0.00074099	0	0	0.187073	0.0325913	0	0	0.177328
DPPSWSVLAGHSR		2	sp|Q9Y490|TLN1_HUMAN	704.852	0.00070233	4.84e-06	1.51613e+06	7	0.000775243	7.89e-05	2.50613e+06	7	0.00100221	0.000111794	1.84643e+06	6	0.000812353	0.000159645	366617	4	0.0842714	0.00874616	285778	4	0.0819453	0.00957271	76369.3	2	0.414214	0.113552	2414160	7	0.00121879	0.000593196	0	0	1	0.244538	2.72513e+06	7	0.00103496	9.68e-05	98868.8	3	0.447227	0.0860415	70573.2	2	0.723733
DPSASPGDAGEQAIR		2	sp|P18206|VINC_HUMAN	735.845	0.000684289	4.84e-06	4572455	8	0.000196505	7.89e-05	6.57587e+06	8	0.00132814	0.000111794	5701465	8	0.00134555	0.000159645	3.57108e+06	8	0.0251453	0.00186809	2.16251e+06	8	0.00687414	0.000625206	753355	7	0.119769	0.00746697	8882621	8	0.000980983	0.000259475	288378	5	0.00576518	0.000477686	8749152	8	0.0011208	9.68e-05	1610370	8	0.0201897	0.00081606	1.18381e+06	8	0.00633738
DPTFIPAPIQAK		2	sp|P01019|ANGT_HUMAN	649.361	0.00215755	4.84e-06	7.25057e+06	8	0.000820044	7.89e-05	7.75687e+06	8	0.00122074	0.000111794	6770430	8	0.00126924	0.000159645	6.78984e+06	8	0.00485995	0.00132476	3.84373e+06	8	0.00473483	0.000625206	4645083	8	0.0104079	0.00127576	15085608	8	0.00123611	0.000593196	1.58938e+06	8	0.0020114	0.000285059	7.0524e+06	8	0.00287333	9.68e-05	4.01414e+06	8	0.00215265	0.00023753	5.46652e+06	8	0.00602106
DPVQEAWAEDVDLR		2	sp|P14618|KPYM_HUMAN	821.889	0.00454698	0.000214594	0	0	0.00643933	0.000299854	0	0	0.183023	0.0192377	0	0	0.172183	0.0226288	0	0	0.235733	0.0384588	0	0	0.479638	0.0817198	0	0	0.701759	0.275877	0	0	0.187587	0.0254564	0	0	0.220434	0.0284725	0	0	0.176754	0.0192548	0	0	0.87503	0.193118	0	0	0.196189
DPVQLNLLYVQAR		2	sp|Q9Y4G6|TLN2_HUMAN,sp|Q9Y490|TLN1_HUMAN	764.928	0.000622259	4.84e-06	782881	8	0.000354749	7.89e-05	716835	8	0.000112742	0.000111794	545825	8	7.94e-05	0.000159645	839185	6	0.033147	0.00210889	434885	7	0.00799286	0.000625206	108754	6	0.211097	0.0282799	1.7188e+06	8	0.000109816	0.000259475	13976.3	2	1	0.262391	3761807	8	0.000757599	9.68e-05	119987	6	0.031456	0.00136996	383810	5	0.362034
DQALQLQVLNSR		2	sp|Q13201|MMRN1_HUMAN	692.881	0.00132865	4.84e-06	32523.5	4	0.932138	0.0774234	66761.1	4	0.033498	0.0037741	43689.2	4	0.795576	0.106496	57353	3	0.475378	0.0938379	223715	3	0.0709568	0.00813781	8942.79	2	0.982445	0.419475	127692	5	0.0446888	0.00502989	12884.6	1	1	0.329362	1.82345e+06	8	0.000759973	9.68e-05	6774.93	1	1	0.29307	28245.5	2	1
DQAVFPQNGLVVSSVDVQSVEPVDQR		3	sp|Q14764|MVP_HUMAN	938.142	0.00276734	0.000116103	1.81478e+06	4	0.00753506	0.00064569	38989.4	3	0.897499	0.0802719	0	0	1	0.176246	133663	2	1	0.261705	11148.3	1	0.422925	0.0719044	0	0	0.922122	0.396547	22761.9	3	1	0.157314	200509	4	0.00716811	0.000477686	113785	4	1	0.250231	52287.3	2	0.175729	0.0303506	479436	5	0.0784273
DQCEDIDECQHR	3 unknown (C+57.021464),9 unknown (C+57.021464)	2	sp|Q14766|LTBP1_HUMAN	802.807	0.000905172	4.84e-06	51829.4	3	1	0.114379	46384.6	4	1	0.108337	34787.8	2	1	0.199163	29618.9	2	0.805075	0.190253	185306	2	1	0.26752	151343	2	0.899663	0.385519	122569	2	0.828837	0.118987	4913.26	1	1	0.230014	187612	8	0.00195615	9.68e-05	121094	2	1	0.236067	88247.7	2	0.564492
DQEVLLQTFLDDASPGDKR		3	sp|P04114|APOB_HUMAN	716.359	0.00135868	4.84e-06	84500.4	5	0.226957	0.0253268	154749	7	0.00330135	0.000354849	147714	7	0.0156383	0.00129213	870006	7	0.00212809	0.000936539	456759	7	0.00211828	0.000262238	37006.5	3	1	0.492961	191903	7	0.0133224	0.00105941	159335	3	0.252727	0.0326058	1546422	8	0.000665937	9.68e-05	13716.2	2	1	0.245241	1069529	8	0.0109767
DQFPEVYVPTVFENYIADIEVDGK		3	sp|P08134|RHOC_HUMAN	929.785	0.000556377	4.84e-06	6.13679e+06	8	0.00108261	7.89e-05	93604	7	0.0140319	0.00155135	11460.6	5	0.0646234	0.00781378	13850.4	1	0.96762	0.242137	9123.73	2	1	0.243488	0	0	0.973033	0.417649	28617.8	7	0.00532968	0.000593196	301047	8	0.00194943	0.000285059	4823.89	1	1	0.215363	476891	8	0.00175908	0.00023753	191614	8	0.000651532
DQFPEVYVPTVFENYVADIEVDGK		3	sp|P61586|RHOA_HUMAN	925.113	0.000424301	4.84e-06	20575890	8	5.71e-05	7.89e-05	660208	8	2.21e-05	0.000111794	296299	8	0.00180591	0.000159645	39858.6	2	0.886603	0.217977	64407.2	4	0.187173	0.0277972	0	0	0.908516	0.391	755886	8	4.7e-05	0.000259475	954127	8	6.36e-05	0.000285059	5947.39	1	1	0.168655	1567524	8	7.98e-05	0.00023753	8744836	8	0.000189326
DQITCISK	5 unknown (C+57.021464)	2	sp|Q07954|LRP1_HUMAN	482.742	0.0123753	0.00053322	0	0	0.0463083	0.00592867	0	0	0.270884	0.0277705	0	0	0.201679	0.0258746	0	0	0.936627	0.232646	0	0	1	0.286818	0	0	0.721671	0.288314	0	0	0.379902	0.0539889	0	0	0.713111	0.12548	0	0	0.210394	0.0225889	0	0	0.5596	0.112996	0	0	0.440658
DQLIYNLLK		2	sp|P00338|LDHA_HUMAN	560.324	0.00414885	0.000174475	43138.1	3	0.0296547	0.00327989	51552.6	3	0.00732865	0.000515449	63676	4	0.00422285	0.000463327	95083	4	0.320716	0.0548315	31203.7	3	0.134281	0.0183611	21561.1	2	0.784449	0.320185	195944	5	0.0174276	0.00156727	10616.7	2	0.30572	0.0410787	130864	3	0.0476585	0.00281556	12754	3	0.196656	0.0341973	118503	4	0.471168
DQNVFVAQK		2	sp|P12111|CO6A3_HUMAN	524.775	0.00192302	4.84e-06	540923	4	0.0168833	0.00148837	912747	3	0.00303245	0.000354849	830326	4	0.0189992	0.00161264	736787	3	0.0940013	0.0107184	1.30548e+06	3	0.00660312	0.000625206	170880	3	0.557905	0.197318	663136	3	0.0268835	0.00206576	457447	3	0.00735863	0.000477686	458283	3	0.0133556	0.000457209	630832	3	0.00821344	0.000626211	642563	4	0.0144126
DQPRPAFSAIR		2	sp|P02745|C1QA_HUMAN	629.339	0.00143338	4.84e-06	14306122	5	0.00510164	0.000299854	22733218	5	0.00580533	0.000354849	22464470	5	0.107298	0.0135241	31766570	5	0.0053521	0.00132476	33091316	5	0.00753069	0.000625206	18207508	5	0.0166893	0.00127576	21122894	5	0.00841998	0.000810284	2.98584e+06	5	0.242013	0.0314458	95534544	5	0.000856189	9.68e-05	14363877	5	0.0430404	0.00245776	32333468	5	0.00122406
DQTIRFDHVITNMNNNYEPR		3	sp|P02746|C1QB_HUMAN	826.392	0.000374502	4.84e-06	163300	4	0.0261396	0.00276801	132850	4	0.00180486	0.000354849	42862.9	2	0.0585881	0.00709443	333832	5	0.00808958	0.00134426	185537	2	0.414485	0.0705579	434750	4	0.782339	0.319116	189689	1	0.155841	0.0201304	9081.35	1	1	0.324711	368180	3	0.0018425	9.68e-05	17619.5	2	0.573079	0.116025	508491	5	0.0171555
DQVANSAFVER		2	sp|P07900|HS90A_HUMAN	618.304	0.00531842	0.000286909	858961	2	0.279589	0.0298756	715646	2	0.647902	0.0574577	672377	2	0.211486	0.0272059	337398	2	0.434802	0.0847903	170699	2	1	0.252059	35888.2	2	0.454325	0.13499	834300	3	0.305916	0.0417668	23711	1	0.309272	0.0416995	513362	3	0.339005	0.0358289	194570	2	1	0.293071	198339	2	0.612217
DQVDIAVQELLQLK		2	sp|P07814|SYEP_HUMAN	806.451	0.00548341	0.00030891	815494	8	0.0112193	0.00106068	55666.5	1	1	0.17461	17141.3	1	1	0.222674	53184.4	1	0.752663	0.173927	19817.8	1	1	0.308818	9594.55	1	1	0.465298	11811.1	1	1	0.218793	73453.9	1	1	0.317766	25834.6	1	1	0.255463	100296	2	1	0.268201	293028	3	0.0682125
DQVLVSCDTGYK	7 unknown (C+57.021464)	2	sp|P48740|MASP1_HUMAN	692.824	0.000729101	4.84e-06	5616897	8	0.000372912	7.89e-05	8900420	8	0.000441048	0.000111794	7796517	8	0.00042567	0.000159645	12819964	8	0.000771299	0.000373471	15391571	8	0.000645071	0.000262238	5230611	8	0.00240073	0.000717624	8949410	8	0.000458757	0.000259475	4528023	8	0.000549966	0.000285059	15224712	8	0.000991854	9.68e-05	8486613	8	0.000999793	0.00023753	13713758	8	0.00193263
DQVNTFDNIFIAPVGISTAMGMISLGLK		3	sp|P05546|HEP2_HUMAN	984.845	0.0102575	0.000483825	788310	5	0.218969	0.0246127	0	0	1	0.210509	0	0	1	0.256279	5639.8	1	1	0.301162	7885.01	1	1	0.339758	0	0	1	0.510215	15740.8	3	0.690833	0.0989894	0	0	0.623117	0.101629	0	0	1	0.250231	6092.16	1	0.846252	0.186361	213298	4	0.509352
DQYELLCLDNTR	7 unknown (C+57.021464)	2	sp|P02787|TRFE_HUMAN	770.359	0.00041675	4.84e-06	1.16172e+06	8	0.000720729	7.89e-05	1.48834e+06	8	0.000394075	0.000111794	1.41211e+06	8	0.000249768	0.000159645	3.61227e+06	8	0.00164227	0.000936539	1.77149e+06	8	0.00191587	0.000262238	186614	6	0.381752	0.0976842	1.84546e+06	8	0.000613319	0.000259475	671673	8	0.00103512	0.000285059	7.21431e+06	8	0.000202193	9.68e-05	224444	5	0.0793982	0.00878462	1898954	8	0.0118578
DQYYNIDVPSR		2	sp|Q92954|PRG4_HUMAN	685.323	0.000886148	4.84e-06	4170802	8	0.00102178	7.89e-05	4472387	7	0.000168423	0.000111794	4433740	7	0.00553612	0.000463327	19044202	7	0.0014474	0.000936539	7.29125e+06	7	0.000863438	0.000262238	3.22166e+06	7	0.0525422	0.00230525	5.20068e+06	7	0.00148279	0.000593196	2.6293e+06	7	0.00262571	0.000477686	117548856	7	0.00588877	9.68e-05	3.05917e+06	7	0.00307057	0.00023753	3.1252e+06	7	0.00410959
DRDGNTLTYYR		3	sp|P02748|CO9_HUMAN	458.553	0.00139826	4.84e-06	193340	3	0.0076197	0.00064569	295393	3	0.00847662	0.000515449	239306	3	0.03794	0.00384879	340056	2	0.00552425	0.00132476	158442	2	0.013873	0.00116112	238454	3	0.0772734	0.00259352	50438.1	2	0.101807	0.0112043	135810	2	0.0525566	0.00450452	322388	2	0.0084404	0.000286743	110683	1	0.0613058	0.00487316	72361.1	2	0.518887
DREVGIPPEQSLETAK		3	sp|P61158|ARP3_HUMAN	590.307	0.00152015	4.84e-06	0	0	0.0265437	0.00283784	0	0	0.00879081	0.000515449	0	0	0.0206447	0.00161264	0	0	0.896381	0.219918	0	0	0.740867	0.132486	0	0	0.933013	0.401805	0	0	0.0208822	0.00156727	0	0	0.910648	0.188496	0	0	0.678322	0.0753653	0	0	0.697764	0.147099	0	0	1
DRQHLPLIK		2	sp|P02671|FIBA_HUMAN	560.335	0.000672522	4.84e-06	19928446	8	0.00191456	0.000299854	23269332	8	0.000376213	0.000111794	29777950	8	0.00131576	0.000159645	42519420	8	0.00282235	0.000936539	28386036	8	0.00276741	0.000262238	12345440	8	0.0147317	0.00127576	22443276	8	0.00202248	0.000593196	1.54135e+06	7	0.01724	0.000477686	41747136	8	0.0010932	9.68e-05	39270700	8	0.00542642	0.000626211	35404508	8	0.00351154
DSAHGFLK		2	sp|P02787|TRFE_HUMAN	437.725	0.00118736	4.84e-06	0	0	0.165014	0.0192783	0	0	1	0.119366	0	0	0.100833	0.0123914	0	0	0.915933	0.225918	0	0	0.212002	0.0320811	0	0	0.782032	0.318964	0	0	0.403931	0.0572894	0	0	0.227795	0.029128	0	0	0.0339906	0.00159801	0	0	0.961694	0.217402	0	0	1
DSAQNSVIIVDK		2	sp|P02786|TFR1_HUMAN	644.841	0.0051111	0.000251842	161543	4	0.138751	0.0168376	211779	5	0.0871551	0.00923344	157630	3	0.291239	0.0376359	158690	2	0.976827	0.244863	100832	3	0.739622	0.132217	63124.2	3	0.702804	0.276466	2.67602e+06	8	0.00582898	0.000593196	68712.1	5	0.0801388	0.00818507	102919	1	0.788794	0.0902288	53569	2	1	0.304176	21667.9	1	1
DSCTLPASAEK	3 unknown (C+57.021464)	2	sp|P10643|CO7_HUMAN	589.772	0.0268095	0.00119428	128195	2	0.454545	0.0423583	86357.8	3	0.0341128	0.0037741	360086	3	0.504758	0.0673069	390614	3	0.388562	0.0720229	124183	3	0.11533	0.0156931	20275.9	3	0.989834	0.421931	69248.5	2	0.23951	0.0330849	9997.98	1	0.915019	0.190331	1.00049e+06	4	0.0190647	0.00074099	78864.1	4	0.513047	0.100129	204997	3	0.357137
DSCVGSLVVK	3 unknown (C+57.021464)	2	sp|P01024|CO3_HUMAN	532.276	0.00235015	0.000116103	5.31057e+06	8	0.00283252	0.000299854	7058958	8	0.00174985	0.000354849	6.58889e+06	8	0.00589479	0.000463327	11719288	8	0.0041816	0.000936539	4256682	8	0.0068378	0.000625206	2.50588e+06	7	0.188568	0.0219879	3.22926e+06	8	0.024051	0.00173362	2.84017e+06	8	0.0098751	0.000477686	35867580	8	0.00195236	9.68e-05	3.83914e+06	8	0.00925911	0.000626211	3.52497e+06	8	0.00942546
DSDLLSPSDFK		2	sp|P48740|MASP1_HUMAN	612.293	0.00120023	4.84e-06	1.0504e+06	7	0.0198163	0.0019055	1.3512e+06	7	0.00817193	0.000515449	1.07535e+06	7	0.0214775	0.00161264	3.82526e+06	7	0.00977788	0.00134426	1.8646e+06	7	0.0157258	0.00116112	826428	6	0.0515938	0.00172512	3.17229e+06	7	0.00259456	0.000593196	758904	7	0.0155202	0.000477686	2945365	7	0.000583901	9.68e-05	1.33e+06	7	0.00651259	0.000626211	1751808	7	0.022345
DSDWPFCSDEDWNYK	7 unknown (C+57.021464)	2	sp|P02671|FIBA_HUMAN	982.376	0.00023814	4.84e-06	2.6115e+06	8	0.000268421	7.89e-05	3.47051e+06	8	2.89e-05	0.000111794	2.4331e+06	8	4.5e-05	0.000159645	196911968	8	0.000115958	0.000373471	21457234	8	0.000136449	0.000262238	10489750	8	0.000234374	0.000717624	10184292	8	5.49e-05	0.000259475	3.20512e+06	8	0.000110214	0.000285059	232919808	8	0.000534199	9.68e-05	3634317	8	0.00010897	0.00023753	102941024	8	0.00113372
DSERPSGIPER		2	sp|P01718|LV327_HUMAN	621.807	0.000761924	4.84e-06	1860224	7	0.00180676	0.000299854	3526162	8	0.0028455	0.000354849	3637712	8	0.00154576	0.000159645	4617279	8	0.00781507	0.00134426	3.93884e+06	8	0.000669172	0.000262238	5080486	8	0.00355245	0.000717624	1.7776e+06	8	0.00685937	0.000810284	288444	5	1	0.283868	7660733	8	0.000254761	9.68e-05	1.03053e+06	6	0.155289	0.0242862	1.31259e+06	8	0.0330466
DSFDIIK		2	sp|P23142|FBLN1_HUMAN	419.221	0.00600301	0.00030891	97470.9	4	0.71331	0.0605205	90965	4	0.421027	0.0401215	130085	4	1	0.240011	224875	5	0.33326	0.0574956	200115	6	0.0938566	0.0115036	7625.45	1	0.923958	0.396801	200352	5	1	0.187887	5956.86	1	0.970909	0.21419	755135	7	0.0218816	0.00102222	54674.8	2	1	0.266393	164653	4	0.0990912
DSFQEVLR		2	sp|P12111|CO6A3_HUMAN	497.254	0.00227335	0.000116103	805731	4	0.0010786	7.89e-05	1122925	4	0.0019765	0.000354849	939613	4	0.00262959	0.000463327	650954	4	0.0507028	0.00344047	1.86986e+06	4	0.00267591	0.000262238	215007	4	0.216554	0.0294435	652958	4	0.0090167	0.000810284	454530	4	0.00851129	0.000477686	677152	4	0.004882	9.68e-05	851744	4	0.0052805	0.000626211	929916	4	0.00490515
DSGEGDTTSLR		2	sp|P16157|ANK1_HUMAN	569.255	0.0035069	0.000174475	0	0	0.0136875	0.00113741	181390	2	0.101184	0.0109905	340409	2	0.0400851	0.00408554	48810.4	1	0.20308	0.030721	23244.9	1	0.401401	0.0682423	29775.9	1	0.508748	0.167796	33092.6	1	0.220735	0.030325	288712	2	0.00564014	0.000477686	0	0	0.221142	0.023779	34210.7	1	0.1123	0.0145477	24352.1	1	0.553839
DSGFQMNQLR		2	sp|P02787|TRFE_HUMAN	598.28	0.00178734	4.84e-06	3.57595e+06	5	0.000823577	7.89e-05	4.0431e+06	4	0.00200751	0.000354849	3629975	4	0.00311983	0.000463327	1.69889e+06	4	0.00764311	0.00134426	1.3725e+06	4	0.0285318	0.00240797	596588	4	0.196193	0.0232654	2.73356e+06	4	0.00716779	0.000810284	1628599	4	0.00122749	0.000285059	7824600	4	0.000641849	9.68e-05	261326	4	0.091262	0.00992821	3.05964e+06	4	0.00658919
DSGRDYVSQFEGSALGK		2	sp|P02647|APOA1_HUMAN	908.429	0.000487925	4.84e-06	3874919	8	7.17e-06	7.89e-05	6000009	8	7.97e-06	0.000111794	4159487	8	5.49e-06	0.000159645	20133620	8	2.51e-07	0.000373471	3.30886e+06	8	0.000564266	0.000262238	3.75488e+06	8	1.75e-05	0.000717624	5.45816e+06	8	1.24e-05	0.000259475	238285	6	0.20226	0.0261061	30010632	8	7.62e-05	9.68e-05	3.17807e+06	8	0.000157855	0.00023753	7.7009e+06	8	8.2e-06
DSGVPDRFSGSGSGTDFTLK		3	sp|A0A075B6S6|KVD30_HUMAN	677.32	0.000757599	4.84e-06	5.17934e+06	8	0.000808114	7.89e-05	6497280	8	0.0003909	0.000111794	4.65203e+06	8	0.000655598	0.000159645	8.2088e+06	8	0.0019938	0.000936539	11003372	8	0.00023923	0.000262238	1.17107e+06	8	0.628905	0.238607	4.16442e+06	8	0.00234831	0.000593196	624057	6	0.00902763	0.000477686	5672307	8	0.000923385	9.68e-05	1.97145e+06	7	0.0179529	0.00081606	11577864	8	0.00308872
DSHSLTTNIMEILR		2	sp|P02671|FIBA_HUMAN	815.417	0.000923917	4.84e-06	9201274	8	1.4e-05	7.89e-05	10730040	8	4.14e-05	0.000111794	4377437	8	5.56e-06	0.000159645	224956608	8	8.61e-06	0.000373471	34111816	8	1.31e-05	0.000262238	11407546	8	6.04e-06	0.000717624	24127432	8	3.55e-05	0.000259475	1.6355e+06	8	6.34e-05	0.000285059	343442016	8	0.000676457	9.68e-05	19260706	8	2.09e-05	0.00023753	146406800	8	0.000183088
DSLLQDGEFSMDLR		2	sp|P07737|PROF1_HUMAN	813.377	0.000674727	4.84e-06	10807874	8	9.12e-05	7.89e-05	385916	8	0.000850289	0.000111794	114647	7	0.00408289	0.000463327	259223	5	0.130922	0.016634	415728	8	0.00322833	0.000625206	41950.8	4	0.355987	0.08685	347994	7	0.00516517	0.000593196	854945	8	0.000185108	0.000285059	286572	5	1	0.219757	484113	8	0.000997554	0.00023753	3.80242e+06	8	9.27e-05
DSMFGIAVK		2	sp|P23229|ITA6_HUMAN	484.25	0.00424557	0.000174475	51266.2	3	0.0893949	0.0110061	23136.5	3	0.6674	0.0589959	20215	2	0.258552	0.0327996	3559.54	2	0.933769	0.2318	84612.5	6	0.093183	0.0115036	9373.16	1	0.5833	0.209156	39817.4	1	0.804805	0.115178	4935.67	1	1	0.341745	69073.2	5	0.885713	0.104691	0	0	1	0.283892	7481.34	1	0.788348
DSMIWDCTCIGAGR	7 unknown (C+57.021464),9 unknown (C+57.021464)	2	sp|P02751|FINC_HUMAN	821.345	0.000504291	4.84e-06	810588	7	0.00765081	0.00064569	466429	7	0.0020753	0.000354849	372172	6	0.00769884	0.000463327	7640803	8	0.000183237	0.000373471	1.36888e+06	8	0.00186594	0.000262238	42081.8	4	0.322471	0.0748346	380243	6	0.032464	0.0033951	81212	3	0.470409	0.0690929	27162236	8	0.00029188	9.68e-05	385926	7	0.0365377	0.00182116	2.3516e+06	8	0.00313416
DSNRPSGIPER		3	sp|A0A075B6K5|LV39_HUMAN	409.874	0.000807358	4.84e-06	74328	2	0.0013875	7.89e-05	174267	2	0.00687862	0.000515449	110682	3	0.0171112	0.00129213	318969	4	0.00550866	0.00132476	37790.2	1	0.0290358	0.00265947	174816	4	0.0113119	0.00127576	988217	5	0.00232875	0.000593196	21022.6	1	0.195816	0.0255893	277709	3	0.00302229	9.68e-05	42133.1	2	0.0316608	0.0015996	346685	3	0.00258908
DSPSVWAAVPGK		2	sp|P07737|PROF1_HUMAN	607.314	0.00285343	0.000116103	11675300	8	0.000174373	7.89e-05	13502035	8	0.000765693	0.000111794	9772548	8	0.000839457	0.000159645	3.30279e+06	8	0.124149	0.0144432	4268584	8	0.00751574	0.000625206	1.51854e+06	7	0.508843	0.168127	10780884	8	0.00103399	0.000259475	1.40613e+06	6	0.0329323	0.00272558	12873681	8	0.00110678	9.68e-05	1.88422e+06	8	0.00702018	0.000626211	1.55492e+06	8	0.083024
DSPVLIDFFEDTER		2	sp|P04196|HRG_HUMAN	841.899	0.00177867	4.84e-06	183258	7	0.0404756	0.00550206	134444	7	0.000839535	0.000111794	103155	5	0.00213349	0.000159645	1982890	8	0.000930657	0.000373471	686140	8	0.000870099	0.000262238	106493	4	0.176656	0.0196037	212217	7	0.0011695	0.000593196	114258	7	0.00541081	0.000477686	2.97191e+06	8	0.000468837	9.68e-05	37039.2	4	0.284359	0.0523776	1.42759e+06	8	0.000735817
DSQEEEKTEALTSAK		2	sp|P06396|GELS_HUMAN	833.394	0.000527832	4.84e-06	165652	6	0.109687	0.0134169	417574	8	0.000611416	0.000111794	503137	8	0.000910055	0.000159645	88291.5	5	0.56514	0.118574	51900.1	5	0.321282	0.0521726	9115.42	1	1	0.455749	506276	8	0.0016253	0.000593196	5331.04	1	1	0.335964	582646	8	0.000557377	9.68e-05	9386.84	2	1	0.237438	35420.5	2	1
DSQYEMDSEFEGELADDLAGFYR		3	sp|P15144|AMPN_HUMAN	896.375	0.00238803	0.000116103	2.06883e+06	8	0.00425299	0.000299854	51531.3	4	0.177312	0.018774	44474.2	3	0.619139	0.0820164	297746	6	0.44463	0.0869303	167864	4	0.172988	0.0255799	23949.8	2	0.979618	0.419451	66570.3	3	0.152086	0.0198164	19219.8	1	0.0523734	0.00450452	514305	7	0.358199	0.0373881	7479.61	1	0.103445	0.0130847	191539	4	0.00304938
DSSREPGGSLSFLR		3	sp|P16157|ANK1_HUMAN	503.255	0.000942269	4.84e-06	0	0	0.323198	0.033194	0	0	0.207596	0.0219073	7209.48	2	0.07406	0.00866318	0	0	1	0.263103	8721.21	1	0.695195	0.123441	22388.6	1	1	0.430985	15890.2	1	0.721806	0.103159	0	0	0.260425	0.0335521	24450.3	1	1	0.195047	5124.74	1	0.429524	0.0821437	20217.9	1	0.29826
DSSTWLTAFVLK		2	sp|P0C0L4|CO4A_HUMAN	684.364	0.00181693	4.84e-06	6340749	8	0.00101356	7.89e-05	525825	8	0.000861784	0.000111794	96083.2	5	0.110979	0.0144473	2.22708e+06	8	0.00135125	0.000373471	1242202	8	0.00542212	0.000625206	386272	8	0.0163772	0.00127576	880519	8	0.00316688	0.000593196	662224	8	0.00210009	0.000285059	8719388	8	0.000519488	9.68e-05	857597	8	0.00182322	0.00023753	4606377	8	0.00114617
DSSVPNTGTAR		2	sp|P01031|CO5_HUMAN	552.768	0.00428349	0.000214594	35557.6	3	0.0364097	0.00467799	13853.7	3	1	0.140805	46289.4	4	0.108357	0.0138988	37316.2	2	0.225044	0.0364417	0	0	0.255824	0.0399746	11219.2	1	0.802674	0.330626	0	0	0.459176	0.064423	22739.1	3	0.0494029	0.00396562	114386	4	0.00296248	9.68e-05	46681.2	2	1	0.293124	30179.8	1	0.0597825
DSTGHVGFIFK		3	sp|O00560|SDCB1_HUMAN	403.208	0.00134613	4.84e-06	0	0	0.0661212	0.00803966	0	0	0.022775	0.0024553	0	0	1	0.150581	0	0	1	0.324936	0	0	1	0.197336	0	0	0.665785	0.256742	0	0	0.0215134	0.00156727	0	0	0.821936	0.159338	0	0	0.915952	0.109183	0	0	0.886343	0.196902	0	0	0.468386
DSTLIMQLLR		2	sp|P61981|1433G_HUMAN,sp|P62258|1433E_HUMAN,sp|P31946|1433B_HUMAN,sp|P63104|1433Z_HUMAN,sp|P27348|1433T_HUMAN,sp|P31947|1433S_HUMAN,sp|Q04917|1433F_HUMAN	595.334	0.0023121	0.000116103	1.74382e+06	8	0.000223814	7.89e-05	823888	8	0.000478043	0.000111794	392490	7	0.00197891	0.000159645	1.03088e+06	8	0.00268622	0.000936539	990744	8	0.000953314	0.000262238	244463	6	0.0255683	0.00127576	2.26443e+06	8	0.000895985	0.000259475	226257	6	0.00801828	0.000477686	3.80182e+06	8	0.000681114	9.68e-05	407638	7	0.00388873	0.00023753	1.26313e+06	8	0.000794768
DSTYSLSSTLTLSK		2	sp|P01834|IGKC_HUMAN	751.883	0.000556838	4.84e-06	1.9686e+06	8	0.00172363	0.000299854	2.20748e+06	8	0.000398137	0.000111794	1564884	8	0.000745582	0.000159645	4.52805e+06	8	0.00250726	0.000936539	8792371	8	0.000670121	0.000262238	3.78785e+06	8	0.00219419	0.000717624	5099757	8	0.000249165	0.000259475	894041	8	0.000873715	0.000285059	8766114	8	0.00083669	9.68e-05	1.27959e+06	8	0.00242336	0.00023753	9747054	8	0.00128247
DSVTGTLPK		2	sp|P03952|KLKB1_HUMAN	459.251	0.00512512	0.000251842	0	0	0.0150781	0.00126297	0	0	0.0661525	0.00729861	0	0	0.0751296	0.00874797	0	0	0.884534	0.217678	0	0	1	0.283084	0	0	0.755327	0.305809	0	0	0.135521	0.0174723	0	0	0.0992809	0.0105669	0	0	0.00427531	9.68e-05	0	0	1	0.287784	0	0	1
DSYDLHDLK		2	sp|P04114|APOB_HUMAN	553.262	0.00229732	0.000116103	4579479	8	0.000199111	7.89e-05	9879183	8	0.000836892	0.000111794	9948938	8	0.000322046	0.000159645	12123482	8	0.000232734	0.000373471	21418968	8	0.000429725	0.000262238	3.11575e+06	8	0.00363893	0.000717624	13159760	8	0.00115639	0.000259475	2.34718e+06	8	0.00152231	0.000285059	16799548	8	0.000316886	9.68e-05	7.61038e+06	8	0.000701667	0.00023753	5106369	8	0.00159387
DSYSGNCALYQR	7 unknown (C+57.021464)	2	sp|Q8NI99|ANGL6_HUMAN	717.309	0.00125835	4.84e-06	820438	2	1	0.0956698	649735	5	0.834188	0.0739959	214102	3	1	0.242007	456336	3	0.945019	0.235774	562098	5	0.538655	0.0924331	463784	2	0.738869	0.29639	115165	4	0.485714	0.0677293	977304	1	1	0.364638	471229	5	0.519286	0.0559878	403373	3	0.647678	0.13497	1.43241e+06	1	0.927598
DSYVGDEAQSK		2	sp|P68032|ACTC_HUMAN,sp|P63261|ACTG_HUMAN,sp|P60709|ACTB_HUMAN	599.765	0.00198929	4.84e-06	157797152	8	0.00168392	0.000299854	110837328	8	0.00191667	0.000354849	260414752	8	0.00391668	0.000463327	62314000	8	0.00762263	0.00134426	61132340	8	0.0233105	0.0016907	13555400	8	0.0318821	0.00172512	157502720	8	0.00713792	0.000810284	19612674	8	0.00146275	0.000285059	189331392	8	0.00748746	0.000286743	27890986	8	0.00722695	0.000626211	27634428	8	0.00551175
DSYVGDEAQSKR		3	sp|P68032|ACTC_HUMAN,sp|P63261|ACTG_HUMAN,sp|P60709|ACTB_HUMAN	452.213	0.000436305	4.84e-06	16189036	8	6.57e-06	7.89e-05	1.90915e+06	8	0.000537613	0.000111794	16973856	8	7.96e-05	0.000159645	2142106	8	0.000182113	0.000373471	1.80733e+06	8	0.000464171	0.000262238	476733	8	0.00829766	0.00127576	5640452	8	0.00059182	0.000259475	1.62825e+06	8	0.000666429	0.000285059	7038810	8	0.000286868	9.68e-05	1603686	8	0.000667953	0.00023753	997155	8	0.00034944
DTDDVPMILVGNK		2	sp|P61224|RAP1B_HUMAN	708.856	0.00283272	0.000116103	112744	4	0.0927413	0.0115689	125517	4	0.157452	0.0167039	76454.7	3	0.544898	0.0734044	696615	7	0.0453622	0.00327307	337565	5	0.0626605	0.00710588	13487.9	3	0.942601	0.406065	405823	6	0.00970216	0.000810284	5999.99	1	1	0.336415	390078	6	0.0459288	0.00271937	0	0	1	0.266393	79477.1	4	0.796467
DTEEEDFHVDQVTTVK		3	sp|P01009|A1AT_HUMAN	631.29	0.00387856	0.000174475	41913.3	2	0.300907	0.0314909	111161	4	0.0241551	0.00254292	81340.4	4	0.033486	0.00297574	3.13213e+06	8	0.00590603	0.00132476	31866.7	4	0.116319	0.0156931	1.0366e+06	6	0.151825	0.0152706	161640	4	0.0940577	0.0103988	6473.8	1	0.970536	0.214048	588522	6	0.0523467	0.00312411	66016.6	3	0.659926	0.138666	182293	5	0.118741
DTETVYSEVR		2	sp|P16284|PECA1_HUMAN	599.783	0.00249309	0.000116103	0	0	0.0254137	0.00267721	0	0	0.024872	0.00265644	0	0	0.180785	0.0238309	0	0	0.038924	0.00233363	0	0	0.0459027	0.0045579	0	0	0.392779	0.103958	0	0	0.0786871	0.00826274	0	0	0.0452557	0.00320771	0	0	0.00689812	0.000286743	0	0	0.0474533	0.00265761	0	0	0.18911
DTEVLLVGLEPGTR		2	sp|Q12913|PTPRJ_HUMAN	749.909	0.00160234	4.84e-06	63499.8	4	1	0.149429	109014	4	0.0166599	0.00203318	74746.5	2	1	0.216687	48142.7	3	0.644689	0.142921	47890.4	2	1	0.311613	605.625	1	0.71909	0.288298	487494	7	0.00221563	0.000593196	9898.32	1	1	0.318796	186529	6	0.0665636	0.00417223	5877.67	1	0.976043	0.220383	15411.1	2	1
DTLMISR		2	sp|P01860|IGHG3_HUMAN,sp|P01861|IGHG4_HUMAN,sp|P01857|IGHG1_HUMAN,sp|P01859|IGHG2_HUMAN	418.221	0.00589165	0.00030891	109679776	7	0.00199006	0.000299854	104582528	7	0.00894782	0.000515449	103736240	7	0.00878503	0.000695124	55939116	7	0.00756183	0.00132476	51334812	7	0.00676092	0.000625206	73547600	7	0.0225023	0.00127576	37433360	7	0.0148143	0.00146949	41905532	7	0.0104552	0.000477686	466473696	7	0.0123118	0.000286743	43081244	7	0.00788866	0.000626211	120538840	7	0.00902251
DTLTSRPAQGVVTTLENVSPPR		3	sp|P02751|FINC_HUMAN	780.084	0.000461689	4.84e-06	16683170	8	8.56e-06	7.89e-05	19601832	8	2.64e-05	0.000111794	17028112	8	9.06e-08	0.000159645	90636848	8	3e-06	0.000373471	51143836	8	9.34e-07	0.000262238	3.62918e+06	8	4.9e-06	0.000717624	25642938	8	3.43e-06	0.000259475	3.08128e+06	8	0.000156991	0.000285059	206324880	8	0.000268556	9.68e-05	20364752	8	1.25e-06	0.00023753	67101288	8	3.24e-05
DTLTSRPAQGVVTTLENVSPPRR		3	sp|P02751|FINC_HUMAN	832.117	0.00060761	4.84e-06	1911452	8	6.66e-05	7.89e-05	2.94879e+06	8	0.000200406	0.000111794	1.92779e+06	8	0.00011987	0.000159645	6.91859e+06	8	0.000913956	0.000373471	6.68108e+06	8	1.29e-06	0.000262238	182259	5	0.480134	0.149844	3.33312e+06	8	5.57e-05	0.000259475	228757	5	0.085978	0.00863632	17950758	8	0.000978482	9.68e-05	3363496	8	1.11e-05	0.00023753	3.15183e+06	8	0.000537968
DTNGSQFFITTVK		2	sp|P23284|PPIB_HUMAN	729.367	0.00437336	0.000214594	19769.5	2	0.92781	0.0771229	68067.1	4	0.377346	0.036298	15342.7	2	1	0.181477	11181.3	1	1	0.354506	0	0	1	0.289937	6245.03	1	1	0.501499	10446.9	2	1	0.206209	0	0	1	0.298509	71492.8	2	1	0.243819	14045.4	3	1	0.268307	39144.4	2	0.673654
DTPFSQIK		2	sp|P03952|KLKB1_HUMAN	468.245	0.00489104	0.000214594	0	0	0.091643	0.0115203	0	0	0.709447	0.0628943	0	0	1	0.156239	0	0	0.99029	0.249363	0	0	0.911699	0.166366	0	0	0.83547	0.350055	0	0	0.504344	0.0704359	0	0	0.869318	0.174227	0	0	0.0126715	0.000457209	0	0	0.545291	0.108944	0	0	0.637228
DTQIHLDDALR		3	sp|Q9UKX2|MYH2_HUMAN	432.89	0.00056827	4.84e-06	121811	3	0.719408	0.0608591	153402	4	0.55921	0.0502511	83971.7	4	0.0235821	0.00189287	63410.4	2	0.153331	0.0195492	36474.3	2	0.456243	0.0775304	60333.6	2	0.511456	0.171761	136292	2	0.680009	0.097623	24160.1	1	0.865402	0.172913	305048	5	0.00353959	9.68e-05	34140.5	1	0.155087	0.0241888	77288.5	2	0.243968
DTQLHLDDAIR		3	sp|Q9Y623|MYH4_HUMAN	432.89	0.00056827	4.84e-06	121811	3	0.719408	0.0608591	153402	4	0.55921	0.0502511	83971.7	4	0.0235821	0.00189287	63410.4	2	0.153331	0.0195492	36474.3	2	0.456243	0.0775304	60333.6	2	0.511456	0.171761	136292	2	0.680009	0.097623	24160.1	1	0.865402	0.172913	305048	5	0.00353959	9.68e-05	34140.5	1	0.155087	0.0241888	77288.5	2	0.243968
DTQLHLDDALR		3	sp|P12882|MYH1_HUMAN	432.89	0.00056827	4.84e-06	121811	3	0.719408	0.0608591	153402	4	0.55921	0.0502511	83971.7	4	0.0235821	0.00189287	63410.4	2	0.153331	0.0195492	36474.3	2	0.456243	0.0775304	60333.6	2	0.511456	0.171761	136292	2	0.680009	0.097623	24160.1	1	0.865402	0.172913	305048	5	0.00353959	9.68e-05	34140.5	1	0.155087	0.0241888	77288.5	2	0.243968
DTSASTAYMELSSLR		2	sp|A0A0C4DH29|HV103_HUMAN	816.383	0.00111762	4.84e-06	394054	7	0.0217017	0.00221717	461694	8	0.00299643	0.000354849	99672.7	7	0.148266	0.0190906	1.85946e+06	7	0.0513386	0.00344047	29237.4	3	1	0.24083	391432	6	0.498839	0.161055	24553.6	1	1	0.203011	41275.7	2	0.999639	0.228582	3.267e+06	8	0.00177545	9.68e-05	221458	6	0.0432883	0.00245776	2492276	8	0.000445809
DTSCVNPPTVQNAYIVSR	4 unknown (C+57.021464)	3	sp|P08603|CFAH_HUMAN	674.33	0.000699606	4.84e-06	5932569	8	9.93e-05	7.89e-05	3.69773e+06	8	0.000181641	0.000111794	2.70634e+06	8	0.00142498	0.000159645	6555581	8	0.000552815	0.000373471	4166611	8	0.000806305	0.000262238	3.38796e+06	8	0.00332421	0.000717624	2298554	8	0.00311801	0.000593196	2.83813e+06	8	0.000327635	0.000285059	18681386	8	6.79e-05	9.68e-05	3.11414e+06	8	0.000899569	0.00023753	7.64056e+06	8	0.00147176
DTSISTAYMELSR		2	sp|P23083|HV102_HUMAN	737.348	0.000637733	4.84e-06	1.03214e+06	8	0.023282	0.00229646	965762	8	0.00638176	0.000515449	661887	6	0.0306072	0.00252717	2.19151e+06	8	0.238289	0.0393377	1.96129e+06	8	0.00193652	0.000262238	735873	7	0.329624	0.0771926	2.23069e+06	8	0.00227422	0.000593196	83931.9	3	0.662341	0.113528	3.19705e+06	8	0.00037486	9.68e-05	282605	6	0.220435	0.0386993	803606	7	0.0493239
DTSTSTVYMELSSLR		2	sp|P01743|HV146_HUMAN	845.404	0.00325026	0.000174475	80190.9	2	1	0.09155	73007.1	3	0.0156996	0.00203318	23785.1	3	0.220195	0.0276807	776440	7	0.0597199	0.00502586	206876	5	0.039042	0.00337187	64543.5	3	0.651593	0.250237	79386.4	4	0.0566566	0.00561303	5388.21	1	0.709183	0.124483	1.2457e+06	5	0.0075634	0.000286743	29506.6	3	0.23314	0.0429057	323656	6	0.00840927
DTVIKPLLVEPEGLEK		3	sp|P01023|A2MG_HUMAN	594.008	0.00125866	4.84e-06	317512672	8	2.88e-05	7.89e-05	321132832	8	1.51e-05	0.000111794	273795104	8	3.09e-06	0.000159645	625959552	8	8.43e-05	0.000373471	458884160	8	6.49e-05	0.000262238	281327360	8	3.21e-05	0.000717624	452994304	8	3.22e-05	0.000259475	240785920	8	7.97e-05	0.000285059	731650624	8	0.000675701	9.68e-05	164029648	8	6.78e-05	0.00023753	694228608	8	0.000331144
DTVQIHDITGK		2	sp|P02679|FIBG_HUMAN	613.822	0.00077986	4.84e-06	61692204	8	6.64e-05	7.89e-05	104084304	8	4.74e-05	0.000111794	103357600	8	3.67e-05	0.000159645	1191894656	8	6.5e-05	0.000373471	372358624	8	6.63e-05	0.000262238	181303920	8	7.74e-05	0.000717624	198651696	8	0.000116772	0.000259475	15719046	8	0.000138933	0.000285059	307328288	8	0.000211262	9.68e-05	149921344	8	0.00017316	0.00023753	167700944	8	8.49e-05
DTVQIHDITGKDCQDIANK	13 unknown (C+57.021464)	3	sp|P02679|FIBG_HUMAN	724.351	0.000492404	4.84e-06	3852551	8	0.000108506	7.89e-05	6.96637e+06	8	0.000146927	0.000111794	6.09495e+06	8	2.73e-06	0.000159645	9504994	8	4.61e-05	0.000373471	8604730	8	3.27e-06	0.000262238	5140985	8	1.28e-06	0.000717624	5.89634e+06	8	5.23e-05	0.000259475	798668	8	0.00263662	0.000477686	12512950	8	0.00117094	9.68e-05	10236527	8	7.06e-06	0.00023753	7866761	8	6.39e-05
DTWVEHWPEEDECQDEENQK	13 unknown (C+57.021464)	3	sp|P01024|CO3_HUMAN	868.347	0.000170647	4.84e-06	266446	7	0.158008	0.0183919	240836	7	0.0415303	0.00460001	50950.5	5	0.313388	0.0413994	3188101	8	0.000242808	0.000373471	436538	7	0.0156139	0.00116112	75874	3	0.877644	0.373547	87792.2	5	0.166002	0.0212928	0	0	0.907383	0.187376	11364484	8	0.000261017	9.68e-05	146859	5	0.121395	0.0165637	881897	8	0.00796398
DVAAIQAR		2	sp|P11277|SPTB1_HUMAN	422.238	0.00541334	0.000286909	66795036	4	0.0183546	0.00158479	151903	6	0.817848	0.072403	1821031	7	0.0754731	0.00896155	89549992	3	1	0.264242	12134012	4	0.9397	0.173071	26060432	3	0.66353	0.256151	45866344	5	0.905978	0.132299	1.04799e+06	7	0.0101274	0.000477686	78841040	3	1	0.144198	124853552	3	0.86278	0.190072	1.18933e+06	6	0.686038
DVDECSLKPSICGTAVCK	5 unknown (C+57.021464),12 unknown (C+57.021464),17 unknown (C+57.021464)	3	sp|P07225|PROS_HUMAN	680.313	0.000388802	4.84e-06	16361152	8	3.59e-05	7.89e-05	18808264	8	6.08e-05	0.000111794	17918658	8	1.68e-05	0.000159645	72057256	8	4.2e-05	0.000373471	45801792	8	8.24e-05	0.000262238	36631640	8	0.000101001	0.000717624	28897440	8	0.000140594	0.000259475	9513169	8	0.000162017	0.000285059	34851208	8	0.0001564	9.68e-05	27311536	8	0.000117019	0.00023753	23450562	8	0.00020959
DVDGAYMTK		2	sp|P04264|K2C1_HUMAN	500.226	0.00421043	0.000174475	5072356	4	0.00795037	0.00064569	5850495	4	0.00666537	0.000515449	6191751	4	0.015768	0.00129213	13478081	4	0.045075	0.00305282	460224	4	0.457251	0.077695	1.0719e+06	4	0.55378	0.19537	5638775	4	0.0825723	0.00872189	3.29579e+06	4	0.00904122	0.000477686	247413	4	0.784743	0.089666	187024	3	0.474771	0.0926872	1.4506e+06	4	0.0936343
DVDIDSYPDEELPCSAR	14 unknown (C+57.021464)	2	sp|P35443|TSP4_HUMAN	990.928	0.000398147	4.84e-06	819735	8	0.00141491	7.89e-05	885271	8	0.000510361	0.000111794	687004	7	0.00734843	0.000463327	3.92624e+06	8	0.000560964	0.000373471	3025897	8	0.000506539	0.000262238	175086	5	0.407577	0.110651	303112	7	0.0132397	0.00105941	10895.4	2	0.576186	0.0910313	8896315	8	0.000263123	9.68e-05	515962	6	0.0145552	0.00081606	3.47086e+06	8	0.00062809
DVDIIDHHDNTYTVK		3	sp|P21333|FLNA_HUMAN	595.62	5.4e-05	4.84e-06	5.40513e+06	8	2.61e-05	7.89e-05	6701657	8	5.65e-05	0.000111794	6.06236e+06	8	5.61e-05	0.000159645	2.17022e+06	7	0.172594	0.023983	1.52e+06	8	0.0114431	0.000986578	939948	7	0.615633	0.227948	7035016	8	0.000246049	0.000259475	268597	5	0.115737	0.0127396	6419930	8	0.000161925	9.68e-05	1.14e+06	8	0.0125226	0.000626211	723803	6	0.13292
DVDLEFLAK		2	sp|P55072|TERA_HUMAN	525.279	0.0063413	0.00030891	139868	4	0.152177	0.017972	96232.6	2	1	0.207027	42000	3	1	0.256279	98786.1	4	0.383031	0.0708245	40439.1	1	1	0.328863	30047.8	2	1	0.475102	91309	3	0.195148	0.0258042	31121.3	2	1	0.354986	421894	6	0.00998673	0.000286743	4427.96	1	1	0.319895	64132	4	0.331205
DVDNALR		2	sp|Q9Y490|TLN1_HUMAN	401.706	0.00655697	0.000329866	593638	3	0.043745	0.00581849	191937	2	0.263127	0.0272136	774789	3	0.0281694	0.00189287	194505	2	0.922815	0.228208	123708	2	0.605537	0.104347	47120.6	1	0.619833	0.232284	142191	1	0.890991	0.129431	13418.2	1	1	0.329774	440182	3	0.128745	0.011853	55908	1	0.901749	0.201204	110042	2	0.584133
DVDNAYMIK		2	sp|P35908|K22E_HUMAN	534.755	0.00274648	0.000116103	3422243	8	0.00126606	7.89e-05	2.72372e+06	8	0.00250029	0.000354849	2.73607e+06	8	0.0123819	0.000894193	1.06073e+06	7	0.0967256	0.0107184	533706	7	1	0.192844	225906	7	0.722732	0.288314	892977	6	0.249016	0.0346143	626540	7	0.0517929	0.0043286	256378	6	1	0.13131	348377	7	0.282529	0.0516331	467468	7	0.630045
DVEAPQINCPK	9 unknown (C+57.021464)	2	sp|Q4LDE5|SVEP1_HUMAN	635.808	0.0107781	0.000483825	0	0	0.228123	0.0254573	0	0	0.156419	0.0166152	0	0	0.598144	0.0795855	0	0	0.380435	0.0701658	0	0	0.0572869	0.0062955	0	0	0.880955	0.374774	0	0	0.32124	0.0441371	0	0	0.742296	0.135275	0	0	0.52376	0.056585	0	0	0.23257	0.0428585	0	0	0.50016
DVFLGMFLYEYAR		2	sp|P02768|ALBU_HUMAN	812.397	0.000595736	4.84e-06	41284988	8	0.000201469	7.89e-05	4.23387e+06	8	5.17e-05	0.000111794	3.26052e+06	8	4.31e-05	0.000159645	10994651	8	0.000110105	0.000373471	6.15771e+06	8	0.000246403	0.000262238	856231	8	0.0016972	0.000717624	2.16848e+06	8	0.000330995	0.000259475	4.30638e+06	8	0.000207216	0.000285059	7001881	8	0.000695206	9.68e-05	3.00035e+06	8	0.000265394	0.00023753	23090548	8	0.000921561
DVGGQLQR		2	sp|A1L4H1|SRCRL_HUMAN	436.733	0.00255864	0.000116103	1.54393e+06	4	0.00486015	0.000299854	2.15104e+06	2	1	0.0956806	2.52991e+06	2	0.0648916	0.00781378	1.5003e+06	2	0.0688111	0.00752842	862387	3	0.371909	0.0625725	355792	3	0.241427	0.0370115	683467	2	0.769118	0.110092	734415	3	0.0181024	0.000477686	1.31033e+06	2	0.952539	0.116258	2.57813e+06	3	0.0137408	0.00081606	358422	2	0.572369
DVIEQLNLVTTWLQLQIPR		3	sp|Q06323|PSME1_HUMAN	760.43	0.000781618	4.84e-06	4337098	8	0.00190996	0.000299854	8539.41	2	1	0.154556	4170.39	1	1	0.201336	55305.6	2	1	0.270435	77127.8	2	0.881478	0.160443	0	0	0.991176	0.422715	194650	8	0.000124027	0.000259475	121917	4	0.0146088	0.000477686	21194.5	1	0.858402	0.100809	112035	7	0.0117477	0.000626211	2338461	8	0.000173293
DVIISPHNCGK	9 unknown (C+57.021464)	2	sp|Q4LDE5|SVEP1_HUMAN	620.311	0.000910099	4.84e-06	117850	5	0.0594393	0.00687639	474313	7	0.0016934	0.000354849	686827	7	0.00687485	0.000463327	324264	6	0.128059	0.0155436	1.1708e+06	8	0.0119705	0.000986578	23806.3	3	1	0.44128	409860	8	0.0219473	0.00156727	31610.1	1	1	0.344738	367481	7	0.00348462	9.68e-05	529515	6	0.0186568	0.00081606	76355.8	3	0.630824
DVINEAWFPEDQR		2	sp|Q8NBP7|PCSK9_HUMAN	809.878	0.00104173	4.84e-06	196971	6	0.117309	0.0144057	192724	6	0.00166618	0.000354849	25319.5	2	0.95541	0.131675	1.46026e+06	7	0.00353769	0.000936539	932152	7	0.00167264	0.000262238	51179.1	4	0.767714	0.31183	529093	7	0.00257789	0.000593196	16863.4	2	1	0.295755	1.46079e+06	8	0.000505878	9.68e-05	245758	6	0.0165041	0.00081606	1.89968e+06	8	0.00244923
DVLETFTVK		2	sp|P21926|CD9_HUMAN	526.287	0.00675987	0.000329866	146179	5	0.0272585	0.00283784	133898	4	0.0309011	0.0033186	145406	4	0.106836	0.0135241	588733	5	0.0869181	0.0095158	308206	5	0.101	0.012106	12437.5	1	1	0.433258	508183	5	0.0507841	0.00535716	12105.7	2	0.687861	0.119041	238970	5	0.108487	0.00903881	27428.9	2	0.233471	0.0429057	63547.6	3	0.384593
DVLLVAQGEMALEEFLK		2	sp|Q14204|DYHC1_HUMAN	953.006	0.000271434	4.84e-06	13194899	8	0.000140141	7.89e-05	710911	7	0.000149709	0.000111794	210941	5	0.0111221	0.000894193	50150.8	3	0.717478	0.16421	39149.5	2	1	0.325123	4204.2	1	1	0.506918	313098	5	0.00670377	0.000593196	1.57836e+06	8	4.95e-05	0.000285059	19211.2	2	1	0.206797	1.00716e+06	8	0.000176901	0.00023753	8595766	8	0.000150798
DVMQGTDEHVVCK	12 unknown (C+57.021464)	2	sp|P01871|IGHM_HUMAN	759.34	0.00083775	4.84e-06	137599744	8	3.01e-05	7.89e-05	187029472	8	0.000100835	0.000111794	214570720	8	6.38e-05	0.000159645	293041856	8	0.000519168	0.000373471	525296320	8	0.000383371	0.000262238	209946992	8	0.000117317	0.000717624	237082640	8	0.000257019	0.000259475	25987890	8	0.000283342	0.000285059	351349760	8	0.00114452	9.68e-05	51805672	8	0.000263074	0.00023753	435968864	8	0.000804895
DVNAAIAAIK		2	sp|P68366|TBA4A_HUMAN	493.287	0.00284088	0.000116103	2.21557e+06	8	0.000864308	7.89e-05	2809198	8	0.000734072	0.000111794	2376455	8	0.00106289	0.000159645	501418	7	0.108605	0.0123023	682857	8	0.00598004	0.000625206	307187	6	0.266043	0.046833	1.78736e+06	8	0.00252109	0.000593196	24123.3	3	0.838362	0.165184	2.63588e+06	8	0.00173498	9.68e-05	214549	6	0.148037	0.0228318	307420	8	0.0442462
DVNAAIATIK		2	sp|Q71U36|TBA1A_HUMAN	508.293	0.00169485	4.84e-06	1.71862e+06	8	0.00149829	0.000299854	1.77038e+06	8	0.00727239	0.000515449	1.7522e+06	8	0.0244485	0.00189287	442754	6	0.494811	0.0986172	490665	8	0.158004	0.0225968	219188	5	0.609563	0.223473	2.01062e+06	8	0.00615861	0.000593196	45604.6	5	0.812183	0.156659	1.22396e+06	8	0.00180082	9.68e-05	147129	6	0.296896	0.0554374	136726	5	0.195192
DVNVAIAAIK		2	sp|Q9NY65|TBA8_HUMAN	507.303	0.00573433	0.00030891	63532.8	3	0.264656	0.0290109	120384	4	0.0533972	0.00605908	44745.2	3	0.431964	0.0575255	52425.7	1	1	0.261254	40247.8	2	1	0.258656	21151.5	2	1	0.431816	56116.8	3	0.220001	0.030147	41387.8	2	0.75049	0.137116	86343.5	4	0.473359	0.0509287	263.996	1	1	0.244417	10489.8	2	1
DVSSVELLMK		2	sp|P11277|SPTB1_HUMAN	560.8	0.00336228	0.000174475	128765	4	0.052128	0.0063466	160455	3	0.0446034	0.00510506	152093	4	0.0129504	0.000894193	20429.7	3	1	0.275524	47945.3	3	0.410407	0.0699617	31065.3	3	0.878184	0.373547	56494.6	3	0.124435	0.0156111	130833	2	0.103327	0.0111658	81809	4	0.486717	0.0530277	9517.58	2	0.962494	0.217402	244124	5	0.123125
DVTEAIQWIK		2	sp|P02549|SPTA1_HUMAN	601.824	0.000847899	4.84e-06	909298	8	0.000290655	7.89e-05	819587	8	0.00026611	0.000111794	435013	8	0.00256201	0.000463327	298405	6	0.0839181	0.00874616	51815.9	4	0.280466	0.0440501	186203	7	0.102475	0.00438831	159436	5	0.176986	0.0236242	820661	8	0.000735345	0.000285059	226444	5	0.0332278	0.00136069	103142	5	0.212922	0.0370922	1.33092e+06	8	0.000647111
DVVLFEK		2	sp|P00747|PLMN_HUMAN	425.239	0.00803987	0.000409669	0	0	1	0.173332	0	0	0.159583	0.0167443	0	0	0.080563	0.00985309	0	0	0.496767	0.099069	0	0	1	0.329698	0	0	0.661487	0.255327	0	0	1	0.259863	0	0	0.841324	0.166015	0	0	0.0149185	0.000619597	0	0	0.686834	0.145318	0	0	1
DVWGIEGPIDAAFTR		2	sp|P04004|VTNC_HUMAN	823.912	0.000998329	4.84e-06	4552164	8	0.0005208	7.89e-05	431083	7	0.000957385	0.000111794	382121	7	0.00178964	0.000159645	4499152	8	0.00045462	0.000373471	1.4027e+06	8	0.00155523	0.000262238	134612	7	0.0833767	0.00259352	616041	8	0.000919727	0.000259475	696635	8	0.000475858	0.000285059	9087499	8	0.000664985	9.68e-05	438693	7	0.00803517	0.000626211	2.46346e+06	8	0.00100377
DVYTGDALR		2	sp|P20618|PSB1_HUMAN	505.251	0.00659444	0.000329866	117172	1	0.2353	0.0261268	2.12497e+06	3	0.433996	0.041353	2172824	3	0.960959	0.132482	116537	2	1	0.267945	12779.9	1	1	0.256061	54312.8	2	0.672221	0.261416	68831.4	2	0.189662	0.0257036	34619.4	2	0.182808	0.02286	99508.3	1	0.986772	0.123523	45903.1	2	0.967421	0.21798	210893	2	0.394576
DWHGVPGQVDAAMAGR		2	sp|P04004|VTNC_HUMAN	833.891	0.00240498	0.000116103	364319	6	0.0374702	0.00474522	365179	4	0.0370222	0.00422223	263446	3	0.433268	0.0577569	2.3521e+06	6	0.00753344	0.00132476	2.00769e+06	7	0.0133722	0.00116112	385182	5	0.085818	0.00259352	1.19161e+06	7	0.0056546	0.000593196	44663.4	2	0.455796	0.0668219	5572425	7	0.000458503	9.68e-05	554948	5	0.0232383	0.00081606	549454	5	0.0286193
DWIDILTK		2	sp|Q14644|RASA3_HUMAN	502.277	0.00480092	0.000214594	48522.5	1	1	0.172334	17409.1	3	1	0.175799	12904	2	1	0.242295	9689.73	2	1	0.353302	14370.9	3	1	0.320821	0	0	0.846584	0.354989	71419.3	4	0.415905	0.0590357	8466.78	1	1	0.317376	152415	5	0.262399	0.0274618	6697.76	1	1	0.327084	16561.4	1	1
DYAEVGR		2	sp|P00738|HPT_HUMAN	405.193	0.00655997	0.000329866	255045536	8	0.00291387	0.000299854	72524520	8	0.00742089	0.000515449	449343808	8	0.0145144	0.00111572	1729346944	8	0.0191285	0.00134426	70644632	8	0.0128596	0.00116112	591039744	8	0.0921905	0.00398096	93683400	8	0.0267947	0.00206576	985103488	8	0.0177096	0.000477686	675574080	8	0.014528	0.000619597	349385888	8	0.0116717	0.000626211	90499616	8	0.00783839
DYDSLAQPGFFDR		2	sp|P12110|CO6A2_HUMAN	765.847	0.00547708	0.00030891	0	0	0.141036	0.0171392	17955.5	2	0.186125	0.019665	0	0	0.874933	0.119505	20858.8	1	0.885856	0.217977	34171.8	2	0.128629	0.0172934	14219.9	1	0.423178	0.118194	0	0	0.0575084	0.00561303	0	0	0.91313	0.189441	11545.3	1	1	0.206797	5197.94	1	0.287413	0.0532745	10017.5	2	0.123821
DYEDQQKQLEQVIAK		2	sp|P02671|FIBA_HUMAN	917.963	0.00320881	0.000174475	64536.6	2	1	0.0881785	133995	3	1	0.160989	108353	3	1	0.221616	535240	5	0.114661	0.0125323	334135	5	0.323615	0.0526447	57713.8	3	1	0.50907	228079	5	0.233364	0.0323427	0	0	0.801894	0.153964	377311	5	0.436334	0.0458783	274736	5	0.419964	0.0805401	413547	6	0.569964
DYEEIGPSICR	10 unknown (C+57.021464)	2	sp|P61158|ARP3_HUMAN	669.803	0.000907819	4.84e-06	738713	3	0.0113667	0.00106068	938387	3	0.000759969	0.000111794	757225	3	0.00362561	0.000463327	183895	2	0.809646	0.192413	37508.9	1	0.534378	0.0918015	25439.4	3	0.566112	0.201438	901088	3	0.0211841	0.00156727	54205.9	1	0.784752	0.148118	32745.6	2	0.158964	0.016012	26068.9	1	0.221763	0.0390165	19210.5	1	0.710667
DYELLCLDGTR	6 unknown (C+57.021464)	2	sp|P02787|TRFE_HUMAN	677.819	0.000920896	4.84e-06	1.2763e+06	8	0.0056239	0.000299854	1.99613e+06	8	0.000680435	0.000111794	1.48483e+06	6	0.0550918	0.00702574	7105194	8	0.000306806	0.000373471	3.78425e+06	8	0.000775284	0.000262238	501840	7	0.515132	0.174292	3.57883e+06	8	0.000721146	0.000259475	1.04067e+06	8	0.00166961	0.000285059	16492641	8	0.000344358	9.68e-05	459857	7	0.00824181	0.000626211	4131389	8	0.00126661
DYFIATCK	7 unknown (C+57.021464)	2	sp|P00736|C1R_HUMAN	509.239	0.00324862	0.000174475	57098396	8	0.0034231	0.000299854	71295032	7	0.00216884	0.000354849	65223464	8	0.0060388	0.000463327	110110808	8	0.00604735	0.00132476	115653168	8	0.00641363	0.000625206	80500624	8	0.0332681	0.00172512	66229984	7	0.00416793	0.000593196	3.80928e+06	7	0.00413797	0.000477686	209796544	8	0.00704707	0.000286743	113876576	8	0.00478792	0.00023753	48559024	7	0.00828421
DYFMPCPGR	6 unknown (C+57.021464)	2	sp|P02790|HEMO_HUMAN	571.742	0.00123223	4.84e-06	7050067	8	0.00112665	7.89e-05	7378905	8	0.000281801	0.000111794	6.42052e+06	8	0.00116668	0.000159645	6302603	8	0.00251295	0.000936539	2.8073e+06	8	0.00692602	0.000625206	1.8446e+06	7	0.0143021	0.00127576	2.85544e+06	8	0.00640652	0.000593196	4366239	8	0.000741519	0.000285059	17837988	8	0.000427032	9.68e-05	1954740	8	0.00496292	0.000626211	5.93083e+06	8	0.0025232
DYIFGNYIER		2	sp|Q06033|ITIH3_HUMAN	645.312	0.00462949	0.000214594	1.51713e+06	4	0.0380109	0.00489325	2.26308e+06	4	0.016242	0.00203318	1.58278e+06	4	0.0854088	0.0106231	3829710	3	0.231111	0.0378223	1.57604e+06	4	0.0986879	0.012106	79055.1	2	0.688117	0.270278	1.08252e+06	3	0.110085	0.012667	601513	3	0.0847331	0.00833635	1.96326e+06	3	0.241851	0.0256681	2.08071e+06	4	0.0449341	0.00245776	742484	4	0.275557
DYLIDGSR		2	sp|P18206|VINC_HUMAN	469.733	0.00447528	0.000214594	11872407	5	0.00153093	0.000299854	13804954	5	0.00398915	0.000354849	13259526	5	0.00563582	0.000463327	3139412	5	0.964996	0.241055	2.89546e+06	5	0.837019	0.150903	1.40174e+06	6	0.0742224	0.00259352	14247991	5	0.0170037	0.00146949	813305	5	0.0382703	0.00289066	10441744	5	0.853693	0.100183	2531270	6	0.390918	0.0737808	1.26041e+06	5	0.996671
[truncated: 4,552 more rows]
[truncated: 249 more columns]
