# Supplementary material for: Circulating Extracellular Vesicle Protein Biomarkers for the Early Detection of High-Grade Serous Ovarian Cancer
Source: Mol Cell Proteomics. 2026 Jan 8;25(2):101508. doi: 10.1016/j.mcpro.2026.101508 (PMC12891884; doi:10.1016/j.mcpro.2026.101508)
Supplement: Supplemental Table S8 [file mmc7.xlsx]

## Sheet: Lib3_DIA_Peptide Quant Report
							GodwinAK_022123_Pool_1.mzML				GodwinAK_022123_Pool_2.mzML				GodwinAK_022123_Pool_3.mzML				GodwinAK_022123_Sample_01_LS_HGSOC_21043.mzML				GodwinAK_022123_Sample_02_HV_16013.mzML				GodwinAK_022123_Sample_03_LS_HGSOC_20889.mzML				GodwinAK_022123_Sample_04_HV_24364.mzML				GodwinAK_022123_Sample_05_LS_HGSOC_10589.mzML				GodwinAK_022123_Sample_06_HV_11105.mzML				GodwinAK_022123_Sample_07_LS_HGSOC_9301.mzML				GodwinAK_022123_Sample_08_HV_12870.mzML
Sequence	Modifications	Charge	Protein Accessions	Precursor MZ	Global Posterior Error Probability	Global q-value	Quant. Intensity	# Quant. Fragments	Sample Posterior Error Probability	Sample q-value	Quant. Intensity	# Quant. Fragments	Sample Posterior Error Probability	Sample q-value	Quant. Intensity	# Quant. Fragments	Sample Posterior Error Probability	Sample q-value	Quant. Intensity	# Quant. Fragments	Sample Posterior Error Probability	Sample q-value	Quant. Intensity	# Quant. Fragments	Sample Posterior Error Probability	Sample q-value	Quant. Intensity	# Quant. Fragments	Sample Posterior Error Probability	Sample q-value	Quant. Intensity	# Quant. Fragments	Sample Posterior Error Probability	Sample q-value	Quant. Intensity	# Quant. Fragments	Sample Posterior Error Probability	Sample q-value	Quant. Intensity	# Quant. Fragments	Sample Posterior Error Probability	Sample q-value	Quant. Intensity	# Quant. Fragments	Sample Posterior Error Probability	Sample q-value	Quant. Intensity	# Quant. Fragments	Sample Posterior Error Probability
AAAFEEQENETVVVK		2	sp|Q9Y490|TLN1_HUMAN	832.412	0.00420755	0.000951036	468325	4	0.993917	0.779607	749189	6	0.756471	0.471793	669891	5	0.912054	0.767674	595780	5	0.911876	0.791989	551989	4	0.998767	0.832437	274589	3	0.934755	0.79735	938491	8	0.417275	0.0380219	56519.3	1	1	0.850217	2.56976e+06	8	0.052534	0.000617714	123632	2	0.921413	0.771816	298400	2	0.94762
AAALVLQTIWGYK		2	sp|O60716|CTND1_HUMAN	717.411	0.00351829	0.000951036	1.91224e+06	8	0.00334773	0.000678895	30918.4	1	1	0.860592	9886.95	1	1	0.818339	15890.2	2	0.86329	0.742022	28016.3	1	0.999234	0.83305	15884.6	2	0.92688	0.792534	23654.3	3	1	0.869769	87852.1	3	0.675931	0.373591	73913.3	3	1	0.802948	23697.3	2	0.917559	0.767383	647454	7	0.0595642
AAATLMSER		2	sp|P02730|B3AT_HUMAN	475.242	0.0036589	0.000951036	5104916	6	0.0173673	0.00169039	2003465	6	0.117243	0.00246064	6.97553e+06	6	0.0240185	0.00105515	1.88474e+06	7	0.55195	0.181643	719998	6	0.571952	0.269282	440974	6	0.471447	0.116367	544126	6	0.768449	0.597151	5558613	7	0.0216791	0.000824134	778787	6	0.101332	0.00179165	692418	6	0.335494	0.0690479	1.70205e+06	6	0.0812278
AADAEAEVASLNR		2	sp|P06753|TPM3_HUMAN	658.826	0.0061416	0.000951036	2.34244e+06	7	0.235143	0.0263925	4.29173e+06	7	0.0422146	0.00163727	3.74989e+06	7	0.0126771	0.00105515	11559799	7	0.756769	0.582046	972462	7	0.294306	0.00719265	437903	5	0.822623	0.690831	4398076	6	0.102759	0.00284659	2.20973e+06	6	0.236838	0.0284603	2333662	7	0.0306496	0.000617714	821667	7	0.227443	0.0210225	622094	6	0.236309
AADDTWEPFASGK		2	sp|P02766|TTHY_HUMAN	697.815	0.00780777	0.000951036	505247	3	0.220736	0.0227874	658678	3	0.188352	0.0102753	420136	4	0.24442	0.0179228	191415	3	1	0.869537	339389	3	0.319942	0.0123177	119648	4	0.896363	0.773667	309919	3	0.590804	0.261233	140023	3	0.510147	0.204008	770437	3	0.609184	0.316729	66056.1	3	0.889288	0.703253	548592	3	0.246653
AAEAAAAPAESAAPAAGEEPSKEEGEPK		3	sp|P80723|BASP1_HUMAN	879.416	0.0219923	0.00130283	217381	5	0.957208	0.753312	335064	6	0.902675	0.699292	299420	8	0.451232	0.125315	517422	6	0.442239	0.0477544	254928	6	0.75061	0.558325	261716	2	0.922359	0.790376	397096	6	0.724065	0.520331	482073	7	0.13031	0.00240199	258465	4	0.909721	0.724521	146970	4	0.851323	0.62428	101072	5	1
AAFGGSGGRGSSSGGGYSSGSSSYGSGGR		3	sp|P35908|K22E_HUMAN	834.361	0.0285316	0.00130283	182024	7	0.950609	0.746565	315462	7	0.771612	0.492076	226768	6	0.876727	0.712815	27539.1	3	0.63883	0.339982	45674.4	3	0.990272	0.825784	8260.43	2	1	0.842647	37742.6	4	1	0.878648	79863.5	4	0.864608	0.684562	19818.6	3	1	0.80709	7940.4	1	0.973067	0.814816	64954.9	4	0.902682
AAFTECCQAADK	6 unknown (C+57.021464),7 unknown (C+57.021464)	2	sp|P02768|ALBU_HUMAN	686.287	0.012138	0.00123971	637544320	8	0.0083311	0.000678895	785486528	8	0.0095103	0.00103973	971207744	8	0.00951467	0.00105515	358463168	8	0.103526	0.00345153	288950592	8	0.0590424	0.00146271	65615484	8	0.0804761	0.00115964	146379552	8	0.0940793	0.00284659	257635296	8	0.00868728	0.000824134	1178980352	8	0.00642214	0.000617714	138023152	8	0.013679	0.00076725	465052992	8	0.010103
AAHIFFTDTCPEPLFSELGR	10 unknown (C+57.021464)	3	sp|Q15833|STXB2_HUMAN	770.04	0.0114926	0.00123971	46632.3	4	0.932012	0.728453	6812.17	1	1	0.850766	7137.3	1	1	0.840277	29041.7	2	1	0.867796	18023.4	1	1	0.836331	19770	2	1	0.842128	6372.48	1	0.983211	0.82685	9031.26	1	0.887608	0.725848	267761	5	0.115424	0.00230873	0	0	1	0.863034	48474.1	2	0.862744
AAISGENAGLVR		2	sp|P19827|ITIH1_HUMAN	579.317	0.0116958	0.00123971	8.19704e+06	5	0.0727985	0.00305193	11022946	6	0.0727298	0.00246064	10028993	6	0.103934	0.00387216	15814519	6	0.556922	0.185427	7.61627e+06	6	0.154514	0.00290319	1.46883e+06	2	0.530118	0.203511	9254169	6	0.324944	0.00797883	3.69602e+06	5	0.202146	0.0149755	39287116	7	0.0165976	0.000617714	4.13691e+06	6	0.150207	0.00483524	7792199	5	0.0351233
AALLWALAAALER		2	sp|Q8IZ83|A16A1_HUMAN	684.904	0.0348783	0.00130283	712360	6	0.0303209	0.00191487	4858.8	1	1	0.862685	0	0	1	0.837338	8282.88	1	1	0.892431	0	0	1	0.879049	0	0	1	0.862336	0	0	1	0.851737	4673.7	1	1	0.817435	0	0	1	0.813656	0	0	1	0.861036	114300	4	0.487338
AALSGANVLTLIEK		2	sp|Q07954|LRP1_HUMAN	700.411	0.0615544	0.00379804	124870	4	0.800887	0.499228	2224628	2	0.928607	0.738852	25391.3	3	0.858673	0.676933	87741.2	5	0.691929	0.464085	17980	2	1	0.878435	17638.2	3	0.950644	0.809644	52168.5	3	0.753778	0.571262	879747	1	1	0.838523	400157	8	0.0184899	0.000617714	29299.9	3	0.608012	0.299123	238359	5	0.316554
AAMEPIVISAK		2	sp|Q9Y490|TLN1_HUMAN	565.318	0.00720304	0.000951036	2.94435e+06	5	0.211519	0.021212	2.28018e+06	6	0.055822	0.00218716	1.20559e+06	5	0.350895	0.0559735	118837	4	1	0.873033	97852.5	3	0.972698	0.809424	43552.4	1	0.992648	0.826562	1.50004e+06	5	0.472922	0.090615	11128.4	1	1	0.815619	2.20328e+06	6	0.266102	0.0381097	20721.7	1	1	0.854219	76368.4	2	0.84641
AAPEASGTPSSDAVSR		2	sp|P31146|COR1A_HUMAN	751.858	0.0486478	0.00186076	154608	5	0.70255	0.354158	183917	4	0.647043	0.34098	291050	4	0.89454	0.746319	198585	5	0.837595	0.714579	94117.6	3	0.950673	0.789122	52944.2	3	0.902561	0.777503	339144	4	0.509795	0.132319	87353.7	4	0.331347	0.0694275	144588	4	0.887627	0.710551	83452.4	3	0.931522	0.781935	34868.7	3	0.880821
AAPLQGMLPGLLAPLR		2	sp|P12111|CO6A3_HUMAN	809.479	0.00544459	0.000951036	9171.99	1	1	0.80846	0	0	1	0.858265	0	0	0.862731	0.68364	259587	5	0.32687	0.0110337	102877	5	0.42213	0.0545745	0	0	1	0.8562	0	0	1	0.852113	0	0	1	0.82866	466050	6	0.0329715	0.000617714	7898.23	1	1	0.853519	348273	4	0.121777
AAPSVTLFPPSSEELQANK		2	sp|P0DOY2|IGLC2_HUMAN,sp|P0DOY3|IGLC3_HUMAN	993.513	0.00269294	0.000951036	175572000	8	0.00454389	0.000678895	397251104	8	0.00114812	0.00103973	362413280	8	0.000747623	0.00105515	341351840	8	0.0352451	0.00345153	321401568	8	0.0378898	0.00146271	772055296	8	0.037966	0.00115964	493445184	8	0.0268403	0.00176593	36473536	8	0.001909	0.000824134	593182336	8	0.00161586	0.000617714	132095848	8	0.00353053	0.00076725	405657536	8	0.00635056
AAQVTIQSSGTFSSK		2	sp|P01023|A2MG_HUMAN	756.389	0.0011766	0.000951036	17129092	8	0.00327332	0.000678895	47367824	8	0.00217941	0.00103973	47067896	8	0.00145429	0.00105515	70969928	8	0.0551748	0.00345153	38269956	8	0.0425888	0.00146271	49220664	8	0.0506021	0.00115964	37337008	8	0.0957996	0.00284659	9737029	8	0.00187996	0.000824134	99626944	8	0.00209753	0.000617714	13462630	8	0.0814857	0.00159267	56562596	8	0.00529775
AATVGSLAGQPLQER		2	sp|P02649|APOE_HUMAN	749.405	0.000340206	0.000951036	1156949760	8	0.00163147	0.000678895	1267148288	8	0.00195422	0.00103973	1134535040	8	0.00132544	0.00105515	589197824	8	0.036897	0.00345153	2582029568	8	0.0291343	0.00146271	242889760	8	0.03579	0.00115964	1959985408	8	0.0342885	0.00176593	413605376	8	0.00201939	0.000824134	1868898432	8	0.00105243	0.000617714	572237824	8	0.00471547	0.00076725	1234665856	8	0.00352805
AAVATFLQSVQVPEFTPK		3	sp|P22314|UBA1_HUMAN	645.019	0.0701644	0.00391228	264859	5	0.0620854	0.00223894	22521.2	2	0.70391	0.407828	46813.7	2	0.846662	0.652311	98500.9	4	0.865247	0.742768	272221	2	0.778345	0.599573	10581	1	0.976154	0.819542	46544.4	2	0.778685	0.616431	6158.57	1	0.858791	0.667497	116154	3	0.832039	0.631101	0	0	0.908653	0.747997	114919	4	0.574363
AAVESLGFILFR		2	sp|Q99460|PSMD1_HUMAN	661.877	0.000985836	0.000951036	2.27904e+06	8	0.000804039	0.000678895	33541.2	3	1	0.815335	5280.68	1	0.85947	0.679065	0	0	0.864994	0.742277	4981.33	1	1	0.836285	0	0	0.877221	0.754925	5943.29	1	0.965868	0.815989	149450	3	0.0551172	0.00133221	21170.1	1	1	0.797943	82908	3	0.158721	0.00483524	683685	8	0.00413124
AAVFDLDGVLALPAVFGVLGR		3	sp|P34913|HYES_HUMAN	700.733	0.00583353	0.000951036	1.25561e+06	7	0.00923191	0.000678895	0	0	0.942214	0.759659	0	0	0.92625	0.777526	0	0	0.886931	0.766308	0	0	1	0.843379	0	0	0.911721	0.782709	0	0	0.912826	0.780211	29628.5	3	0.0555794	0.00133221	0	0	0.986405	0.783063	41327.6	3	0.930171	0.781088	1.02179e+06	7	0.00700682
AAVPSGASTGIYEALELR		2	sp|P09104|ENOG_HUMAN,sp|P13929|ENOB_HUMAN,sp|P06733|ENOA_HUMAN	902.976	0.000467832	0.000951036	3.40077e+06	8	0.00123422	0.000678895	176514	7	0.921591	0.7304	95153.6	6	0.640409	0.338063	801584	8	0.244045	0.00500889	443017	8	0.421688	0.0545745	96732	4	0.92501	0.791502	233161	7	0.966429	0.816541	271734	8	0.032005	0.000824134	2.09385e+06	8	0.00573442	0.000617714	106450	5	0.906643	0.743996	1.35868e+06	8	0.0454499
AAVYHHFISDGVR		3	sp|P01024|CO3_HUMAN	491.253	0.000648627	0.000951036	14719165	8	0.000275447	0.000678895	20251268	8	0.00166041	0.00103973	18981816	8	0.00143407	0.00105515	31182784	8	0.073693	0.00345153	10897682	8	0.0349386	0.00146271	6.21409e+06	8	0.0381078	0.00115964	11058639	8	0.0719881	0.00176593	8523185	8	0.00243702	0.000824134	97728136	8	0.00173962	0.000617714	12217135	8	0.00275139	0.00076725	9809778	8	0.00119353
ACANPAAGSVILLENLR	2 unknown (C+57.021464)	2	sp|P00558|PGK1_HUMAN	884.972	3.85774e-05	0.000951036	767750	8	0.00308359	0.000678895	1.10559e+06	8	0.0192822	0.00103973	807866	8	0.00472822	0.00105515	615098	7	0.364775	0.0171904	591846	8	0.247888	0.0051816	106205	4	0.558797	0.25826	1.18731e+06	8	0.0530274	0.00176593	62259.4	4	0.410869	0.121106	2.10055e+06	8	0.00170549	0.000617714	249635	7	0.145037	0.00483524	424499	6	0.180202
ACEPGVDYVYK	2 unknown (C+57.021464)	2	sp|P01024|CO3_HUMAN	650.798	0.0138533	0.00123971	18468174	8	0.0166919	0.00169039	21106554	8	0.00832229	0.00103973	20110042	8	0.0135492	0.00105515	37667288	8	0.126564	0.00345153	13259262	8	0.0865477	0.00276766	7.36651e+06	8	0.115102	0.00115964	8170980	8	0.173306	0.00284659	8661161	8	0.00810368	0.000824134	112492760	8	0.00864847	0.000617714	12683439	8	0.013163	0.00076725	12271121	8	0.0116368
ACGDSTLTQITAGLDPVGR	2 unknown (C+57.021464)	2	sp|P62879|GBB2_HUMAN	966.478	0.0162838	0.00130283	173845	4	0.879078	0.643488	220330	2	1	0.847184	98931.7	3	0.848386	0.655477	387526	7	0.902437	0.78041	687398	5	0.94728	0.787243	126064	5	0.993771	0.826887	193582	3	1	0.854476	34362.4	2	0.895033	0.737934	365496	6	0.682117	0.39867	157683	1	0.985347	0.826182	179848	5	0.818626
ADAEGESDLENSR		2	sp|Q9Y490|TLN1_HUMAN	696.797	0.000836886	0.000951036	3.23131e+06	8	0.000568958	0.000678895	4.41423e+06	8	0.00367552	0.00103973	5493742	8	0.0118734	0.00105515	2.81905e+06	8	0.0769873	0.00345153	1725662	8	0.0524339	0.00146271	630451	7	0.123306	0.00115964	6.16694e+06	8	0.0354223	0.00176593	149819	4	0.837634	0.606939	5293783	8	0.00136292	0.000617714	747085	8	0.072932	0.00076725	632452	8	0.0193899
ADAEGESDLENSRK		3	sp|Q9Y490|TLN1_HUMAN	507.566	0.000962001	0.000951036	1.23273e+06	8	0.000890161	0.000678895	1.41561e+06	8	0.0119511	0.00103973	1.52197e+06	8	0.0100859	0.00105515	424892	7	0.277026	0.00601455	357709	7	0.105171	0.00290319	180428	8	0.348753	0.0215476	1.41404e+06	8	0.0821067	0.00284659	57401.3	5	0.296523	0.054419	1.22854e+06	8	0.00514031	0.000617714	180604	8	0.112784	0.00363737	131535	7	0.099651
ADDGRPFPQVIK		3	sp|P04075|ALDOA_HUMAN	448.242	0.00887431	0.000951036	490083	6	0.024506	0.00169039	504315	5	0.026403	0.00163727	482926	6	0.11744	0.00510489	15023.5	1	0.794334	0.654758	10781.4	1	0.767458	0.580848	25503.3	3	0.512501	0.177543	421715	5	0.397601	0.0303805	13154.6	2	0.844176	0.622842	186546	5	0.100184	0.00179165	25305.5	2	0.367571	0.0847241	7696.33	1	0.823501
ADDPSSYMEVVQAANTSGNWEELVK		3	sp|Q00610|CLH1_HUMAN	914.085	0.0516512	0.00243809	535198	8	0.0174741	0.00169039	7267.35	1	0.848913	0.611015	0	0	0.889849	0.737868	42303.9	2	0.957155	0.833536	71909.5	1	1	0.848181	0	0	1	0.862646	0	0	1	0.882932	26556.6	3	0.380824	0.0984694	34489.2	3	0.83778	0.642238	5483.17	1	0.897633	0.722871	130020	6	0.370821
ADFCIIHYAGK	4 unknown (C+57.021464)	3	sp|P35579|MYH9_HUMAN	432.213	0.0355536	0.00130283	254405	4	0.0550764	0.00223894	346064	3	0.28922	0.0395657	222816	4	0.192846	0.00955269	62994.9	3	0.946713	0.825405	124402	2	1	0.84782	75575.7	2	0.947215	0.80803	129428	3	0.653675	0.39259	14894.5	1	0.84216	0.619486	339200	6	0.0939111	0.00119432	125411	3	0.886274	0.693758	166884	1	0.912392
ADFLEQPVLGFVR		2	sp|P02730|B3AT_HUMAN	745.904	0.000275486	0.000951036	7882500	8	0.000731068	0.000678895	12729623	8	0.00201586	0.00103973	10937414	8	0.000966395	0.00105515	17294230	8	0.043079	0.00345153	3.98131e+06	8	0.0209197	0.00146271	3.37999e+06	8	0.0398122	0.00115964	4421853	8	0.0240258	0.00176593	6004244	8	0.00155839	0.000824134	8961844	8	0.000832164	0.000617714	2.87957e+06	8	0.00272666	0.00076725	31290530	8	0.000477641
ADGESCSASMMYQEGK	6 unknown (C+57.021464)	2	sp|P01008|ANT3_HUMAN	875.839	0.0181786	0.00130283	18996.1	3	1	0.828291	25701.3	3	0.938389	0.754828	41768.3	3	0.896061	0.749435	342374	7	0.537012	0.15616	7074.6	2	1	0.874853	10880	1	0.951135	0.809981	17517.3	2	0.976523	0.821175	5638.04	1	1	0.802587	627376	8	0.013429	0.000617714	13848.7	1	1	0.838696	62379.1	5	0.806851
ADGLAVIGVLMK		2	sp|P00915|CAH1_HUMAN	593.847	0.00584649	0.000951036	426077	8	0.0912769	0.00457186	402173	8	0.033066	0.00163727	305721	8	0.035463	0.00170079	643096	8	0.300734	0.00681668	155920	6	0.95133	0.789822	122153	6	0.55572	0.254816	244024	8	0.332641	0.0091735	366463	8	0.018309	0.000824134	213358	6	1	0.791834	36676.2	4	0.997802	0.835617	592638	8	0.0207885
ADGSYAAWLSR		2	sp|P0C0L4|CO4A_HUMAN	598.788	0.00755672	0.000951036	3412094	8	0.0169344	0.00169039	4277406	8	0.0169257	0.00103973	3.15308e+06	8	0.0549753	0.00170079	9972990	8	0.148502	0.00345153	7423424	8	0.0562323	0.00146271	6.75396e+06	8	0.106013	0.00115964	3.41926e+06	8	0.178033	0.00284659	1405405	7	0.0183392	0.000824134	15928629	8	0.00938901	0.000617714	3.72342e+06	8	0.0287217	0.00076725	4.40227e+06	8	0.011179
ADLEMQIESLTEELAYLK		3	sp|P13645|K1C10_HUMAN	699.354	0.000173955	0.000951036	75522.6	5	0.558833	0.207992	7943.31	2	0.918158	0.724222	0	0	0.895663	0.749327	15848.8	2	1	0.873033	18842.1	2	0.929055	0.76824	0	0	0.85499	0.728027	14971	2	0.731742	0.534739	3009.39	1	0.934543	0.770988	8343.98	1	1	0.800804	4629.42	1	0.874326	0.664968	72868.4	4	0.576485
ADLFYDVEALDLESPK		2	sp|P04196|HRG_HUMAN	912.949	0.0238732	0.00130283	25050.3	3	0.862849	0.612084	37258.8	1	1	0.835612	49852.4	1	1	0.864304	443776	6	0.909567	0.789687	334562	6	0.386837	0.032372	27666.2	1	1	0.871901	83977.8	2	1	0.881183	5232.15	1	0.825122	0.58163	528356	7	0.0525651	0.000617714	188611	1	0.822355	0.575323	690413	5	0.486543
ADLINNLGTIAK		2	sp|P08238|HS90B_HUMAN,sp|P07900|HS90A_HUMAN	621.856	0.00494653	0.000951036	910222	4	0.102892	0.00600969	825130	4	0.0238413	0.00163727	688370	4	0.0849422	0.00310126	138397	2	0.724528	0.521006	194032	3	0.97662	0.812799	72294.2	2	0.760032	0.605541	1.43317e+06	5	0.251726	0.00418628	177135	3	0.285683	0.0495034	664141	5	0.140042	0.00449618	104749	2	1	0.854712	228221	2	0.511935
ADLLLSTQPGREEGSPLELER		3	sp|P08195|4F2_HUMAN	770.736	0.0905596	0.00483519	52338.8	4	0.963712	0.758469	19674.6	2	0.992468	0.809886	11559.2	1	0.961102	0.799016	98629.4	2	0.924745	0.800695	32286.8	2	0.92551	0.764625	16547.7	1	0.93217	0.794982	353802	7	0.574359	0.23031	0	0	0.885897	0.722335	293652	2	0.999806	0.788609	12969.2	1	0.892498	0.70883	69615.5	4	0.854508
ADLSGITGAR		2	sp|P01011|AACT_HUMAN	480.759	0.0104663	0.00123971	14324977	8	0.00614196	0.000678895	19588952	8	0.0245623	0.00163727	19366972	8	0.0248405	0.00105515	30639864	8	0.317663	0.0077799	7497625	8	0.191784	0.00361449	22542514	8	0.0896358	0.00115964	24282202	8	0.168103	0.00284659	9091737	8	0.0202306	0.000824134	22553490	8	0.0235355	0.000617714	17013592	8	0.0398033	0.00076725	10050135	8	0.0329731
ADRDQYELLCLDNTR	10 unknown (C+57.021464)	2	sp|P02787|TRFE_HUMAN	941.442	0.00143115	0.000951036	3185280	8	0.473561	0.141324	4355475	8	0.286954	0.0395657	3.64814e+06	8	0.0425041	0.00170079	5.47602e+06	8	0.204506	0.00397391	4.57479e+06	8	0.190459	0.00361449	2036011	4	0.977943	0.820459	4065837	8	0.221288	0.00350928	1.52429e+06	4	0.916481	0.757738	27252782	8	0.0035965	0.000617714	1.48352e+06	5	0.992459	0.832606	7821464	8	0.114626
ADTLTDEINFLR		2	sp|P48668|K2C6C_HUMAN,sp|P02538|K2C6A_HUMAN,sp|P04259|K2C6B_HUMAN	704.359	0.00137374	0.000951036	296755	6	0.22734	0.0247833	561390	8	0.0208188	0.00103973	438852	8	0.0257109	0.00105515	3.95365e+06	8	0.253943	0.00500889	62713.3	5	1	0.83863	0	0	0.878519	0.755073	1.61644e+06	8	0.0833607	0.00284659	0	0	1	0.801813	424000	8	0.346267	0.0831395	74391.8	2	1	0.863745	8780077	8	0.00477364
ADTPSLGEGPEK		2	sp|Q15833|STXB2_HUMAN	600.791	0.0232882	0.00130283	1800159	8	0.108678	0.0063949	2228221	8	0.0477085	0.00218716	2.57338e+06	8	0.115415	0.00510489	631146	6	0.926578	0.802341	895141	7	0.284206	0.00660243	251209	6	1	0.838267	2600584	8	0.261033	0.00418628	297079	6	0.876829	0.709002	2.15979e+06	8	0.0711784	0.00119432	316914	5	0.985418	0.826483	525225	8	0.544161
ADVLTTGAGNPVGDK		2	sp|P04040|CATA_HUMAN	707.862	0.00153727	0.000951036	3.85036e+06	8	0.00464982	0.000678895	5382052	8	0.00363366	0.00103973	4.74465e+06	8	0.00374848	0.00105515	3.10825e+06	8	0.0829501	0.00345153	742863	7	0.33424	0.0159656	1.7185e+06	8	0.0879239	0.00115964	1.30498e+06	8	0.0829369	0.00284659	5.51378e+06	8	0.00326453	0.000824134	959910	7	0.037177	0.000617714	1.10617e+06	8	0.0397822	0.00076725	4.85297e+06	8	0.00347668
AEAESLYQSK		2	sp|P04264|K2C1_HUMAN	563.275	0.00542088	0.000951036	8784752	8	0.0139856	0.00169039	11753148	8	0.0845811	0.00246064	14968280	8	0.0131426	0.00105515	45762088	8	0.323339	0.00994824	4922669	7	0.841072	0.674794	2.17185e+06	7	0.186764	0.00115964	11225118	8	0.201282	0.00284659	5.94309e+06	8	0.01165	0.000824134	582707	7	0.846492	0.663214	1.82372e+06	7	0.605564	0.295897	3537915	7	0.603867
AEAGVPAEFSIWTR		2	sp|P21333|FLNA_HUMAN	767.388	0.000891579	0.000951036	3.84787e+06	8	0.00209733	0.000678895	4.11958e+06	8	0.00543305	0.00103973	1.25795e+06	8	0.0455466	0.00170079	5936553	8	0.153126	0.00345153	2541162	8	0.0843456	0.00276766	1.6854e+06	8	0.0737626	0.00115964	5.1626e+06	8	0.0449434	0.00176593	233765	4	0.117783	0.00179754	9658525	8	0.00246833	0.000617714	1.38778e+06	8	0.0124928	0.00076725	2.36002e+06	8	0.0206781
AEAQAQYSAAVAK		2	sp|Q14624|ITIH4_HUMAN	654.333	0.00733695	0.000951036	1.01644e+06	8	0.174295	0.014569	1.8227e+06	8	0.0455007	0.00218716	2045559	8	0.369741	0.0645118	2.5592e+06	8	0.245448	0.00500889	814043	8	0.306239	0.00842419	551650	8	0.265652	0.0031875	870134	8	0.531709	0.162078	529119	7	0.117858	0.00179754	4617329	8	0.00912622	0.000617714	672126	5	0.745283	0.458772	712870	7	0.270278
AEDLFVEFAHK		3	sp|P02549|SPTA1_HUMAN	435.887	0.0672309	0.00391228	581978	6	0.0554179	0.00223894	626841	6	0.17959	0.00768709	474173	6	0.197381	0.00955269	149740	4	0.874056	0.753445	30111	2	1	0.884774	73324.3	2	0.841404	0.711428	25839.4	3	1	0.847663	446399	7	0.15031	0.00347721	32566.8	3	1	0.822255	4433.64	1	0.915824	0.763517	585488	6	0.222454
AEDTAVYYCAK	9 unknown (C+57.021464)	2	sp|P01764|HV323_HUMAN	645.787	0.00350362	0.000951036	105593376	8	0.00242041	0.000678895	153079104	8	0.00318717	0.00103973	150894688	8	0.00319901	0.00105515	85942368	8	0.0631416	0.00345153	227692128	8	0.0355901	0.00146271	70715960	8	0.0660743	0.00115964	92371128	8	0.0618342	0.00176593	19365248	8	0.00668462	0.000824134	179568368	8	0.00314796	0.000617714	59311464	8	0.0108009	0.00076725	170242752	8	0.00411525
AEFAEVSK		2	sp|P02768|ALBU_HUMAN	440.724	0.024205	0.00130283	211194976	8	0.0110071	0.00144972	77516520	8	0.0219877	0.00103973	346869216	8	0.0251134	0.00105515	90216960	8	0.198539	0.00397391	52625612	8	0.0726197	0.00146271	11026103	8	0.118739	0.00115964	33725764	8	0.16012	0.00284659	193745792	8	0.0238797	0.000824134	212585776	8	0.0182861	0.000617714	43983260	8	0.0285901	0.00076725	65361528	8	0.00775246
AEFQDALEK		2	sp|P0C0L4|CO4A_HUMAN	525.759	0.0425471	0.00159651	11466689	8	0.0279921	0.00191487	14548506	8	0.0211322	0.00103973	13410921	8	0.0367432	0.00170079	21265222	8	0.212186	0.00397391	8.2425e+06	8	0.102023	0.00290319	7956871	8	0.155907	0.00115964	6.75686e+06	8	0.197264	0.00284659	6.75485e+06	8	0.01904	0.000824134	57709976	8	0.0228045	0.000617714	11807733	8	0.027154	0.00076725	7609294	8	0.0271815
AEFTVETR		2	sp|P21333|FLNA_HUMAN	476.74	0.0449667	0.00186076	10124260	6	0.283631	0.0399926	13658341	6	0.251029	0.0307792	12765443	6	0.038307	0.00170079	3.38584e+06	5	0.923105	0.799698	3.66205e+06	5	0.88919	0.730671	2.16288e+06	5	0.494629	0.147273	13664630	5	0.592968	0.264894	863961	5	0.534553	0.224473	12536462	5	0.285422	0.0474414	2.45583e+06	4	0.916503	0.766032	3.36379e+06	3	0.865328
AELATEEFLPVTPILEGFVILR		3	sp|Q13200|PSMD2_HUMAN	819.793	1.64885e-05	0.000951036	7777267	8	2.49566e-05	0.000678895	41122.1	4	0.781924	0.507101	29823.2	1	0.90315	0.758724	17176.3	1	0.685055	0.445626	19797.3	1	0.977581	0.812799	0	0	0.982254	0.821673	21057.6	1	0.924869	0.788014	231845	6	0.0237906	0.000824134	4890.73	1	0.824396	0.609494	516513	8	0.00127351	0.00076725	850786	7	0.0276282
AELIVQPELK		2	sp|P15924|DESP_HUMAN	570.337	0.0848679	0.00459396	182283	4	0.791484	0.482914	233999	4	0.562827	0.237397	239853	4	0.680942	0.38573	240007	4	1	0.887807	10774.7	1	0.897445	0.737922	7590.2	1	0.801285	0.664258	189320	4	0.920854	0.783962	114122	3	0.584591	0.272286	8090.9	1	0.822678	0.604946	0	0	0.827907	0.58523	14814.6	1	0.823756
AELLQVLQSLEAVLIQTVYNTK		3	sp|P98160|PGBM_HUMAN	825.135	7.75127e-07	0.000951036	697302	8	0.791007	0.481634	6300.02	1	1	0.829308	125033	8	0.000496945	0.00105515	7473.3	1	0.964126	0.836166	5374.99	1	1	0.859874	49148	1	1	0.854186	6906.41	2	1	0.846689	49021.4	6	0.0438924	0.00133221	36871.6	2	0.896946	0.716076	408413	8	0.000304908	0.00076725	808080	8	3.24263e-05
AEMADQASAWLTR		2	sp|P0C0L4|CO4A_HUMAN	725.343	0.0371765	0.00130283	159601	4	0.890839	0.666133	98273.3	3	0.932853	0.743715	76833.2	3	0.876343	0.712303	587233	4	1	0.914497	164963	4	0.616223	0.341948	413435	3	0.831063	0.701566	49715.2	2	0.867143	0.738347	20618.9	3	0.661454	0.353844	254487	6	0.698446	0.413312	405948	5	0.365914	0.0838333	927838	5	0.298895
AENFFILR		2	sp|P59998|ARPC4_HUMAN	505.277	0.0343533	0.00130283	1.03505e+06	6	0.0324575	0.00191487	1238287	6	0.0609253	0.00218716	950212	6	0.0653262	0.00170079	118497	5	0.986837	0.854865	339230	6	0.565363	0.257349	54410.4	2	0.990249	0.825363	998429	6	0.29661	0.00689318	37901.4	4	0.620229	0.309984	1.02773e+06	6	0.216236	0.0206927	99467.2	5	1	0.844749	85087.3	2	0.994522
AENYDIPSADR		2	sp|P22314|UBA1_HUMAN	625.786	0.0572478	0.00299222	430200	4	0.747193	0.414841	439811	6	0.712974	0.416809	414534	7	0.561517	0.234005	131844	3	0.939989	0.819408	101193	3	0.98541	0.822294	131483	4	0.890856	0.767794	460458	4	0.905629	0.774775	72333.8	2	0.729756	0.439703	338935	5	0.853425	0.676547	221734	2	0.96603	0.809733	76304.8	3	0.879665
AEPEDHYFLLTEPPLNTPENR		3	sp|P61158|ARP3_HUMAN	828.068	0.0117498	0.00123971	0	0	0.637197	0.277551	0	0	0.89571	0.687281	0	0	0.755866	0.501015	0	0	1	0.871364	0	0	0.975132	0.81136	0	0	0.897376	0.774554	0	0	0.937625	0.796048	0	0	0.864634	0.684607	0	0	0.253597	0.0335078	0	0	0.871291	0.658845	0	0	0.989867
AEPLAFTFSHDYK		2	sp|P04114|APOB_HUMAN	763.37	0.000991528	0.000951036	21562170	8	0.000954337	0.000678895	31605082	8	0.00348984	0.00103973	26563154	8	0.00225335	0.00105515	38281580	8	0.0436288	0.00345153	73616920	8	0.0355848	0.00146271	9153921	8	0.0786088	0.00115964	47216104	8	0.0435297	0.00176593	7940196	8	0.00292568	0.000824134	59365704	8	0.00301052	0.000617714	28157468	8	0.00616496	0.00076725	30029016	8	0.0034721
AEPPKAPEQEQAAPGPAAGGEAPK		3	sp|P80723|BASP1_HUMAN	766.717	0.011065	0.00123971	162568	2	0.912451	0.70121	115148	3	0.971136	0.790032	183165	4	0.933843	0.781297	217961	3	0.863374	0.742022	155431	4	0.943819	0.784685	27252.2	1	1	0.836662	277303	6	0.88404	0.755365	130251	5	0.730051	0.44001	133571	4	0.925512	0.739805	153725	6	0.534921	0.217994	63807.8	4	0.953537
AEVDDVIQVR		2	sp|P12259|FA5_HUMAN	572.304	0.00232889	0.000951036	4.15414e+06	6	0.00331954	0.000678895	4816638	6	0.0170092	0.00103973	3.92831e+06	6	0.0123912	0.00105515	7.2235e+06	6	0.682212	0.437902	8031420	7	0.226912	0.00481481	2495242	6	0.240612	0.0031875	7205304	6	0.110325	0.00284659	2.11672e+06	6	0.0132383	0.000824134	11595148	6	0.00880383	0.000617714	2.59406e+06	6	0.106315	0.00308622	2.97695e+06	6	0.0512852
AFAVVASALGIPSLLPFLK		2	sp|O75533|SF3B1_HUMAN	957.577	0.142486	0.00885169	1.58947e+06	6	0.0611664	0.00223894	27210.1	2	0.875233	0.653806	9747.77	2	0.912956	0.768311	0	0	0.960987	0.834836	0	0	1	0.876395	0	0	1	0.854186	19906.3	2	1	0.862982	37601	2	0.715476	0.419156	0	0	1	0.811129	94574.9	4	0.226809	0.0204298	602112	5	0.147745
AFDITYVR		2	sp|P11047|LAMC1_HUMAN	492.761	0.0612652	0.00379804	455067	6	0.231942	0.0252107	689782	4	0.0781937	0.00246064	608526	4	0.169303	0.00738271	635868	4	0.594954	0.252891	619276	5	0.273301	0.0051816	491833	4	0.344973	0.0207465	487694	5	0.478351	0.0936388	263799	4	0.121335	0.00179754	311352	4	0.544656	0.252333	532222	4	0.0889157	0.00230821	712769	4	0.230512
AFGPGLQGGSAGSPAR		2	sp|P21333|FLNA_HUMAN	715.363	0.000127482	0.000951036	27151740	8	0.000456718	0.000678895	35753928	8	0.0018249	0.00103973	32921752	8	0.000449835	0.00105515	10933788	8	0.0187011	0.00345153	7.82178e+06	8	0.0226092	0.00146271	4.84578e+06	8	0.0714182	0.00115964	32901070	8	0.0238218	0.00176593	1.99323e+06	8	0.00657221	0.000824134	27703648	8	0.000317556	0.000617714	6.42892e+06	8	0.00734099	0.00076725	5.44723e+06	8	0.00154147
AFIDVTAAAENIR		2	sp|P23229|ITA6_HUMAN	695.87	0.000685203	0.000951036	661200	8	0.0567411	0.00223894	425687	8	0.0249248	0.00163727	314739	8	0.0663066	0.00245998	714226	8	0.370025	0.0178519	692116	7	0.12858	0.00290319	58487.3	4	0.908734	0.780064	650334	8	0.0673226	0.00176593	387026	2	0.864877	0.685057	2633364	8	0.0193087	0.000617714	76057.2	4	0.868752	0.654039	310109	8	0.120948
AFIPAIDSFGFETDLR		2	sp|Q15029|U5S1_HUMAN	899.954	0.0593136	0.00354498	23830540	3	0.0295839	0.00191487	38266204	4	1	0.821836	28241058	2	0.956087	0.796651	296850464	3	0.951935	0.82944	152723312	4	0.958383	0.795338	25018710	3	0.999562	0.829012	55903676	4	0.922076	0.785494	10980120	2	0.956042	0.781008	677352512	4	0.855045	0.67974	7.3525e+06	3	0.908161	0.747429	632892544	4	0.861845
AFIQLWAFDAVK		2	sp|P02760|AMBP_HUMAN	704.885	0.0053516	0.000951036	327715	6	0.738619	0.403668	9870.04	3	0.90729	0.709092	45724.9	2	0.835254	0.635054	1.08691e+06	8	0.112359	0.00345153	218552	8	0.195746	0.00361449	10486.1	2	1	0.83791	100640	5	0.907643	0.775401	60555.8	3	0.755068	0.469861	3.41467e+06	8	0.00389635	0.000617714	25651.2	2	0.996223	0.834921	361846	7	0.127566
AFLTLAEDILR		2	sp|P61026|RAB10_HUMAN	631.361	0.000688588	0.000951036	1017321	8	0.252644	0.0306721	191598	7	0.255448	0.0311716	106115	6	0.351721	0.0559735	565940	8	0.241388	0.00500889	297899	6	0.13824	0.00290319	32951.3	3	0.943272	0.804509	332928	8	0.21341	0.00284659	65046	5	0.326527	0.0669944	1.55518e+06	8	0.0211558	0.000617714	58561.6	4	0.996301	0.834921	617204	8	0.0643333
AFMTADLPNELIELLEK		2	sp|Q00610|CLH1_HUMAN	974.011	0.000398212	0.000951036	10116954	8	0.00057123	0.000678895	59949.7	2	0.99973	0.814978	142106	4	0.697304	0.402056	4928.2	1	1	0.895482	11242	2	0.971656	0.807958	0	0	0.995976	0.828208	223919	6	0.361205	0.0154215	254299	7	0.128769	0.00240199	0	0	1	0.791766	808675	8	0.00418903	0.00076725	4484524	8	0.00141216
AFQPFFVELTMPYSVIR		3	sp|P01023|A2MG_HUMAN,sp|P20742|PZP_HUMAN	682.357	0.000272427	0.000951036	888916	8	0.00179079	0.000678895	25659.5	1	0.932063	0.743264	23961.4	3	0.868696	0.69406	909816	8	0.0835456	0.00345153	819849	8	0.0457896	0.00146271	23601.3	1	0.94947	0.809128	51410.7	3	0.848362	0.714844	104775	4	0.115682	0.00179754	492218	8	0.00309726	0.000617714	45151.1	7	0.130031	0.00363737	400561	8	0.0207733
AFTYINLDK		2	sp|P02786|TFR1_HUMAN	542.787	0.0184182	0.00130283	723623	5	0.0467774	0.00191487	792910	5	0.0551124	0.00218716	724324	5	0.077982	0.00245998	99851.4	4	0.853637	0.729821	824994	6	0.247162	0.0051816	449078	5	0.148016	0.00115964	4617120	5	0.161655	0.00284659	439839	5	0.0316065	0.000824134	557490	5	0.0616933	0.00119432	505844	5	0.021898	0.00076725	419052	6	0.177331
AFVHWYVGEGMEEGEFSEAR		3	sp|P68363|TBA1B_HUMAN,sp|P68366|TBA4A_HUMAN,sp|Q71U36|TBA1A_HUMAN	777.344	0.000175211	0.000951036	13374668	8	0.000148261	0.000678895	76755	3	0.204301	0.0169054	31260.9	2	0.789187	0.559245	183048	6	0.667481	0.412614	8186.88	2	0.803478	0.624851	10840.5	2	0.849036	0.723045	70978.8	3	0.70614	0.494567	595130	8	0.00284115	0.000824134	391452	4	0.532221	0.238874	210240	5	0.903139	0.737405	5668615	8	0.00395777
AFVLSSVDELEQQR		2	sp|P04275|VWF_HUMAN	810.915	0.00198497	0.000951036	24692024	8	0.0025718	0.000678895	38852712	8	0.00305535	0.00103973	29599970	8	0.00123055	0.00105515	121752208	8	0.0541073	0.00345153	86417648	8	0.0403804	0.00146271	20453608	8	0.0503929	0.00115964	26882896	8	0.0380664	0.00176593	24180492	8	0.00296737	0.000824134	73153824	8	0.00476179	0.000617714	29475792	8	0.00458306	0.00076725	57733296	8	0.00825113
AFVVDMMER		2	sp|P04275|VWF_HUMAN	549.26	0.0131695	0.00123971	106711320	8	0.0223663	0.00169039	68927840	8	0.0141537	0.00103973	60090576	8	0.0125886	0.00105515	36589764	8	0.327262	0.0110337	52491456	8	0.081865	0.00276766	28412554	8	0.169241	0.00115964	17884228	8	0.21693	0.00350928	69588560	8	0.0150222	0.000824134	52297680	8	0.0582253	0.000617714	36173044	8	0.0161748	0.00076725	52389996	8	0.0167242
AFYVNVLNEEQR		2	sp|P04040|CATA_HUMAN	741.373	0.00118067	0.000951036	2.97979e+06	8	0.00671486	0.000678895	3.30794e+06	8	0.0145831	0.00103973	2810709	8	0.00617324	0.00105515	3.05633e+06	8	0.193744	0.00397391	723092	8	0.173542	0.00361449	898239	7	0.228796	0.0031875	1.29293e+06	8	0.0669766	0.00176593	3.61922e+06	8	0.0226987	0.000824134	1.55593e+06	8	0.111291	0.00230873	806552	8	0.0804236	0.00159267	4607027	8	0.00859834
AGALNSNDAFVLK		2	sp|P06396|GELS_HUMAN	660.351	0.0907179	0.00483519	7619309	7	0.204306	0.0208076	8680672	7	0.0493755	0.00218716	7509171	7	0.0442147	0.00170079	2.50006e+06	7	0.705697	0.486696	3.34932e+06	7	0.178265	0.00361449	1.17299e+06	6	0.473903	0.119708	9815999	7	0.309221	0.0074342	1077986	7	0.179976	0.0111444	9284478	7	0.0254353	0.000617714	1.75443e+06	7	0.122393	0.00363737	1.99884e+06	7	0.113539
AGALQCSPSDAYTK	6 unknown (C+57.021464)	2	sp|Q9Y490|TLN1_HUMAN	734.84	0.00192703	0.000951036	9042520	8	0.00400244	0.000678895	12795471	8	0.00361464	0.00103973	11832249	8	0.00390799	0.00105515	3.27776e+06	8	0.152094	0.00345153	3.07545e+06	8	0.0556071	0.00146271	809344	8	0.146144	0.00115964	10025039	8	0.0551614	0.00176593	258120	6	0.108843	0.00179754	15234247	8	0.0015252	0.000617714	1686032	8	0.0277805	0.00076725	1.72474e+06	8	0.0397938
AGCQVVAPSDMMDGR	3 unknown (C+57.021464)	2	sp|P13716|HEM2_HUMAN	797.345	0.00562577	0.000951036	116037	4	0.843685	0.579632	352244	3	0.933811	0.746543	51165.3	4	0.88036	0.721199	674941	5	0.746318	0.561037	250387	4	0.963724	0.800118	77364.6	3	0.929826	0.793838	356353	4	0.984326	0.828068	70523.3	4	0.843366	0.621316	531366	5	0.876853	0.699537	107938	3	0.89251	0.70883	491633	3	0.81172
AGDALWLR		2	sp|Q86UX7|URP2_HUMAN	451.248	0.00789054	0.000951036	12498355	8	0.00504639	0.000678895	14631877	8	0.0124791	0.00103973	13380950	8	0.0142052	0.00105515	2.78058e+06	8	0.173007	0.00397391	6332343	8	0.070863	0.00146271	2.10074e+06	8	0.14035	0.00115964	14050430	8	0.0853347	0.00284659	2.32116e+06	8	0.0180102	0.000824134	12631771	8	0.0055155	0.000617714	2.46755e+06	8	0.0177987	0.00076725	1.97991e+06	8	0.00765635
AGDFLEANYMNLQR		2	sp|P01024|CO3_HUMAN	821.388	0.00076498	0.000951036	3.07298e+06	8	0.00387731	0.000678895	4.05329e+06	8	0.00500005	0.00103973	2.38184e+06	8	0.00565581	0.00105515	20274992	8	0.083568	0.00345153	4017417	8	0.0450173	0.00146271	2532230	8	0.0534678	0.00115964	2.80174e+06	8	0.12723	0.00284659	1.23796e+06	7	0.0228492	0.000824134	65744036	8	0.0018232	0.000617714	3038228	8	0.00822184	0.00076725	6.55439e+06	8	0.00605004
AGESVELFGK		2	sp|Q15746|MYLK_HUMAN	518.769	0.0870165	0.00459396	267091	1	0.785961	0.473252	336441	1	0.876604	0.656385	192063	1	0.828292	0.622211	977276	3	0.918446	0.799349	188485	1	0.557303	0.240586	301811	1	0.549852	0.241619	283731	1	0.823235	0.682866	53150	1	1	0.825291	200496	2	0.838872	0.64532	196879	1	0.884367	0.687999	190968	1	0.842953
AGFAALQLEYFFTAGPDEVR		3	sp|Q9NTK5|OLA1_HUMAN	734.7	0.00029267	0.000951036	1.21232e+06	5	0.00387524	0.000678895	13006.9	2	0.893081	0.683174	0	0	0.895831	0.749435	0	0	0.744348	0.557815	0	0	0.865606	0.701812	0	0	0.726151	0.559243	0	0	0.710695	0.501074	57517.5	2	0.870911	0.699646	0	0	0.819586	0.598914	22656.2	3	0.904088	0.739757	298428	5	0.0205228
AGFAGDDAPR		2	sp|P62736|ACTA_HUMAN,sp|P68032|ACTC_HUMAN,sp|P0CG38|POTEI_HUMAN,sp|P63261|ACTG_HUMAN,sp|P60709|ACTB_HUMAN,sp|A5A3E0|POTEF_HUMAN	488.728	0.00257595	0.000951036	405505760	8	0.00456003	0.000678895	364356032	8	0.0121434	0.00103973	598236032	8	0.00753017	0.00105515	147937424	8	0.0969934	0.00345153	137128160	8	0.0440348	0.00146271	36902492	8	0.0718911	0.00115964	456002368	8	0.115979	0.00284659	45925592	8	0.0142553	0.000824134	436710496	8	0.00283144	0.000617714	73089384	8	0.0189465	0.00076725	65476064	8	0.00319267
AGFLDLKDFLPK		3	sp|Q9Y490|TLN1_HUMAN	455.259	0.00483406	0.000951036	399228	7	0.107471	0.00600969	465189	5	0.24594	0.0292749	351090	4	0.936949	0.783572	478206	7	0.417227	0.0342745	298661	4	0.92857	0.767867	87435.7	2	1	0.850645	794976	8	0.184396	0.00284659	40618.4	1	1	0.819063	1.81069e+06	8	0.00717529	0.000617714	102644	1	0.950902	0.797882	333020	4	0.622044
AGKEPGLQIWR		3	sp|P06396|GELS_HUMAN	418.903	0.00101834	0.000951036	4.14684e+06	8	0.0113152	0.00169039	4.31358e+06	8	0.055023	0.00218716	3.52831e+06	8	0.171202	0.00738271	649512	7	0.412079	0.029327	965812	6	0.522714	0.182608	342392	6	0.783307	0.637925	4.30309e+06	8	0.093091	0.00284659	407468	6	0.254562	0.0363874	3.1207e+06	8	0.0181208	0.000617714	512318	7	0.326706	0.0670228	670894	6	0.265696
AGKPVICATQMLESMIK	7 unknown (C+57.021464)	3	sp|P14618|KPYM_HUMAN	626.328	0.00106846	0.000951036	25773.1	4	0.769956	0.447184	2776.45	1	0.83141	0.582273	0	0	0.928661	0.777875	52580.1	2	0.645676	0.36104	18876.5	1	0.652492	0.407149	0	0	0.853863	0.726522	17808.9	1	0.894536	0.766005	17571.9	1	0.937276	0.771867	82548.4	3	0.580651	0.288302	5873.11	2	0.9708	0.813785	33432	2	0.127156
AGLLRPDYALLGHR		3	sp|Q96PD5|PGRP2_HUMAN	517.963	0.0591628	0.00328055	0	0	0.0708527	0.00305193	0	0	0.231313	0.0242617	0	0	0.256826	0.0221413	0	0	0.962903	0.835077	0	0	0.93042	0.769873	0	0	0.379004	0.0310385	0	0	0.615506	0.305686	0	0	0.530569	0.221879	0	0	0.288256	0.0481029	0	0	0.861173	0.640454	0	0	0.675926
AGMVNAWTPSSNDDNPWIQVNLLR		3	sp|Q08431|MFGM_HUMAN	900.106	0.00896371	0.000951036	166701	5	0.00557999	0.000678895	0	0	0.982235	0.799244	0	0	0.865738	0.688543	36775.6	2	1	0.871364	50038.9	2	1	0.844759	5513.72	1	0.920919	0.788972	0	0	0.98932	0.829843	0	0	0.84668	0.63098	114121	2	0.846652	0.663666	5511.48	1	0.482569	0.171048	6602.21	1	0.743044
AGNNMLLVGVHGPR		3	sp|P21333|FLNA_HUMAN	478.926	0.000795603	0.000951036	1.8838e+06	8	0.00365227	0.000678895	1517231	8	0.0121168	0.00103973	1.32616e+06	8	0.00445994	0.00105515	669997	6	0.814163	0.68643	321840	5	0.353196	0.0193974	297810	4	0.527003	0.199263	1315470	7	0.138981	0.00284659	71975.9	3	0.866179	0.691094	1.81745e+06	8	0.0296354	0.000617714	157535	5	0.913714	0.760731	287558	4	0.290108
AGQAVDDFIEK		2	sp|P52209|6PGD_HUMAN	596.796	0.114759	0.00735756	420247	6	0.712534	0.36585	524308	7	0.633583	0.323371	306111	6	0.717006	0.436225	231473	4	1	0.871364	54789.2	3	0.914165	0.75603	61818.8	4	0.791712	0.649641	450995	6	0.528163	0.15701	111276	6	0.328713	0.0679726	326091	6	0.560362	0.266729	25605.4	3	0.896141	0.718397	104643	3	0.935212
AGQSAAGAAPGGGVDTR		2	sp|P21333|FLNA_HUMAN	721.853	5.12171e-05	0.000951036	13208900	8	5.53423e-05	0.000678895	16109172	8	0.00123851	0.00103973	18201654	8	0.000375371	0.00105515	8505397	8	0.0380364	0.00345153	4637850	8	0.0410106	0.00146271	2.97651e+06	8	0.0456816	0.00115964	15786207	8	0.0105796	0.00176593	1092951	8	0.0743197	0.00133221	14248149	8	0.000204533	0.000617714	3912675	8	0.00839075	0.00076725	3.40706e+06	8	0.0015939
AGSDGESIGNCPFSQR	11 unknown (C+57.021464)	2	sp|Q9Y696|CLIC4_HUMAN	841.365	0.147013	0.00926821	112217	3	0.989426	0.776719	133231	5	0.802267	0.533085	114062	3	0.856074	0.671483	65088	2	0.842037	0.717167	150368	3	1	0.854357	15642.6	1	0.819061	0.685144	96134	2	0.84561	0.713514	9234.99	1	0.9088	0.751943	269620	5	0.863967	0.688134	32515.8	2	1	0.848018	71455.3	1	1
AGTLTVEELGATLTSLLAQAQAQAR		3	sp|P58107|EPIPL_HUMAN	838.457	0.0403907	0.00159651	779661	6	0.332074	0.0630924	0	0	0.948142	0.767418	0	0	0.905272	0.7611	9189.27	1	1	0.871629	7240.76	1	0.935938	0.776207	0	0	0.972297	0.816896	4397.55	1	0.940811	0.799502	20191.6	3	0.778326	0.50528	7342.05	2	0.976121	0.776498	40.5479	1	0.730476	0.437133	423122	3	0.10188
AGTQIENIEEDFR		2	sp|P12814|ACTN1_HUMAN	761.363	0.0180609	0.00130283	39477.9	2	1	0.783091	36149.9	2	0.960638	0.781189	47129.8	4	0.890287	0.738731	581931	5	0.562516	0.19674	16701.4	2	0.956584	0.793313	14334.9	2	0.959399	0.813345	71827.5	5	0.928921	0.792857	0	0	1	0.799956	238556	3	1	0.789232	19643.1	2	0.973729	0.81525	17963.6	3	0.939264
AGVAPLQVK		2	sp|P21333|FLNA_HUMAN	441.774	0.0306551	0.00130283	9081970	8	0.0103376	0.00144972	12806290	8	0.0212131	0.00103973	11730250	8	0.0396682	0.00170079	2.81739e+06	8	0.594702	0.252891	2.10727e+06	7	0.239911	0.00481481	1.0399e+06	8	0.172074	0.00115964	10271364	8	0.196022	0.00284659	397937	6	0.168204	0.00794162	7.82063e+06	8	0.0337251	0.000617714	1.51668e+06	8	0.123105	0.00363737	1.29197e+06	6	0.0714986
AGVETTTPSK		2	sp|P0DOY2|IGLC2_HUMAN,sp|P0DOY3|IGLC3_HUMAN	495.759	0.0151557	0.00123971	15013889	8	0.00411582	0.000678895	4560907	8	0.0126712	0.00103973	20169240	8	0.0269954	0.00170079	16176279	8	0.147543	0.00345153	11659042	8	0.0691235	0.00146271	10006306	8	0.109675	0.00115964	6184801	8	0.164829	0.00284659	4.47301e+06	8	0.0198194	0.000824134	25574558	8	0.00587081	0.000617714	5.74389e+06	8	0.0315137	0.00076725	13407540	8	0.0043647
AHAWPSPYKDYEVK		3	sp|Q8NFJ5|RAI3_HUMAN	564.279	0.0110532	0.00123971	24431.9	2	0.860172	0.607693	402808	4	0.939499	0.75615	23320.6	3	0.893397	0.743363	360400	3	0.995354	0.863053	2.09336e+06	3	0.861653	0.697745	24857	2	0.938409	0.800386	822268	4	0.900983	0.77025	42029.2	3	0.860578	0.674019	2.13705e+06	4	0.820559	0.599596	706306	4	0.756624	0.48106	907769	3	0.816789
AHDGGIYAISWSPDSTHLLSASGDK		3	sp|O75083|WDR1_HUMAN	862.414	0.00362181	0.000951036	6059.72	1	0.638241	0.278916	0	0	0.947894	0.767	0	0	0.883006	0.727244	100508	3	0.837598	0.714579	11786.3	3	0.996385	0.83167	0	0	0.922976	0.791293	6686.87	1	0.880757	0.750537	0	0	0.494361	0.185298	164991	6	0.310507	0.0579063	0	0	0.971524	0.813902	0	0	0.987626
AHITLGCAADVEAVQTGLDLLEILR	7 unknown (C+57.021464)	3	sp|P09543|CN37_HUMAN	893.478	0.103078	0.00620909	31944	1	0.502062	0.161182	0	0	0.887752	0.673961	0	0	0.88653	0.733239	0	0	0.985565	0.854865	0	0	0.988368	0.825196	0	0	0.884484	0.760117	0	0	0.98679	0.829214	0	0	0.596611	0.288785	0	0	0.732197	0.452042	0	0	0.994184	0.833935	27099.1	1	0.713112
AHLLSLVDVMQR		2	sp|P04275|VWF_HUMAN	691.385	0.00111439	0.000951036	35989724	8	0.00150565	0.000678895	49536832	8	0.00251998	0.00103973	33731568	8	0.00109163	0.00105515	43458044	8	0.0442056	0.00345153	52234552	8	0.0316405	0.00146271	11391818	8	0.0560104	0.00115964	18204322	8	0.0294191	0.00176593	26850268	8	0.00354697	0.000824134	51116904	8	0.00351235	0.000617714	25636510	8	0.00634321	0.00076725	30450852	8	0.00461206
AHVSFKPTVAQQR		3	sp|P19823|ITIH2_HUMAN	490.272	0.00144661	0.000951036	9523918	8	0.000775632	0.000678895	13394112	8	0.0110132	0.00103973	17066048	8	0.00700252	0.00105515	28822712	8	0.0999492	0.00345153	9690132	8	0.0383111	0.00146271	2.01145e+06	7	0.158237	0.00115964	11095210	8	0.0631356	0.00176593	5.97426e+06	8	0.0182566	0.000824134	61880388	8	0.00152212	0.000617714	6.58941e+06	8	0.0125925	0.00076725	11996377	8	0.000431952
AHYGGFTVQNEANK		2	sp|P02675|FIBB_HUMAN	768.366	4.55916e-06	0.000951036	342891392	8	4.31817e-05	0.000678895	403932736	8	0.000133561	0.00103973	483724864	8	6.49011e-05	0.00105515	1139425408	8	0.00614798	0.00345153	786920960	8	0.00628806	0.00146271	443646432	8	0.0102829	0.00115964	512089984	8	0.00435596	0.00176593	50469172	8	0.000978167	0.000824134	1271786880	8	0.000156006	0.000617714	740782848	8	0.000783913	0.00076725	872179328	8	0.000299312
AHYGGFTVQNEANKYQISVNK		3	sp|P02675|FIBB_HUMAN	790.061	0.00097258	0.000951036	17092370	8	0.000347177	0.000678895	23955866	8	0.00300823	0.00103973	17952086	8	0.00139942	0.00105515	44994912	8	0.0204054	0.00345153	20518536	8	0.0241184	0.00146271	12339231	8	0.072037	0.00115964	20332492	8	0.0237935	0.00176593	745203	6	0.0609593	0.00133221	45584800	8	0.0031408	0.000617714	21170186	8	0.00689681	0.00076725	40379516	8	0.00575868
AIADTGANVVVTGGK		2	sp|P50990|TCPQ_HUMAN	686.875	0.140085	0.00843406	175808	4	0.903685	0.687236	230443	5	0.889025	0.675819	140042	5	0.764705	0.515233	1.4461e+06	3	0.817037	0.689403	44372.7	5	0.78518	0.604074	2.11127e+06	5	0.795871	0.656842	372405	6	0.9324	0.793167	142885	5	0.8698	0.697965	960665	3	0.741044	0.461147	164564	3	0.989108	0.828646	221292	3	0.822192
AIANECQANFISIK	6 unknown (C+57.021464)	2	sp|P55072|TERA_HUMAN	789.901	0.00160591	0.000951036	283890	7	0.215173	0.0217032	218236	5	0.140308	0.00475611	158408	5	0.795198	0.567114	43316	2	0.671316	0.417815	74420.1	2	0.941431	0.782489	212175	3	0.884679	0.760202	76438.2	2	0.910845	0.778331	23903.2	2	0.861055	0.67458	452770	8	0.0557801	0.000617714	9996.11	1	0.800231	0.544866	43346	1	0.853952
AIDLFTDAIK		2	sp|Q8IZP2|ST134_HUMAN,sp|P50502|F10A1_HUMAN,sp|Q8NFI4|F10A5_HUMAN	553.808	0.0341592	0.00130283	321575	6	0.0922272	0.00457186	310543	5	0.0932416	0.00246064	328930	4	0.0779877	0.00245998	124817	4	0.931198	0.808715	174782	3	0.810728	0.63251	133514	4	0.242524	0.0031875	669567	6	0.186581	0.00284659	57386	3	0.147252	0.00347721	284858	4	1	0.790826	78918	3	0.895921	0.718397	135239	5	0.589177
AIDTIYQTTDFSGIR		2	sp|O14672|ADA10_HUMAN	850.928	0.00274234	0.000951036	326327	6	0.620757	0.262131	494648	5	0.137538	0.00418967	324584	5	0.174291	0.00795344	990061	6	0.514387	0.11306	938541	7	0.186816	0.00361449	34611	3	0.873902	0.752358	1.29124e+06	7	0.0712278	0.00176593	0	0	1	0.801813	2350644	7	0.00574998	0.000617714	98098.3	4	0.78958	0.530386	340318	6	0.640475
AIEDYINEFSVR		2	sp|P02748|CO9_HUMAN	728.359	0.000335836	0.000951036	755217	7	0.0116863	0.00169039	660694	8	0.00775798	0.00103973	571636	7	0.00677373	0.00105515	4.99645e+06	8	0.0547113	0.00345153	892585	8	0.0531337	0.00146271	678408	8	0.0672353	0.00115964	322234	7	0.175048	0.00284659	242356	7	0.025079	0.000824134	5735969	8	0.000990093	0.000617714	527703	8	0.00760053	0.00076725	1.64146e+06	8	0.0045967
AIEINPDSAQPYK		2	sp|Q8IZP2|ST134_HUMAN,sp|P50502|F10A1_HUMAN,sp|Q8NFI4|F10A5_HUMAN	723.367	0.0675507	0.00391228	566200	4	0.571123	0.218446	608606	4	0.417296	0.105553	521553	4	0.396591	0.0829265	226382	6	0.975055	0.84574	72506.2	5	0.940065	0.781375	241254	5	0.921932	0.789907	1.00644e+06	7	0.592674	0.264158	71223.4	3	0.728568	0.437677	23235.9	5	0.932609	0.745782	43589.7	3	0.811169	0.561818	170930	4	0.892747
AIFLADGNVFTTGFSR		2	sp|Q9ULV4|COR1C_HUMAN	858.441	0.00139908	0.000951036	1.66448e+06	8	0.00585432	0.000678895	83515.2	5	0.901627	0.697098	20116.6	4	0.640693	0.338063	180772	7	0.747109	0.56235	157362	7	0.239868	0.00481481	41588.3	5	0.814835	0.680995	144045	5	0.427385	0.045827	143504	6	0.0433901	0.00133221	455117	7	0.142583	0.00449618	44207.5	4	0.862498	0.641656	798646	8	0.00872528
AIGYLNTGYQR		2	sp|P01023|A2MG_HUMAN	628.325	0.00883948	0.000951036	1044512832	8	0.00584605	0.000678895	1346193920	8	0.0067616	0.00103973	1140293376	8	0.006763	0.00105515	1163922944	8	0.133878	0.00345153	1141543936	8	0.0490583	0.00146271	595140096	8	0.0668302	0.00115964	1159517440	8	0.0780291	0.00284659	549562624	8	0.00773201	0.000824134	1598808960	8	0.00584727	0.000617714	435965472	8	0.0106224	0.00076725	1741113856	8	0.00746389
AIIASNIMYIVGQYPR		2	sp|O14980|XPO1_HUMAN	904.99	0.0459344	0.00186076	371010	5	0.0276215	0.00191487	0	0	0.936043	0.750469	0	0	0.874444	0.707769	55031.6	2	0.729424	0.526645	32336.5	1	0.718005	0.506432	0	0	1	0.831394	0	0	0.844237	0.711866	0	0	0.862208	0.677472	314639	2	0.817112	0.591602	0	0	0.905593	0.74101	103847	3	0.839997
AILVDLEPGTMDSVR		2	sp|P07437|TBB5_HUMAN,sp|Q13509|TBB3_HUMAN	808.422	0.00989358	0.00123971	564842	5	0.0656791	0.0026571	151625	4	0.278556	0.0382821	80880.8	2	0.951734	0.792661	237833	4	0.894057	0.773343	56052.7	1	0.991225	0.826098	0	0	0.899739	0.775819	134316	3	0.368316	0.0185055	18595.7	2	1	0.825565	442325	4	0.224929	0.0224539	55956.9	2	1	0.837997	284297	4	0.268145
AIPDLTAPVAAVQAAVSNLVR		3	sp|P18206|VINC_HUMAN	692.732	0.0030992	0.000951036	240447	5	0.141914	0.00992683	0	0	1	0.844262	7364.73	1	1	0.816487	66586.5	3	1	0.889664	368834	6	0.310481	0.00909534	0	0	0.912046	0.782709	114153	5	0.582551	0.246748	6626.6	1	0.980936	0.791926	160498	5	0.174399	0.00815245	6052.3	1	0.988157	0.828646	116163	5	0.647602
AIQFYLEFKPLLLNDLLMVLSPR		3	sp|Q00610|CLH1_HUMAN	911.852	0.0101356	0.00123971	963536	8	0.034475	0.00191487	0	0	0.991989	0.809886	0	0	0.941991	0.7872	0	0	0.939355	0.818458	0	0	0.882556	0.722119	0	0	0.891013	0.767794	0	0	0.669873	0.423428	15991	1	0.0532744	0.00133221	0	0	0.857672	0.682102	29422.9	2	0.0857182	0.00230821	408373	5	0.014374
AIQLTYNPDESSKPNMIDAATLK		3	sp|P02679|FIBG_HUMAN	840.76	8.19885e-05	0.000951036	304861664	8	0.000166755	0.000678895	307608384	8	0.000263515	0.00103973	178347440	8	5.04476e-05	0.00105515	1767080448	8	0.0190626	0.00345153	531066976	8	0.027907	0.00146271	319456896	8	0.0122974	0.00115964	322028384	8	0.00715232	0.00176593	15942910	8	0.000382302	0.000824134	2376908288	8	0.00123863	0.000617714	326951968	8	0.000378933	0.00076725	1833636608	8	0.00294859
AISGLTIDGHAVGAK		3	sp|Q9Y6R7|FCGBP_HUMAN	470.596	0.133397	0.00825535	12443330	8	0.0506087	0.00191487	12965826	8	0.0685995	0.00218716	11374534	8	0.145104	0.00619824	18023656	8	0.324446	0.00994824	2167831	8	0.331907	0.0154701	3.32283e+06	8	0.289959	0.00403967	2.74883e+06	8	0.44497	0.0606159	4789654	8	0.0652475	0.00133221	3.51098e+06	8	0.144052	0.00449618	4.8407e+06	8	0.121731	0.00363737	9222063	8	0.0374879
AITPPHPASQANIIFDITEGNLR		3	sp|P23142|FBLN1_HUMAN	825.771	0.0164314	0.00130283	252866	7	0.142511	0.00992683	0	0	0.914147	0.719958	9555.71	2	0.655576	0.348222	493424	8	0.386534	0.0221827	43404.7	4	0.926045	0.765397	40680.2	1	0.871685	0.748366	19177.2	4	0.935445	0.793651	37854.3	4	0.865882	0.689847	1.57433e+06	8	0.00756976	0.000617714	15152	2	0.783886	0.524185	216585	6	0.131245
AITVFSPDGHLFQVEYAQEAVK		3	sp|O14818|PSA7_HUMAN	817.085	0.150312	0.00969428	0	0	0.177578	0.0148273	0	0	0.457704	0.137372	0	0	0.495177	0.162268	0	0	0.760173	0.589198	0	0	0.801135	0.622025	0	0	0.599244	0.346396	0	0	0.640711	0.366126	0	0	0.588037	0.278687	0	0	0.792118	0.546373	0	0	0.788123	0.528994	0	0	0.832462
AIVAGDQNVEYK		2	sp|Q13642|FHL1_HUMAN	653.836	0.0187119	0.00130283	1.42761e+06	8	0.624505	0.264246	2.02332e+06	8	0.090679	0.00246064	1.93753e+06	8	0.343523	0.0521202	694846	7	1	0.903846	160229	5	0.884957	0.725233	171277	5	1	0.835191	1.60649e+06	8	0.360046	0.0141487	126369	5	0.999506	0.79844	1.78143e+06	8	0.16895	0.00815245	555347	8	0.464439	0.158187	409262	6	0.653029
AKLEEQAQQIR		2	sp|P02649|APOE_HUMAN	657.362	0.000374501	0.000951036	226851776	8	0.000895318	0.000678895	332073760	8	0.00256936	0.00103973	389022784	8	0.00165409	0.00105515	156741824	8	0.0335619	0.00345153	804371712	8	0.0330558	0.00146271	33532108	8	0.0614561	0.00115964	456625856	8	0.0400925	0.00176593	69976384	8	0.0064984	0.000824134	541964928	8	0.00290703	0.000617714	178153616	8	0.0153306	0.00076725	196366176	8	0.0100392
AKPALEDLR		2	sp|P02647|APOA1_HUMAN	506.793	0.0428958	0.00159651	99661096	8	0.0392716	0.00191487	166194112	8	0.022528	0.00103973	178716048	8	0.0289964	0.00170079	234721984	8	0.267411	0.00601455	59481872	8	0.165875	0.00290319	86974224	8	0.137549	0.00115964	126504728	8	0.249656	0.00418628	31370530	8	0.0435878	0.00133221	361778624	8	0.0193587	0.000617714	78835952	8	0.0409062	0.00076725	69597992	8	0.0269311
AKWDTANNPLYK		2	sp|P05106|ITB3_HUMAN	710.865	0.0153698	0.00123971	1356353	8	0.188475	0.0162171	1895807	8	0.0310259	0.00163727	1.67837e+06	7	0.305059	0.0365868	336204	6	0.837024	0.714317	932274	7	0.283021	0.00590938	227818	3	0.918024	0.787041	2.26761e+06	8	0.225791	0.00350928	53994.7	2	1	0.822	1650992	7	0.109856	0.00179165	241899	6	0.890506	0.705493	168246	6	0.852919
ALAAVLEELR		2	sp|P26022|PTX3_HUMAN	542.822	0.0590166	0.00328055	18469.1	2	1	0.784006	17263.1	2	1	0.831689	15682.8	2	0.964399	0.800741	70660.7	4	1	0.884447	26974.5	2	0.983103	0.819521	0	0	0.803089	0.665985	204890	4	0.312666	0.0074342	179828	4	0.056533	0.00133221	21962.6	2	1	0.813154	42327.3	3	1	0.83904	69501.4	2	0.290281
ALAEEWSCPFMETSAK	8 unknown (C+57.021464)	2	sp|P61225|RAP2B_HUMAN	928.913	0.0770692	0.00409888	12172.6	2	1	0.788227	4858.97	1	0.908905	0.711597	7783.61	1	0.830808	0.626034	3470.88	2	0.802856	0.668795	10929.1	1	0.869985	0.708049	4925.59	1	0.872178	0.748883	5537.75	1	0.849169	0.715925	6576.36	1	0.883985	0.718916	114757	1	0.880058	0.70307	8600.14	1	0.879896	0.676595	72440	1	0.888799
ALASQLQDSLK		2	sp|P18206|VINC_HUMAN	587.327	0.0148073	0.00123971	14505451	8	0.039092	0.00191487	15824745	8	0.0306326	0.00163727	13205737	8	0.0292659	0.00170079	3.13413e+06	8	0.419934	0.035014	3.48012e+06	8	0.19302	0.00361449	1.9373e+06	8	0.199892	0.00115964	12344122	8	0.215101	0.00284659	968086	8	0.129965	0.00240199	13241018	8	0.0160289	0.000617714	2.44152e+06	8	0.0428114	0.00076725	2329801	8	0.120478
ALCLLLGPDFFTDVITIETADHAR	3 unknown (C+57.021464)	3	sp|Q14764|MVP_HUMAN	896.795	0.00115585	0.000951036	1.54542e+06	8	0.00185124	0.000678895	10283.6	1	0.936183	0.750797	4451.18	1	0.882431	0.7268	4848.74	1	0.62832	0.316809	0	0	0.648655	0.403017	0	0	0.933026	0.795873	4969.82	1	0.784648	0.628519	181927	3	0.0828911	0.00133221	0	0	0.449664	0.162764	33171	4	0.22201	0.0199765	603915	8	0.0186341
ALDFIASK		2	sp|P12814|ACTN1_HUMAN,sp|O43707|ACTN4_HUMAN	432.745	0.0512849	0.00243809	2.1451e+06	6	0.105227	0.00600969	2.39799e+06	6	0.038358	0.00163727	2.37313e+06	5	0.0532236	0.00170079	768180	6	0.528174	0.139001	263786	2	0.54926	0.229996	344887	5	0.261626	0.0031875	831582	4	0.484578	0.100135	315332	4	0.132851	0.00295307	903958	5	0.0564816	0.000617714	430605	3	0.0784213	0.00076725	162486	3	0.440131
ALDGAFTEENR		2	sp|Q9Y490|TLN1_HUMAN	611.789	0.00195009	0.000951036	16786966	7	0.00450859	0.000678895	23403800	7	0.00805767	0.00103973	21474032	7	0.00404444	0.00105515	6.15646e+06	6	0.299227	0.00681668	5340930	7	0.212994	0.00481481	3.02169e+06	7	0.138061	0.00115964	26667442	7	0.0627764	0.00176593	1.05561e+06	6	0.0723559	0.00133221	16807314	7	0.0219036	0.000617714	3.11783e+06	7	0.0559994	0.00076725	2716713	6	0.122231
ALDLFSDNAPPPELLEIINEDIAK		3	sp|Q15084|PDIA6_HUMAN	879.793	0.0106399	0.00123971	234739	5	0.0255574	0.00169039	0	0	1	0.86083	0	0	0.916562	0.770387	0	0	0.932607	0.810746	0	0	1	0.836285	0	0	0.988422	0.824429	0	0	1	0.851737	6211.89	1	0.669794	0.364574	0	0	0.969374	0.773128	5349.25	1	0.617088	0.308392	61872.9	3	0.148516
ALDVSASDDEIAR		2	sp|P13798|ACPH_HUMAN	681.331	0.00207836	0.000951036	636260	5	0.344528	0.0672012	831858	6	0.220248	0.0216755	604780	5	0.499724	0.167051	1.73768e+06	5	0.901761	0.779891	18347734	5	0.990234	0.82575	437424	6	0.77275	0.623534	497083	5	0.765576	0.595731	676087	5	0.0858101	0.00133221	638420	4	0.825872	0.614663	6403069	5	0.878655	0.674796	460208	5	0.647253
ALDYYMLR		2	sp|Q9Y490|TLN1_HUMAN	522.763	0.0466692	0.00186076	0	0	0.0357805	0.00191487	0	0	0.0633244	0.00218716	0	0	0.0663149	0.00245998	0	0	0.921415	0.799349	0	0	0.416455	0.0513273	0	0	0.630427	0.401113	0	0	0.49421	0.110988	0	0	1	0.823977	0	0	0.252643	0.0335078	0	0	0.958169	0.802601	0	0	0.909723
ALEATTEHIR		2	sp|Q9Y490|TLN1_HUMAN	570.804	0.00605977	0.000951036	2419219	8	0.0317824	0.00191487	3.31029e+06	8	0.0391286	0.00163727	4339141	8	0.133269	0.00576638	1.1561e+06	8	0.595474	0.25359	980289	8	0.127113	0.00290319	195396	5	0.668891	0.473885	3677304	8	0.0944542	0.00284659	95947.6	2	0.587185	0.278015	4.44687e+06	8	0.0121353	0.000617714	508062	6	0.195942	0.0117288	412246	7	0.407339
ALEEANADLEVK		2	sp|P08779|K1C16_HUMAN,sp|P19012|K1C15_HUMAN,sp|P02533|K1C14_HUMAN	651.333	0.00260233	0.000951036	704772	8	0.4673	0.137796	1.00218e+06	8	0.21554	0.0192404	968707	8	0.17489	0.00795344	5.46028e+06	8	0.140349	0.00345153	182861	4	0.79979	0.621983	114302	3	0.807838	0.670107	1.31716e+06	8	0.274971	0.00485052	64492.9	4	0.851064	0.641264	656392	6	0.603174	0.309367	80841.7	4	0.891402	0.705613	2807616	8	0.0333185
ALEESNYELEGK		2	sp|P13645|K1C10_HUMAN	691.328	0.000495105	0.000951036	56254104	8	0.000484072	0.000678895	82129536	8	0.00349527	0.00103973	74921984	8	0.00199677	0.00105515	37613232	8	0.0542962	0.00345153	7722955	8	0.0371113	0.00146271	10908410	8	0.0564178	0.00115964	31020668	8	0.0361695	0.00176593	41576992	8	0.00486018	0.000824134	2.09394e+06	8	0.00313626	0.000617714	6.19507e+06	8	0.00753374	0.00076725	7.43456e+06	8	0.00185588
ALEFVAR		2	sp|P12111|CO6A3_HUMAN	403.232	0.0335723	0.00130283	2115080	5	0.0270335	0.00169039	2.00333e+06	5	0.0446712	0.00163727	2097843	6	0.191088	0.00955269	1386623	5	0.650108	0.371002	3619896	5	0.128252	0.00290319	595597	4	0.230671	0.0031875	1.27701e+06	5	0.24599	0.00350928	1.12461e+06	5	0.122219	0.00179754	1.38518e+06	5	0.061331	0.00119432	1.6362e+06	5	0.0607	0.00076725	2.1213e+06	5	0.021559
ALEGLQYPFAVTSYGK		2	sp|P14543|NID1_HUMAN	872.451	0.0198747	0.00130283	64285.5	4	0.79746	0.493588	93194.4	3	0.129067	0.00362744	43040.7	2	0.49737	0.164675	418680	4	0.569341	0.211811	236684	3	0.456157	0.0869299	64731.7	2	0.629665	0.401113	67341.5	2	0.731809	0.534739	0	0	0.992768	0.795213	348056	5	0.123285	0.00230873	79886.7	3	0.686306	0.385168	512798	6	0.0681783
ALEILQEEDLIDEDDIPVR		3	sp|P0C0L4|CO4A_HUMAN	742.378	0.0189694	0.00130283	0	0	0.655627	0.297275	0	0	0.883097	0.667266	0	0	0.854099	0.668308	0	0	0.887547	0.766325	0	0	0.983984	0.820823	0	0	0.878277	0.755048	0	0	0.908888	0.776526	0	0	0.89057	0.730231	0	0	0.0352317	0.000617714	0	0	0.916374	0.765447	0	0	0.518098
ALELDSNLYR		2	sp|P35579|MYH9_HUMAN	597.312	0.00224195	0.000951036	2695291	5	0.0233515	0.00169039	3.08926e+06	5	0.020168	0.00103973	2.54194e+06	5	0.0114464	0.00105515	1.5382e+06	5	0.386851	0.0221827	809378	5	0.227302	0.00481481	737777	5	0.573453	0.29064	1.76702e+06	5	0.246148	0.00350928	401657	4	0.200115	0.0145695	4325663	5	0.0512103	0.000617714	575992	4	0.151504	0.00483524	484080	5	0.347848
ALELEQER		2	sp|P26038|MOES_HUMAN	494.259	0.0287588	0.00130283	7.46963e+06	7	0.0254732	0.00169039	11122565	7	0.0322599	0.00163727	10225681	7	0.100412	0.00310126	6121134	7	0.371487	0.0178519	8053652	7	0.0812821	0.00146271	2.75715e+06	7	0.156079	0.00115964	11512527	7	0.232405	0.00350928	7519224	7	0.0365566	0.000824134	6315258	7	0.0558304	0.000617714	4635340	6	0.0616081	0.00076725	3.49011e+06	6	0.0578346
ALGDLISATK		2	sp|Q9Y490|TLN1_HUMAN	494.787	0.00516956	0.000951036	13352630	8	0.00537302	0.000678895	16018843	8	0.0135047	0.00103973	14194899	8	0.0108477	0.00105515	2988250	8	0.166539	0.00397391	4.08312e+06	8	0.0648423	0.00146271	1.46774e+06	7	0.16216	0.00115964	16473760	8	0.0824583	0.00284659	764521	6	0.114089	0.00179754	13673704	8	0.00497002	0.000617714	2006706	8	0.0189095	0.00076725	2108870	8	0.0300359
ALGQNPTNAEVLK		2	sp|P60660|MYL6_HUMAN	677.87	0.00292474	0.000951036	334535	5	1	0.821608	289901	5	1	0.825662	340686	4	0.795627	0.567114	1.09259e+06	3	0.988817	0.856613	132269	2	0.980355	0.816585	73726.6	3	0.97642	0.819542	157890	4	0.974344	0.81952	90915	2	0.935604	0.771386	436230	5	0.826338	0.615868	38222.6	3	0.953483	0.799632	162254	2	0.866136
ALGSVGPVDLLVNNAAVALLQPFLEVTK		3	sp|Q7Z4W1|DCXR_HUMAN	950.211	8.27424e-05	0.000951036	1946149	8	0.00789826	0.000678895	0	0	1	0.815262	6557.42	1	0.97447	0.804729	7331.64	1	1	0.906217	0	0	0.991017	0.826017	0	0	1	0.867223	5044.06	1	0.888706	0.758853	0	0	0.751756	0.467473	0	0	0.950938	0.758922	131479	6	0.0203828	0.00076725	449963	7	0.373436
ALGVLAQLIWSR		2	sp|O75390|CISY_HUMAN	663.898	0.00185379	0.000951036	632652	7	0.0039825	0.000678895	0	0	0.722703	0.429978	21218.1	2	0.837844	0.636736	4572.45	1	1	0.881491	9515.46	1	0.843963	0.678327	0	0	0.845241	0.716679	0	0	0.765521	0.595394	4214.45	1	0.869412	0.697875	12111.8	2	0.86623	0.69052	0	0	0.914675	0.761999	122602	5	0.0411547
ALIAAQYSGAQVR		2	sp|P26641|EF1G_HUMAN	674.373	0.012071	0.00123971	1.36483e+06	8	0.422272	0.112224	1.04118e+06	7	0.395986	0.0920144	560356	7	0.587428	0.272511	1787218	5	0.959155	0.834364	367892	5	0.939611	0.780953	1.77708e+06	4	0.818783	0.685117	1.00236e+06	7	0.788939	0.637754	253787	5	0.606624	0.298664	1.32726e+06	7	0.495705	0.207932	168587	6	0.90522	0.740447	624462	5	0.845571
ALIGATNPADAPPGTIR		2	sp|Q13232|NDK3_HUMAN	817.947	0.0486015	0.00186076	10445.4	2	0.82497	0.541461	29586.4	1	0.987119	0.804704	9973.55	1	0.933416	0.781297	109071	4	0.96229	0.834836	25281.7	1	0.843008	0.676723	16413.5	3	0.88433	0.760117	12698.7	1	1	0.835168	5406.84	1	0.846874	0.631549	58657	3	0.819124	0.597689	32694.2	1	0.933612	0.784377	98754.6	3	0.905502
ALILVGLER		2	sp|P12111|CO6A3_HUMAN	492.316	0.027838	0.00130283	466201	3	0.0314215	0.00191487	423108	3	0.0424924	0.00163727	388628	3	0.0550694	0.00170079	567144	3	0.289878	0.00681668	1.19499e+06	3	0.115202	0.00290319	196753	3	0.233604	0.0031875	418246	3	0.262927	0.00418628	259808	3	0.0427126	0.00133221	491939	3	0.0604457	0.000617714	450773	3	0.0412472	0.00076725	721247	3	0.0163659
ALLAYAFALAGNQDK		2	sp|P01023|A2MG_HUMAN	783.42	5.1445e-05	0.000951036	28384628	8	0.000376307	0.000678895	26179044	8	0.000578873	0.00103973	22712506	8	0.000189474	0.00105515	226508384	8	0.0197403	0.00345153	79350584	8	0.0197324	0.00146271	16617306	8	0.023407	0.00115964	33197954	8	0.0121226	0.00176593	22070240	8	0.000906187	0.000824134	334229024	8	0.000343149	0.000617714	8283505	8	0.00192818	0.00076725	190717568	8	0.000754241
ALLAYAFALAGNQDKR		3	sp|P01023|A2MG_HUMAN	574.649	0.00125493	0.000951036	30071256	8	0.000142481	0.000678895	30989084	8	0.00406941	0.00103973	25364370	8	0.00917461	0.00105515	85499544	8	0.0729468	0.00345153	30696808	8	0.0460531	0.00146271	15260731	8	0.0818734	0.00115964	27254594	8	0.0388545	0.00176593	12658105	8	0.0200612	0.000824134	168101952	8	0.0199028	0.000617714	9767478	8	0.0109613	0.00076725	115407648	8	0.00437375
ALLELQLEPEELYQTFQR		3	sp|P13639|EF2_HUMAN	740.723	2.51763e-05	0.000951036	8211726	8	1.80927e-05	0.000678895	71763.7	5	0.864228	0.634376	45514.8	4	0.865521	0.687926	47539.4	2	1	0.892856	12111.9	2	0.952307	0.790019	0	0	0.760477	0.606574	93456	7	0.271086	0.00485052	190015	7	0.011776	0.000824134	37202.3	1	0.580045	0.287957	354933	8	0.00157133	0.00076725	3.03334e+06	8	0.00019563
ALLFIPR		2	sp|P08238|HS90B_HUMAN	415.268	0.0284817	0.00130283	827664	5	0.0423661	0.00191487	796789	5	0.0510347	0.00218716	595449	5	0.08598	0.00310126	237096	5	0.748176	0.563651	206560	5	0.401215	0.0398991	111559	5	0.899465	0.775819	779881	5	0.29794	0.00689318	185428	5	0.0588465	0.00133221	499600	5	0.0654105	0.00119432	121825	5	0.344099	0.0734378	216129	5	0.132823
ALLFVPR		2	sp|P07900|HS90A_HUMAN	408.261	0.03457	0.00130283	1.59049e+06	4	0.0259646	0.00169039	1.52214e+06	4	0.0287053	0.00163727	1.49984e+06	4	0.0654577	0.00170079	463647	4	0.4727	0.0690204	450252	4	0.240523	0.00481481	249775	4	0.180366	0.00115964	1395746	4	0.198667	0.00284659	295535	4	0.0713112	0.00133221	1.11188e+06	4	0.042935	0.000617714	243734	4	0.100977	0.00230821	374122	4	0.127058
ALLLGWVPTR		2	sp|Q96RI0|PAR4_HUMAN	563.343	0.121405	0.00790606	287304	6	0.682984	0.331352	350862	4	0.761376	0.477727	337196	4	0.768607	0.522822	480767	5	0.91536	0.796833	970451	5	0.507658	0.159599	101769	4	1	0.83877	822523	7	0.567968	0.218382	80984.3	4	0.784751	0.515577	820183	4	0.453935	0.165228	287559	4	0.744324	0.45654	314951	4	0.705197
ALLLPDYYLVTVMLSGIK		3	sp|Q7KZF4|SND1_HUMAN	670.385	0.000560516	0.000951036	1.58157e+06	6	0.00063421	0.000678895	0	0	0.980309	0.798848	0	0	0.944221	0.788107	0	0	1	0.90985	0	0	0.972182	0.808869	0	0	0.967516	0.816229	23386.6	2	0.999183	0.83472	20493.2	1	0.804754	0.543636	0	0	0.821028	0.600555	0	0	0.934239	0.784846	399665	8	0.00776628
ALLQMVQQFAVDFEK		2	sp|Q05193|DYN1_HUMAN	883.961	0.0861163	0.00459396	163885	3	0.155059	0.0114782	0	0	1	0.816446	0	0	1	0.82265	4427.59	1	0.882918	0.762516	0	0	1	0.85342	0	0	1	0.844282	0	0	1	0.835776	0	0	1	0.824203	0	0	1	0.817534	0	0	0.999638	0.835696	22016.5	2	0.617701
ALLQMVQQFGVDFEK		2	sp|P50570|DYN2_HUMAN	876.953	0.000801887	0.000951036	1.70796e+06	8	0.00145669	0.000678895	54172.9	3	1	0.856138	13370.4	1	1	0.832497	20195.8	2	0.928438	0.804722	18378.6	1	1	0.844908	0	0	1	0.832276	12276.9	1	1	0.862059	79306.9	4	0.438856	0.141254	13411.1	1	1	0.804379	76428	2	0.818873	0.570507	617712	8	0.00290783
ALLTPVAIAAGR		2	sp|P00390|GSHR_HUMAN	576.859	0.141269	0.00865261	817123	8	0.467215	0.137796	537430	6	0.605579	0.288867	451976	5	0.726345	0.451197	69514.2	2	0.868941	0.74787	245027	4	0.932444	0.771463	87504.5	2	0.896632	0.773681	753288	7	0.51599	0.136931	106378	2	0.865681	0.688571	329910	3	0.869769	0.693811	178132	2	0.914468	0.761903	225653	3	0.92082
ALLVEVQLLESK		2	sp|O00231|PSD11_HUMAN	671.403	0.0911091	0.00509261	1.81594e+06	8	0.159823	0.0124888	107744	4	0.936515	0.751417	959938	4	0.933843	0.781297	1.19365e+06	4	0.917324	0.799279	1.24455e+06	4	0.932456	0.771463	647735	2	0.952274	0.810363	453319	4	0.896481	0.768795	245918	4	0.685815	0.385313	1.34308e+06	3	1	0.8124	909395	3	0.81175	0.561892	654432	4	0.84502
ALLVTASQCQQPAENK	9 unknown (C+57.021464)	2	sp|Q01518|CAP1_HUMAN	879.446	0.000467381	0.000951036	2.06704e+06	8	0.00547451	0.000678895	3.46789e+06	8	0.00228751	0.00103973	3.35163e+06	8	0.00146975	0.00105515	1.96365e+06	8	0.338748	0.0128011	1.27606e+06	8	0.108855	0.00290319	346082	6	0.440994	0.0781946	3812515	8	0.0640984	0.00176593	191608	4	0.86034	0.673741	6921560	8	0.000625577	0.000617714	880713	8	0.0630022	0.00076725	433002	6	0.252439
ALLYEDALYTVLHR		3	sp|Q70J99|UN13D_HUMAN	559.638	0.0122496	0.00123971	594671	3	0.842061	0.575678	6144.64	1	0.856903	0.625215	0	0	0.515382	0.186493	5954.73	1	1	0.869528	1.52394e+06	4	0.697364	0.47652	14137.4	1	0.951759	0.810045	1.12788e+06	3	0.748323	0.563683	0	0	0.747055	0.461346	21657.6	2	0.997091	0.787324	0	0	0.640093	0.337045	14335.8	1	0.904074
ALMLQGVDLLADAVAVTMGPK		3	sp|P10809|CH60_HUMAN	705.051	0.000341432	0.000951036	1.84698e+06	8	0.000400583	0.000678895	0	0	1	0.863519	0	0	1	0.850209	6044.7	1	0.805058	0.670957	4992.05	2	1	0.881115	0	0	1	0.868022	3880.21	1	1	0.882582	87291.6	5	0.0763435	0.00133221	16509.2	4	0.875074	0.697416	17938.4	3	0.481731	0.169558	921941	8	0.00192683
ALNLGYALDYAQR		2	sp|P12111|CO6A3_HUMAN	734.383	0.0341754	0.00130283	24856.5	1	0.756639	0.426742	30697.4	1	0.932693	0.743264	19606.7	2	0.901129	0.755178	108693	1	0.311239	0.00681668	59665.7	1	0.206339	0.00439698	4877.33	1	0.821085	0.688451	12633.9	1	0.853735	0.721101	7504.31	1	0.857565	0.663446	125831	1	0.0444006	0.000617714	5812.68	1	0.900016	0.728119	97931.8	1	0.184863
ALNSIIDVYHK		3	sp|P05109|S10A8_HUMAN	424.903	0.0266281	0.00130283	376477	6	0.116951	0.00781406	439272	6	0.127648	0.00302995	441812	6	0.157483	0.00619824	80397.7	4	0.937213	0.816313	260939	4	0.780717	0.601631	39910.7	3	0.733293	0.569271	205479	6	0.588094	0.256342	1.17198e+06	8	0.0168344	0.000824134	50751.5	3	0.8354	0.638094	15486.4	3	0.817718	0.569057	101781	2	0.694375
ALPAPIEK		2	sp|P01860|IGHG3_HUMAN,sp|P01857|IGHG1_HUMAN	419.755	0.0492842	0.00215436	403225696	8	0.049859	0.00191487	556028800	8	0.0452827	0.00163727	540739456	8	0.0476677	0.00170079	194637120	8	0.345593	0.0145127	143150528	8	0.1043	0.00290319	192606192	8	0.147301	0.00115964	191186576	8	0.273226	0.00485052	189897520	8	0.0280274	0.000824134	1556734208	8	0.0210948	0.000617714	175134208	8	0.0324178	0.00076725	260528576	8	0.0217326
ALPAVQQNNLDEDLIR		2	sp|P22314|UBA1_HUMAN	904.979	0.000826261	0.000951036	118874	4	0.46443	0.136307	52475.4	4	1	0.82306	44819.8	3	0.93811	0.784466	16725.8	2	1	0.873033	43831.9	2	0.950655	0.789122	9683.81	1	0.780631	0.633298	58501.5	3	0.959662	0.811069	66145.9	1	0.975612	0.789308	115183	3	0.825947	0.614663	12883.7	1	0.914202	0.761404	180475	2	0.865493
ALPFWNEEIVPQIK		2	sp|P18669|PGAM1_HUMAN,sp|Q8N0Y7|PGAM4_HUMAN	842.459	0.00239424	0.000951036	108737	3	0.92011	0.711983	19921.2	1	0.962968	0.782713	4582.43	1	0.927225	0.777526	117436	2	1	0.872621	36274.5	2	0.759098	0.56675	0	0	0.928649	0.793296	64280.9	2	1	0.840349	7644.55	1	0.915375	0.756844	360233	5	0.142975	0.00449618	0	0	0.921501	0.771816	114685	3	0.895747
ALPGQLKPFETLLSQNQGGK		3	sp|P09211|GSTP1_HUMAN	709.392	0.0381108	0.00130283	77679.2	4	0.751795	0.419932	45591.8	4	0.938045	0.753766	21246.2	2	0.827306	0.619964	38173.8	3	1	0.907173	12682.7	2	0.918533	0.760158	0	0	0.890324	0.767543	45206.1	3	0.587132	0.25614	5714.97	1	0.857145	0.662572	344964	5	0.264302	0.0373544	8192.99	1	0.948115	0.795451	20868.1	2	0.74486
ALQLEEER		2	sp|P15311|EZRI_HUMAN	494.259	0.0312119	0.00130283	0	0	0.0737541	0.00305193	0	0	0.0521102	0.00218716	0	0	0.094356	0.00310126	0	0	0.45075	0.0548784	0	0	0.187051	0.00361449	0	0	0.298574	0.00403967	0	0	0.240078	0.00350928	0	0	0.0618424	0.00133221	0	0	0.161212	0.00775426	0	0	0.060688	0.00076725	0	0	0.0691736
ALQTVAQLILELIEK		2	sp|P58107|EPIPL_HUMAN	841.509	0.0452424	0.00186076	119342	2	1	0.823573	0	0	1	0.855265	0	0	0.971968	0.803971	8069.77	1	0.958849	0.834223	0	0	1	0.864151	0	0	1	0.839199	0	0	1	0.847663	6828	1	1	0.819076	0	0	1	0.816801	14615.5	1	0.834741	0.596579	7556.43	1	1
ALSTDPAAPNLK		2	sp|Q9Y490|TLN1_HUMAN	599.327	0.00232981	0.000951036	18619700	8	0.00228492	0.000678895	24580798	8	0.00702432	0.00103973	22851430	8	0.00539658	0.00105515	5.83209e+06	8	0.253542	0.00500889	5.29822e+06	8	0.136403	0.00290319	3503517	8	0.162537	0.00115964	26407208	8	0.0631689	0.00176593	1.02063e+06	7	0.0698153	0.00133221	19821012	8	0.00304973	0.000617714	3258024	8	0.0278872	0.00076725	3.22535e+06	8	0.0346962
ALSVVWDR		2	sp|P04275|VWF_HUMAN	473.261	0.0677398	0.00391228	121226016	8	0.0248227	0.00169039	141899264	8	0.0399443	0.00163727	115725304	8	0.055308	0.00170079	35294592	8	0.462802	0.0636621	69236952	8	0.0930421	0.00276766	44751524	8	0.154875	0.00115964	27843822	8	0.250845	0.00418628	132481016	8	0.041612	0.00133221	43314384	8	0.0444582	0.000617714	74662104	8	0.0377053	0.00076725	43192256	8	0.0136551
ALTDMPQMR		2	sp|P02671|FIBA_HUMAN	531.757	0.0049629	0.000951036	665314560	8	0.00433299	0.000678895	504447296	8	0.00564136	0.00103973	454503904	8	0.00471431	0.00105515	1043354880	8	0.104923	0.00345153	647629632	8	0.0479452	0.00146271	783633024	8	0.0905554	0.00115964	539893120	8	0.0664934	0.00176593	99368432	8	0.0218261	0.000824134	1287557888	8	0.00674353	0.000617714	663630720	8	0.0110049	0.00076725	1121250560	8	0.00782006
ALTGHLEEVVLALLK		3	sp|P04083|ANXA1_HUMAN	535.991	0.000500251	0.000951036	417076	8	0.0016224	0.000678895	0	0	0.917249	0.722973	0	0	0.910235	0.765079	6714.72	1	1	0.879553	8500.95	1	0.892055	0.731831	0	0	0.945572	0.806645	5084.39	1	0.73748	0.548897	0	0	0.979278	0.791042	12793.5	3	0.991051	0.784535	4456.12	1	0.533124	0.215294	130758	7	0.153422
ALTLGALTLPLAR		2	sp|Q9BSJ8|ESYT1_HUMAN	655.414	0.0184364	0.00130283	0	0	1	0.786429	0	0	1	0.815335	0	0	0.901913	0.756075	0	0	1	0.915049	0	0	0.937589	0.778231	0	0	0.87518	0.7533	0	0	0.865853	0.736683	0	0	0.875432	0.708301	54834.5	2	0.871794	0.694484	0	0	0.941338	0.791167	199151	2	0.775016
ALTSELANAR		2	sp|P26038|MOES_HUMAN	523.285	0.0188654	0.00130283	3.78313e+06	7	0.0519208	0.00223894	5.16771e+06	7	0.0753602	0.00246064	4671907	7	0.0703175	0.00245998	3250553	7	0.709083	0.492843	5091396	7	0.17357	0.00361449	2095554	8	0.329363	0.00983092	6455859	8	0.248958	0.00350928	4.34696e+06	8	0.0364502	0.000824134	2997624	6	0.175604	0.00858309	3195437	7	0.103672	0.00230821	2.0113e+06	7	0.0486655
ALTVPELTQQMFDAK		2	sp|P68371|TBB4B_HUMAN,sp|Q13509|TBB3_HUMAN	846.437	0.00982241	0.00123971	269774	6	0.554154	0.203729	192357	6	0.260059	0.0313553	88794	4	0.849841	0.658749	360525	8	0.449452	0.0548784	140748	5	0.80699	0.626006	19558.3	5	0.797047	0.657168	289234	6	0.464709	0.079448	30166.2	2	0.896714	0.74082	701994	7	0.927816	0.741702	130054	5	0.902026	0.734541	231423	6	0.894739
ALTVPELTQQVFDAK		2	sp|P07437|TBB5_HUMAN	830.451	0.0077708	0.000951036	1.40926e+06	7	0.331382	0.0630924	1.38227e+06	7	0.0296305	0.00163727	803561	7	0.0190641	0.00105515	2258894	7	0.880253	0.760321	788267	6	0.295413	0.00719265	223394	4	0.583498	0.315211	1.73789e+06	7	0.0891455	0.00284659	204848	5	0.333775	0.0708092	3797691	7	0.0371524	0.000617714	407817	4	0.308743	0.0574704	880438	7	0.236099
ALVEFTNSPDCLSK	11 unknown (C+57.021464)	2	sp|Q9UIA9|XPO7_HUMAN	790.885	0.0453903	0.00186076	226755	2	0.825345	0.542019	324658	3	0.80721	0.542574	209624	3	0.808736	0.585671	183938	4	0.952221	0.82944	115789	5	0.80098	0.622025	81075	3	0.858985	0.73017	108850	4	0.942252	0.801405	16909.6	1	0.989722	0.794158	452189	5	0.769632	0.507531	108781	3	0.672053	0.372077	114894	3	0.801819
ALVEQGFTVPEIK		2	sp|P04114|APOB_HUMAN	715.898	0.00119005	0.000951036	712893120	8	0.00121709	0.000678895	744013248	8	0.000969882	0.00103973	610108352	8	0.000676533	0.00105515	1202301312	8	0.0392706	0.00345153	2214198528	8	0.0252917	0.00146271	297768160	8	0.0325023	0.00115964	1527727744	8	0.0214786	0.00176593	287421248	8	0.00172402	0.000824134	1729408512	8	0.00179652	0.000617714	828452032	8	0.0033547	0.00076725	1220788352	8	0.00267965
ALVLIAFAQYLQQCPFEDHVK	14 unknown (C+57.021464)	3	sp|P02768|ALBU_HUMAN	830.767	0.000142212	0.000951036	18458164	8	0.00134195	0.000678895	3.39081e+06	8	0.000960173	0.00103973	3966510	8	0.00134272	0.00105515	18053080	8	0.0392083	0.00345153	13411017	8	0.0145084	0.00146271	1.55042e+06	8	0.0511305	0.00115964	3.27885e+06	8	0.0302516	0.00176593	5.93195e+06	8	0.000658051	0.000824134	15891970	8	0.000940293	0.000617714	1.26183e+06	8	0.00143453	0.00076725	25847222	8	0.00167111
ALVQQMEQLR		2	sp|P06727|APOA4_HUMAN	608.329	0.0325612	0.00130283	0	0	0.0611849	0.00223894	0	0	0.0318289	0.00163727	0	0	0.108395	0.00458343	0	0	0.812644	0.683625	0	0	0.357642	0.0219237	0	0	0.427031	0.0631592	0	0	0.300405	0.00689318	0	0	0.316818	0.0636276	0	0	0.0404056	0.000617714	0	0	0.324855	0.066569	0	0	0.159722
ALWADSGIQNAYDR		2	sp|Q14344|GNA13_HUMAN	790.379	0.0354457	0.00130283	29433.3	1	0.744579	0.412684	28723.6	1	0.446068	0.128245	14465.6	1	0.860341	0.680139	67069.9	3	0.945181	0.825405	63771.4	2	0.912921	0.754582	0	0	0.895105	0.770989	79263.6	1	0.286754	0.00631693	0	0	0.866319	0.691618	42272.5	4	0.26274	0.0361299	0	0	0.890728	0.705493	23377.3	2	0.777867
ALYLQYTDETFR		2	sp|P00450|CERU_HUMAN	760.375	0.00606549	0.000951036	592658	6	0.0399917	0.00191487	699086	6	0.0313086	0.00163727	580972	6	0.040564	0.00170079	3763949	7	0.201953	0.00397391	716270	6	0.337203	0.0159656	169869	5	0.528817	0.201822	493599	6	0.575769	0.231307	173638	5	0.0856639	0.00133221	5926342	7	0.0057824	0.000617714	322635	6	0.0496547	0.00076725	1.07368e+06	7	0.0616292
AMAAEAEASR		2	sp|P27105|STOM_HUMAN	503.735	0.0412282	0.00159651	415431	7	0.328428	0.0618129	336636	5	0.307497	0.0458644	377423	8	0.823319	0.612243	144297	7	1	0.872621	83411.4	6	1	0.842793	19980.9	3	0.900461	0.776417	69536.6	5	0.932935	0.793167	218367	6	0.193494	0.0135792	581499	7	0.861089	0.685252	21933.4	3	0.920839	0.771816	32378.5	5	0.939509
AMNNSWHPECFR	10 unknown (C+57.021464)	3	sp|P48059|LIMS1_HUMAN	516.887	0.129751	0.00825535	20551	1	0.727624	0.383185	31625.9	1	0.576711	0.254124	0	0	0.89286	0.742903	0	0	1	0.913691	2448.7	1	0.972757	0.809424	0	0	0.91096	0.782027	33377.8	1	0.971706	0.819274	0	0	0.872056	0.703305	26405.2	1	0.669307	0.384049	0	0	0.787617	0.528526	31203.8	1	0.82893
AMTTGAIAAMLSTILYSR		2	sp|P20618|PSB1_HUMAN	935.992	0.0486438	0.00186076	0	0	0.165051	0.0127529	0	0	1	0.864076	0	0	1	0.854976	0	0	0.875167	0.753755	0	0	0.870759	0.70865	0	0	1	0.862535	0	0	1	0.863279	0	0	0.990749	0.794375	0	0	1	0.825582	0	0	0.886251	0.693758	0	0	0.159707
ANINVENAFFTLAR		2	sp|P61006|RAB8A_HUMAN	790.415	0.00293105	0.000951036	173206	5	0.533908	0.185982	69474.7	3	0.785851	0.512784	74409.9	2	0.822818	0.611364	300222	4	0.689879	0.458292	116721	2	0.900431	0.742219	43422.8	2	0.895508	0.771138	156322	4	0.45312	0.067665	45846.7	1	0.814893	0.563383	820703	5	0.153832	0.00614736	30609.5	1	0.870135	0.65595	284431	5	0.289022
ANIVMVLEIVSGGELFER		2	sp|Q15746|MYLK_HUMAN	988.53	0.150025	0.00969428	1.31768e+06	6	0.178798	0.0148273	0	0	0.864573	0.634491	7274.17	1	0.888226	0.7355	13686.7	2	0.994563	0.862387	0	0	0.927971	0.767506	0	0	0.909684	0.780554	6892.96	1	0.979716	0.824176	43395.8	4	0.132202	0.00295307	7902.27	1	0.845824	0.660599	64826.7	5	0.225992	0.0204298	952104	6	0.39564
ANLPQSFQVDTSK		2	sp|P21333|FLNA_HUMAN	717.865	0.000726815	0.000951036	20413522	8	0.00090755	0.000678895	21903800	8	0.00466601	0.00103973	20062644	8	0.00217133	0.00105515	7.08834e+06	8	0.14307	0.00345153	5693376	8	0.0668654	0.00146271	4687248	8	0.106891	0.00115964	20141892	8	0.0546179	0.00176593	1.48755e+06	8	0.0155975	0.000824134	14955039	8	0.00374626	0.000617714	3.57786e+06	8	0.00871479	0.00076725	3.70603e+06	8	0.0136497
ANLQIDQINTDLNLER		2	sp|P35579|MYH9_HUMAN	935.487	0.000160713	0.000951036	11284.2	2	0.874283	0.633439	118286	5	0.162831	0.00666932	19670.1	2	0.857441	0.675827	939987	7	0.572104	0.216103	65525.8	5	0.859319	0.694374	7882.92	1	0.855803	0.73017	91106	6	0.479874	0.0939634	0	0	0.88627	0.722872	2.55291e+06	8	0.0427937	0.000617714	0	0	0.851256	0.624266	229430	6	0.766618
ANRPFLVFIR		3	sp|P01008|ANT3_HUMAN	411.58	0.000600664	0.000951036	4.04783e+06	8	0.00127038	0.000678895	3863116	8	0.00526771	0.00103973	3442091	8	0.00741695	0.00105515	5099963	8	0.168295	0.00397391	2251505	8	0.0900138	0.00276766	1.20791e+06	7	0.119468	0.00115964	2.482e+06	8	0.0854738	0.00284659	1.53896e+06	7	0.0135927	0.000824134	6393495	8	0.00589036	0.000617714	1.53864e+06	8	0.0143163	0.00076725	3190709	8	0.0025739
ANYLASPPLVIAYAIAGTIR		3	sp|P21399|ACOHC_HUMAN	692.061	0.011968	0.00123971	843696	7	0.004165	0.000678895	0	0	0.933855	0.746621	0	0	0.898182	0.751385	28989.7	1	0.917996	0.799349	0	0	0.94487	0.785698	5657.18	1	0.928149	0.792819	0	0	0.978166	0.822763	0	0	1	0.79844	0	0	0.93469	0.747011	5330.73	1	0.918489	0.768203	254570	6	0.117199
APAPASAPPGPSEELLR		2	sp|Q9Y6C2|EMIL1_HUMAN	830.439	0.0564669	0.00299222	437546	4	0.68743	0.336297	377536	4	0.485696	0.158864	421873	6	0.531686	0.205039	1151465	3	0.96506	0.837178	163372	4	0.72763	0.522051	322006	3	0.923587	0.791293	425956	6	0.431746	0.0478525	20515.2	2	0.99992	0.79844	2.27088e+06	8	0.225306	0.0228818	259369	2	0.860211	0.63841	162971	4	0.608509
APDFVFYAPR		2	sp|P35241|RADI_HUMAN,sp|P15311|EZRI_HUMAN,sp|P26038|MOES_HUMAN	591.801	0.00201975	0.000951036	0	0	0.00318508	0.000678895	0	0	0.00829885	0.00103973	0	0	0.00611417	0.00105515	0	0	0.208392	0.00397391	0	0	0.0772626	0.00146271	0	0	0.102882	0.00115964	0	0	0.0777979	0.00284659	0	0	0.0089961	0.000824134	0	0	0.0404324	0.000617714	0	0	0.0106747	0.00076725	0	0	0.202833
APFDLFENR		2	sp|P07900|HS90A_HUMAN	554.775	0.0190551	0.00130283	43720.7	4	1	0.811456	0	0	1	0.832937	15823	2	0.941223	0.786599	18426	3	1	0.869528	21787.8	2	0.714963	0.503712	16367.9	2	0.927249	0.792534	34701.9	2	0.898539	0.769712	47340.8	1	1	0.810918	87371.9	3	0.73104	0.451066	85969.5	2	1	0.858693	43647.7	3	1
APIIAVTR		2	sp|P14618|KPYM_HUMAN	420.769	0.0515514	0.00243809	0	0	0.148006	0.0106065	0	0	0.215733	0.0192404	0	0	0.493286	0.161383	0	0	0.821339	0.69343	0	0	0.584963	0.283942	0	0	0.895278	0.770989	0	0	0.542917	0.175047	0	0	0.628049	0.319238	0	0	0.233624	0.0279501	0	0	0.607051	0.296975	0	0	0.4392
APSDLYQIILK		2	sp|P07384|CAN1_HUMAN	630.864	0.0177711	0.00130283	0	0	1	0.812431	10793.3	2	1	0.816446	0	0	1	0.84278	7751.17	1	1	0.897772	10526.2	1	0.994578	0.829689	0	0	0.999528	0.829012	14221.9	2	1	0.874062	0	0	0.954013	0.780295	17628.6	1	0.904823	0.720376	0	0	1	0.847855	6014.6	1	1
APSTWLTAYVVK		2	sp|P01024|CO3_HUMAN	668.369	0.00915792	0.000951036	846430	8	0.0195468	0.00169039	812224	8	0.0259912	0.00163727	298960	8	0.0699422	0.00245998	1911757	8	0.198169	0.00397391	585938	8	0.215228	0.00481481	1.10924e+06	8	0.145392	0.00115964	335412	7	0.449918	0.0629622	567731	8	0.0254259	0.000824134	7634271	8	0.0074003	0.000617714	957842	8	0.0243478	0.00076725	882896	8	0.0854421
APSTYGGGLSVSSR		2	sp|P08779|K1C16_HUMAN	669.836	0.00605769	0.000951036	727296	5	0.49959	0.159286	933702	5	0.148869	0.00576609	898965	6	0.427072	0.108617	2.70469e+06	7	0.419368	0.0342745	68181.8	3	0.855094	0.689248	0	0	0.705762	0.534447	2.05965e+06	7	0.218088	0.00350928	10919.2	2	0.922212	0.761818	115536	4	0.912213	0.725357	20030.1	2	0.883227	0.683874	7042219	8	0.0061541
APSTYGGGLSVSSSR		2	sp|P02533|K1C14_HUMAN	713.352	0.0003609	0.000951036	1.95228e+06	8	0.145942	0.0102775	3134163	8	0.0134474	0.00103973	2.47408e+06	8	0.0228348	0.00105515	7296705	8	0.113384	0.00345153	408416	5	0.406592	0.0427548	840697	6	0.871151	0.748315	3694195	8	0.150284	0.00284659	181466	6	0.346147	0.0773768	1.28996e+06	6	0.977505	0.777379	234598	3	0.973163	0.814816	2.90235e+06	8	0.0291666
APWIEQEGPEYWDR		2	sp|P01889|HLAB_HUMAN	888.405	7.63543e-05	0.000951036	974450	8	0.00775687	0.000678895	651463	8	0.014502	0.00103973	49142.9	3	0.928782	0.778054	411943	8	0.933809	0.811801	282721	6	0.961515	0.798575	118072	6	1	0.841155	1.13918e+06	8	0.0710059	0.00176593	67814.8	4	0.533419	0.224424	2.55742e+06	8	0.00313835	0.000617714	209546	6	0.0814446	0.00159267	2.23689e+06	8	0.00510334
AQASAQLVIQALPSVLINIR		3	sp|P98160|PGBM_HUMAN	702.42	0.000163087	0.000951036	2.13704e+06	8	0.00444683	0.000678895	34966.1	3	0.889076	0.676056	14292	2	0.902238	0.756482	26888.7	2	1	0.894146	28204.7	2	0.937117	0.778231	0	0	0.809113	0.672301	41115.3	4	0.889215	0.759706	106740	2	0.881097	0.715105	28391.1	3	0.920952	0.734052	67034.1	3	0.903388	0.738187	410379	7	0.0855395
AQDPSEVLTMLTNETGFEISSSDATVK		3	sp|Q12905|ILF2_HUMAN	957.459	0.0534341	0.00243809	573281	7	0.0216617	0.00169039	0	0	1	0.82698	0	0	0.930792	0.779769	15258.8	3	1	0.904285	5914.89	1	0.99208	0.826335	4808.02	1	0.921404	0.789062	5718.1	1	1	0.87369	5481.45	2	0.876585	0.709002	13373.4	2	0.873495	0.696014	5273.97	1	0.942398	0.792053	117705	4	0.11659
AQEEAERLEADR		3	sp|P15311|EZRI_HUMAN	472.895	0.0402134	0.00159651	200229	5	0.487001	0.150902	170149	6	0.259899	0.0313553	262592	6	0.302858	0.0357189	706718	6	0.672595	0.418248	124478	4	0.452289	0.0841579	1530363	5	0.766177	0.613996	189597	6	0.41515	0.0370247	573387	6	0.337478	0.0736322	523058	5	0.291665	0.0503026	37663.9	3	0.329934	0.0678964	219692	6	0.724992
AQGLLSAGHPEGEQIIR		2	sp|P11277|SPTB1_HUMAN	888.474	0.0526653	0.00243809	100806	3	0.903751	0.687236	102145	4	0.872794	0.650778	144854	3	0.693319	0.396253	0	0	0.796476	0.657775	0	0	0.986252	0.823121	0	0	0.908764	0.780064	0	0	1	0.835713	27972.6	1	0.878647	0.710533	5737.93	1	0.899795	0.718024	0	0	0.801253	0.545403	68058.1	3	0.925909
AQIINDAFNLASAHK		3	sp|P15144|AMPN_HUMAN	538.286	0.000265103	0.000951036	336248	3	0.0200141	0.00169039	336082	4	0.103315	0.00246064	215331	3	0.0859581	0.00310126	151645	2	1	0.898139	314821	3	0.343328	0.0184119	438782	4	0.135604	0.00115964	106049	2	1	0.838074	356294	5	0.0206595	0.000824134	23862.6	3	1	0.789702	172835	3	0.909624	0.751139	104663	3	0.827261
AQIWDTAGQER		2	sp|Q15907|RB11B_HUMAN	637.81	0.00581986	0.000951036	0	0	0.0624108	0.00223894	0	0	0.079578	0.00246064	0	0	0.151769	0.00619824	0	0	0.590876	0.243923	0	0	0.252078	0.0051816	0	0	0.621648	0.385579	0	0	0.448215	0.0614583	0	0	0.1062	0.00179754	0	0	0.266128	0.0381097	0	0	0.423319	0.124526	0	0	0.824358
AQLAAITLIIGTFER		3	sp|Q96QK1|VPS35_HUMAN	539.651	0.00050607	0.000951036	1.49639e+06	8	0.000148787	0.000678895	0	0	0.762509	0.478541	0	0	0.854146	0.668308	0	0	0.917318	0.799272	0	0	0.951196	0.789822	0	0	0.788229	0.645985	4345.54	1	0.869801	0.741616	86943.6	3	0.834266	0.602415	0	0	0.986595	0.783063	23627.6	2	0.899284	0.725951	621548	7	0.0221624
AQLFALTGVQPAR		2	sp|P54578|UBP14_HUMAN	686.391	0.025072	0.00130283	196169	4	0.865843	0.618928	196470	4	0.817679	0.56065	115541	3	0.689471	0.390963	459658	4	0.765418	0.601716	451961	4	0.803031	0.624043	720755	4	0.654783	0.446032	255536	3	0.831816	0.696484	64002.8	3	0.861313	0.675104	877222	4	0.564742	0.272649	62868.4	2	0.841446	0.606253	502599	4	0.77641
AQLGVQAFADALLIIPK		2	sp|P40227|TCPZ_HUMAN	884.522	0.00019115	0.000951036	8.05606e+06	8	0.000198263	0.000678895	424145	7	0.0528808	0.00218716	59894.3	2	1	0.834914	98074.2	2	0.9725	0.845692	12708.3	2	1	0.879422	0	0	0.994782	0.827879	262075	4	1	0.868294	903591	8	0.00519054	0.000824134	63186.9	2	0.857734	0.682102	464476	7	0.0728827	0.00076725	4232606	8	0.00172691
AQMVQEDLEK		2	sp|P26038|MOES_HUMAN	595.79	0.0134464	0.00123971	2.07394e+06	5	0.0399866	0.00191487	2.44702e+06	5	0.0258583	0.00163727	2.65757e+06	6	0.57291	0.25122	3.00865e+06	6	0.470481	0.0684027	2983691	6	0.0997382	0.00290319	1218405	5	0.334371	0.0126465	3.17155e+06	5	0.284274	0.00631693	2104009	5	0.0220616	0.000824134	1.63678e+06	5	0.054069	0.000617714	1.4057e+06	5	0.141011	0.00428897	1.28322e+06	5	0.0771794
AQNQGEGAYEAELIVSIPLQADFIGVVR		3	sp|P06756|ITAV_HUMAN	996.521	0.00387148	0.000951036	3707325	8	0.00805011	0.000678895	115332	3	0.334807	0.060955	11132.9	1	1	0.848629	0	0	1	0.864693	4791.41	1	0.961947	0.799006	0	0	0.854425	0.727394	48989.9	1	0.904052	0.772263	218799	4	0.0351164	0.000824134	6647.16	1	0.907434	0.723059	188488	2	1	0.857471	1.10269e+06	8	0.0163589
AQPVQVAEGSEPDGFWEALGGK		3	sp|P06396|GELS_HUMAN	758.034	0.00638452	0.000951036	45868.7	3	0.860345	0.607693	84258.4	4	0.793513	0.520069	22208.9	1	0.848072	0.655477	298113	7	0.555308	0.183909	16689.7	3	0.769411	0.582642	4785.61	1	0.703968	0.531136	98257	3	0.870373	0.741798	22237.7	1	0.854924	0.655147	969956	8	0.0326747	0.000617714	26059.4	2	0.798027	0.544284	184426	7	0.488597
AQQELEEQTR		2	sp|P26038|MOES_HUMAN	616.299	0.0890139	0.00483519	63787.3	3	0.864985	0.616979	21047.6	1	0.857666	0.625425	171437	5	0.75009	0.492641	116371	3	0.827686	0.700917	64595.8	3	0.955989	0.792928	45749.5	1	0.885738	0.761496	119236	3	0.953683	0.807504	62438.9	5	0.124552	0.00179754	80693.8	4	0.579337	0.287619	44019.8	2	0.920861	0.771816	13896.4	2	0.862669
AQQIHSQTSQQYPLYDLDLGK		3	sp|P15924|DESP_HUMAN	811.74	0.0411258	0.00159651	6239.27	1	1	0.791382	4549.79	2	0.829391	0.578683	7352.67	1	0.845275	0.650499	312712	4	0.985471	0.854865	36974.2	1	0.964908	0.801225	19808.2	2	0.852067	0.724473	12159.5	2	0.946722	0.804178	0	0	0.670245	0.365474	469236	1	0.970696	0.774125	2808.81	1	0.920333	0.771731	10869.3	3	0.965591
AQQVAVQEQEIAR		2	sp|O75955|FLOT1_HUMAN	735.389	0.00642106	0.000951036	333361	7	0.155352	0.0114782	557348	8	0.163064	0.00666932	523123	8	0.326519	0.0408098	229257	5	0.817699	0.689403	30860.6	2	0.975127	0.81136	28128.4	3	0.954083	0.810363	235230	7	0.491271	0.109163	657044	8	0.0508336	0.00133221	109278	4	0.998564	0.78793	76284.4	5	0.430643	0.130805	196572	8	0.113599
AQQVSQGLDVLTAK		2	sp|P18206|VINC_HUMAN	729.402	0.00108378	0.000951036	10272514	8	0.00653268	0.000678895	13792748	8	0.0064842	0.00103973	12084598	8	0.00581287	0.00105515	2.95445e+06	8	0.807659	0.676245	3599290	8	0.223378	0.00481481	1.22123e+06	8	0.548014	0.238997	14933721	8	0.108533	0.00284659	453380	5	0.41572	0.123813	12739693	8	0.0222831	0.000617714	2244496	8	0.13508	0.00428897	1.48073e+06	8	0.0876015
AQYEDIAQK		2	sp|P04264|K2C1_HUMAN	533.264	0.0147252	0.00123971	47343272	8	0.00868322	0.000678895	59797772	8	0.0182322	0.00103973	74268656	8	0.0245824	0.00105515	127308568	8	0.189897	0.00397391	16208573	8	0.0729736	0.00146271	10741604	8	0.120768	0.00115964	49273064	8	0.143898	0.00284659	30326318	8	0.0199893	0.000824134	8557446	8	0.0395371	0.000617714	5.68763e+06	8	0.0420425	0.00076725	14770176	8	0.00972761
AQYEEIANR		2	sp|P13647|K2C5_HUMAN	547.267	0.0603883	0.00354498	0	0	0.527288	0.177479	0	0	0.449137	0.130781	0	0	0.660462	0.352585	0	0	0.761045	0.591398	0	0	0.604472	0.316731	0	0	0.716332	0.551892	0	0	0.69869	0.479772	0	0	0.135507	0.00295307	0	0	0.734586	0.453564	0	0	0.649705	0.346696	0	0	0.559155
AQYEEIAQR		2	sp|P48668|K2C6C_HUMAN,sp|P02538|K2C6A_HUMAN,sp|P04259|K2C6B_HUMAN,sp|P35908|K22E_HUMAN,sp|P19013|K2C4_HUMAN	554.275	0.00571075	0.000951036	67473584	8	0.0120002	0.00169039	92393008	8	0.0171167	0.00103973	99191488	8	0.0131558	0.00105515	34881116	8	0.382727	0.0213233	8510789	8	0.264168	0.0051816	6858691	8	0.122476	0.00115964	24327508	8	0.409059	0.0349072	15464945	8	0.037643	0.000824134	4936950	7	0.49415	0.206032	7533212	8	0.075025	0.00076725	17719800	8	0.0170047
AREQEELLAPADGTVELVR		3	sp|P19971|TYPH_HUMAN	699.371	0.111662	0.0071365	0	0	0.922421	0.717164	0	0	0.868604	0.64088	0	0	0.853473	0.667546	0	0	0.880508	0.760375	0	0	0.96067	0.798133	0	0	0.917501	0.786592	0	0	0.94193	0.801405	0	0	0.878846	0.710807	0	0	0.683998	0.401756	0	0	0.899739	0.728068	0	0	0.820203
ARFEELNADLFR		3	sp|P54652|HSP72_HUMAN,sp|P11142|HSP7C_HUMAN	494.256	0.00114389	0.000951036	1.60058e+06	8	0.0018256	0.000678895	1.29241e+06	8	0.0414542	0.00163727	1.01856e+06	8	0.0559167	0.00170079	466407	8	0.658968	0.390336	561555	8	0.134037	0.00290319	213809	7	0.465073	0.107623	3.10644e+06	8	0.066889	0.00176593	341709	8	0.156147	0.004602	1.56382e+06	8	0.0835565	0.00119432	399232	7	0.0426069	0.00076725	551299	8	0.0752486
ARGEELDEDLFLQLTGGHEAF		3	sp|Q86UX7|URP2_HUMAN	783.045	0.121907	0.00790606	291362	7	0.117476	0.00781406	43168.1	1	1	0.860592	18670.6	1	1	0.831725	29032.3	2	0.784472	0.630902	0	0	0.968001	0.804197	16014.3	2	0.929022	0.79373	26516	3	0.753309	0.570159	8675.8	1	0.850587	0.639788	111924	4	0.900181	0.718182	25807.5	1	0.967007	0.810796	115550	4	0.929127
ARPEDVVNLDLK		2	sp|Q9HBI1|PARVB_HUMAN	684.878	0.00111483	0.000951036	2.4679e+06	8	0.160408	0.0124888	3.8544e+06	8	0.105105	0.00246064	3.21457e+06	8	0.242973	0.0179228	1.19692e+06	7	0.862931	0.740845	2540914	7	0.474917	0.11231	752838	6	0.863064	0.735866	5.41561e+06	8	0.294572	0.00631693	292991	4	0.912897	0.755349	4446662	8	0.062567	0.00119432	780332	7	0.620035	0.31365	1.111e+06	6	0.842967
ASAGLLGAHAAAITAYALTLTK		3	sp|P0C0L4|CO4A_HUMAN	695.728	2.98296e-06	0.000951036	770502	8	0.000347682	0.000678895	203005	7	0.183045	0.00874839	401077	8	0.0168313	0.00105515	3777445	8	0.00767062	0.00345153	1.09501e+06	8	0.0296771	0.00146271	394714	8	0.15957	0.00115964	400432	8	0.286333	0.00631693	310394	8	0.0104257	0.000824134	13500723	8	4.80833e-05	0.000617714	127563	8	0.205442	0.0140598	2.38739e+06	8	5.37118e-05
ASFITPVPGGVGPMTVAMLMQSTVESAK		3	sp|P11586|C1TC_HUMAN	936.144	0.0902629	0.00483519	422987	8	0.0738827	0.00305193	0	0	0.919103	0.725099	0	0	0.887422	0.734384	0	0	0.740014	0.54859	2451.83	1	0.971333	0.807824	0	0	0.847693	0.722794	0	0	0.958404	0.810137	0	0	0.788826	0.522458	5696.41	1	0.912079	0.72522	0	0	0.895398	0.718131	360869	7	0.187915
ASHEEVEGLVEK		2	sp|Q08380|LG3BP_HUMAN	663.83	9.87703e-06	0.000951036	33379194	8	2.56674e-05	0.000678895	45411108	8	0.000874528	0.00103973	48427404	8	0.000337663	0.00105515	80978896	8	0.0624957	0.00345153	96265184	8	0.00806983	0.00146271	15034913	8	0.0270928	0.00115964	43960752	8	0.0112008	0.00176593	19744040	8	0.00137703	0.000824134	59639320	8	0.000140989	0.000617714	61553672	8	0.000993916	0.00076725	62440796	8	0.000167412
ASHTAPQVLFSHR		3	sp|O15144|ARPC2_HUMAN	484.257	0.139771	0.00843406	64407.8	3	0.616298	0.256915	23585.4	2	0.51778	0.189937	10014.9	1	0.676374	0.378146	20128.8	2	0.880342	0.760321	9400.16	1	0.909069	0.751016	8624.53	1	0.79403	0.654916	20592.8	2	0.590408	0.260924	13970.2	1	0.680152	0.378715	9268.05	1	0.259905	0.0349964	40559.6	2	0.774098	0.50443	232451	3	0.424316
ASIHEAWTDGK		2	sp|P12814|ACTN1_HUMAN,sp|O43707|ACTN4_HUMAN	607.794	0.0239947	0.00130283	164748	5	0.840816	0.57313	448966	5	0.680035	0.379306	388527	7	0.383251	0.0745383	389792	2	1	0.864196	59041.9	4	0.857133	0.692247	646799	4	0.833156	0.703354	142423	4	0.669948	0.423453	61348.6	4	0.860155	0.671943	193732	4	0.87097	0.694317	146487	4	0.803643	0.549978	66526.4	2	0.861526
ASITALEAK		2	sp|P35579|MYH9_HUMAN	452.261	0.146379	0.00926821	2756054	8	0.156269	0.0114782	3.97687e+06	8	0.198801	0.0149553	4.23395e+06	8	0.365014	0.0620099	1.59025e+06	8	0.763692	0.595733	549994	7	0.668703	0.43293	295641	6	0.874376	0.752358	2.36081e+06	8	0.683395	0.451705	274633	5	0.562876	0.249422	4.73445e+06	8	0.135353	0.00403839	581871	5	0.339495	0.0715764	612558	6	0.199194
ASITPGTILIILTGR		3	sp|Q02878|RL6_HUMAN	509.315	0.0447599	0.00186076	362011	5	0.023107	0.00169039	13880.9	2	0.944201	0.762322	0	0	0.32526	0.0408098	5391.19	1	1	0.87114	3815.83	1	0.75871	0.566472	0	0	0.890979	0.767794	0	0	0.465893	0.0808296	0	0	0.891292	0.730375	6462.02	1	0.866749	0.690973	6417.57	1	0.973153	0.814816	39539.3	4	0.957929
ASLEGNLAETENR		2	sp|Q04695|K1C17_HUMAN	702.342	0.0546009	0.00299222	240958	5	0.831815	0.552416	338269	5	0.670464	0.36817	361029	6	0.635168	0.336051	758744	7	0.676082	0.426569	190456	5	0.607452	0.320535	36724.7	2	0.671381	0.477558	660038	8	0.779307	0.617872	122541	4	0.557482	0.245775	235672	6	0.724699	0.445203	132965	4	0.561913	0.249635	1418240	7	0.0902126
ASLENSLEETK		2	sp|P08779|K1C16_HUMAN,sp|P02533|K1C14_HUMAN	610.804	0.0105563	0.00123971	721940	4	0.654876	0.296792	973556	5	0.389025	0.0891049	1.14024e+06	4	0.701386	0.407941	3.66383e+06	6	0.376507	0.0196176	801579	4	0.538827	0.208469	523700	3	0.893959	0.77005	1.10892e+06	4	0.730083	0.533383	524342	4	0.789472	0.52288	1.73757e+06	4	0.860069	0.684456	1.06332e+06	4	0.697485	0.398484	1.60838e+06	4	0.139564
ASQSVSSNLAWYQQKPGQAPR		3	sp|P01624|KV315_HUMAN	768.389	0.000217154	0.000951036	19624358	8	0.000381017	0.000678895	26091292	8	0.000534432	0.00103973	19951116	8	0.00022059	0.00105515	20953564	8	0.0240112	0.00345153	30351672	8	0.035402	0.00146271	13890613	8	0.025906	0.00115964	29148676	8	0.0114064	0.00176593	6077721	8	0.000617157	0.000824134	29196724	8	0.0015077	0.000617714	10586000	8	0.00103433	0.00076725	48465036	8	0.00195182
ASQSVSSSYLAWYQQKPGQAPR		3	sp|P01619|KV320_HUMAN	813.74	0.00138704	0.000951036	34596988	8	0.00145459	0.000678895	40406872	8	0.00114405	0.00103973	23697844	8	0.0009269	0.00105515	34758312	8	0.0596037	0.00345153	66639240	8	0.0345466	0.00146271	48526216	8	0.0322678	0.00115964	53372816	8	0.021261	0.00176593	7537645	8	0.00192511	0.000824134	49409808	8	0.00340167	0.000617714	12240010	8	0.00386007	0.00076725	88789744	8	0.00379872
ASREEILAQAK		3	sp|P35579|MYH9_HUMAN	405.895	0.0307254	0.00130283	1.67348e+06	4	0.127549	0.00861971	2254590	6	0.200408	0.0164492	2.09399e+06	8	0.146759	0.00619824	52455	1	0.948967	0.826611	266760	4	0.706048	0.492857	78325.4	2	0.821991	0.690289	1.07314e+06	4	0.572866	0.226355	0	0	0.951827	0.778975	1.83238e+06	4	0.597367	0.302589	48878.2	1	0.977744	0.817733	198448	3	0.767922
ASSEGGTAAGAGLDSLHK		3	sp|O15143|ARC1B_HUMAN	543.601	0.000634433	0.000951036	1.00463e+06	6	0.0372369	0.00191487	1.16271e+06	5	0.0845955	0.00246064	1.18954e+06	5	0.186989	0.00911787	371084	4	0.802386	0.6676	350810	4	0.305391	0.00842419	34003.5	2	0.733612	0.569271	1.5521e+06	5	0.213331	0.00284659	60837.8	3	0.212709	0.0180094	1.21407e+06	5	0.0198837	0.000617714	126132	4	0.297712	0.0508648	101253	3	0.670019
ASSIIDELFQDR		2	sp|P10909|CLUS_HUMAN	697.352	0.000153911	0.000951036	12689576	8	0.000220254	0.000678895	17468776	8	0.00124938	0.00103973	13951344	8	0.000417772	0.00105515	133868416	8	0.0302055	0.00345153	44254300	8	0.0144698	0.00146271	32442460	8	0.0231521	0.00115964	31198438	8	0.0141123	0.00176593	4.50611e+06	8	0.00416433	0.000824134	175914464	8	0.000619743	0.000617714	26839362	8	0.00156373	0.00076725	41938604	8	0.000641204
ASTPGAAAQIQEVK		2	sp|P02730|B3AT_HUMAN	685.867	0.0106839	0.00123971	6.31626e+06	8	0.013226	0.00169039	7.86677e+06	8	0.058251	0.00218716	8174155	8	0.0543117	0.00170079	1.80893e+06	8	0.375474	0.0187303	400680	6	0.290635	0.00719265	957938	8	0.370564	0.0288721	711500	8	0.367488	0.0185055	6418102	8	0.0297662	0.000824134	832146	8	0.0972475	0.00119432	576497	7	0.282098	0.0446077	4.99118e+06	8	0.016785
ASTPNGYDNGIIWATWK		2	sp|P02679|FIBG_HUMAN	947.46	0.00158395	0.000951036	0	0	0.195401	0.0167156	0	0	0.00510234	0.00103973	0	0	0.00558108	0.00105515	0	0	0.208376	0.00397391	0	0	0.218524	0.00481481	0	0	0.0896513	0.00115964	0	0	0.0531968	0.00176593	0	0	0.00348446	0.000824134	0	0	0.0605304	0.000617714	0	0	0.0200047	0.00076725	0	0	0.0865941
ASVDELFAEIVR		2	sp|P61225|RAP2B_HUMAN	674.859	0.00269324	0.000951036	162386	6	0.169512	0.0140015	41186.1	4	0.957451	0.777371	18275.4	3	0.895117	0.74851	120636	6	1	0.873033	46386.9	4	0.908239	0.74987	0	0	0.937979	0.800378	66037.9	4	0.918763	0.782804	9579.34	2	0.903916	0.748397	331840	7	0.0263776	0.000617714	0	0	1	0.83617	120371	4	0.754625
ASYLDCIR	6 unknown (C+57.021464)	2	sp|P02787|TRFE_HUMAN	499.242	0.0931256	0.00528034	24121534	8	0.0272718	0.00169039	29908068	8	0.050646	0.00218716	27830680	8	0.0983557	0.00310126	13998830	8	0.355749	0.0154042	13762039	8	0.107065	0.00290319	3.5989e+06	7	0.264773	0.0031875	16536033	8	0.193807	0.00284659	10635302	8	0.0401742	0.00133221	54582924	8	0.0644197	0.00119432	4418695	8	0.0407159	0.00076725	17914386	8	0.0170746
ATAAVIFLHGLGDTGHGWAEAFAGIR		3	sp|O75608|LYPA1_HUMAN	880.122	0.113935	0.00735756	265880	5	0.242703	0.0281917	50648.8	1	0.90694	0.70887	7151.89	1	0.93862	0.785019	1.27246e+06	2	0.936696	0.815654	128301	3	1	0.84534	9777.36	1	0.852405	0.724631	36972.9	3	0.989922	0.830148	49195.1	1	0.3643	0.0874579	34544.6	2	0.127833	0.0029078	37726.1	1	0.987696	0.828646	229814	3	0.509618
ATAQMLEVMFK		2	sp|P18428|LBP_HUMAN	634.823	0.00966565	0.00123971	173801	7	0.995022	0.780141	105971	4	1	0.84206	92953.9	7	1	0.815905	759495	8	0.335055	0.0128011	493729	7	0.894895	0.734647	344121	7	0.868673	0.744795	80231.5	2	0.877489	0.745834	57561.6	6	1	0.805684	617042	7	0.138663	0.00449618	58262.4	3	0.989693	0.828792	381800	7	0.381646
ATAVVDGAFK		2	sp|P32119|PRDX2_HUMAN	489.766	0.00666868	0.000951036	4847799	8	0.0113801	0.00169039	6548178	7	0.0374005	0.00163727	6551100	7	0.011449	0.00105515	3.50089e+06	7	0.121334	0.00345153	893809	6	0.300147	0.00781625	2408869	7	0.130184	0.00115964	1893731	7	0.187958	0.00284659	6743295	7	0.014899	0.000824134	5052956	7	0.0110316	0.000617714	1.37457e+06	6	0.133209	0.00363737	6223401	7	0.106275
ATCAPQHGAPGPGPADASK	3 unknown (C+57.021464)	3	sp|P21333|FLNA_HUMAN	597.281	0.00111101	0.000951036	2.05456e+06	8	0.000142757	0.000678895	2.97376e+06	8	0.0102281	0.00103973	3007857	8	0.00535838	0.00105515	4481241	8	0.0628434	0.00345153	1.54139e+06	8	0.0464854	0.00146271	1.45982e+06	8	0.0503339	0.00115964	2.63309e+06	8	0.0458846	0.00176593	221358	8	0.0177839	0.000824134	2.55012e+06	8	0.000938374	0.000617714	849391	8	0.0330547	0.00076725	445405	8	0.00368462
ATDAEADVASLNR		2	sp|P09493|TPM1_HUMAN,sp|P07951|TPM2_HUMAN	666.823	0.0032782	0.000951036	27482.3	1	0.160993	0.0124888	113639	1	0.054609	0.00218716	101289	1	0.149424	0.00619824	20446.9	1	0.508615	0.111546	0	0	0.601504	0.310989	0	0	0.627087	0.398333	45946.4	1	0.318938	0.00797883	0	0	0.766024	0.486915	151474	1	0.0688726	0.00119432	0	0	0.449665	0.146109	0	0	0.724138
ATEDEGSEQKIPEATNR		3	sp|P01008|ANT3_HUMAN	625.629	0.0020238	0.000951036	3315506	8	0.00615752	0.000678895	3838989	8	0.0399734	0.00163727	5.13948e+06	8	0.0455946	0.00170079	6.08369e+06	8	0.116042	0.00345153	1.93506e+06	8	0.180474	0.00361449	1.09862e+06	7	0.326814	0.00983092	2378090	8	0.315198	0.0074342	1.90545e+06	7	0.0469433	0.00133221	7.85332e+06	8	0.00516728	0.000617714	1.90178e+06	7	0.0514007	0.00076725	2.99233e+06	8	0.0182413
ATEHLSTLSEK		3	sp|P02647|APOA1_HUMAN	405.879	0.000789658	0.000951036	12368108	8	0.0171693	0.00169039	4766887	8	0.058243	0.00218716	15995768	8	0.00899525	0.00105515	15533228	8	0.126827	0.00345153	2.01145e+06	8	0.173961	0.00361449	4.09591e+06	8	0.121347	0.00115964	5265035	8	0.112149	0.00284659	8680001	8	0.0533671	0.00133221	16851638	8	0.00190249	0.000617714	6.84101e+06	8	0.0230053	0.00076725	4886421	8	0.0160074
ATFQTPDFIVPLTDLR		2	sp|P04114|APOB_HUMAN	917.491	0.000195863	0.000951036	11502514	8	0.0021478	0.000678895	15420220	8	0.00833273	0.00103973	24577200	8	0.00321598	0.00105515	383643072	8	0.0700947	0.00345153	139431328	8	0.0203802	0.00146271	8747329	8	0.0411974	0.00115964	46878280	8	0.0339771	0.00176593	22033964	8	0.00739292	0.000824134	588996672	8	0.00192667	0.000617714	8503032	8	0.00454221	0.00076725	245718336	8	0.00253402
ATGVLYDYVNK		2	sp|P04114|APOB_HUMAN	621.822	0.00844801	0.000951036	336753440	8	0.0099074	0.000678895	416927584	8	0.00785904	0.00103973	352517856	8	0.00855054	0.00105515	300111008	8	0.26517	0.00601455	707971264	8	0.0556087	0.00146271	129332144	8	0.199526	0.00115964	538264576	8	0.0867284	0.00284659	147077360	8	0.0251498	0.000824134	493603456	8	0.0144343	0.000617714	263411600	8	0.0183924	0.00076725	372794688	8	0.0101547
ATLLDIYK		2	sp|P01031|CO5_HUMAN	468.774	0.1145	0.00735756	566427	5	0.126897	0.00861971	517218	5	0.073776	0.00246064	484427	5	0.208732	0.0106137	719638	6	0.355352	0.0154042	412730	5	0.265513	0.0051816	375129	5	0.178313	0.00115964	336750	5	0.351604	0.0123059	263226	4	0.0986604	0.00179754	2516275	6	0.0391651	0.000617714	311448	4	0.121518	0.00363737	368787	5	0.34979
ATLYALSHAVNNYHK		3	sp|P04114|APOB_HUMAN	567.962	0.00120328	0.000951036	214283280	8	0.000768884	0.000678895	242064704	8	0.00100573	0.00103973	221398528	8	0.00102876	0.00105515	234597824	8	0.0544011	0.00345153	411855776	8	0.0332258	0.00146271	71737968	8	0.0452672	0.00115964	348552736	8	0.0262501	0.00176593	69273088	8	0.00215711	0.000824134	317917024	8	0.00259468	0.000617714	158709408	8	0.00362938	0.00076725	228500656	8	0.00578513
ATTVTGTPCQDWAAQEPHR	9 unknown (C+57.021464)	3	sp|P00747|PLMN_HUMAN	709.329	0.000594416	0.000951036	3.27065e+06	8	0.00251516	0.000678895	3555719	8	0.00523955	0.00103973	2555328	8	0.00370334	0.00105515	4.04742e+06	8	0.328012	0.0120464	2.85308e+06	8	0.196073	0.00361449	1.52165e+06	8	0.11339	0.00115964	2.64513e+06	8	0.195003	0.00284659	1.25313e+06	8	0.00627334	0.000824134	9336264	8	0.0027921	0.000617714	1.37747e+06	8	0.0441317	0.00076725	2.2372e+06	8	0.0102243
ATVLNYLPK		2	sp|P01023|A2MG_HUMAN,sp|P20742|PZP_HUMAN	509.8	0.0132908	0.00123971	656834240	6	0.0100404	0.000678895	697120064	6	0.0155931	0.00103973	624806528	6	0.0133664	0.00105515	587897408	6	0.25637	0.00500889	545770816	6	0.0594552	0.00146271	334287456	6	0.097879	0.00115964	523820480	6	0.13673	0.00284659	360282656	6	0.0393988	0.00133221	916257408	6	0.0152557	0.000617714	227329312	6	0.0248478	0.00076725	905094336	6	0.0139986
ATVVYQGER		2	sp|P02749|APOH_HUMAN	511.767	0.0985344	0.00549468	3.58872e+06	7	0.119712	0.00815439	699917	5	0.400325	0.0953958	6.23532e+06	8	0.165318	0.00676295	1.59148e+06	7	0.710931	0.499081	563610	4	0.600617	0.309738	99735	3	0.808262	0.670628	1057516	5	0.599	0.277303	3.98207e+06	7	0.0689427	0.00133221	4.54239e+06	7	0.0483627	0.000617714	271279	5	0.228667	0.0215998	400782	4	0.536861
AVAEPGIQLK		2	sp|P49747|COMP_HUMAN,sp|P35443|TSP4_HUMAN	513.303	0.0358644	0.00130283	4.82836e+06	6	0.062636	0.00223894	6390505	6	0.156015	0.00576609	6310061	5	0.67969	0.384195	6388479	6	0.330122	0.0120464	12019104	6	0.134762	0.00290319	1.89073e+06	5	0.175871	0.00115964	3901013	6	0.489919	0.105362	553933	4	0.189142	0.0131837	13996595	6	0.0115168	0.000617714	3.85834e+06	6	0.0333909	0.00076725	6890398	6	0.00652904
AVAEQIPLLVQGVR		2	sp|Q9Y490|TLN1_HUMAN	746.946	0.000137124	0.000951036	14238780	8	0.000659761	0.000678895	17580424	8	0.000852417	0.00103973	14774162	8	0.000665258	0.00105515	3.77468e+06	8	0.206471	0.00397391	5.74026e+06	8	0.0237423	0.00146271	2220410	5	0.127807	0.00115964	27494348	8	0.0168557	0.00176593	698022	6	0.049031	0.00133221	16712350	8	0.000876624	0.000617714	3.13915e+06	7	0.00694195	0.00076725	1.70105e+06	6	0.0802562
AVAGNISDPGLQK		2	sp|P18206|VINC_HUMAN	635.344	0.00124247	0.000951036	13202552	8	0.00745519	0.000678895	17208740	8	0.0102836	0.00103973	15522401	8	0.00590202	0.00105515	4.96207e+06	8	0.36901	0.0178519	4.36306e+06	8	0.18408	0.00361449	1.49056e+06	8	0.247662	0.0031875	15427619	8	0.0959817	0.00284659	955051	8	0.0416456	0.00133221	15866580	8	0.00712475	0.000617714	2864289	8	0.0597051	0.00076725	2928267	8	0.0457851
AVANETGAFFFLINGPEIMSK		3	sp|P55072|TERA_HUMAN	752.717	0.0303748	0.00130283	0	0	0.024667	0.00169039	0	0	0.975322	0.795096	0	0	0.906385	0.761875	0	0	0.943	0.823426	0	0	0.937088	0.778231	0	0	0.819312	0.685465	0	0	0.914243	0.781294	0	0	0.922001	0.76163	0	0	1	0.808518	0	0	1	0.838503	0	0	1
AVAQALEVIPR		2	sp|P49368|TCPG_HUMAN	583.848	0.0208852	0.00130283	401546	5	0.693188	0.341534	412949	6	0.337093	0.0610824	267366	6	0.509263	0.176349	168128	2	0.917041	0.798858	68966.2	3	0.889483	0.73068	158885	1	0.838597	0.710844	276464	6	0.904916	0.773882	90381.5	2	0.884811	0.720366	215743	5	0.819192	0.597853	75926.2	3	0.912012	0.7576	98264	2	0.899993
AVASAAAALVLK		2	sp|Q9Y490|TLN1_HUMAN	542.84	0.000987883	0.000951036	3.01636e+06	8	0.0111041	0.00144972	2.70886e+06	8	0.0256459	0.00163727	2.63962e+06	8	0.00522353	0.00105515	663269	8	0.504378	0.107018	711893	8	0.385655	0.032372	340343	5	0.449835	0.0875883	2742942	8	0.317268	0.00797883	98562.8	3	0.829418	0.590238	4.6654e+06	8	0.00999837	0.000617714	140512	3	0.907245	0.74579	421446	4	0.524701
AVCMLSNTTAIAEAWAR	3 unknown (C+57.021464)	2	sp|P68363|TBA1B_HUMAN,sp|P68366|TBA4A_HUMAN,sp|Q71U36|TBA1A_HUMAN	932.956	0.00113593	0.000951036	1270781	8	0.00861666	0.000678895	38184.6	4	0.988506	0.806358	12254.8	3	0.804155	0.579623	188468	5	0.829032	0.703418	55089.9	4	0.592531	0.298391	1807.94	2	0.8854	0.761411	12028.5	3	0.83562	0.700521	63963.3	4	0.146096	0.00347721	328780	7	0.077014	0.00119432	5390.61	1	1	0.853766	591767	6	0.215339
AVDFQEAQSYADDNSLLFMETSAK		3	sp|P20339|RAB5A_HUMAN	894.074	0.0203567	0.00130283	243474	3	0.0158815	0.00169039	160065	1	0.838737	0.595316	14717.3	1	0.860879	0.681599	26122.3	1	0.928633	0.805377	23265.8	1	0.771493	0.588023	8934.89	1	1	0.861613	25674.7	1	0.833721	0.699676	6565.64	1	0.744638	0.457875	637208	2	0.737965	0.456375	15055.6	1	0.9183	0.768203	63825.9	2	0.578839
AVDIPGLEAATPYR		2	sp|P24821|TENA_HUMAN	736.891	0.00777239	0.000951036	11706152	8	0.010773	0.00144972	12796007	8	0.00771796	0.00103973	10480838	8	0.015304	0.00105515	26272392	8	0.20069	0.00397391	11440813	8	0.10743	0.00290319	22331376	8	0.0803097	0.00115964	15025378	8	0.0780651	0.00284659	6141027	8	0.0150906	0.000824134	15743279	8	0.0356909	0.000617714	37993584	8	0.0109848	0.00076725	11109177	8	0.063649
AVDTWSWGER		2	sp|Q08380|LG3BP_HUMAN	603.781	0.000792788	0.000951036	179408032	8	0.00148777	0.000678895	204106176	8	0.00177555	0.00103973	129490952	8	0.00166657	0.00105515	209333984	8	0.0716997	0.00345153	498197504	8	0.0321041	0.00146271	113246896	8	0.0355484	0.00115964	231331360	8	0.0338642	0.00176593	112629416	8	0.00398766	0.000824134	287625216	8	0.00272828	0.000617714	248459552	8	0.00348596	0.00076725	370420768	8	0.00327184
AVDWIFSHIDDLDAEAAMDISEGR		3	sp|P45974|UBP5_HUMAN	892.746	0.000115945	0.000951036	3.15506e+06	8	0.000142173	0.000678895	48177	5	0.0567255	0.00218716	4161.58	1	0.779238	0.542879	35336.2	3	0.70799	0.491267	6288.28	1	0.666786	0.429139	0	0	0.764896	0.610851	49412.2	3	0.842952	0.708886	223214	7	0.0150538	0.000824134	4414.54	1	0.846954	0.664099	152550	6	0.0387307	0.00076725	1.15087e+06	8	0.0152052
AVEMTDQLMVPTLGSQEGAFENVR		3	sp|Q5T4S7|UBR4_HUMAN	874.756	0.127008	0.00790606	0	0	0.872564	0.630668	0	0	0.981012	0.799188	0	0	0.820648	0.608287	0	0	0.714819	0.508494	0	0	0.8882	0.729733	0	0	0.806283	0.668816	0	0	0.806757	0.65981	0	0	0.578138	0.264921	0	0	0.699917	0.414286	0	0	0.409051	0.1139	0	0	0.862945
AVETLLDLIMK		2	sp|O00194|RB27B_HUMAN	623.36	0.00506796	0.000951036	185368	4	0.740119	0.40552	14573.2	1	1	0.84206	23654.3	1	1	0.843857	69256.8	2	0.905985	0.784834	80078.8	2	1	0.859366	122009	1	1	0.835758	157915	2	1	0.873551	40676.7	1	1	0.815352	205606	7	0.0880759	0.00119432	42211	2	0.983412	0.823767	42014	3	1
AVFDETYPDPVR		2	sp|P49588|SYAC_HUMAN	704.841	0.0673491	0.00391228	0	0	0.944925	0.741992	0	0	0.845838	0.607902	0	0	0.883795	0.729266	0	0	0.856609	0.735584	0	0	0.959282	0.79615	0	0	0.643341	0.422972	0	0	0.728593	0.531569	0	0	0.855585	0.657858	0	0	0.670921	0.385857	0	0	0.905308	0.740447	0	0	0.865216
AVFPSIVGRPR		2	sp|P62736|ACTA_HUMAN,sp|P68032|ACTC_HUMAN,sp|P0CG38|POTEI_HUMAN,sp|P63261|ACTG_HUMAN,sp|P60709|ACTB_HUMAN,sp|A5A3E0|POTEF_HUMAN	599.856	0.00128868	0.000951036	33364166	8	0.00258315	0.000678895	37841664	8	0.0230806	0.00163727	28758670	8	0.0509831	0.00170079	7222816	8	0.793373	0.652006	8.09281e+06	8	0.387353	0.0329403	3.23841e+06	5	0.700063	0.524664	31266900	8	0.20622	0.00284659	1.94116e+06	6	0.631837	0.323452	23899698	8	0.0282522	0.000617714	3.82383e+06	8	0.893584	0.711801	5377520	6	0.730485
AVFVDLEPTVIDEIR		2	sp|P68366|TBA4A_HUMAN	858.464	0.000185272	0.000951036	1.0214e+06	8	0.0015898	0.000678895	225967	7	0.00566837	0.00103973	184080	6	0.0767261	0.00245998	808532	8	0.114006	0.00345153	539706	8	0.0375779	0.00146271	72910	3	0.552172	0.246492	309716	7	0.0900652	0.00284659	63549.9	4	0.0782617	0.00133221	2.40736e+06	8	0.00092566	0.000617714	38225.1	2	1	0.846116	667855	7	0.00827078
AVFVDLEPTVIDEVR		2	sp|P68363|TBA1B_HUMAN,sp|Q71U36|TBA1A_HUMAN	851.457	0.000234573	0.000951036	6934554	8	0.000523284	0.000678895	1.46043e+06	8	0.00793521	0.00103973	1.00299e+06	8	0.0311727	0.00170079	3610698	8	0.0934357	0.00345153	1.45615e+06	8	0.0710622	0.00146271	192039	6	0.367917	0.0288721	1688687	8	0.0708089	0.00176593	889953	8	0.00256464	0.000824134	5.19114e+06	8	0.00296394	0.000617714	704640	8	0.0143971	0.00076725	3.60645e+06	8	0.00890136
AVIVIQDIFGWQLPNTR		2	sp|Q96DG6|CMBL_HUMAN	985.547	0.000286075	0.000951036	4.30792e+06	8	0.00132287	0.000678895	169855	6	0.0163413	0.00103973	9594.14	2	1	0.841876	54720.2	1	0.912456	0.792843	0	0	0.914629	0.756244	0	0	1	0.870122	56648.6	3	0.776363	0.609533	272773	8	0.00611359	0.000824134	0	0	0.941619	0.751456	178644	6	0.0207558	0.00076725	1.78631e+06	8	0.00474769
AVIVLVENFYK		2	sp|Q96FQ6|S10AG_HUMAN	647.874	0.0213909	0.00130283	585559	8	0.00941866	0.000678895	7848.76	1	0.944829	0.762955	28193.8	1	0.890767	0.739912	36017	2	0.828967	0.703337	59664.3	2	1	0.872066	5586.45	1	0.967635	0.816229	82214.9	2	0.836873	0.700925	8008.88	1	0.941052	0.774267	139269	2	1	0.813656	8880.58	1	0.881551	0.679225	120332	3	0.825404
AVLAHVDVQTLSSQLAVTVGPGER		3	sp|Q969P0|IGSF8_HUMAN	816.447	0.00171892	0.000951036	1.04364e+06	6	0.00103234	0.000678895	73391.1	2	0.653119	0.350355	52422	2	0.771206	0.526327	506331	3	0.762353	0.59536	247591	2	0.846494	0.681358	176920	2	0.85086	0.723942	94365.1	2	0.77938	0.617872	197619	4	0.767495	0.49106	296185	2	0.811924	0.580304	56479	2	0.85768	0.635436	604686	4	0.634307
AVLDVFEEGTEASAATAVK		2	sp|P01011|AACT_HUMAN	954.483	0.135346	0.00825535	178857	5	0.907886	0.692938	84273.7	4	0.87345	0.650927	66181.7	4	0.580408	0.261748	4603181	8	0.787539	0.641688	87511.3	2	0.945539	0.785804	172344	6	0.928568	0.793296	157986	5	0.869388	0.741077	22629.3	3	0.865809	0.689158	2.87558e+06	7	0.365342	0.0971278	75270.7	3	0.966004	0.809672	383286	6	0.862797
AVLFCLSEDKK	5 unknown (C+57.021464)	3	sp|P23528|COF1_HUMAN	437.232	0.00730411	0.000951036	5.34367e+06	8	0.00248834	0.000678895	5.22025e+06	8	0.0157233	0.00103973	4848625	8	0.015888	0.00105515	1.29262e+06	8	0.250145	0.00500889	1.38089e+06	8	0.137217	0.00290319	381440	7	0.519382	0.189123	3.30825e+06	8	0.120306	0.00284659	270886	8	0.174881	0.0100834	4.23416e+06	8	0.0191575	0.000617714	676258	8	0.0675256	0.00076725	496679	7	0.147747
AVLTIDEK		2	sp|P01009|A1AT_HUMAN	444.755	0.0370331	0.00130283	39318240	8	0.0144831	0.00169039	51326396	8	0.0231309	0.00163727	47355432	8	0.0309912	0.00170079	96226632	8	0.266408	0.00601455	15464311	8	0.0888455	0.00276766	62573332	8	0.111657	0.00115964	41383480	8	0.182936	0.00284659	37224056	8	0.0298476	0.000824134	57202220	8	0.0222543	0.000617714	97558992	8	0.0308464	0.00076725	35354244	8	0.0109619
AVLVDLEPGTMDSIR		2	sp|Q9H4B7|TBB1_HUMAN	808.422	0.000428265	0.000951036	479588	5	0.0635603	0.00223894	365401	4	0.0509568	0.00218716	210118	3	0.324269	0.0408098	580209	4	0.512071	0.112932	275684	4	0.33141	0.0154701	40624.9	1	0.81018	0.673582	522554	5	0.255734	0.00418628	0	0	0.866897	0.693511	1.70822e+06	5	0.0226757	0.000617714	52809.1	2	0.390213	0.101093	375985	5	0.119554
AVLVDLEPGTMDSVR		2	sp|P68371|TBB4B_HUMAN	801.414	0.0219564	0.00130283	271304	4	0.449652	0.127607	40103	2	0.943268	0.761191	48591.9	2	0.810243	0.588088	246584	4	0.753491	0.57415	93433	3	0.905175	0.74554	24299.4	2	0.887217	0.763307	230964	4	0.929061	0.792897	0	0	0.914626	0.756452	454515	4	0.865714	0.689745	20843.4	2	0.917634	0.767383	113853	3	0.799374
AVMDDFAAFVEK		2	sp|P02768|ALBU_HUMAN	671.821	0.000936462	0.000951036	81661472	8	0.000828162	0.000678895	89199744	8	0.00166393	0.00103973	63519476	8	0.00109714	0.00105515	112749024	8	0.0675198	0.00345153	40805796	8	0.0259328	0.00146271	13711008	8	0.0408699	0.00115964	29094302	8	0.029896	0.00176593	23521528	8	0.00254622	0.000824134	362692352	8	0.00230878	0.000617714	17062296	8	0.00324914	0.00076725	186004192	8	0.00271657
AVPVWDVLASGYVSGAAR		2	sp|P58107|EPIPL_HUMAN	909.481	0.100261	0.00549468	0	0	0.0489159	0.00191487	0	0	0.858066	0.625834	0	0	0.839625	0.641323	0	0	0.85301	0.729075	0	0	0.75158	0.558325	0	0	0.868678	0.744795	0	0	0.87371	0.741798	0	0	0.835868	0.604603	0	0	0.48609	0.197932	0	0	1	0.837437	0	0	0.474446
AVQQPDGLAVLGIFLK		2	sp|P00918|CAH2_HUMAN	834.988	0.00631202	0.000951036	601544	3	0.916388	0.706753	101045	2	1	0.845247	13827.3	1	1	0.836038	61166.8	3	0.868751	0.74787	62091.6	2	1	0.859366	3714.6	1	0.944996	0.806645	77602.4	2	1	0.849806	49952.4	2	0.895302	0.73866	100005	6	0.803623	0.564162	34642.3	2	1	0.84423	294907	4	0.750283
AVSMPSFSILGSDVR		2	sp|P04114|APOB_HUMAN	783.403	0.00148337	0.000951036	56199956	8	0.00160668	0.000678895	64980428	8	0.00462837	0.00103973	33195540	8	0.00237273	0.00105515	212621504	8	0.0529924	0.00345153	177986176	8	0.0247856	0.00146271	19336636	8	0.0470359	0.00115964	110139144	8	0.0315724	0.00176593	10860836	8	0.00384068	0.000824134	382983360	8	0.0017095	0.000617714	41779364	8	0.00477969	0.00076725	251297440	8	0.00174312
AVSSAIAQLLGEVAQGNENYAGIAAR		3	sp|Q9Y490|TLN1_HUMAN	858.449	7.91323e-05	0.000951036	529881	8	0.00182856	0.000678895	6464.87	1	0.950891	0.77051	4206.48	1	0.89185	0.741894	95246.2	7	0.859825	0.737155	250652	7	0.0541985	0.00146271	0	0	0.898987	0.775425	33962.8	3	0.981582	0.826084	14401.8	2	0.702338	0.401436	175106	8	0.0747104	0.00119432	6394.9	1	0.976448	0.817391	259940	8	0.0120073
AVTDEEPFLIFANR		2	sp|Q07954|LRP1_HUMAN	811.415	0.000226934	0.000951036	217350	3	0.589119	0.231731	310935	5	0.0108771	0.00103973	191989	5	0.842849	0.646392	936904	6	0.259241	0.00500889	409964	6	0.0936501	0.00276766	82066.3	3	0.351324	0.0215476	330079	6	0.199997	0.00284659	51497.9	2	0.60045	0.291419	1.63402e+06	8	0.0139646	0.000617714	339657	7	0.00972747	0.00076725	1.08451e+06	8	0.00829941
AVTELNEPLSNEDR		2	sp|Q04917|1433F_HUMAN	793.886	0.00102026	0.000951036	2335816	6	0.17482	0.014569	3.08065e+06	6	0.0159334	0.00103973	2465002	6	0.0457271	0.00170079	1800801	5	0.926396	0.801883	1.86129e+06	6	0.447232	0.0792069	522586	4	0.616535	0.377038	4494911	7	0.111729	0.00284659	324042	5	0.140115	0.00295307	5808437	5	0.487308	0.198959	615361	4	0.64791	0.345392	1.48466e+06	5	0.683241
AVTEQGAELSNEER		2	sp|P27348|1433T_HUMAN	766.863	0.00275181	0.000951036	2.36708e+06	8	0.0588799	0.00223894	3236732	8	0.184893	0.00977211	2.77203e+06	8	0.0177462	0.00105515	1.85768e+06	8	1	0.873033	1445031	8	0.440987	0.0718296	887017	8	0.681849	0.491688	3391174	8	0.519161	0.141293	283950	6	0.173941	0.0095481	3.15549e+06	8	0.184376	0.00999621	1.0256e+06	7	0.471154	0.162366	1.21142e+06	8	0.606264
AVTEQGHELSNEER		2	sp|P31946|1433B_HUMAN	799.874	8.33189e-06	0.000951036	200368	8	0.0321456	0.00191487	337671	8	0.0254691	0.00163727	279110	8	0.0160588	0.00105515	33694.7	4	0.858121	0.73699	71962.2	4	0.934081	0.773577	0	0	0.852219	0.724631	195034	8	0.125866	0.00284659	18855.3	2	0.950298	0.777913	220077	8	0.0503934	0.000617714	22786.9	2	0.904836	0.739854	15380.4	3	0.870244
AVTLHDQGTAQWADLSSQFYLR		3	sp|P22314|UBA1_HUMAN	836.415	1.82022e-05	0.000951036	5613196	8	1.58283e-05	0.000678895	143406	5	0.403872	0.0977	82891	4	0.298993	0.0342483	53249.3	4	0.567428	0.20856	87410	1	0.688009	0.460751	34741.8	1	0.430012	0.0664047	116853	5	0.542054	0.174667	397288	7	0.00375042	0.000824134	106405	5	0.252578	0.0335078	233612	6	0.0266784	0.00076725	2.34241e+06	8	0.0120954
AVTQALNR		2	sp|Q9Y490|TLN1_HUMAN	436.751	0.129784	0.00825535	266633	4	0.111862	0.00672428	55068	1	0.980008	0.798846	308475	5	0.549277	0.217956	79095.8	2	0.980283	0.850234	9737.33	1	1	0.834335	2577.15	2	0.820424	0.687037	43461.9	3	0.852471	0.721101	10371.8	2	0.85651	0.661327	202399	4	0.66754	0.381483	6738.83	2	0.829331	0.585796	0	0	0.888071
AVVGDAQYHHFR		3	sp|P47929|LEG7_HUMAN	467.234	0.0159105	0.00123971	469685	4	0.844065	0.580615	364513	2	0.829604	0.578683	76358	3	0.781994	0.546332	211064	3	0.958318	0.834162	18427.8	2	0.905884	0.746873	316223	4	0.691	0.509614	9993.71	2	0.764669	0.592817	302200	2	0.845157	0.6262	13096.8	2	0.677894	0.393285	14090	1	0.765496	0.489599	0	0	0.873209
AWGPGLEGGVVGK		2	sp|P21333|FLNA_HUMAN	613.83	0.00925464	0.000951036	19126766	8	0.12802	0.00861971	23071456	8	0.203511	0.0164492	19284120	8	0.242673	0.0179228	2873977	7	1	0.871364	4418359	8	0.711477	0.500334	1123718	4	0.892518	0.768851	22221286	8	0.526014	0.153196	1.01129e+06	7	0.71113	0.414641	15246130	8	0.221164	0.0224539	3827827	8	0.290995	0.0484378	1.59868e+06	7	0.918163
AWVNQLETQTGEASK		2	sp|Q13576|IQGA2_HUMAN	831.41	0.121388	0.00790606	122555	4	0.835642	0.560259	143613	2	0.937233	0.75229	48844.5	3	0.87491	0.707923	297195	5	0.876522	0.755211	73943.4	2	0.922757	0.763444	6198.14	2	1	0.832256	23091	2	0.95242	0.807504	14210.2	2	1	0.824224	305335	4	0.823811	0.608402	124947	2	1	0.838696	155601	3	0.926695
AYAVILTTGEAGHPSADVLK		3	sp|Q12913|PTPRJ_HUMAN	671.693	0.126134	0.00790606	103133	2	0.905079	0.689961	107106	2	0.833658	0.587521	66914.5	2	0.85761	0.676029	100435	1	0.998599	0.863701	439106	3	0.703051	0.486709	11007.9	2	0.765036	0.611019	239195	3	0.975802	0.820308	7087.62	1	0.814423	0.56205	85894.7	4	0.869297	0.693277	55315.3	1	0.845575	0.615016	280314	2	0.682731
AYDAVQLFALTGPAESK		2	sp|P19086|GNAZ_HUMAN	890.959	0.109274	0.00665872	52239.5	3	0.804394	0.504804	61771.9	3	1	0.866572	15932	2	1	0.860448	123158	4	0.935005	0.812813	46106.2	2	0.961335	0.798349	0	0	0.94018	0.802665	66562.6	5	1	0.835713	5262.51	1	0.827062	0.58728	325343	7	0.823865	0.608402	6917.36	1	0.848169	0.620087	17867.8	3	0.807814
AYEPQELKPFVTAISSALVIAAVFDR		3	sp|Q9BTW9|TBCD_HUMAN	945.848	0.00209897	0.000951036	1.09801e+06	8	0.00158624	0.000678895	0	0	0.998338	0.813853	0	0	0.950078	0.790668	25454.9	1	1	0.888051	0	0	0.890206	0.731233	0	0	0.947054	0.80803	4480.42	1	1	0.858589	83946.8	5	0.00951774	0.000824134	0	0	0.868059	0.691572	19084.7	1	0.81999	0.572124	441648	7	0.00301092
AYGPGIEPTGNMVK		2	sp|P21333|FLNA_HUMAN	717.358	0.00160363	0.000951036	4312175	7	0.00888957	0.000678895	3.89491e+06	8	0.0219706	0.00103973	3.64436e+06	8	0.0148474	0.00105515	998158	6	0.475907	0.0730115	640742	4	0.670355	0.437444	444788	5	0.859413	0.73017	3.50016e+06	8	0.142906	0.00284659	245014	3	0.355138	0.0836244	3851528	8	0.0121503	0.000617714	554367	5	0.366216	0.0838333	401615	4	0.84886
AYIFIDEAHITQALIWLSQR		3	sp|P01023|A2MG_HUMAN	796.762	2.61487e-05	0.000951036	6376879	8	7.73406e-05	0.000678895	3.32951e+06	8	0.000620889	0.00103973	2085863	8	0.000746993	0.00105515	9410605	8	0.0174854	0.00345153	7478227	8	0.0151219	0.00146271	831251	8	0.0214979	0.00115964	2.93015e+06	8	0.00873228	0.00176593	1.5516e+06	8	0.000768164	0.000824134	3.59492e+06	8	0.0005495	0.000617714	325833	8	0.00511553	0.00076725	4.82299e+06	8	0.000311097
AYKSELEEQLTPVAEETR		3	sp|P02649|APOE_HUMAN	698.351	0.0174296	0.00130283	207401344	8	0.0171133	0.00169039	276108064	8	0.0217684	0.00103973	212340512	8	0.0398407	0.00170079	137870464	8	0.39898	0.0254381	749011840	8	0.049524	0.00146271	48754548	8	0.357539	0.0240685	510379040	8	0.0607588	0.00176593	64175668	8	0.0722353	0.00133221	484045088	8	0.0132809	0.000617714	195509632	8	0.0256884	0.00076725	269059584	8	0.130741
AYLEGECVEWLR	7 unknown (C+57.021464)	2	sp|P01889|HLAB_HUMAN	762.861	0.00707499	0.000951036	146700	3	0.540364	0.190921	258384	4	0.342296	0.0633138	31218	2	0.895054	0.748201	106873	5	0.941451	0.821108	37468.6	3	0.816788	0.642685	18315	3	0.986941	0.823615	11198.1	3	0.871936	0.741798	9137.28	1	0.987484	0.793795	117333	6	0.978512	0.777671	27735	3	0.941678	0.791539	108466	4	0.850264
AYLEGTCVEWLR	7 unknown (C+57.021464)	2	sp|P10321|HLAC_HUMAN	748.864	0.00148092	0.000951036	535547	6	0.678044	0.32531	556980	6	0.26621	0.0344296	178654	4	0.598307	0.284063	630869	5	0.866687	0.744664	1.38837e+06	8	0.0919364	0.00276766	80627.6	3	0.760378	0.606354	83750.1	3	0.939571	0.798437	18528.7	1	0.944141	0.775633	3.51076e+06	8	0.00336774	0.000617714	36190.1	3	0.975489	0.816967	485551	6	0.132672
AYLPVNESFGFTADLR		2	sp|P13639|EF2_HUMAN	900.452	0.000671773	0.000951036	15411778	8	0.000859873	0.000678895	491862	7	0.0716525	0.00246064	187033	6	0.261521	0.0221413	1.06697e+06	7	1	0.894631	105970	5	0.972854	0.809661	81693.9	3	0.980382	0.821203	433662	7	0.20917	0.00284659	1.04529e+06	8	0.00714374	0.000824134	923383	7	0.663671	0.37776	1.04124e+06	8	0.00416327	0.00076725	5.5907e+06	8	0.00743939
AYLSIWTELQAYIK		2	sp|Q01518|CAP1_HUMAN	849.959	0.0244782	0.00130283	1.0146e+06	3	0.163894	0.0127529	21949.4	2	0.99678	0.813006	0	0	0.947549	0.789368	59030.8	1	0.830655	0.706284	43359	1	1	0.849497	0	0	0.960864	0.814376	6383.83	1	0.976579	0.821175	86977	2	0.580301	0.267815	59930.6	1	1	0.816674	25238.2	2	1	0.837805	512807	2	0.0278629
AYSDLSR		2	sp|P02743|SAMP_HUMAN	406.201	0.143636	0.00905829	205811	4	0.625715	0.26629	21329	2	1	0.846773	357302	5	0.769718	0.523986	73161.2	5	0.9653	0.837359	770082	2	0.934758	0.774706	177744	3	0.935242	0.798265	10017.2	3	1	0.842269	41623.3	2	0.910548	0.752923	130878	4	0.886641	0.709427	34124.9	4	1	0.846511	548965	2	0.845573
AYSLFSYNTQGR		2	sp|P02743|SAMP_HUMAN	703.839	0.00518624	0.000951036	6336451	8	0.00588794	0.000678895	7.03119e+06	8	0.00255277	0.00103973	6130157	8	0.00300452	0.00105515	5555915	8	0.19718	0.00397391	3.12683e+06	8	0.0514803	0.00146271	4.2217e+06	8	0.0685423	0.00115964	1.83835e+06	8	0.125043	0.00284659	1.32725e+06	8	0.00892892	0.000824134	9512983	8	0.0126835	0.000617714	1.50115e+06	8	0.0155921	0.00076725	2.5134e+06	8	0.0327899
AYWDIMISNHQNSNR		2	sp|P35542|SAA4_HUMAN	924.926	0.000796603	0.000951036	65635.5	2	0.88678	0.659586	162483	2	0.818615	0.562981	53505.5	1	0.692149	0.394467	1.26553e+06	4	0.140183	0.00345153	849025	4	0.177884	0.00361449	97128.2	3	0.638408	0.41308	573235	5	0.211988	0.00284659	0	0	0.848466	0.633821	2.05253e+06	7	0.00336414	0.000617714	8630.9	1	0.776484	0.506875	58170.6	4	0.756025
CCSGAIIVLTK	1 unknown (C+57.021464),2 unknown (C+57.021464)	2	sp|P14618|KPYM_HUMAN	611.32	0.0150792	0.00123971	96439.5	4	0.598816	0.240072	186062	4	0.736006	0.446277	200242	4	0.77927	0.542879	25521.9	3	0.965894	0.837359	23041.9	2	0.996035	0.831278	13171.1	1	0.911998	0.782709	44214	2	0.962865	0.813314	4414.08	1	1	0.836284	65627.2	3	0.967355	0.771557	12439.9	2	0.935202	0.785649	13628	3	0.86204
CCTESLVNR	2 unknown (C+57.021464),1 unknown (C+57.021464)	2	sp|P02768|ALBU_HUMAN	569.753	0.00756965	0.000951036	540492416	8	0.0218285	0.00169039	628115584	8	0.106267	0.00246064	758525248	8	0.0183717	0.00105515	260028480	8	0.0926073	0.00345153	208668336	8	0.281067	0.0051816	46583104	8	0.257137	0.0031875	108534328	8	0.0774407	0.00284659	231223888	8	0.113722	0.00179754	848396800	8	0.128229	0.00350394	111223016	8	0.337265	0.0702232	369508672	8	0.187713
CDENILWLDYK	1 unknown (C+57.021464)	2	sp|P14618|KPYM_HUMAN	734.842	0.0244232	0.00130283	14495.1	2	0.901012	0.684349	15651.8	2	0.951073	0.77051	0	0	0.929277	0.778838	7838.84	1	1	0.868438	1179.69	2	1	0.840103	125274	1	1	0.837721	30325.6	2	0.77362	0.604203	3341.71	1	0.985341	0.793111	115308	5	0.229121	0.0261354	0	0	0.992979	0.833435	33925.7	2	0.942034
CDLCQEVLADIGFVK	4 unknown (C+57.021464),1 unknown (C+57.021464)	2	sp|P48059|LIMS1_HUMAN	883.926	0.00923155	0.000951036	23661.1	2	1	0.826663	0	0	1	0.861127	0	0	1	0.844585	5271.33	1	0.989535	0.857195	46784.9	4	1	0.875744	0	0	1	0.861613	4103.69	1	1	0.884788	0	0	1	0.853047	54728.4	4	1	0.824162	0	0	1	0.861602	5347.98	1	1
CHAGHLNGVYYQGGTYSK	1 unknown (C+57.021464)	3	sp|P02679|FIBG_HUMAN	671.307	0.000765496	0.000951036	10048134	8	0.00087971	0.000678895	14600219	8	0.00102863	0.00103973	16068921	8	0.000396388	0.00105515	40671376	8	0.0343263	0.00345153	16435394	8	0.0446602	0.00146271	4.88576e+06	8	0.0378345	0.00115964	7178949	8	0.0316119	0.00176593	523121	7	0.0329328	0.000824134	27254600	8	0.00117441	0.000617714	19596816	8	0.00334124	0.00076725	16709369	8	0.00248962
CHAIIDEQPLIFK	1 unknown (C+57.021464)	3	sp|P48059|LIMS1_HUMAN	528.613	0.0193261	0.00130283	2.01817e+06	7	0.0448075	0.00191487	1.89863e+06	7	0.0110672	0.00103973	1.72446e+06	8	0.0311349	0.00170079	219649	6	0.780591	0.626153	485827	6	0.362425	0.0237464	65655	1	0.82702	0.69689	868452	6	0.245433	0.00350928	23886.5	1	0.858978	0.667671	1.70073e+06	7	0.0113824	0.000617714	222970	5	0.157732	0.00483524	151603	5	0.401497
CQLEINFNTLQTK	1 unknown (C+57.021464)	2	sp|P12814|ACTN1_HUMAN,sp|O43707|ACTN4_HUMAN	804.906	0.00282331	0.000951036	144943	5	0.852067	0.591876	116301	5	0.789499	0.518192	94748.3	3	0.87636	0.712303	214607	3	0.955597	0.832696	17932.6	3	0.920256	0.762428	0	0	0.89141	0.767794	39268.9	2	0.804654	0.657174	0	0	1	0.838353	498605	6	0.234218	0.0283679	0	0	1	0.839841	14611.1	3	0.954821
CYEMASHLR	1 unknown (C+57.021464)	2	sp|P07737|PROF1_HUMAN	583.758	0.0253479	0.00130283	562737	5	0.142094	0.00992683	948668	4	0.180621	0.00768709	975458	5	0.548258	0.217342	237804	3	0.886908	0.766308	294400	2	1	0.836331	164574	3	0.631017	0.401113	321680	4	0.809404	0.664919	24464.1	1	0.756308	0.472092	1.21726e+06	5	0.0921938	0.00119432	62347.5	1	0.961499	0.806725	135252	2	0.834583
DAAEFELFFR		2	sp|Q6XQN6|PNCB_HUMAN	622.801	0.0080534	0.000951036	1.25213e+06	7	0.00356321	0.000678895	16111.4	2	0.948482	0.767822	0	0	0.834845	0.634254	29008.6	2	0.98014	0.849936	40399	2	1	0.879133	0	0	0.961058	0.814376	30519	2	0.956688	0.809798	35990.1	2	1	0.825774	65811	2	0.952185	0.760038	17120.4	2	1	0.843107	330257	6	0.0543006
DAAGIAMEAIAFAR		2	sp|P08240|SRPRA_HUMAN	703.858	0.02126	0.00130283	417830	7	0.00916856	0.000678895	0	0	1	0.83153	0	0	1	0.840623	3391.5	1	0.704625	0.486696	6583.64	1	0.940581	0.78169	0	0	0.80725	0.669785	3666.53	1	0.93568	0.793975	0	0	0.861946	0.676545	16065.3	2	0.825044	0.610918	0	0	0.985774	0.826867	160733	5	0.5699
DAAIYLVTSLASK		2	sp|P55060|XPO2_HUMAN	676.377	0.144931	0.00905829	405276	3	0.0408257	0.00191487	89193.4	1	0.939285	0.755847	40928.7	1	0.903944	0.759651	180489	1	1	0.887807	61080.4	1	0.989462	0.825547	39585.5	1	1	0.83148	57596	1	0.893468	0.764484	20673.7	1	0.751108	0.466082	222524	1	0.910332	0.724744	30197.3	1	0.986226	0.827395	322977	1	1
DADPILISLR		2	sp|Q9BR76|COR1B_HUMAN	556.819	0.0200399	0.00130283	184716	3	0.378548	0.083143	302678	3	0.557825	0.231613	192872	3	0.656979	0.348527	0	0	1	0.894146	22861.5	2	1	0.836189	0	0	0.912209	0.782709	492712	4	0.646569	0.380096	0	0	0.923205	0.763029	224291	4	0.581752	0.288587	20523.6	2	1	0.839841	0	0	0.876714
DADVQFLASVLPPDTDPAFFEHLR		3	sp|Q6XQN6|PNCB_HUMAN	900.782	0.0889554	0.00459396	165348	3	0.0854701	0.00457186	0	0	0.778326	0.501586	0	0	0.966345	0.801742	0	0	1	0.864196	0	0	0.846922	0.681639	0	0	0.807747	0.670107	0	0	0.827805	0.692357	5271.21	1	0.491747	0.182404	0	0	0.5293	0.236051	0	0	0.905865	0.741309	11958.2	1	0.177555
DAEAWFNEK		2	sp|P13645|K1C10_HUMAN	555.249	0.00682197	0.000951036	38333440	8	0.00938034	0.000678895	46704368	8	0.0110565	0.00103973	36022080	8	0.0110824	0.00105515	19297890	8	0.238027	0.00397391	4.16636e+06	8	0.177441	0.00361449	4.92291e+06	8	0.180443	0.00115964	18529356	8	0.118688	0.00284659	22969170	8	0.0106824	0.000824134	1.30049e+06	8	0.123756	0.00230873	3.31222e+06	8	0.0413602	0.00076725	4.21256e+06	8	0.0321649
DAEDWFFSK		2	sp|Q04695|K1C17_HUMAN	572.751	0.0298461	0.00130283	65840.7	3	0.547596	0.196772	61689.6	3	0.349014	0.0654048	21454.3	2	0.991936	0.812053	116455	4	0.816975	0.689403	14180.5	1	1	0.868511	17128.4	1	0.848049	0.723045	142652	4	0.221915	0.00350928	0	0	1	0.813207	40211.4	2	0.96559	0.771208	0	0	0.908222	0.747442	481027	6	0.0157667
DAEEAISQTIDTIVDMIK		2	sp|P12109|CO6A1_HUMAN	996.496	0.0002079	0.000951036	190255	5	0.926962	0.723225	24890.9	3	0.86378	0.633467	0	0	1	0.860517	0	0	0.909294	0.789687	5003.19	1	1	0.874661	0	0	1	0.877616	114461	8	0.0737949	0.00176593	0	0	1	0.845374	0	0	1	0.798165	32979	4	0.903268	0.737679	782771	8	0.0028119
DAEEWFFTK		2	sp|P02533|K1C14_HUMAN	586.767	0.0188684	0.00130283	952077	7	0.269147	0.0351823	1176958	8	0.115688	0.00246064	658516	7	0.322379	0.0408098	4339201	8	0.589146	0.241465	109557	5	0.954681	0.792778	138270	5	0.849523	0.723045	1.6735e+06	8	0.60391	0.287269	143715	5	0.234512	0.0275462	72488.8	3	0.892225	0.71302	20721.1	1	0.924495	0.774995	1.75116e+06	7	0.130784
DAEMPATEKDLAEDAPWK		3	sp|P21333|FLNA_HUMAN	672.979	0.0224053	0.00130283	176105	3	1	0.787563	142120	3	0.973142	0.791778	127017	2	0.978137	0.806844	200272	4	0.945448	0.825405	19194.2	3	0.92015	0.762012	100965	2	0.985646	0.823291	161649	2	0.901982	0.77025	17025.9	1	0.869999	0.698355	698838	5	0.652895	0.367079	78250.2	2	0.900252	0.728568	97843	3	0.861448
DAETWFLSK		2	sp|P08779|K1C16_HUMAN	548.769	0.0401225	0.00159651	492684	7	0.0771441	0.00343899	576577	8	0.038016	0.00163727	396714	8	0.169031	0.00738271	1.36759e+06	8	0.247396	0.00500889	54081.6	2	1	0.850018	10385.1	1	0.845469	0.71716	1.41281e+06	8	0.137521	0.00284659	12334.3	2	0.866059	0.690923	126095	3	1	0.814673	6375.92	1	0.921016	0.771816	4.24189e+06	8	0.012117
DAEVIVDWRPLDDALDSSSILYAR		3	sp|Q8TC07|TBC15_HUMAN	907.124	0.0371971	0.00130283	380350	6	0.0512989	0.00191487	176466	4	0.970146	0.789626	59123.9	4	0.99468	0.812838	836667	7	1	0.891453	792970	4	0.985553	0.822406	0	0	0.887419	0.763307	325811	6	0.550556	0.187081	0	0	0.851831	0.644193	1110929	6	0.830359	0.62583	10515.7	2	0.921645	0.771816	133048	3	0.239079
DAFDTLFDHAPDK		2	sp|Q9HBI1|PARVB_HUMAN,sp|Q9NVD7|PARVA_HUMAN	746.341	0.0272341	0.00130283	838398	4	0.865095	0.617336	120021	3	0.846983	0.60858	174930	4	0.791489	0.563945	9430089	6	0.616761	0.29254	4.01202e+06	5	0.83765	0.671309	1.54502e+06	3	0.879056	0.755896	2.29321e+06	4	0.568145	0.21877	8034.55	1	1	0.810006	496042	7	0.202474	0.0145473	2.16332e+06	5	0.913276	0.759453	5.34979e+06	5	0.960868
DAFDTLFDHAPDKLSVVK		3	sp|Q9HBI1|PARVB_HUMAN	673.346	0.0362871	0.00130283	299109	2	1	0.823019	31199.1	2	1	0.845005	31329	2	1	0.840113	293546	3	1	0.894425	1.89622e+06	2	0.937212	0.778231	258930	2	0.985119	0.823067	45463.1	4	0.884957	0.755793	94639.7	2	1	0.830344	585553	6	0.65123	0.365495	159814	2	0.860919	0.640402	316285	2	0.994273
DAGEGGLSLAIEGPSK		2	sp|P21333|FLNA_HUMAN	750.881	0.00197005	0.000951036	743996	8	0.0719878	0.00305193	494529	7	0.192771	0.0107383	362452	6	0.149522	0.00619824	1.11105e+06	7	0.219705	0.00397391	182047	4	0.6391	0.381894	69911.6	4	0.535983	0.212413	386850	6	0.393335	0.028874	44417.3	1	0.867209	0.693511	1.31394e+06	7	0.0339739	0.000617714	66599.4	2	0.905063	0.74024	260883	5	0.74201
DAGEGLLAVQITDPEGKPK		3	sp|P21333|FLNA_HUMAN	646.677	0.000649767	0.000951036	5315126	8	0.00919965	0.000678895	5.34801e+06	8	0.0215219	0.00103973	4.35729e+06	8	0.0132542	0.00105515	4962772	8	0.555098	0.183909	3.05473e+06	7	0.380127	0.029716	1.88873e+06	6	0.78417	0.640948	4017243	8	0.266918	0.00485052	404647	4	0.764042	0.484404	10440188	8	0.0116037	0.000617714	1.46565e+06	7	0.0849635	0.00159267	2.17965e+06	7	0.199917
DAGPLLISLK		2	sp|P31146|COR1A_HUMAN	513.813	0.00149491	0.000951036	1.9654e+06	8	0.00447679	0.000678895	2.37571e+06	8	0.0106172	0.00103973	2.06201e+06	8	0.00672208	0.00105515	820551	8	0.47188	0.0684027	943406	8	0.0732563	0.00146271	436433	8	0.112629	0.00115964	2.91341e+06	8	0.0629179	0.00176593	631922	8	0.026546	0.000824134	2.25522e+06	8	0.0166766	0.000617714	485955	8	0.0149802	0.00076725	404671	7	0.0308106
DAGTIAGLNVLR		2	sp|P11142|HSP7C_HUMAN	600.341	0.0127905	0.00123971	7.29961e+06	8	0.0322934	0.00191487	7346452	8	0.0684117	0.00218716	6561754	8	0.0313322	0.00170079	2320803	5	0.930698	0.80848	4.12888e+06	6	0.366645	0.0261214	1.37592e+06	5	0.421637	0.0601884	14739134	8	0.283964	0.00631693	2.53858e+06	6	0.0846528	0.00133221	7428831	8	0.136067	0.00403839	2.62741e+06	7	0.134503	0.00428897	2.18903e+06	5	0.431107
DAGVIAGLNVLR		2	sp|P0DMV9|HS71B_HUMAN,sp|P0DMV8|HS71A_HUMAN	599.351	0.00574927	0.000951036	5.55981e+06	8	0.00250217	0.000678895	1.19516e+06	5	0.0882994	0.00246064	755111	5	0.0800294	0.00245998	614304	5	0.408003	0.029327	563518	5	0.283231	0.00660243	118450	5	0.902073	0.776512	2167224	6	0.211047	0.00284659	849846	5	0.042613	0.00133221	1.53334e+06	6	0.0853137	0.00119432	804808	5	0.0601751	0.00076725	1543518	5	0.0378087
DAHLTWEVAGK		3	sp|P01880|IGHD_HUMAN	409.544	0.032981	0.00130283	114601	4	0.636603	0.277238	153886	4	0.510251	0.18313	99527.6	2	0.767658	0.521605	24075.7	3	0.973112	0.84574	9214.21	2	0.80556	0.625096	29394.5	2	0.735653	0.569415	171532	3	0.683986	0.45231	2212.68	1	0.921296	0.761319	13107801	8	0.0128485	0.000617714	26810.9	2	0.832475	0.591939	41272	3	0.735284
DAIILIFANK		2	sp|P62330|ARF6_HUMAN	559.334	0.00705706	0.000951036	2.24141e+06	8	0.00341225	0.000678895	173353	6	0.0295706	0.00163727	71044	4	0.476244	0.1457	8184.9	4	0.969229	0.841882	24044.1	3	1	0.885986	34323.9	2	0.918737	0.788146	159407	6	0.467191	0.0837082	147576	6	0.023521	0.000824134	146058	6	0.40094	0.126894	43240	5	0.107405	0.00308622	634475	6	0.0674087
DALEFWLQAGVDGFQVR		2	sp|P08195|4F2_HUMAN	975.989	0.000535877	0.000951036	6354279	8	0.000635088	0.000678895	162510	8	0.0156665	0.00103973	46203.6	3	0.873604	0.705576	0	0	1	0.898912	0	0	0.842167	0.675304	0	0	0.801397	0.664258	116449	5	0.429077	0.046357	254732	7	0.00910437	0.000824134	0	0	0.758852	0.485425	339104	8	0.00323951	0.00076725	2.31023e+06	8	0.00606973
DALSSVQESQVAQQAR		2	sp|P02656|APOC3_HUMAN	858.929	1.659e-05	0.000951036	32639946	8	0.000110003	0.000678895	50235028	8	0.00149885	0.00103973	44091364	8	0.000325228	0.00105515	19416146	8	0.0254197	0.00345153	315970400	8	0.0157028	0.00146271	1.65405e+06	8	0.171756	0.00115964	46801052	8	0.0115053	0.00176593	16928988	8	0.0025231	0.000824134	127400256	8	0.000185196	0.000617714	12692862	8	0.0024127	0.00076725	23526766	8	0.00157571
DAPDHQELNLDVSLQLPSR		3	sp|P01024|CO3_HUMAN	716.362	0.0749773	0.00391228	53040.1	2	0.512941	0.165949	5112.19	1	1	0.831689	5943.25	1	0.933341	0.781297	414153	4	0.892039	0.77085	172317	5	0.882281	0.721791	14048.3	1	0.966871	0.816229	82492.8	2	0.954951	0.808089	0	0	0.8719	0.70302	938537	5	0.814356	0.584117	0	0	1	0.83712	194772	3	0.804591
DAPQDFHPDR		3	sp|P21333|FLNA_HUMAN	399.848	0.00147766	0.000951036	8351102	8	0.00172343	0.000678895	10449522	8	0.0166873	0.00103973	11872023	8	0.0175443	0.00105515	1.47962e+06	5	0.91789	0.799349	3.0144e+06	7	0.0829147	0.00276766	1.15344e+06	5	0.319382	0.00690394	10914255	8	0.0658461	0.00176593	187472	2	0.793844	0.527475	10972411	8	0.00287435	0.000617714	1.46694e+06	5	0.0926381	0.00230821	1.9193e+06	7	0.00755497
DAQELYAAGENR		2	sp|P50995|ANX11_HUMAN	668.81	0.0020341	0.000951036	1.01081e+06	8	0.047891	0.00191487	1785100	8	0.0341157	0.00163727	1.73683e+06	8	0.0250666	0.00105515	435528	4	0.879362	0.759598	516577	8	0.299315	0.00781625	0	0	0.852117	0.724631	2.74568e+06	8	0.0805664	0.00284659	53899.6	5	0.859131	0.668362	1.56545e+06	7	0.0604723	0.000617714	372913	6	0.203629	0.0140598	256836	6	0.879501
DAQGLVLFDVTGQVR		2	sp|Q14764|MVP_HUMAN	809.433	0.00241121	0.000951036	13151339	8	0.00172862	0.000678895	460021	7	0.0404739	0.00163727	40041.2	3	0.841293	0.643	524294	4	0.692295	0.464684	289025	4	0.8955	0.734647	7551.13	1	0.931322	0.794232	154131	6	0.430422	0.0478525	1.22519e+06	8	0.00623689	0.000824134	624932	4	0.728677	0.450351	569281	8	0.0184543	0.00076725	4594891	8	0.0256343
DAQIFIQK		2	sp|P04040|CATA_HUMAN	481.769	0.0683853	0.00391228	2.89762e+06	8	0.070619	0.0026571	2.9151e+06	8	0.0301535	0.00163727	2.98546e+06	8	0.0464317	0.00170079	1.23223e+06	7	0.819318	0.69084	203830	5	0.531701	0.197081	591036	6	0.368899	0.0288721	539777	7	0.435315	0.0516172	3.03883e+06	8	0.0277892	0.000824134	432608	7	0.146814	0.00449618	413950	6	0.52293	0.205421	1.99552e+06	7	0.0742789
DASGATFTWTPSSGK		2	sp|P01877|IGHA2_HUMAN	756.852	0.00162456	0.000951036	44736516	8	0.00348441	0.000678895	61863864	8	0.00270622	0.00103973	44797288	8	0.00278122	0.00105515	41598532	8	0.133407	0.00345153	40273456	8	0.0343017	0.00146271	39230024	8	0.0542964	0.00115964	20289716	8	0.0719554	0.00176593	8798616	8	0.00381438	0.000824134	211133680	8	0.00196243	0.000617714	20979850	8	0.0113077	0.00076725	130047608	8	0.0043196
DASGVTFTWTPSSGK		2	sp|P01876|IGHA1_HUMAN	770.868	0.0017413	0.000951036	354289216	8	0.00195918	0.000678895	418269856	8	0.00193196	0.00103973	303515648	8	0.00193131	0.00105515	371975296	8	0.0610984	0.00345153	217163728	8	0.0417601	0.00146271	247392416	8	0.0421872	0.00115964	196781744	8	0.0377448	0.00176593	109165944	8	0.00277393	0.000824134	1373866368	8	0.00381685	0.000617714	126909352	8	0.00576041	0.00076725	706588288	8	0.0033977
DASIVGFFDDSFSEAHSEFLK		3	sp|P30101|PDIA3_HUMAN	783.362	0.0200811	0.00130283	791489	8	0.0245639	0.00169039	3764.59	1	0.911923	0.716381	0	0	0.911108	0.765993	0	0	0.968107	0.840115	4848.5	1	0.970321	0.807081	0	0	0.90826	0.779921	4734.24	1	0.998861	0.83472	50085.4	4	0.101586	0.00179754	4878.93	1	0.824049	0.60899	4966.82	1	0.885238	0.691024	316366	8	0.0307548
DAVLLLFANK		2	sp|P18085|ARF4_HUMAN	552.327	0.0284195	0.00130283	728059	4	0.0372217	0.00191487	62617.3	3	0.383244	0.0846988	28257	2	0.973053	0.804105	101169	3	0.995349	0.863053	26740.6	3	0.990598	0.826017	4066.82	1	0.908679	0.780064	26348.6	3	0.253606	0.00418628	84414.6	3	0.0356285	0.000824134	115945	2	0.348336	0.0841137	49353.3	4	0.42517	0.124621	313908	5	0.100418
DAVLLVFANK		2	sp|P61204|ARF3_HUMAN,sp|P84077|ARF1_HUMAN	545.319	0.00399368	0.000951036	5698209	8	0.00249465	0.000678895	815060	8	0.00963399	0.00103973	358448	6	0.023281	0.00105515	227982	5	0.927409	0.803558	512645	7	0.152615	0.00290319	56847.1	4	1	0.864899	1.31387e+06	7	0.0822373	0.00284659	582822	7	0.00747676	0.000824134	1.7068e+06	7	0.114936	0.00230873	276680	7	0.0522262	0.00076725	1.34082e+06	7	0.0221726
DAVLYFSESLVPTAR		2	sp|Q92616|GCN1_HUMAN	834.436	0.00886416	0.000951036	293080	7	0.00591186	0.000678895	1472.63	1	1	0.840874	3394.11	1	0.892694	0.742892	57141.3	4	0.967613	0.839429	14102.2	1	0.943006	0.784054	12863.4	2	1	0.843136	15807.4	2	0.912774	0.780211	13371.9	1	1	0.81121	22765	3	0.966933	0.771539	23817.6	4	1	0.846511	108978	5	1
DCGATWVVLGHSER	2 unknown (C+57.021464)	3	sp|P60174|TPIS_HUMAN	529.584	0.0107857	0.00123971	413099	4	0.483414	0.147858	492908	4	0.353435	0.0669634	368061	6	0.569155	0.246187	132901	3	1	0.897746	34712.9	3	0.985629	0.822406	1.6092e+06	1	0.907157	0.779529	336993	4	0.834176	0.700277	21218.5	3	0.882435	0.716095	483506	4	0.36994	0.101355	39099.7	4	0.825874	0.583562	30256	2	0.908025
DCSLPYATESK	2 unknown (C+57.021464)	2	sp|P23142|FBLN1_HUMAN	635.785	0.0946007	0.00528034	1.42509e+06	3	0.271728	0.0352991	1.71906e+06	5	0.0988211	0.00246064	1882716	4	0.196827	0.00955269	2.17096e+06	5	0.780911	0.627004	2.19568e+06	4	0.290159	0.00719265	347112	2	0.427789	0.0631592	832030	5	0.547205	0.180039	143041	2	0.904211	0.748688	6.78741e+06	4	0.102647	0.00179165	526226	3	0.527098	0.207425	2.22512e+06	3	0.0843839
DDEAAAVALSSLIHALDDLDMVAIVR		3	sp|P13010|XRCC5_HUMAN	908.469	4.29365e-11	0.000951036	2.81427e+06	8	0.000313843	0.000678895	915496	8	0.0280926	0.00163727	8864.83	2	1	0.825026	0	0	0.589582	0.242117	0	0	0.973224	0.810047	0	0	0.951838	0.810169	115805	3	0.351952	0.0123059	987674	8	0.0060865	0.000824134	0	0	0.857719	0.682102	495093	8	7.24688e-05	0.00076725	11374837	8	2.57223e-08
DDFLIYDR		2	sp|P49908|SEPP1_HUMAN	528.753	0.097713	0.00549468	185130	5	0.718889	0.372476	153460	5	0.755893	0.471635	207131	4	0.568026	0.244012	704318	5	0.681013	0.434925	607868	6	0.220176	0.00481481	313947	5	0.210638	0.00235075	587419	6	0.386844	0.0266596	45788.5	3	0.350021	0.0794916	1.32494e+06	6	0.0986094	0.00179165	11253.5	2	0.919596	0.770494	315249	5	0.492703
DDGLFSGDPNWFPK		2	sp|P37802|TAGL2_HUMAN	797.862	0.0162875	0.00130283	77207.4	2	0.93872	0.734865	37233.6	1	0.96334	0.783116	15500.8	1	0.868194	0.692491	206720	5	0.686891	0.451808	6675.99	1	0.958236	0.795047	0	0	0.884913	0.760442	59689.8	3	0.778528	0.615636	17440.9	2	1	0.816948	894313	5	0.0175228	0.000617714	33307.6	1	0.968997	0.811317	93162.9	4	0.584386
DDILNGSHPVSFDK		2	sp|Q9Y490|TLN1_HUMAN	772.373	0.00353703	0.000951036	407817	4	0.248487	0.029449	785016	6	0.0736924	0.00246064	645743	5	0.0148346	0.00105515	237497	3	1	0.871364	143940	4	0.666371	0.429139	71382.8	4	0.694108	0.515156	568798	5	0.232514	0.00350928	49844.6	1	0.881938	0.716095	908641	6	0.116514	0.00230873	41203.8	4	0.961566	0.806732	92473.9	3	0.559009
DDNPNLPR		2	sp|P02768|ALBU_HUMAN	470.728	0.00759712	0.000951036	306946880	8	0.00732606	0.000678895	321106432	8	0.0282879	0.00163727	465137088	8	0.0130331	0.00105515	325548032	8	0.126901	0.00345153	209654400	8	0.0894276	0.00276766	48174100	8	0.0956259	0.00115964	134438528	8	0.133776	0.00284659	246785104	8	0.0154702	0.000824134	737310656	8	0.0129375	0.000617714	83844104	8	0.0148776	0.00076725	265640880	8	0.00773841
DDPLTNLNTAFDVAEK		2	sp|P12814|ACTN1_HUMAN	881.928	0.000327118	0.000951036	20405.8	4	0.733552	0.39476	0	0	0.901513	0.697098	32675.5	1	0.687982	0.390484	103918	6	0.394251	0.0245436	36037	1	0.856323	0.691809	111265	1	0.911282	0.782566	4454.72	1	0.821417	0.680226	9923.69	1	1	0.820353	139151	4	0.803883	0.56456	5388.86	1	0.829691	0.58627	71500.4	3	0.862632
DDSYKPIVEYIDAQFEAYLQEELK		3	sp|Q9NVA2|SEP11_HUMAN	969.471	0.00145964	0.000951036	0	0	0.00406231	0.000678895	0	0	0.962981	0.782713	0	0	0.888	0.73508	0	0	0.844534	0.719459	0	0	0.975883	0.812419	0	0	0.982912	0.822105	0	0	0.924084	0.787435	0	0	1	0.843018	0	0	0.864667	0.688244	0	0	0.0913492	0.00230821	0	0	0.0867441
DEFPEVYVPTVFENYVADIEVDGK		3	sp|P62745|RHOB_HUMAN	925.441	0.000899996	0.000951036	14698461	8	0.000974427	0.000678895	365236	8	0.00350572	0.00103973	143940	6	0.188349	0.00955269	29758.3	3	0.800614	0.663167	17884.8	3	0.983339	0.820093	0	0	0.809776	0.673582	442389	8	0.0820832	0.00284659	570038	8	0.00323725	0.000824134	5744.25	2	0.986676	0.783063	1.03793e+06	8	0.00480284	0.00076725	6.9687e+06	8	0.00447056
DELILEGNDIELVSNSAALIQQATTVK		3	sp|P32969|RL9_HUMAN	962.177	0.00232391	0.000951036	2.78852e+06	8	0.00225672	0.000678895	101629	5	0.848885	0.611015	5886.75	1	1	0.847015	1233.71	1	0.712395	0.501938	0	0	1	0.87749	0	0	1	0.872897	26376.9	2	1	0.882509	246937	7	0.0481681	0.00133221	0	0	1	0.78917	136795	4	0.900696	0.730622	1.0401e+06	8	0.0501371
DESYRPIVDYIDAQFENYLQEELK		3	sp|Q92599|SEPT8_HUMAN	993.142	0.00191103	0.000951036	246537	7	0.090958	0.00457186	0	0	1	0.862038	0	0	1	0.854108	11279.4	2	0.909363	0.789687	0	0	1	0.860176	0	0	0.935895	0.798666	0	0	1	0.884395	5568.18	1	0.909567	0.7522	0	0	0.938095	0.750209	13119.5	2	1	0.852293	95020.8	3	0.198047
DETHFEVVESGR		3	sp|P04275|VWF_HUMAN	468.885	0.00558129	0.000951036	8768263	8	0.0027483	0.000678895	12876887	8	0.00471231	0.00103973	11655338	8	0.00988059	0.00105515	9099128	8	0.1463	0.00345153	9909021	8	0.0465689	0.00146271	6.68538e+06	8	0.0668669	0.00115964	3.80086e+06	8	0.157469	0.00284659	13086376	8	0.00806446	0.000824134	4818420	8	0.00874999	0.000617714	7.15269e+06	8	0.0090358	0.00076725	2270546	8	0.0146881
DFALLSLQVPLK		2	sp|P0C0L4|CO4A_HUMAN	672.4	0.00104405	0.000951036	269629	4	0.758274	0.42912	99094.7	3	0.96389	0.783549	118057	4	0.655295	0.348222	2003395	8	0.236037	0.00397391	223683	4	0.641877	0.391593	58006.2	3	0.816456	0.682673	132493	3	1	0.844959	12678.8	2	0.713829	0.416974	5680694	8	0.00124407	0.000617714	101634	3	0.963387	0.808194	640216	4	0.28732
DFALQNPSAVPR		2	sp|P35858|ALS_HUMAN	657.844	0.0296219	0.00130283	586167	6	0.24758	0.029449	723514	5	0.0487499	0.00218716	714201	5	0.140634	0.00619824	738003	5	0.829383	0.704037	565078	4	0.280107	0.0051816	869277	5	0.360562	0.0248322	1140517	5	0.173706	0.00284659	141096	4	0.138964	0.00295307	2.73035e+06	5	0.00842689	0.000617714	643546	4	0.137715	0.00428897	955565	4	0.134653
DFDFVPPVVR		2	sp|P01024|CO3_HUMAN	595.814	0.000907247	0.000951036	17778364	8	0.00186916	0.000678895	23542660	8	0.0133837	0.00103973	18457592	8	0.00935095	0.00105515	67883696	8	0.164134	0.00397391	29163488	8	0.0293569	0.00146271	17992030	8	0.0616617	0.00115964	20901976	8	0.0851992	0.00284659	15684228	8	0.00859181	0.000824134	203990720	8	0.00261561	0.000617714	22422734	8	0.00411777	0.00076725	21957610	8	0.00230308
DFFLANASR		2	sp|P07384|CAN1_HUMAN	520.762	0.0472307	0.00186076	1011728	4	0.146591	0.0106065	1.14826e+06	4	0.0296304	0.00163727	1.13089e+06	4	0.0353069	0.00170079	202532	6	0.446183	0.0512069	137697	5	0.865835	0.702335	83218.7	4	0.513012	0.178174	790465	5	0.393056	0.028874	100827	4	0.359706	0.0858855	857755	6	0.217301	0.0206927	72215.2	3	0.726155	0.430568	104274	4	0.62105
DFGLLVFVR		2	sp|P78527|PRKDC_HUMAN	533.308	0.0359475	0.00130283	601779	5	0.0156439	0.00169039	0	0	1	0.828304	0	0	0.966225	0.801742	2207.85	1	1	0.894146	764.229	1	1	0.859366	0	0	0.953339	0.810363	5081.45	1	0.915447	0.781613	17058.4	2	0.941076	0.774267	20460.8	1	1	0.808556	0	0	1	0.839841	111567	4	0.213182
DFLDEYIFLAVGR		2	sp|O00571|DDX3X_HUMAN	779.401	0.00767696	0.000951036	2.04027e+06	8	0.00379187	0.000678895	49619.8	5	0.195743	0.0112571	8279.6	2	0.819579	0.606698	4291.2	1	0.92211	0.799349	0	0	1	0.84534	0	0	0.920259	0.788959	16702.1	3	1	0.852958	43329.1	6	0.492551	0.183371	5293.44	1	0.970085	0.773841	101121	4	0.146279	0.00483524	875420	8	0.00279702
DFLLPFLEEPMDTEADLQFRPR		3	sp|O43242|PSMD3_HUMAN	893.776	0.000106666	0.000951036	5034047	8	0.000322073	0.000678895	61910.4	3	0.864182	0.63427	33232.4	2	0.815776	0.599207	6683.8	1	0.941929	0.822391	6964.85	1	0.672698	0.4416	0	0	0.743362	0.582761	93900.1	2	0.781227	0.622349	77710.9	2	0.773674	0.498485	4567.59	1	0.843367	0.653956	343486	6	0.00756372	0.00076725	1.82509e+06	8	0.00628415
DFLPLYFGWFLTK		2	sp|P09543|CN37_HUMAN	823.934	0.00211329	0.000951036	2.92602e+06	8	0.0154017	0.00169039	22442.9	1	0.872958	0.650778	15790.6	1	0.950641	0.791434	4913.13	1	0.902142	0.780226	25055	5	1	0.834294	0	0	0.942835	0.80426	37598.3	2	0.805591	0.658182	195882	6	0.0792821	0.00133221	35733.1	2	0.909511	0.724187	228748	6	0.0175487	0.00076725	2.24843e+06	7	0.0135535
DFSAEYEEDGK		2	sp|P04114|APOB_HUMAN	645.262	0.00659343	0.000951036	925094	8	0.517212	0.168799	1.68658e+06	8	0.206987	0.0169054	1.29325e+06	8	0.315942	0.037604	19132508	8	0.126294	0.00345153	7.40126e+06	8	0.0933745	0.00276766	848381	8	0.303009	0.00403967	3.94152e+06	8	0.191764	0.00284659	225961	6	0.408241	0.117446	2469040	8	0.224316	0.0224539	741224	8	0.0940451	0.00230821	1.20051e+06	8	0.0861678
DFSALESQLQDTQELLQEENR		3	sp|P35579|MYH9_HUMAN	831.73	0.00270277	0.000951036	203832	5	0.25765	0.0309138	0	0	0.902956	0.700498	6112.56	1	0.866	0.689106	160549	4	0.886553	0.766308	94651.3	3	0.657201	0.415705	0	0	0.929147	0.79373	8687.07	2	0.899467	0.770126	0	0	1	0.830957	45746.9	4	0.735619	0.454628	4959.78	1	0.904365	0.739757	239181	4	0.674894
DFTPVCTTELGR	6 unknown (C+57.021464)	2	sp|P30041|PRDX6_HUMAN	698.332	0.123859	0.00790606	884866	5	0.632466	0.271775	1.18786e+06	5	0.247853	0.0296631	1.07486e+06	5	0.153352	0.00619824	289270	4	0.981113	0.850844	765320	6	0.853672	0.686752	288479	3	0.831099	0.701566	470844	4	0.678659	0.442097	39073.6	3	0.90204	0.74787	996812	7	0.337127	0.0772399	98781.8	4	0.797211	0.542916	1.50562e+06	5	0.797728
DGAGDVAFVK		2	sp|P02787|TRFE_HUMAN	489.748	0.00736615	0.000951036	41640264	8	0.0110077	0.00144972	44674340	8	0.0065799	0.00103973	42034632	8	0.0184867	0.00105515	18933162	8	0.127177	0.00345153	20473574	8	0.079627	0.00146271	6.04762e+06	8	0.0963598	0.00115964	32537058	8	0.142877	0.00284659	21272966	8	0.0145654	0.000824134	75820256	8	0.00589796	0.000617714	6.41095e+06	8	0.0343168	0.00076725	28353168	8	0.00474454
DGAGFLINLIDSPGHVDFSSEVTAALR		3	sp|P13639|EF2_HUMAN	934.475	6.36119e-05	0.000951036	0	0	4.73425e-05	0.000678895	0	0	0.0578167	0.00218716	0	0	0.0114316	0.00105515	0	0	0.671117	0.417815	0	0	0.949838	0.788212	0	0	0.912807	0.78308	0	0	0.319297	0.00797883	0	0	0.00106492	0.000824134	0	0	0.737167	0.455887	0	0	0.0255022	0.00076725	0	0	0.0248096
DGEDQTQDTELVETRPAGDGTFQK		3	sp|P10321|HLAC_HUMAN,sp|P04439|HLAA_HUMAN	879.735	6.62093e-06	0.000951036	965130	8	0.000674703	0.000678895	1195495	8	0.00129741	0.00103973	950486	8	0.000681166	0.00105515	463504	8	0.497234	0.0992295	1.40426e+06	8	0.0329715	0.00146271	128870	6	0.504667	0.164984	2040699	8	0.0156751	0.00176593	108925	5	0.120217	0.00179754	802368	8	0.00197127	0.000617714	178967	7	0.254314	0.0314462	543008	8	0.00881795
DGEDQTQDTELVETRPAGDR		3	sp|P01889|HLAB_HUMAN	744.672	2.07403e-05	0.000951036	2261780	8	0.000613687	0.000678895	3.52117e+06	8	0.00456721	0.00103973	2921898	8	0.00175653	0.00105515	752663	7	0.712799	0.502901	3775090	8	0.0786956	0.00146271	838044	8	0.10666	0.00115964	3.41183e+06	8	0.0584321	0.00176593	1533257	8	0.00107071	0.000824134	2.80428e+06	8	0.00359372	0.000617714	875130	8	0.0397913	0.00076725	1236675	8	0.0217703
DGEDQTQDVELVETRPAGDGTFQK		3	sp|P17693|HLAG_HUMAN	879.075	0.000124729	0.000951036	899742	8	0.0112551	0.00144972	1.05234e+06	8	0.00118085	0.00103973	885557	8	0.00238309	0.00105515	448473	8	0.513829	0.11306	1.37193e+06	8	0.0638582	0.00146271	134616	6	0.565501	0.274547	1914684	8	0.0269361	0.00176593	107223	5	0.105765	0.00179754	765482	8	0.0116807	0.000617714	124556	6	0.696808	0.397407	457462	8	0.0341251
DGELLFVHSAEGSEFWSALLEK		3	sp|P17655|CAN2_HUMAN	822.073	0.00114514	0.000951036	2.13246e+06	8	0.000400268	0.000678895	85662.8	3	0.900079	0.694278	5556.81	1	0.927572	0.777526	12339.9	2	1	0.894301	0	0	0.872012	0.710871	0	0	0.966437	0.816229	0	0	0.951235	0.806582	162795	8	0.107488	0.00179754	13121.6	1	1	0.815834	69194.9	4	0.288206	0.0463479	806068	8	0.0450275
DGFFGNPLAPNPADK		2	sp|P11047|LAMC1_HUMAN	780.378	0.0542447	0.00299222	71380.6	2	0.847767	0.585185	135410	2	0.334551	0.060955	115414	2	0.800237	0.574235	304584	2	0.601103	0.26019	88382.4	2	0.442288	0.0737367	94465.7	2	0.627897	0.398333	109344	2	0.630759	0.341018	43240.3	2	0.795242	0.529759	39607.8	2	0.928098	0.742078	85129.5	2	0.52629	0.207232	190049	2	0.709605
DGFFGNPR		2	sp|P01871|IGHM_HUMAN	455.214	0.0200492	0.00130283	5840372736	8	0.0204593	0.00169039	7352436224	8	0.0190795	0.00103973	6849917440	8	0.0170552	0.00105515	4666366464	8	0.208552	0.00397391	10035440640	8	0.0822825	0.00276766	7730193408	8	0.0997608	0.00115964	6893271552	8	0.139596	0.00284659	1476456960	8	0.0228831	0.000824134	5255249920	8	0.0197315	0.000617714	2701556736	8	0.023258	0.00076725	9314850816	8	0.0143076
DGHFALEELAQAGYEVVGLDWTVAPK		3	sp|P06132|DCUP_HUMAN	939.136	0.000735333	0.000951036	2.37351e+06	8	0.00171651	0.000678895	8011.14	1	0.9364	0.751266	0	0	0.846269	0.651395	0	0	0.922354	0.799349	0	0	0.885044	0.725233	4452.74	1	1	0.834075	0	0	0.936503	0.795255	20585.8	3	0.785659	0.517923	0	0	0.936692	0.748833	39971.9	3	0.401601	0.110132	1.0339e+06	8	0.00484517
DGHFALEELAQAGYEVVGLDWTVAPKK		3	sp|P06132|DCUP_HUMAN	981.834	0.102261	0.00620909	1.18487e+06	7	0.310844	0.0532873	5561.88	1	1	0.865594	0	0	1	0.859125	0	0	0.965171	0.837244	0	0	1	0.879968	0	0	1	0.864899	0	0	1	0.842899	21885	3	0.891587	0.731478	0	0	1	0.811497	9970.54	2	1	0.870855	277552	6	0.497821
DGIHNVEGVAVDWMGDNLYWTDDGPK		3	sp|Q07954|LRP1_HUMAN	968.436	0.09783	0.00549468	201674	5	0.104817	0.00600969	1996.2	1	0.902682	0.699292	2456.61	1	0.878785	0.717528	4005.55	2	0.691716	0.462082	10436.2	1	0.892412	0.732155	41981.3	1	0.775791	0.62559	0	0	0.928099	0.792147	0	0	1	0.829783	105.672	1	0.977921	0.777423	0	0	0.909537	0.750964	62481.6	6	0.868247
DGILFWTDWDASLPR		2	sp|Q07954|LRP1_HUMAN	896.439	0.000958962	0.000951036	3.44541e+06	8	0.00236946	0.000678895	41089.5	4	0.174979	0.00666932	4783.33	1	0.870102	0.698098	4190.21	1	0.822035	0.693837	4759.99	1	0.875596	0.715503	0	0	0.899422	0.775819	5260.72	1	0.818645	0.67857	127086	4	0.0560899	0.00133221	0	0	0.633681	0.346704	133935	7	0.0364872	0.00076725	1.32422e+06	8	0.0047021
DGLGFCALIHR	6 unknown (C+57.021464)	3	sp|P12814|ACTN1_HUMAN	420.217	0.0119377	0.00123971	275787	7	0.0238547	0.00169039	376457	6	0.0846548	0.00246064	207609	5	0.138242	0.00619824	165616	6	0.685037	0.445626	35630.4	2	0.918642	0.760174	4172.69	1	0.858959	0.73017	8608.26	1	0.987625	0.829341	0	0	0.933949	0.770988	270523	6	0.131766	0.00403839	10618.7	2	0.950784	0.797882	4218.79	1	0.831187
DGPYITAEEAVAVYTTTVHWLESR		3	sp|Q6P2Q9|PRP8_HUMAN	903.445	0.0292897	0.00130283	0	0	0.0741841	0.00305193	0	0	0.882729	0.665845	0	0	0.896369	0.749661	0	0	0.788543	0.643541	0	0	0.876961	0.715829	0	0	0.932451	0.795356	0	0	0.916481	0.782151	0	0	0.905888	0.750279	0	0	0.562096	0.269326	0	0	0.984853	0.825967	0	0	0.652868
DGTHVVENVDATHIGK		3	sp|P00488|F13A_HUMAN	564.616	0.0332305	0.00130283	851985	5	0.152059	0.0108579	1724688	7	0.0925311	0.00246064	2162721	7	0.184897	0.00911787	908370	6	0.89015	0.768285	562941	6	0.306738	0.00842419	402116	4	0.71131	0.541176	1.29085e+06	5	0.401461	0.0303805	137146	2	0.660503	0.353707	2667663	8	0.0435907	0.000617714	167480	5	0.285976	0.0454959	516527	5	0.121088
DGTTHQTSLELFMYLNEVAGK		3	sp|P00966|ASSY_HUMAN	785.383	0.0354392	0.00130283	450464	8	0.0457433	0.00191487	311814	4	0.858038	0.625834	227306	3	0.827204	0.619964	58786.8	3	0.739919	0.54859	104208	3	0.922131	0.763444	0	0	0.877094	0.754925	96772.5	4	0.84982	0.717027	7159.98	1	0.91792	0.759137	3.28781e+06	5	0.990282	0.784334	35022.5	3	0.937648	0.787715	140817	7	0.940529
DGYLFQLLR		2	sp|P04196|HRG_HUMAN	562.809	0.00372924	0.000951036	1.14428e+06	7	0.00557685	0.000678895	1.72281e+06	8	0.00839949	0.00103973	1.17424e+06	8	0.00927589	0.00105515	3.37285e+06	8	0.147	0.00345153	5033685	8	0.0464273	0.00146271	1.14433e+06	8	0.0667319	0.00115964	2.46938e+06	8	0.0449849	0.00176593	1.478e+06	8	0.0088899	0.000824134	6546845	8	0.00460978	0.000617714	985895	8	0.00922525	0.00076725	5085614	8	0.00354971
DGYNDIAVAAPYGGPSGR		2	sp|P08514|ITA2B_HUMAN	890.418	0.000941842	0.000951036	2.02854e+06	8	0.148489	0.0108579	2.73445e+06	8	0.0129311	0.00103973	2285543	8	0.0220795	0.00105515	3459239	8	0.0604401	0.00345153	5.0319e+06	8	0.0646765	0.00146271	454310	5	0.33615	0.0145211	8654970	8	0.04325	0.00176593	150581	4	0.484308	0.178624	8996878	8	0.00182781	0.000617714	673009	5	0.161918	0.00483524	1.32243e+06	7	0.175044
DHAVDLIQK		2	sp|P0C0L4|CO4A_HUMAN	519.783	0.00124033	0.000951036	41601208	8	0.00426615	0.000678895	46956692	8	0.00287777	0.00103973	54079820	8	0.00556902	0.00105515	66527904	8	0.100034	0.00345153	67184664	8	0.0429698	0.00146271	45515632	8	0.0517971	0.00115964	34478244	8	0.0851179	0.00284659	19144384	8	0.00764297	0.000824134	122979328	8	0.00249805	0.000617714	52107172	8	0.0108904	0.00076725	42073504	8	0.00123815
DHEDFLASLAR		3	sp|P02549|SPTA1_HUMAN	425.211	0.0829116	0.00409888	441666	8	0.0529704	0.00223894	245821	7	0.115726	0.00246064	144947	7	0.423324	0.105925	27926.5	4	0.931039	0.808649	16574.7	3	0.849821	0.683616	9640.71	3	0.719072	0.553547	8641.34	2	0.776894	0.610687	434234	8	0.040328	0.00133221	38863.2	5	0.977971	0.777423	10220.2	1	0.823762	0.578878	489033	8	0.0102366
DHGETAFAVYDK		2	sp|P24821|TENA_HUMAN	676.809	0.0102995	0.00123971	225685	2	0.801409	0.499565	462197	3	0.744907	0.457415	446274	3	0.354608	0.0571037	828261	5	0.516946	0.116178	432795	3	0.436532	0.0660672	788154	3	0.326881	0.00983092	467976	3	0.47163	0.0899606	244694	2	0.464701	0.161504	405123	2	0.249542	0.0323484	1.16441e+06	4	0.0323684	0.00076725	159822	2	0.532747
DHGMLSAAASLGMILLWDVDGGLTQIDK		3	sp|Q13200|PSMD2_HUMAN	976.493	5.10774e-06	0.000951036	243548	5	0.0745935	0.00305193	0	0	1	0.849188	13407.3	2	0.766339	0.51844	0	0	0.886259	0.766308	0	0	1	0.866265	0	0	0.907221	0.779529	0	0	0.674431	0.43118	22615.7	1	0.065621	0.00133221	4770.56	1	0.832432	0.63239	65160.5	4	0.0716901	0.00076725	287213	6	0.224204
DHGVNSFLVYMAFK		3	sp|Q16555|DPYL2_HUMAN	543.269	0.00320429	0.000951036	0	0	0.00142785	0.000678895	0	0	0.855718	0.622315	0	0	0.855596	0.671362	0	0	0.935512	0.8138	0	0	0.844688	0.678327	0	0	0.809657	0.673582	0	0	0.601873	0.282977	0	0	0.870882	0.699646	0	0	0.819136	0.597689	0	0	0.970921	0.813785	0	0	0.350135
DHLLSVSLSGYINYLDR		3	sp|O75083|WDR1_HUMAN	655.674	0.0080511	0.000951036	5562721	8	0.00651167	0.000678895	393150	8	0.0416359	0.00163727	191858	3	0.395542	0.0826206	941493	4	0.682258	0.437902	1.45542e+06	3	0.985123	0.8221	351150	1	0.823686	0.693473	149128	4	0.615676	0.305698	716052	8	0.0152749	0.000824134	106799	3	0.823945	0.608623	223984	7	0.0844065	0.00159267	2.42492e+06	8	0.0193727
DHSAIPVINR		2	sp|P15144|AMPN_HUMAN	561.307	0.0271364	0.00130283	820330	6	0.531051	0.180478	2.14492e+06	6	0.0778593	0.00246064	2371531	6	0.269094	0.0248583	367463	5	0.833229	0.709636	1.25075e+06	6	0.297162	0.00719265	590583	4	0.758342	0.603683	419423	4	0.932014	0.793167	920248	6	0.294243	0.0524134	190823	3	0.849971	0.670578	1.12801e+06	6	0.191565	0.0111575	232344	4	0.748014
DIAPTLTLYVGK		2	sp|P00739|HPTR_HUMAN,sp|P00738|HPT_HUMAN	645.869	0.000358286	0.000951036	145300592	8	0.00064839	0.000678895	214411952	8	0.0169549	0.00103973	166686608	8	0.00283747	0.00105515	3069016576	8	0.0480093	0.00345153	167581520	8	0.0420841	0.00146271	1478605056	8	0.0419294	0.00115964	276348704	8	0.0319873	0.00176593	462694720	8	0.00216471	0.000824134	1780375424	8	0.00552904	0.000617714	352668352	8	0.00382953	0.00076725	549451584	8	0.00668826
DIAPTLTLYVGKK		3	sp|P00739|HPTR_HUMAN,sp|P00738|HPT_HUMAN	473.613	0.0026638	0.000951036	129694944	8	0.00230271	0.000678895	134989872	8	0.00574253	0.00103973	111442560	8	0.00677396	0.00105515	704202240	8	0.0694107	0.00345153	63815644	8	0.051317	0.00146271	793370368	8	0.115427	0.00115964	163999168	8	0.0490304	0.00176593	280584992	8	0.0124876	0.000824134	360143040	8	0.00976893	0.000617714	172624848	8	0.0121198	0.00076725	145296464	8	0.0148571
DIASGLIGPLIICK	13 unknown (C+57.021464)	2	sp|P00450|CERU_HUMAN	735.423	0.0456664	0.00186076	950156	8	0.0757753	0.00343899	1.29394e+06	8	0.0255206	0.00163727	1.00551e+06	8	0.0191961	0.00105515	10237284	8	0.217161	0.00397391	867146	8	0.188821	0.00361449	425353	8	0.276929	0.00403967	659914	8	0.273876	0.00485052	146576	6	0.231465	0.0261549	17997710	8	0.0153692	0.000617714	720616	8	0.0222757	0.00076725	4377693	8	0.0306166
DIASTPHELYR		2	sp|P12110|CO6A2_HUMAN	651.328	0.00483715	0.000951036	763689	2	0.0808976	0.00384325	981276	2	0.081541	0.00246064	1.04599e+06	2	0.0707216	0.00245998	1.07253e+06	3	0.488095	0.0889831	2.06503e+06	2	0.0812619	0.00146271	351358	2	0.299937	0.00403967	681486	2	0.319976	0.00797883	347607	2	0.0705163	0.00133221	1.04932e+06	2	0.166913	0.00815245	794535	2	0.0258834	0.00076725	1.17124e+06	2	0.0174662
DICEEQVNSLPGSITK	3 unknown (C+57.021464)	2	sp|P01024|CO3_HUMAN	895.435	0.00138958	0.000951036	12135953	8	0.00316517	0.000678895	14564311	8	0.00243527	0.00103973	12098898	8	0.00205825	0.00105515	36184664	8	0.0774032	0.00345153	17148186	8	0.0431243	0.00146271	9190405	8	0.0660409	0.00115964	8908913	8	0.0511189	0.00176593	7387293	8	0.00309221	0.000824134	112922800	8	0.00222959	0.000617714	13925652	8	0.00679822	0.00076725	12568579	8	0.00480814
DICNDVLSLLEK	3 unknown (C+57.021464)	2	sp|P63104|1433Z_HUMAN	709.863	0.00321445	0.000951036	45723.4	6	1	0.792598	4421.68	1	1	0.819247	33285.1	4	0.908145	0.763072	277630	8	0.142835	0.00345153	259948	8	0.0879509	0.00276766	16498.4	3	0.984584	0.823067	58543.1	5	0.95691	0.809798	5708.33	1	0.919933	0.760932	820049	8	0.0163142	0.000617714	0	0	0.986798	0.82753	148839	6	0.472525
DIFTGLIGPMK		2	sp|P00450|CERU_HUMAN	596.326	0.0519341	0.00243809	22668.9	2	0.985076	0.773211	54075.6	5	0.187807	0.0102753	0	0	0.916007	0.769547	409204	5	0.331923	0.0128011	53381.4	4	1	0.853482	12410.2	2	1	0.842038	13196.1	2	1	0.849613	0	0	1	0.81753	476566	5	0.125104	0.00230873	17867.8	1	1	0.838503	109569	5	0.175656
DILEIGAQWSILR		2	sp|P48556|PSMD8_HUMAN	757.422	0.00260873	0.000951036	4.84252e+06	8	0.00223211	0.000678895	156980	4	0.212163	0.0188223	19440.9	2	0.997564	0.814394	71040.3	4	0.826081	0.699722	68294.1	4	0.846936	0.681751	9944.35	2	0.905825	0.77908	93117.7	4	0.560229	0.207472	274151	6	0.0498005	0.00133221	40618.4	3	0.790452	0.543935	266328	4	0.0691347	0.00076725	1.4158e+06	8	0.00403235
DINAYNCEEPTEK	7 unknown (C+57.021464)	2	sp|P30041|PRDX6_HUMAN	791.838	0.0973949	0.00549468	102845	4	1	0.784148	55213.4	3	0.810446	0.546441	190529	7	0.485762	0.155381	224421	4	0.847858	0.7235	81904.6	4	0.963664	0.800118	66661.5	2	0.834739	0.706009	105001	3	1	0.853289	28553.8	3	1	0.838264	608014	5	0.873292	0.695783	33291	3	0.797478	0.543647	102120	3	0.870659
DINTDFLLVVLR		2	sp|Q08211|DHX9_HUMAN	709.406	0.00195987	0.000951036	1.68054e+06	8	0.00127391	0.000678895	18985.1	3	1	0.831044	0	0	0.984845	0.809541	0	0	0.969686	0.842365	0	0	1	0.862673	0	0	0.975342	0.819542	0	0	1	0.851576	97215.5	7	0.0226883	0.000824134	0	0	0.956344	0.763404	36188.5	5	1	0.857291	578416	8	0.00359251
DINYVNPVIK		2	sp|P01031|CO5_HUMAN	587.827	0.057565	0.00299222	429264	5	0.345437	0.0678405	585111	4	0.175499	0.00719807	450338	3	0.627378	0.324432	525406	3	0.964719	0.836648	385337	3	0.404094	0.0427548	108326	2	0.800316	0.661844	309338	4	0.709509	0.500213	186215	4	0.303322	0.0576162	3.23908e+06	5	0.173122	0.00815245	247856	3	0.194493	0.0117288	243941	3	0.338788
DIPTNSPELEETLTHTITK		3	sp|P01042|KNG1_HUMAN	713.699	0.000552981	0.000951036	523514	8	0.00440477	0.000678895	714243	8	0.0113656	0.00103973	577662	8	0.0185759	0.00105515	2.11678e+06	8	0.156847	0.00397391	1.49019e+06	8	0.0755114	0.00146271	292393	8	0.0841034	0.00115964	735353	8	0.0821836	0.00284659	21350.7	4	0.60049	0.291544	9896900	8	0.000697607	0.000617714	240703	6	0.0369258	0.00076725	2.11686e+06	8	0.00113602
DISEMFLQIYK		2	sp|P15941|MUC1_HUMAN	693.852	0.00353152	0.000951036	103558	5	0.362766	0.0774466	59168.5	1	1	0.852489	57796.3	1	1	0.833703	535987	8	0.320416	0.0077799	83009	2	1	0.857025	580155	2	1	0.854682	56620.2	1	1	0.870195	32029.8	3	1	0.8108	39577	2	0.947705	0.756689	71911.9	2	1	0.841291	161368	2	1
DITYFIQQLLR		2	sp|P61158|ARP3_HUMAN	705.393	0.00581234	0.000951036	855784	8	0.00471953	0.000678895	4690.73	1	1	0.829984	4347.9	1	1	0.835041	15602.1	1	1	0.898139	28235.6	2	0.466939	0.103906	0	0	0.907873	0.779848	5319.47	1	0.848646	0.715304	20450.5	2	0.322256	0.0665866	13457.4	2	0.957034	0.763979	23912.1	1	1	0.844098	330008	7	0.0342592
DIVQFVPFR		2	sp|Q86YQ8|CPNE8_HUMAN,sp|O75131|CPNE3_HUMAN	560.811	0.0182324	0.00130283	214355	5	0.0776178	0.00343899	258184	5	0.0304718	0.00163727	150762	4	0.0816243	0.00310126	74780	3	0.983853	0.854166	180484	4	0.289444	0.00719265	22251.5	3	0.980451	0.821203	512082	5	0.120158	0.00284659	109251	4	0.0708947	0.00133221	154201	5	0.981083	0.780159	123996	4	0.0582544	0.00076725	79100.5	3	0.781726
DIVQFVPYR		2	sp|Q99829|CPNE1_HUMAN	568.809	0.0934491	0.00528034	142401	2	0.56263	0.210417	160613	2	0.183809	0.00927007	117155	1	0.872995	0.704654	108651	2	0.922683	0.799349	36270.6	2	0.844495	0.678327	25464.2	1	0.82949	0.700323	197214	2	0.430955	0.0478525	31829.6	1	0.919734	0.760571	62903.6	2	0.829316	0.624103	35296	1	1	0.852917	289960	2	0.822184
DKGEYTLVVK		2	sp|P21333|FLNA_HUMAN	576.319	0.00763054	0.000951036	1.56788e+06	4	0.111449	0.00672428	2.28421e+06	6	0.193971	0.0107383	2.04586e+06	6	0.291952	0.0316896	964748	3	0.694349	0.467653	575778	4	0.430728	0.0592014	211733	3	0.638585	0.413249	2.30721e+06	7	0.305776	0.0074342	134649	2	0.877562	0.710163	2.19995e+06	7	0.144815	0.00449618	262794	3	0.589345	0.278586	379278	2	0.773694
DKSFLAMVVDIVQELK		2	sp|O00764|PDXK_HUMAN	918.003	0.0130492	0.00123971	628781	5	0.586901	0.230182	0	0	1	0.839193	9808.04	1	1	0.854526	0	0	0.92907	0.805571	0	0	1	0.84782	0	0	1	0.871901	35915.1	2	1	0.873551	83811.2	4	0.25097	0.0343177	0	0	0.975442	0.775804	272174	4	0.563669	0.251747	312555	5	0.779831
DLAEDAPWKK		2	sp|O75369|FLNB_HUMAN,sp|P21333|FLNA_HUMAN,sp|Q14315|FLNC_HUMAN	586.801	0.0739167	0.00391228	218760	6	0.586824	0.230182	461619	5	0.245314	0.0288391	394519	4	0.868626	0.693834	18295.7	1	1	0.898986	78866.6	2	1	0.846454	22587.5	2	0.954531	0.810363	591925	5	0.682368	0.4504	5453.87	1	0.895823	0.739697	223793	6	0.366389	0.0977588	641852	1	0.884521	0.688524	37399.8	2	1
DLATVYVDVLK		2	sp|P02647|APOA1_HUMAN	618.348	0.00163788	0.000951036	5094631	8	0.0063752	0.000678895	6331502	8	0.00283337	0.00103973	5.74302e+06	8	0.00254557	0.00105515	42762032	8	0.0899355	0.00345153	5973729	8	0.0395689	0.00146271	6.73309e+06	8	0.0531635	0.00115964	10205803	8	0.0423575	0.00176593	2855499	8	0.00379948	0.000824134	70132144	8	0.0025059	0.000617714	4.09692e+06	8	0.00633667	0.00076725	18563028	8	0.00168475
DLDQASLAAVSQQLAPR		2	sp|Q9Y490|TLN1_HUMAN	891.971	1.18996e-05	0.000951036	1.78205e+06	8	0.00201086	0.000678895	2.43403e+06	8	0.00181615	0.00103973	2.04955e+06	8	0.00251974	0.00105515	2.67577e+06	8	0.102365	0.00345153	1.09861e+06	8	0.0796476	0.00146271	206036	6	0.304671	0.00502153	2.71257e+06	8	0.0220223	0.00176593	19358.8	1	0.857485	0.663446	10665928	8	0.000482961	0.000617714	262205	5	0.0981919	0.00230821	1.19802e+06	8	0.0218137
DLDVAILVGSMPR		2	sp|P40925|MDHC_HUMAN	693.376	0.0243378	0.00130283	388684	7	0.0101685	0.000678895	0	0	0.940387	0.757143	0	0	0.856498	0.672739	22569.5	2	0.934515	0.812813	6638.42	1	0.905389	0.746004	7119.56	1	0.945669	0.806775	7154.44	1	0.782053	0.623169	0	0	0.977429	0.789828	0	0	0.950654	0.758719	5643.08	1	0.974254	0.815924	15021.7	3	0.821432
DLEAHIDSANK		2	sp|P35579|MYH9_HUMAN	606.796	0.0509501	0.00215436	38480.3	2	0.872348	0.629927	210341	4	0.894422	0.684878	205884	5	0.858448	0.67653	253770	6	0.905393	0.784151	207776	4	0.931831	0.77123	31108.1	1	0.895448	0.770989	243729	5	0.80301	0.655964	6758.78	1	0.884924	0.720483	719279	8	0.0692553	0.00119432	90037.3	3	0.808114	0.555072	104862	4	0.942542
DLEALMFDR		2	sp|P36871|PGM1_HUMAN	555.268	0.0202022	0.00130283	43491.4	5	0.835801	0.560259	29077.1	4	0.933782	0.746489	16229.8	2	0.860697	0.68093	172424	5	1	0.873892	3723.81	2	0.980848	0.817453	16985.7	2	0.88953	0.767355	31265.2	4	1	0.85308	0	0	0.864295	0.68372	574723	6	1	0.807106	0	0	0.98146	0.822329	256948	5	0.837192
DLEFTIYDDDDVSPFLEGLEERPQR		3	sp|P25786|PSA1_HUMAN	1000.14	0.000213424	0.000951036	3.51644e+06	8	0.000316941	0.000678895	55442.7	5	0.122843	0.00302995	24957.4	4	0.431771	0.112269	16703.2	3	1	0.900076	0	0	0.956194	0.792928	0	0	0.923066	0.791293	8264.87	1	1	0.83639	45494.2	3	0.162421	0.00626059	4763.25	1	0.924271	0.737763	248762	8	0.00136086	0.00076725	1.34994e+06	8	0.00336348
DLEVITSWFQSTVSK		2	sp|Q9Y4F1|FARP1_HUMAN	870.446	0.0922137	0.00528034	755344	7	0.172523	0.0142761	3922.33	1	1	0.856082	0	0	0.989449	0.811097	55190	3	0.820311	0.692023	4754.56	1	1	0.877778	0	0	1	0.845734	8682.73	2	0.597295	0.275441	16587	2	0.869483	0.697875	32237.2	1	0.328839	0.0716018	19359.9	1	0.322808	0.0642143	147782	3	0.370366
DLEVVAATPTSLLISWDAPAVTVR		3	sp|P02751|FINC_HUMAN	842.127	0.00197884	0.000951036	19830816	8	0.00095005	0.000678895	606812	8	0.00788766	0.00103973	645214	8	0.00904049	0.00105515	3.29728e+06	8	0.0431156	0.00345153	533121	8	0.111903	0.00290319	91585.9	5	0.962655	0.815094	749970	8	0.0746152	0.00284659	1405067	8	0.00371383	0.000824134	1.39203e+06	8	0.00263153	0.000617714	1.07872e+06	8	0.00893836	0.00076725	7923416	8	0.00202012
DLFHCVSFTLPR	5 unknown (C+57.021464)	2	sp|P20742|PZP_HUMAN	746.374	0.0333243	0.00130283	43345.8	4	1	0.783174	46813	4	0.0766405	0.00246064	90955.6	3	1	0.835041	1.49954e+06	8	0.297572	0.00681668	12624.9	1	0.976154	0.812672	47290.4	1	0.900729	0.776417	13377.8	3	0.976955	0.821593	33951.8	2	1	0.809105	1.0897e+06	7	0.011366	0.000617714	147513	5	0.918493	0.768203	340983	7	0.0967552
DLGEELEALK		2	sp|P35579|MYH9_HUMAN,sp|P35749|MYH11_HUMAN	558.793	0.0766341	0.00391228	12813.3	2	1	0.831258	28875.7	3	1	0.866623	23901.5	3	0.983024	0.808916	273120	5	0.799938	0.66183	54767.6	2	1	0.885663	20648	2	1	0.875274	125466	4	0.610973	0.298273	4868.44	1	1	0.843902	298679	5	0.284249	0.0468171	15950.3	2	1	0.867006	79892.4	2	0.643966
DLGIFWLNAAETWVDISSNTAGK		3	sp|Q14697|GANAB_HUMAN	836.752	0.00110107	0.000951036	1.68326e+06	7	0.237417	0.0266248	17240.5	1	0.901516	0.697098	35534.4	3	0.471667	0.144019	17379.3	2	1	0.864693	41563.7	3	0.916415	0.75653	0	0	0.910434	0.781283	10100.6	2	0.894061	0.765517	296007	5	0.00172362	0.000824134	7830.67	1	0.793016	0.547264	180427	5	0.00453322	0.00076725	619143	5	0.131254
DLGMVTILVQDTDTALK		2	sp|P34913|HYES_HUMAN	916.987	0.00816875	0.000951036	72676.5	2	0.0193621	0.00169039	0	0	1	0.851455	0	0	0.886245	0.733239	0	0	0.944637	0.825405	0	0	1	0.872066	0	0	1	0.854206	0	0	0.988626	0.829515	0	0	1	0.820244	0	0	1	0.811075	0	0	1	0.854322	162291	2	0.137486
DLGTESQIFISR		2	sp|P50395|GDIB_HUMAN	683.354	0.00311818	0.000951036	83003	4	0.317528	0.0567117	40545.2	3	0.400819	0.0956235	40542.3	2	0.866212	0.689491	42198.7	2	0.883924	0.765413	72332.2	4	0.734436	0.53348	39490.8	2	0.889172	0.766923	78415.8	2	0.547965	0.181802	11556.8	1	0.853476	0.6513	166302	6	0.451107	0.163297	7859.77	2	0.86792	0.653539	7109.43	5	0.708864
DLKPAIVK		2	sp|P01023|A2MG_HUMAN,sp|P20742|PZP_HUMAN	442.284	0.0148597	0.00123971	108941648	8	0.0120757	0.00169039	72063976	8	0.0333439	0.00163727	214056144	8	0.0333532	0.00170079	141216864	8	0.287478	0.00681668	89155000	8	0.0670252	0.00146271	22252176	8	0.155594	0.00115964	77464096	8	0.209111	0.00284659	61933600	8	0.0281993	0.000824134	168057472	8	0.0163849	0.000617714	52265236	8	0.0597613	0.00076725	68398096	8	0.00588809
DLKPENLLIDQQGYIQVTDFGFAK		3	sp|P17612|KAPCA_HUMAN	918.145	0.0256656	0.00130283	101858	3	0.0145465	0.00169039	66138.1	1	0.869423	0.642872	35267.3	1	0.915186	0.76944	323527	2	1	0.870729	64537.2	2	0.906438	0.747961	17902.3	1	0.958936	0.812786	166400	2	0.973436	0.81952	50207.1	1	0.622938	0.312753	993804	3	0.785991	0.536879	0	0	0.787602	0.528526	0	0	0.0804667
DLLAVVFYGTEK		2	sp|P12956|XRCC6_HUMAN	677.866	0.000739427	0.000951036	2.37211e+06	8	0.00176475	0.000678895	16345	3	1	0.819964	16409.9	2	1	0.83245	168234	5	0.929702	0.806049	81375.3	5	0.957379	0.793601	0	0	0.870873	0.748164	0	0	1	0.844005	104846	7	0.0445602	0.00133221	240317	5	0.98148	0.780402	33794.4	4	0.244985	0.0289242	724556	8	0.00690289
DLLDLLVEAK		2	sp|O00571|DDX3X_HUMAN	564.829	0.0525282	0.00243809	89246.1	4	0.0166588	0.00169039	0	0	0.97919	0.798562	0	0	0.856992	0.674004	0	0	1	0.877399	0	0	1	0.84534	4532.26	1	0.877216	0.754925	0	0	0.900164	0.77025	0	0	0.899824	0.744752	0	0	1	0.790083	0	0	0.941288	0.791167	19739.6	2	0.35941
DLLIAYYDVDYEK		2	sp|P30101|PDIA3_HUMAN	810.396	0.0991619	0.00549468	4.09249e+06	8	0.274166	0.0361142	125969	2	0.963889	0.783549	39919.3	1	0.916331	0.770204	160414	2	0.92002	0.799349	36681	3	1	0.88701	15547	1	0.987699	0.823978	86705.9	3	1	0.878158	245293	5	0.205819	0.0149755	476162	3	0.964367	0.770343	132199	3	1	0.87355	702235	7	0.220759
DLMLWMEDVIR		2	sp|Q01082|SPTB2_HUMAN	710.852	0.0335508	0.00130283	181292	2	0.0154406	0.00169039	0	0	0.960767	0.781346	4370.6	1	0.876045	0.711386	0	0	0.843646	0.719375	0	0	0.794427	0.615084	0	0	0.756429	0.602526	0	0	0.910814	0.778331	0	0	1	0.812	0	0	1	0.791766	0	0	0.981347	0.822191	40277.9	2	0.10839
DLPLLLFR		2	sp|O43175|SERA_HUMAN	493.805	0.106293	0.00644848	90422.7	4	0.206699	0.0209819	112290	3	0.286052	0.0388911	82035.6	4	0.104219	0.00387216	112882	4	0.533332	0.147827	75710.6	3	0.926106	0.765566	146990	3	0.357013	0.0233168	9345.7	2	0.750384	0.565945	85548.7	3	0.325841	0.0669944	19530.7	3	0.668224	0.38308	36175.2	2	1	0.850364	164608	4	0.243417
DLQFVEVTDVK		2	sp|P02751|FINC_HUMAN	646.84	0.00153305	0.000951036	13332370	8	0.00237409	0.000678895	18716928	8	0.00472097	0.00103973	16461014	8	0.00344713	0.00105515	105717896	8	0.0811142	0.00345153	36633996	8	0.0291503	0.00146271	5.01645e+06	8	0.0528709	0.00115964	27812988	8	0.0480756	0.00176593	13231743	8	0.00442471	0.000824134	207187088	8	0.00401981	0.000617714	17720614	8	0.00494324	0.00076725	41561304	8	0.00409257
DLSGLDAETLLK		2	sp|P29350|PTN6_HUMAN	637.846	0.0824671	0.00409888	224381	5	0.958236	0.753765	106466	4	0.906723	0.708164	72987.7	3	1	0.818244	32303.8	4	1	0.86656	148787	5	0.769428	0.582642	198139	2	0.81661	0.682673	265689	6	0.724	0.520331	131297	1	0.834753	0.603538	347846	5	0.380786	0.108633	148806	3	0.879782	0.676451	385644	3	0.931479
DLTALSNMLPK		2	sp|P15144|AMPN_HUMAN	601.826	0.0183352	0.00130283	563749	4	0.28234	0.0394864	298824	5	0.15059	0.00576609	254891	4	0.510073	0.178593	706288	3	1	0.884597	180345	3	0.99368	0.828497	272522	6	0.379865	0.0318978	175796	2	0.930986	0.793167	239947	3	0.268634	0.0410106	1.03957e+06	3	0.688155	0.406468	204084	2	0.478476	0.166757	245102	5	0.520762
DLTATEVQSETALLTWRPPR		3	sp|P24821|TENA_HUMAN	762.069	0.00207138	0.000951036	553488	2	0.760552	0.43321	63922.1	2	0.758992	0.474859	69620.9	1	0.779313	0.542879	358769	8	0.223368	0.00397391	459924	8	0.124923	0.00290319	55086.1	1	0.835832	0.707556	107805	3	0.891812	0.763539	131807	1	0.811257	0.55542	421387	7	0.0307673	0.000617714	45072	1	0.863549	0.642834	197569	4	0.37874
DLTDYLMK		2	sp|P62736|ACTA_HUMAN,sp|Q562R1|ACTBL_HUMAN,sp|P68032|ACTC_HUMAN,sp|P63261|ACTG_HUMAN,sp|P60709|ACTB_HUMAN	499.747	0.0346605	0.00130283	14380958	8	0.0167518	0.00169039	13444460	8	0.0248471	0.00163727	10190630	8	0.0296312	0.00170079	4.9936e+06	8	0.382334	0.0213233	3432502	8	0.105378	0.00290319	2.77089e+06	7	0.181195	0.00115964	16780988	8	0.199233	0.00284659	1.46022e+06	6	0.0741488	0.00133221	23962022	8	0.0309457	0.000617714	2.00313e+06	7	0.0378594	0.00076725	3.54353e+06	6	0.0333907
DLVEAVAHILGIR		2	sp|P49327|FAS_HUMAN	703.412	0.000526752	0.000951036	1.65574e+06	8	0.000314459	0.000678895	37589.8	1	0.964514	0.784346	42253.2	1	0.899886	0.753839	113955	2	0.837504	0.714579	146155	2	0.98059	0.816815	7461.36	1	0.913194	0.783481	44583.3	2	0.773005	0.603286	25897.8	3	1	0.799878	48128.8	2	1	0.795632	159035	4	0.999395	0.835656	596471	8	0.0211997
DLVILLYETALLSSGFSLEDPQTHANR		3	sp|P07900|HS90A_HUMAN	1001.52	3.82471e-07	0.000951036	16238310	8	0.00135813	0.000678895	739755	8	0.00838206	0.00103973	106393	1	0.271022	0.0252846	294818	5	0.381579	0.0205165	175177	5	0.17741	0.00361449	0	0	1	0.852688	325720	8	0.226319	0.00350928	1.10958e+06	8	0.00855766	0.000824134	88440.9	2	0.246376	0.0305382	965760	8	0.0107682	0.00076725	8.36816e+06	8	6.12125e-05
DLVSSLTSGLLTIGDR		2	sp|P53396|ACLY_HUMAN	823.952	0.00638304	0.000951036	822093	8	0.00270077	0.000678895	5590.6	1	0.958823	0.779908	0	0	0.96502	0.801283	205856	3	0.769158	0.608209	121655	3	1	0.840103	0	0	0.937744	0.800292	14778.3	1	0.945162	0.803688	32699.1	3	0.193306	0.0135792	30371.2	3	0.943412	0.753099	4953.89	2	0.914169	0.761404	310612	7	0.0446776
DLVTTLGGALLWLSGHAGTQAQGAAR		3	sp|P19971|TYPH_HUMAN	855.458	0.00995258	0.00123971	827059	4	0.00524466	0.000678895	76762.4	1	0.872555	0.650778	69699.2	1	0.888222	0.7355	161848	1	0.952641	0.82944	41623.5	1	0.898838	0.739078	5042.85	1	0.861256	0.732292	54974.8	1	1	0.83887	359466	2	0.887111	0.724271	36029.6	1	0.921057	0.734423	53975.8	1	0.945619	0.79377	580840	3	0.142379
DLVVLLFETALLSSGFSLEDPQTHSNR		3	sp|P08238|HS90B_HUMAN	996.849	1.11084e-06	0.000951036	11051739	8	0.00304378	0.000678895	3263278	8	0.0110003	0.00103973	178961	6	0.0815451	0.00310126	229255	8	0.127024	0.00345153	1.07196e+06	8	0.0125319	0.00146271	0	0	1	0.868022	360440	8	0.151579	0.00284659	4112717	8	0.00405366	0.000824134	9998.33	3	1	0.827284	827206	8	0.0184713	0.00076725	11625838	8	0.00166639
DLYANNVLSGGTTMYPGIADR		3	sp|P62736|ACTA_HUMAN,sp|P68032|ACTC_HUMAN	743.36	0.0014593	0.000951036	52576.8	4	0.0009329	0.000678895	18600.2	1	0.937727	0.753688	18530.9	1	0.933914	0.781297	38053.4	2	0.590513	0.2438	18118.7	2	0.367128	0.0261214	6686.21	1	0.856252	0.73017	13787.5	1	0.783472	0.626134	0	0	0.0261673	0.000824134	38728.7	3	0.755178	0.480262	6909.76	1	0.902083	0.734715	21298.6	1	0.116943
DLYANTVLSGGSTMYPGIADR		3	sp|Q562R1|ACTBL_HUMAN	734.356	0.00293341	0.000951036	146081	8	0.00574714	0.000678895	6359.26	2	0.879541	0.660574	12330.4	2	0.87734	0.714526	58875.8	6	0.884231	0.765631	27329.2	2	0.862372	0.697841	19859.7	2	0.870222	0.74725	18045	3	0.875667	0.744149	18860.2	5	0.242508	0.0306272	125333	3	0.428308	0.145911	5754.56	1	0.930595	0.781088	131434	7	0.0990671
DLYANTVLSGGTTMYPGIADR		3	sp|P63261|ACTG_HUMAN,sp|P60709|ACTB_HUMAN	739.028	0.000203322	0.000951036	6.4836e+06	8	0.000127506	0.000678895	76413.2	2	0.806657	0.542507	23009.8	2	0.699847	0.405014	800014	5	0.854916	0.733311	128460	4	0.872128	0.711056	24901	3	0.787177	0.644146	107605	3	0.905987	0.774775	646220	7	0.00771174	0.000824134	266310	5	0.569386	0.276809	29574	2	0.78904	0.529441	1623834	8	0.0136841
DLYNWLEVEFNPLK		2	sp|Q14152|EIF3A_HUMAN	890.451	0.0376713	0.00130283	1.69343e+06	8	0.0507035	0.00191487	0	0	1	0.834645	0	0	1	0.816311	0	0	0.975427	0.845832	7040.66	2	0.988366	0.825196	0	0	0.916014	0.7858	5356.82	1	0.968919	0.817384	7538.59	1	0.876439	0.709002	0	0	1	0.806596	117796	6	0.0601815	0.00076725	668373	8	0.0359242
DLYSGLIGPLIVCR	13 unknown (C+57.021464)	2	sp|P00450|CERU_HUMAN	788.432	0.00742413	0.000951036	404055	5	1	0.785807	234988	5	0.109814	0.00246064	210170	8	0.280189	0.0272889	5383335	8	0.151435	0.00345153	547684	7	0.178796	0.00361449	57981.1	3	1	0.83148	142881	5	0.413636	0.0359028	56630.2	3	0.150002	0.00347721	10418155	8	0.00681106	0.000617714	41946.6	4	0.968744	0.811317	1.70776e+06	8	0.0294584
DMDLTEVITGTLWNLSSHDSIK		3	sp|O60716|CTND1_HUMAN	825.741	0.000603394	0.000951036	2.00734e+06	8	0.00384673	0.000678895	17881.5	3	0.913412	0.719019	0	0	0.921554	0.774281	6746.1	1	0.938289	0.816589	5247.83	1	1	0.840103	0	0	0.95582	0.810363	18738.1	2	0.987772	0.829341	58676.8	4	1	0.820353	6115.67	1	0.699726	0.414286	63054.9	4	0.947461	0.795451	764286	8	0.0102028
DMYSFLEDMGLK		2	sp|P01023|A2MG_HUMAN	724.825	0.0157256	0.00123971	3.82928e+06	8	0.015004	0.00169039	179148	7	0.0590752	0.00218716	545201	8	0.0130316	0.00105515	11484585	8	0.197225	0.00397391	3.33486e+06	8	0.0534712	0.00146271	430386	8	0.151228	0.00115964	773685	8	0.122061	0.00284659	654896	8	0.0158945	0.000824134	9313499	8	0.0152277	0.000617714	209347	7	0.0981173	0.00230821	4.33205e+06	8	0.00440325
DNAMLEYLK		2	sp|P15311|EZRI_HUMAN	548.771	0.122555	0.00790606	81746	3	0.85752	0.603807	59426.4	3	0.982858	0.799477	35926.3	3	1	0.834355	58140.7	3	1	0.904359	242124	4	0.926788	0.76722	103051	3	0.807363	0.670107	132909	3	1	0.842477	79551.7	3	1	0.825565	118023	4	1	0.805939	143186	3	0.935882	0.786743	141427	4	1
DNCCILDER	4 unknown (C+57.021464),3 unknown (C+57.021464)	2	sp|P02679|FIBG_HUMAN	597.748	0.0129967	0.00123971	3078396160	8	0.00748577	0.000678895	4346889216	8	0.00841056	0.00103973	3876469760	8	0.00766808	0.00105515	6442651648	8	0.115579	0.00345153	5132997632	8	0.0540415	0.00146271	3432507392	8	0.079424	0.00115964	3272903424	8	0.0930187	0.00284659	565249344	8	0.0135819	0.000824134	6408972288	8	0.0106741	0.000617714	5423937024	8	0.0166776	0.00076725	5585267200	8	0.00875641
DNCQYVYNVDQR	3 unknown (C+57.021464)	2	sp|P07996|TSP1_HUMAN	787.339	0.000893753	0.000951036	3.93088e+06	8	0.00490743	0.000678895	6079799	8	0.0117305	0.00103973	4.81843e+06	8	0.00422008	0.00105515	6.37285e+06	8	0.187839	0.00397391	3441045	8	0.0657542	0.00146271	1.66472e+06	8	0.143521	0.00115964	3289362	8	0.130404	0.00284659	247110	5	0.247326	0.0334974	35937832	8	0.00152907	0.000617714	764887	8	0.157291	0.00483524	1517355	8	0.0763099
DNDGWLTSDPR		2	sp|P02675|FIBB_HUMAN	638.284	0.00168373	0.000951036	167132720	8	0.00175055	0.000678895	211354560	8	0.0022837	0.00103973	155918432	8	0.00196724	0.00105515	1171517952	8	0.0614292	0.00345153	924948096	8	0.0297167	0.00146271	672006144	8	0.0400057	0.00115964	536602144	8	0.0388847	0.00176593	56606388	8	0.00446075	0.000824134	875022400	8	0.00248514	0.000617714	403760384	8	0.00586973	0.00076725	614929088	8	0.0043736
DNEETGFGSGTR		2	sp|P15144|AMPN_HUMAN	635.271	0.00771681	0.000951036	1.92859e+06	8	0.00793018	0.000678895	2.75341e+06	8	0.0173258	0.00103973	3247160	8	0.0110676	0.00105515	1.23998e+06	8	0.59258	0.24775	2.0905e+06	8	0.182852	0.00361449	1765788	8	0.0871735	0.00115964	814318	8	0.374601	0.0190492	1.93319e+06	8	0.00949363	0.000824134	388979	8	0.614816	0.322951	1.62493e+06	8	0.0480301	0.00076725	930430	8	0.0998088
DNELLVYK		2	sp|P02743|SAMP_HUMAN	497.266	0.0538057	0.00299222	3778807	8	0.0206221	0.00169039	4186164	8	0.0320946	0.00163727	3.86035e+06	7	0.0312859	0.00170079	2.5396e+06	8	0.431473	0.042004	1.2522e+06	7	0.230364	0.00481481	2.53019e+06	8	0.221409	0.00235075	1.01594e+06	7	0.485737	0.100826	838726	6	0.225719	0.0232516	3.89237e+06	8	0.0375392	0.000617714	993795	7	0.30524	0.0539245	749101	6	0.248498
DNENVVNEYSSELEK		2	sp|P02675|FIBB_HUMAN	884.897	0.000351681	0.000951036	505046048	8	0.000800478	0.000678895	593281920	8	0.000386667	0.00103973	522895808	8	0.000229004	0.00105515	2549047296	8	0.0262961	0.00345153	1821352960	8	0.0191006	0.00146271	886230144	8	0.0261918	0.00115964	1247710208	8	0.016149	0.00176593	93496776	8	0.00121782	0.000824134	2444920832	8	0.000968954	0.000617714	1322332160	8	0.00143349	0.00076725	1793620736	8	0.00253747
DNGNGTYSCSYVPR	9 unknown (C+57.021464)	2	sp|P21333|FLNA_HUMAN	795.336	0.112002	0.0071365	172213	2	0.78365	0.468406	324476	2	0.667809	0.364192	127915	2	0.784648	0.551139	294304	1	1	0.869528	96430.3	2	0.892834	0.732729	144729	2	0.84685	0.720653	94541.5	2	0.834535	0.700521	0	0	0.786946	0.518688	468918	2	0.570889	0.278756	101759	2	0.897901	0.723532	385427	2	0.74801
DNLEFFLAGIGR		2	sp|P49327|FAS_HUMAN	676.354	0.00354501	0.000951036	693506	7	0.00844585	0.000678895	11699.5	2	1	0.820446	517.025	1	0.915601	0.769547	24483.5	2	0.990955	0.858764	5941.7	2	1	0.859117	4745.97	1	0.876853	0.754925	1273.87	2	0.896754	0.768877	1771.61	1	0.855255	0.655652	82150.5	4	0.957537	0.764666	19840.6	3	0.933273	0.783869	228686	6	0.068967
DNPGVVTCLDEAR	8 unknown (C+57.021464)	2	sp|P22314|UBA1_HUMAN	723.338	0.0259016	0.00130283	508175	4	0.928008	0.724517	360649	5	0.0858419	0.00246064	518803	4	0.637201	0.337068	157728	2	0.943655	0.824254	110333	4	0.856024	0.690669	119821	3	0.862267	0.734197	268183	3	0.938089	0.796353	105085	2	0.903458	0.748129	419994	3	0.788105	0.54128	119104	3	0.666837	0.36359	524563	4	0.569705
DNSVHWERPQKPK		3	sp|P01023|A2MG_HUMAN	540.946	0.00107699	0.000951036	234140960	8	0.00192762	0.000678895	360641056	8	0.00154008	0.00103973	333214560	8	0.0025988	0.00105515	321765664	8	0.107479	0.00345153	252075344	8	0.0409097	0.00146271	111873960	8	0.046516	0.00115964	271993440	8	0.0556945	0.00176593	100338936	8	0.0029871	0.000824134	531163040	8	0.00334705	0.000617714	117572896	8	0.00351023	0.00076725	353372224	8	0.0035085
DNVFDGLVR		2	sp|P04114|APOB_HUMAN	517.767	0.0224836	0.00130283	86400584	8	0.0151751	0.00169039	110237600	8	0.0130606	0.00103973	96988272	8	0.0135976	0.00105515	175511568	8	0.23372	0.00397391	298700352	8	0.0743315	0.00146271	56514032	8	0.0916659	0.00115964	171294688	8	0.142059	0.00284659	59996264	8	0.0136356	0.000824134	210401632	8	0.0206253	0.000617714	97640552	8	0.0150294	0.00076725	114057912	8	0.0111143
DNWVSFMDTMLQMSILGSAK		3	sp|P49327|FAS_HUMAN	758.692	0.0126632	0.00123971	621110	8	0.691846	0.339785	0	0	1	0.84569	0	0	0.920988	0.773172	0	0	1	0.896377	0	0	1	0.872742	0	0	0.985458	0.823247	6570.04	1	1	0.87227	121290	8	0.0140339	0.000824134	0	0	1	0.80916	106684	7	0.0434012	0.00076725	157321	6	0.692615
DPDAGIDEAQVEQDAQALFQAGELK		3	sp|P08758|ANXA5_HUMAN	886.756	0.0240901	0.00130283	231923	7	0.0138367	0.00169039	14600	2	1	0.85405	0	0	0.842491	0.64512	5684.32	1	0.796133	0.657557	50018.4	2	0.995342	0.830802	0	0	0.863833	0.736871	0	0	0.992034	0.832036	0	0	0.944664	0.775742	0	0	0.830632	0.62605	0	0	0.973626	0.814933	24662.1	2	0.365647
DPDQTDGLGLSYLSSHIANVER		3	sp|P06396|GELS_HUMAN	796.387	0.0099122	0.00123971	12255.9	1	0.632087	0.271426	0	0	0.698011	0.400199	5374.73	1	0.554051	0.223019	47751.1	1	0.877984	0.757789	0	0	0.597736	0.307263	0	0	0.672975	0.481257	0	0	0.716702	0.508391	0	0	0.460423	0.160256	140524	1	0.03929	0.000617714	0	0	0.6278	0.324814	49268.2	2	0.548475
DPELWGSVLLESNPYR		2	sp|Q00610|CLH1_HUMAN	937.968	0.000708464	0.000951036	39798.5	2	0.00590373	0.000678895	0	0	0.853987	0.619394	0	0	0.732281	0.459277	0	0	0.446748	0.0512069	8610.35	1	0.979033	0.814708	0	0	0.872608	0.750512	0	0	0.878114	0.747141	28982.8	1	0.310309	0.0598849	31575.6	3	0.879574	0.702428	4902.27	1	0.923279	0.774739	159753	3	0.280148
DPENFPFVVLGNK		2	sp|P51149|RAB7A_HUMAN	738.38	0.000291101	0.000951036	440671	6	0.0224444	0.00169039	503676	6	0.0130217	0.00103973	445879	6	0.021569	0.00105515	226631	4	0.595123	0.253132	384431	6	0.091006	0.00276766	25444.6	2	0.902671	0.777503	1.04805e+06	8	0.0455691	0.00176593	59170.7	4	0.289611	0.0510192	723635	6	0.008822	0.000617714	153809	5	0.120332	0.00363737	107359	4	0.247592
DPILFPSFIHSQK		3	sp|P04040|CATA_HUMAN	510.277	0.000554101	0.000951036	776999	8	0.0102247	0.000678895	631926	8	0.0228538	0.00103973	414034	8	0.0466686	0.00170079	363992	6	0.807838	0.676478	45898.9	4	0.817103	0.642685	254056	7	0.239648	0.0031875	96076.1	6	0.94566	0.803849	1.108e+06	8	0.00428577	0.000824134	114293	6	0.981529	0.780576	71692.7	6	0.845294	0.614693	1.08629e+06	8	0.0197834
DPPSWSVLAGHSR		3	sp|Q9Y490|TLN1_HUMAN	470.237	8.7449e-05	0.000951036	11416501	8	9.43472e-05	0.000678895	13192374	8	0.00335519	0.00103973	10913883	8	0.00184593	0.00105515	1.86333e+06	8	0.163461	0.00397391	2.83195e+06	8	0.0588548	0.00146271	994933	8	0.203198	0.00115964	13416844	8	0.0168373	0.00176593	445269	6	0.0717546	0.00133221	11058721	8	0.00137568	0.000617714	1.48116e+06	8	0.0275726	0.00076725	1659102	8	0.00999278
DPSASPGDAGEQAIR		2	sp|P18206|VINC_HUMAN	735.845	0.00169194	0.000951036	4572455	8	0.00264546	0.000678895	6.57587e+06	8	0.00804956	0.00103973	5701465	8	0.0153202	0.00105515	3.57108e+06	8	0.419577	0.0342745	2.16251e+06	8	0.130156	0.00290319	753355	7	0.396589	0.0418726	8882621	8	0.0646742	0.00176593	288378	5	0.0627594	0.00133221	8749152	8	0.00270616	0.000617714	1610370	8	0.264983	0.0355776	1.18381e+06	8	0.174782
DPVQEAWAEDVDLR		2	sp|P14618|KPYM_HUMAN	821.889	0.0617008	0.00379804	0	0	0.0433877	0.00191487	0	0	0.702851	0.406846	0	0	0.664059	0.358699	0	0	0.728338	0.526001	0	0	0.670909	0.438025	0	0	0.715158	0.547857	0	0	0.599917	0.279537	0	0	0.555484	0.244477	0	0	0.318939	0.0637137	0	0	0.862473	0.641656	0	0	0.750366
DPVQLNLLYVQAR		2	sp|Q9Y490|TLN1_HUMAN	764.928	0.000275583	0.000951036	782881	8	0.0102043	0.000678895	716835	8	0.00343894	0.00103973	545825	8	0.00310469	0.00105515	839185	6	0.75345	0.57415	434885	7	0.195542	0.00361449	108754	6	0.460531	0.102373	1.7188e+06	8	0.0247393	0.00176593	13976.3	2	0.890861	0.730296	3761807	8	0.069467	0.00119432	119987	6	0.272015	0.0384925	383810	5	0.681921
DQAVFPQNGLVVSSVDVQSVEPVDQR		3	sp|Q14764|MVP_HUMAN	938.142	0.0540507	0.00299222	2.83028e+06	8	0.0380538	0.00191487	26809.2	4	0.874601	0.653486	5931.95	2	0.87776	0.715644	169505	6	1	0.871687	28741.3	4	0.866947	0.705247	14756.5	2	0.819194	0.685465	21635.7	4	0.950574	0.806271	313380	6	0.104918	0.00179754	312758	7	0.738709	0.458076	78768.3	4	0.907292	0.74579	817014	8	0.725132
DQEGQDVLLFIDNIFR		2	sp|P06576|ATPB_HUMAN	961.486	8.93977e-05	0.000951036	2.11124e+06	8	0.0536805	0.00223894	0	0	1	0.816658	0	0	0.972393	0.804105	18689.8	3	1	0.878614	4864.15	1	1	0.840577	0	0	0.963878	0.815294	17691.1	3	0.836393	0.700741	15506.6	2	0.772631	0.496528	0	0	0.864126	0.688195	168134	8	0.00650636	0.00076725	1.56874e+06	8	0.000266369
DQFPEVYVPTVFENYIADIEVDGK		3	sp|P08134|RHOC_HUMAN	929.785	0.00664887	0.000951036	6.13679e+06	8	0.00289967	0.000678895	93604	7	0.152674	0.00576609	46292.3	4	0.806733	0.584416	20526	2	0.841152	0.716741	9123.73	2	0.919562	0.761606	0	0	0.832481	0.701646	28617.8	7	0.298893	0.00689318	301047	8	0.0240869	0.000824134	4823.89	1	0.938117	0.750239	476891	8	0.00784219	0.00076725	3.36567e+06	8	0.00930394
DQFPEVYVPTVFENYVADIEVDGK		3	sp|P61586|RHOA_HUMAN	925.113	7.28706e-05	0.000951036	21296326	8	6.28332e-05	0.000678895	660208	8	0.00083263	0.00103973	296299	8	0.0343156	0.00170079	39858.6	2	0.869764	0.749103	64407.2	4	0.950903	0.789387	0	0	0.821156	0.688451	755886	8	0.0308858	0.00176593	954127	8	0.000936166	0.000824134	5947.39	1	0.955372	0.762858	1567524	8	0.00119525	0.00076725	8744836	8	0.00106133
DQLIYNLLK		2	sp|P00338|LDHA_HUMAN	560.324	0.108895	0.00665872	166925	3	0.589515	0.233161	172104	4	0.11794	0.00246064	168495	4	0.11861	0.00510489	139231	3	0.924041	0.799698	108303	2	1	0.857416	59033.6	2	0.974545	0.818726	385982	4	0.53145	0.16135	47499.5	2	0.715271	0.4185	420860	4	1	0.809888	66689.9	3	1	0.846485	107780	2	1
DQLQTFSEEHPVLLTEAPLNPR		3	sp|P61163|ACTZ_HUMAN	845.434	0.0230967	0.00130283	60183.2	3	0.629126	0.268465	17869.7	2	1	0.865501	4175.87	1	1	0.862211	174808	3	0.885655	0.766308	70281.4	3	1	0.877566	3804.36	1	0.825823	0.695816	93935.2	2	0.884147	0.755365	4517.42	1	0.625838	0.315882	639073	7	0.0958902	0.00119432	5865.71	1	1	0.871914	169917	3	0.815538
DQQEAALVDMVNDGVEDLR		3	sp|P09211|GSTP1_HUMAN	706.332	0.0619794	0.00379804	378786	7	0.015985	0.00169039	0	0	0.876117	0.655451	0	0	0.61164	0.302024	32608.9	2	0.826742	0.700917	6868.47	1	0.904959	0.745244	0	0	0.859379	0.73017	0	0	0.646992	0.380096	58984.6	5	0.0286141	0.000824134	114553	2	0.908711	0.723728	0	0	0.919668	0.770694	159455	7	0.927514
DQYYNIDVPSR		2	sp|Q92954|PRG4_HUMAN	685.323	0.00906562	0.000951036	4170802	8	0.0213441	0.00169039	4472387	7	0.00603852	0.00103973	4366646	7	0.192004	0.00955269	19042724	7	0.368452	0.0178519	7291701	7	0.197025	0.00439698	3.22166e+06	7	0.170838	0.00115964	5.20068e+06	7	0.13498	0.00284659	2.6293e+06	7	0.0228543	0.000824134	117548856	7	0.0101535	0.000617714	3.05917e+06	7	0.0187168	0.00076725	3.1252e+06	7	0.0543786
DSAHGFLK		2	sp|P02787|TRFE_HUMAN	437.725	0.0143167	0.00123971	69588.6	6	0.717811	0.37188	26489	3	0.927278	0.738308	194911	5	0.477201	0.145794	87937.7	3	1	0.879314	22248	3	0.958975	0.795908	0	0	0.985386	0.823147	24968.7	3	0.895576	0.767918	61645.6	3	0.915155	0.756613	272936	6	0.228847	0.0261354	18294.1	1	0.914361	0.761468	37603.2	2	0.863549
DSAQNSVIIVDK		2	sp|P02786|TFR1_HUMAN	644.841	0.02757	0.00130283	161543	4	0.862596	0.612084	211779	5	0.836071	0.591825	157630	3	0.869673	0.69699	292229	2	1	0.864196	100832	3	0.968344	0.804447	63124.2	3	0.901933	0.776417	2.67602e+06	8	0.223939	0.00350928	68712.1	5	0.657031	0.350846	102919	1	1	0.811029	49637.5	2	1	0.844098	21667.9	1	1
DSDWPFCSDEDWNYK	7 unknown (C+57.021464)	2	sp|P02671|FIBA_HUMAN	982.376	0.000372921	0.000951036	2.6115e+06	8	0.0021296	0.000678895	3.47051e+06	8	0.00110024	0.00103973	2.4331e+06	8	0.00145253	0.00105515	196911968	8	0.0393483	0.00345153	21457234	8	0.0201932	0.00146271	10489750	8	0.0295429	0.00115964	10184292	8	0.0288106	0.00176593	3.20512e+06	8	0.00107237	0.000824134	232919808	8	0.00107571	0.000617714	3634317	8	0.00182427	0.00076725	102941024	8	0.00511755
DSFQEVLR		2	sp|P12111|CO6A3_HUMAN	497.254	0.0946146	0.00528034	805731	4	0.076838	0.00343899	1122925	4	0.112703	0.00246064	939613	4	0.0756093	0.00245998	650954	4	0.774066	0.616578	1.86986e+06	4	0.124113	0.00290319	215007	4	0.433899	0.0684173	652958	4	0.412746	0.0359028	454530	4	0.112786	0.00179754	677152	4	0.13399	0.00403839	851744	4	0.0624825	0.00076725	929916	4	0.113634
DSGFQMNQLR		2	sp|P02787|TRFE_HUMAN	598.28	0.00651375	0.000951036	3.58632e+06	6	0.0162645	0.00169039	4.0446e+06	5	0.035239	0.00163727	3.60922e+06	5	0.0528993	0.00170079	1.69889e+06	4	0.457817	0.0602869	1.3725e+06	4	0.265259	0.0051816	606331	5	0.408966	0.0483379	2.73356e+06	4	0.314149	0.0074342	1628599	4	0.0160813	0.000824134	7824600	4	0.0135579	0.000617714	261326	4	0.449587	0.146109	3.05964e+06	4	0.0926462
DSGRDYVSQFEGSALGK		2	sp|P02647|APOA1_HUMAN	908.429	2.85883e-06	0.000951036	3874919	8	5.07925e-05	0.000678895	6000009	8	0.00144316	0.00103973	4159487	8	0.000424173	0.00105515	20149462	8	0.0038009	0.00345153	3.30886e+06	8	0.0530233	0.00146271	3.75488e+06	8	0.0428661	0.00115964	5.45816e+06	8	0.00683964	0.00176593	238285	6	0.767917	0.49134	30010632	8	1.71944e-05	0.000617714	3.17807e+06	8	0.00501133	0.00076725	7.7009e+06	8	0.000164192
DSHSLTTNIMEILR		2	sp|P02671|FIBA_HUMAN	815.417	1.31231e-05	0.000951036	11767932	8	5.53134e-05	0.000678895	12988206	8	0.00140614	0.00103973	5.33464e+06	8	0.00031216	0.00105515	284342528	8	0.0122026	0.00345153	42214000	8	0.00768167	0.00146271	14413759	8	0.0148115	0.00115964	30015284	8	0.00702671	0.00176593	2.04412e+06	8	0.00124177	0.000824134	433258784	8	0.00037056	0.000617714	23819614	8	0.000599978	0.00076725	186871360	8	0.000217004
DSLIFLVDASK		2	sp|P12956|XRCC6_HUMAN	604.332	0.0527093	0.00243809	0	0	0.0131284	0.00169039	0	0	1	0.834896	0	0	1	0.8228	0	0	0.839513	0.715523	0	0	1	0.84534	0	0	0.885762	0.761496	0	0	1	0.853289	0	0	0.956557	0.78133	0	0	1	0.792348	0	0	0.907872	0.746917	0	0	0.720743
DSLLQDGEFSMDLR		2	sp|P07737|PROF1_HUMAN	813.377	0.00076715	0.000951036	10807874	8	0.000926684	0.000678895	385916	8	0.0170155	0.00103973	114647	7	0.0440452	0.00170079	259223	5	0.943029	0.823426	415728	8	0.0794967	0.00146271	41950.8	4	1	0.830318	347994	7	0.215514	0.00284659	854945	8	0.00327731	0.000824134	286572	5	0.480837	0.192201	484113	8	0.010007	0.00076725	3.80242e+06	8	0.00272479
DSLNEAWADLLELLDTR		2	sp|O15020|SPTN2_HUMAN	987.494	0.140589	0.00865261	533635	6	0.717767	0.37188	0	0	1	0.84206	0	0	1	0.840277	22769.4	2	1	0.898139	0	0	0.896341	0.736698	0	0	1	0.830318	8788.3	1	1	0.882509	7464.37	3	0.468004	0.163576	4028.13	1	0.849528	0.669505	56701.8	5	0.272402	0.0384925	615862	6	0.599305
DSPSVWAAVPGK		2	sp|P07737|PROF1_HUMAN	607.314	0.00262076	0.000951036	11675300	8	0.00193392	0.000678895	13502035	8	0.0103976	0.00103973	9772548	8	0.00903611	0.00105515	3.30279e+06	8	0.609592	0.281537	4268584	8	0.113817	0.00290319	1.51854e+06	7	0.57487	0.291599	10780884	8	0.0661686	0.00176593	1.40613e+06	6	0.160912	0.00626059	12873681	8	0.00443223	0.000617714	1.88422e+06	8	0.0391072	0.00076725	1.55492e+06	8	0.155833
DSPVLIDFFEDTER		2	sp|P04196|HRG_HUMAN	841.899	0.000951032	0.000951036	183258	7	0.317335	0.0564691	134444	7	0.0135704	0.00103973	103155	5	0.0262691	0.00105515	1982890	8	0.052615	0.00345153	686140	8	0.025276	0.00146271	106493	4	0.953879	0.810363	212217	7	0.120555	0.00284659	114258	7	0.141244	0.00347721	2.97191e+06	8	0.00178605	0.000617714	37039.2	4	0.917304	0.767024	1.42759e+06	8	0.00189781
DSQEEEKTEALTSAK		2	sp|P06396|GELS_HUMAN	833.394	7.0208e-05	0.000951036	165652	6	0.720828	0.375205	417574	8	0.100823	0.00246064	503137	8	0.0539972	0.00170079	88291.5	5	1	0.869528	51900.1	5	0.818198	0.642859	9115.42	1	1	0.85536	506276	8	0.175059	0.00284659	5331.04	1	1	0.841391	582646	8	0.00594777	0.000617714	9386.84	2	0.983601	0.824059	35420.5	2	1
DSQYEMDSEFEGELADDLAGFYR		3	sp|P15144|AMPN_HUMAN	896.375	0.00386844	0.000951036	2.09048e+06	8	0.00384765	0.000678895	15709.4	2	0.974076	0.792795	0	0	0.75271	0.495528	5683.83	1	0.811349	0.680426	0	0	0.916467	0.756669	0	0	0.855345	0.729559	0	0	0.590121	0.260769	76300	6	0.0964849	0.00179754	0	0	0.970063	0.773841	21695.4	2	0.548846	0.23517	791179	7	0.0122821
DSSTWLTAFVLK		2	sp|P0C0L4|CO4A_HUMAN	684.364	0.00401662	0.000951036	6340749	8	0.00577966	0.000678895	525825	8	0.0165945	0.00103973	96083.2	5	0.470673	0.1437	2.22708e+06	8	0.149599	0.00345153	1242202	8	0.0719333	0.00146271	386272	8	0.107488	0.00115964	880519	8	0.151223	0.00284659	662224	8	0.021651	0.000824134	8719388	8	0.00281865	0.000617714	857597	8	0.011118	0.00076725	4606377	8	0.00300964
DSTLIMQLLR		2	sp|P62258|1433E_HUMAN,sp|Q04917|1433F_HUMAN,sp|P61981|1433G_HUMAN,sp|P63104|1433Z_HUMAN,sp|P27348|1433T_HUMAN,sp|P31946|1433B_HUMAN	595.334	0.00371175	0.000951036	1.74382e+06	8	0.00430948	0.000678895	823888	8	0.00629619	0.00103973	392490	7	0.0245417	0.00105515	1.03088e+06	8	0.302737	0.00681668	990744	8	0.0486485	0.00146271	244463	6	0.155235	0.00115964	2.26443e+06	8	0.0661964	0.00176593	226257	6	0.037701	0.000824134	3.80182e+06	8	0.0046692	0.000617714	407638	7	0.0267035	0.00076725	1.26313e+06	8	0.00571947
DSTYSLSSTLTLSK		2	sp|P01834|IGKC_HUMAN	751.883	0.00351329	0.000951036	2.03888e+06	8	0.042349	0.00191487	2.12916e+06	8	0.0109288	0.00103973	1.963e+06	8	0.0136851	0.00105515	5498254	8	0.123828	0.00345153	9233453	8	0.0432227	0.00146271	3.17115e+06	8	0.0895837	0.00115964	5706537	8	0.0355436	0.00176593	967001	8	0.0164595	0.000824134	10680022	8	0.0053257	0.000617714	1.39319e+06	8	0.0165619	0.00076725	10891813	8	0.00569042
DSYVGDEAQSK		2	sp|P62736|ACTA_HUMAN,sp|P68032|ACTC_HUMAN,sp|P63261|ACTG_HUMAN,sp|P60709|ACTB_HUMAN	599.765	0.00989634	0.00123971	157797152	8	0.0156535	0.00169039	110837328	8	0.0156991	0.00103973	260414752	8	0.0172283	0.00105515	62314000	8	0.167397	0.00397391	61132340	8	0.145432	0.00290319	13555400	8	0.116855	0.00115964	157502720	8	0.190756	0.00284659	19612674	8	0.0149246	0.000824134	189331392	8	0.0108757	0.000617714	27890986	8	0.027973	0.00076725	27634428	8	0.0117763
DSYVGDEAQSKR		3	sp|P62736|ACTA_HUMAN,sp|P68032|ACTC_HUMAN,sp|P63261|ACTG_HUMAN,sp|P60709|ACTB_HUMAN	452.213	0.000555921	0.000951036	15809114	8	0.000147149	0.000678895	1879250	8	0.0256214	0.00163727	16628879	8	0.0217617	0.00105515	2118164	8	0.277919	0.00601455	1.81213e+06	8	0.0649486	0.00146271	483001	8	0.274021	0.0031875	5.54077e+06	8	0.101695	0.00284659	1.62849e+06	8	0.0384563	0.000824134	6762605	8	0.00172563	0.000617714	1.54879e+06	8	0.0192072	0.00076725	962159	8	0.00139241
DTDAAVGDNIGYITFVLFPR		3	sp|O15144|ARPC2_HUMAN	728.704	0.00102007	0.000951036	1.46858e+06	8	0.00129691	0.000678895	17801.6	2	0.889909	0.67799	0	0	0.843113	0.64644	0	0	0.927103	0.803391	0	0	0.917936	0.759599	0	0	0.927186	0.792534	0	0	0.894678	0.766005	6079.7	1	1	0.820353	0	0	0.89774	0.716906	0	0	0.899544	0.727314	540903	8	0.010096
DTDDVPMILVGNK		2	sp|P61224|RAP1B_HUMAN	708.856	0.00324808	0.000951036	121802	5	0.851217	0.590697	124227	4	0.774308	0.495164	95122.1	4	0.849837	0.658749	742054	8	0.77787	0.622107	341523	6	0.620507	0.348247	13487.9	3	1	0.860321	445057	7	0.374546	0.0190492	17930.3	2	1	0.842192	451107	7	0.382432	0.109978	19772	2	0.988064	0.828646	78467.2	4	0.885951
DTEEEDFHVDQVTTVK		2	sp|P01009|A1AT_HUMAN	946.431	0.000669982	0.000951036	215336	1	1	0.786015	0	0	0.976814	0.797117	10300.7	1	0.944733	0.78826	1.80769e+06	8	0.0323838	0.00345153	177132	1	1	0.842627	137259	6	0.617214	0.377403	17467.6	2	1	0.871433	92918.1	1	0.965511	0.785105	421572	7	0.279182	0.0444588	115168	1	1	0.835696	658002	1	0.983279
DTELAEELLQWFLQEEK		3	sp|Q00610|CLH1_HUMAN	707.684	0.000152094	0.000951036	3941608	8	7.74905e-05	0.000678895	5841.77	1	0.830343	0.580092	0	0	0.774032	0.53137	18797.1	3	0.880059	0.759919	6444.72	1	0.784355	0.603825	0	0	0.846609	0.719299	9567.72	2	0.810893	0.667994	101751	6	0.00670791	0.000824134	20556.3	1	0.984406	0.782167	60420.7	5	0.0691236	0.00076725	2.54779e+06	8	0.000339081
DTELAEELLQWFLQEEKR		3	sp|Q00610|CLH1_HUMAN	759.718	0.138357	0.00843406	88055	3	0.0560666	0.00223894	0	0	0.917566	0.722988	0	0	0.98875	0.811097	5566.53	1	0.90599	0.784834	5056.22	1	1	0.857211	0	0	0.94651	0.807678	5121.11	1	0.828957	0.693765	4822.99	1	0.814452	0.56205	61577.4	2	0.987738	0.783218	0	0	0.958269	0.802724	12964.2	1	0.863759
DTEVLLVGLEPGTR		2	sp|Q12913|PTPRJ_HUMAN	749.909	0.0182166	0.00130283	63499.8	4	1	0.784322	109014	4	0.462494	0.140465	74746.5	2	0.922043	0.774899	95569.9	4	0.578057	0.221617	47890.4	2	1	0.853045	605.625	1	0.968943	0.816339	487494	7	0.227028	0.00350928	9898.32	1	1	0.801813	193086	7	0.512254	0.223395	5877.67	1	1	0.838918	15411.1	2	0.942362
DTILQLNLK		2	sp|P29992|GNA11_HUMAN,sp|P50148|GNAQ_HUMAN	529.316	0.126126	0.00790606	5184.44	1	1	0.813894	0	0	1	0.864442	4844.04	1	0.878107	0.716149	0	0	1	0.915901	6917.59	1	0.971837	0.808326	0	0	1	0.83148	10803.4	2	1	0.865578	0	0	1	0.821621	25438.3	3	1	0.817534	0	0	1	0.872263	5701.25	1	0.94138
DTLMISR		2	sp|P01861|IGHG4_HUMAN,sp|P01860|IGHG3_HUMAN,sp|P01859|IGHG2_HUMAN,sp|P01857|IGHG1_HUMAN	418.221	0.0245442	0.00130283	109679776	7	0.0134826	0.00169039	104582528	7	0.0592484	0.00218716	103736240	7	0.0446647	0.00170079	55939116	7	0.270143	0.00601455	51334812	7	0.0701263	0.00146271	73547600	7	0.105844	0.00115964	37433360	7	0.211419	0.00284659	41905532	7	0.0486246	0.00133221	466473696	7	0.0243437	0.000617714	43081244	7	0.0356943	0.00076725	120538840	7	0.0151923
DTLTSRPAQGVVTTLENVSPPR		3	sp|P02751|FINC_HUMAN	780.084	7.40228e-08	0.000951036	16683170	8	1.46999e-05	0.000678895	19601832	8	0.00049487	0.00103973	17028112	8	1.51479e-05	0.00105515	90636848	8	0.00279465	0.00345153	50405092	8	0.00503282	0.00146271	3.62918e+06	8	0.0140889	0.00115964	25642938	8	0.00105031	0.00176593	3.08128e+06	8	0.000428459	0.000824134	206324880	8	0.000108675	0.000617714	20364752	8	4.84361e-05	0.00076725	67101288	8	7.88412e-05
DTNGSQFFITTVK		2	sp|P23284|PPIB_HUMAN	729.367	0.0286241	0.00130283	19769.5	2	0.931771	0.728304	68067.1	4	0.88602	0.672299	15342.7	2	1	0.826828	145.228	1	1	0.908756	0	0	1	0.879718	6245.03	1	1	0.873655	10446.9	2	1	0.862745	0	0	1	0.803884	71544.1	2	0.929582	0.743176	14045.4	3	1	0.862613	12340.8	2	1
DTVFALVNYIFFK		2	sp|P01009|A1AT_HUMAN	788.924	0.0149961	0.00123971	531787	4	0.0799731	0.00343899	0	0	1	0.853313	0	0	0.974058	0.804523	6265.21	1	0.896261	0.775682	0	0	1	0.840053	0	0	0.91307	0.783456	0	0	0.928115	0.79215	20929.9	2	0.103877	0.00179754	5909.85	1	0.861985	0.686932	68482.2	3	0.0231926	0.00076725	92473.2	2	0.627393
DTVIKPLLVEPEGLEK		2	sp|P01023|A2MG_HUMAN	890.509	0.000163066	0.000951036	68271112	8	0.000418372	0.000678895	96772688	8	0.00224075	0.00103973	92734752	8	0.000567709	0.00105515	295458880	8	0.0655927	0.00345153	182231264	8	0.0213794	0.00146271	58414724	8	0.0270335	0.00115964	146067184	8	0.0165167	0.00176593	38665760	8	0.00264465	0.000824134	380362400	8	0.000572469	0.000617714	49167464	8	0.00255411	0.00076725	201358208	8	0.000788349
DTVQIHDITGK		2	sp|P02679|FIBG_HUMAN	613.822	0.00161701	0.000951036	61692204	8	0.00210249	0.000678895	104084304	8	0.00457471	0.00103973	103357600	8	0.00472112	0.00105515	1191894656	8	0.062821	0.00345153	372358624	8	0.0272158	0.00146271	181303920	8	0.0541344	0.00115964	198651696	8	0.0444247	0.00176593	15719046	8	0.00515355	0.000824134	307328288	8	0.00367615	0.000617714	149921344	8	0.0121362	0.00076725	167700944	8	0.00150023
DTVTISGPQAPVFEFVEQLR		3	sp|P49327|FAS_HUMAN	745.055	0.00633919	0.000951036	2.86162e+06	8	0.0017666	0.000678895	11351.5	1	0.993785	0.810523	4789.72	1	0.936115	0.783014	12954	1	1	0.885199	228.746	1	0.968753	0.805105	5637.37	1	0.916361	0.786285	10289.1	1	1	0.836705	13651.7	1	0.968591	0.786589	23293.4	1	0.661251	0.375293	77104.3	4	1	0.835752	843505	8	0.0167062
DVAQIFNNILR		2	sp|Q9Y376|CAB39_HUMAN	651.862	0.0669805	0.00391228	1.42714e+06	3	0.602198	0.242704	50167.3	2	0.929613	0.740693	0	0	0.913122	0.768311	31892.9	3	0.813732	0.685209	21442.4	3	1	0.839018	0	0	0.922877	0.791262	11310.4	2	0.988519	0.829419	153293	3	0.754173	0.468863	51024.3	3	0.902655	0.719288	35583.2	1	0.922247	0.772817	511478	3	0.656382
DVDGAYMTK		2	sp|P04264|K2C1_HUMAN	500.226	0.120708	0.00790606	5072356	4	0.144828	0.0102775	5850495	4	0.075183	0.00246064	6191751	4	0.130289	0.00510489	13478081	4	0.664891	0.408974	460224	4	0.845473	0.679236	1.0719e+06	4	0.400541	0.0437099	5638775	4	0.546937	0.179602	3.29579e+06	4	0.0969976	0.00179754	247413	4	0.675291	0.390333	187024	3	0.906076	0.741932	1.4506e+06	4	0.272474
DVDIDSYPDEELPCSAR	14 unknown (C+57.021464)	2	sp|P35443|TSP4_HUMAN	990.928	0.00620376	0.000951036	819735	8	0.0471693	0.00191487	885271	8	0.0334625	0.00163727	687004	7	0.0994118	0.00310126	3.92624e+06	8	0.101171	0.00345153	3025897	8	0.0647564	0.00146271	175086	5	0.648087	0.432913	303112	7	0.509481	0.132319	10895.4	2	0.853593	0.651762	8896315	8	0.00178891	0.000617714	515962	6	0.123972	0.00363737	3.47086e+06	8	0.00743038
DVDIIDHHDNTYTVK		2	sp|P21333|FLNA_HUMAN	892.926	6.20841e-05	0.000951036	152466	4	0.88519	0.656235	272139	4	0.723377	0.429978	148932	3	0.786209	0.554624	124516	2	0.867788	0.74725	39832	3	1	0.865658	16355.7	2	1	0.874322	238904	5	0.585553	0.255637	0	0	1	0.847016	488513	5	0.452626	0.163621	5446.91	1	1	0.870635	7027.66	1	0.954286
DVEQLEQLIESHDVVFLLMDTR		3	sp|O95352|ATG7_HUMAN	877.111	0.121089	0.00790606	210852	8	0.794519	0.487849	0	0	0.881358	0.663869	4382.71	1	0.620329	0.311606	18360.3	1	0.481378	0.078031	0	0	0.450512	0.081847	0	0	0.898392	0.775425	4254.56	1	0.572791	0.226355	0	0	0.865645	0.68843	7563.23	1	0.664712	0.37943	4615.61	1	1	0.842204	63825	4	0.585482
DVFLGMFLYEYAR		2	sp|P02768|ALBU_HUMAN	812.397	0.00135847	0.000951036	40569756	8	0.00145915	0.000678895	4.23387e+06	8	0.00178693	0.00103973	3.26052e+06	8	0.00137072	0.00105515	10994651	8	0.0628552	0.00345153	6.15771e+06	8	0.0267671	0.00146271	856231	8	0.0667649	0.00115964	2.16848e+06	8	0.0464879	0.00176593	4.30638e+06	8	0.00209861	0.000824134	7001881	8	0.00170023	0.000617714	3.00035e+06	8	0.00400064	0.00076725	23090548	8	0.0031414
DVFSKPVNIFWALEDSVLVVK		3	sp|Q9P2B2|FPRP_HUMAN	802.442	0.000396098	0.000951036	3.20559e+06	8	0.00268158	0.000678895	49084.8	5	0.128704	0.00302995	0	0	0.885332	0.731835	5150.51	1	0.873716	0.753287	0	0	1	0.859366	0	0	0.906297	0.77915	19921.4	3	1	0.873551	255404	8	0.0338001	0.000824134	0	0	0.868222	0.691644	85345.8	5	0.195274	0.0117288	1.22657e+06	8	0.00571303
DVIEQLNLVTTWLQLQIPR		3	sp|Q06323|PSME1_HUMAN	760.43	0.000479962	0.000951036	3495188	8	0.00270116	0.000678895	0	0	0.907967	0.709913	4170.39	1	0.89212	0.742352	2003.71	1	0.935716	0.813985	28072.4	1	0.906786	0.747961	784.633	1	0.912288	0.782709	161274	8	0.0364464	0.00176593	84587.2	3	0.359716	0.0858855	0	0	0.94822	0.757107	121947	7	0.0271176	0.00076725	1.72374e+06	8	0.000639249
DVLAEIPEQFLSYMR		2	sp|Q86YQ8|CPNE8_HUMAN	905.956	0.00265568	0.000951036	738582	5	0.0203845	0.00169039	0	0	0.978577	0.798506	0	0	0.9182	0.771222	15983	2	1	0.864693	9743.66	2	1	0.836189	0	0	0.974763	0.818898	4416.94	1	0.728193	0.530292	14795.8	2	0.802115	0.539612	19446.3	1	0.287696	0.0478393	4184.43	1	0.971043	0.813785	286923	5	0.752105
DVLIQGLIDENPGLQLIIR		3	sp|P78527|PRKDC_HUMAN	707.076	0.00137265	0.000951036	3.30272e+06	8	0.00116815	0.000678895	24713.1	3	0.561755	0.236875	9793.58	2	0.92787	0.777526	4477.21	1	0.924099	0.799698	0	0	1	0.840103	0	0	1	0.861425	4539.71	1	0.985568	0.828272	118529	5	0.0758136	0.00133221	0	0	0.988614	0.783441	74501.4	4	0.379113	0.0918643	1087776	8	0.00195078
DVLLVAQGEMALEEFLK		2	sp|Q14204|DYHC1_HUMAN	953.006	0.000311642	0.000951036	13054751	8	0.000368018	0.000678895	717890	8	0.00549175	0.00103973	210941	5	0.15836	0.00676295	50150.8	3	1	0.873033	38600.6	2	0.9799	0.815687	5083.46	1	1	0.868932	313098	5	0.354368	0.0129353	1.49234e+06	8	0.00133354	0.000824134	19211.2	2	0.945914	0.755125	1.00658e+06	8	0.00295286	0.00076725	8748817	8	0.00509627
DVMQGTDEHVVCK	12 unknown (C+57.021464)	2	sp|P01871|IGHM_HUMAN	759.34	0.00916608	0.000951036	138040544	8	0.0105841	0.00144972	187440240	8	0.00820296	0.00103973	215764656	8	0.0125939	0.00105515	294141120	8	0.12142	0.00345153	527244928	8	0.0473391	0.00146271	210179104	8	0.08482	0.00115964	237994192	8	0.0713054	0.00176593	26106900	8	0.00904103	0.000824134	352812224	8	0.00689129	0.000617714	51972808	8	0.0225313	0.00076725	437854848	8	0.00815323
DVNAAIAAIK		2	sp|P68366|TBA4A_HUMAN	493.287	0.0116015	0.00123971	2.21557e+06	8	0.0149344	0.00169039	2809198	8	0.010124	0.00103973	2376455	8	0.0133629	0.00105515	501418	7	0.741326	0.551979	682857	8	0.142759	0.00290319	307187	6	0.531692	0.207297	1.78736e+06	8	0.14986	0.00284659	24123.3	3	0.860641	0.67411	2.63588e+06	8	0.0235354	0.000617714	214549	6	0.380237	0.0925381	307420	8	0.114571
DVNAAIATIK		2	sp|P68363|TBA1B_HUMAN,sp|Q71U36|TBA1A_HUMAN	508.293	0.00880494	0.000951036	1.71862e+06	8	0.0481426	0.00191487	1.77038e+06	8	0.139254	0.00475611	1.7522e+06	8	0.281728	0.0277914	442754	6	0.943496	0.824254	490665	8	0.522251	0.182608	219188	5	0.74822	0.592099	2.01062e+06	8	0.277955	0.00485052	45604.6	5	0.861508	0.675427	1.22396e+06	8	0.0592675	0.000617714	147129	6	0.567332	0.255253	136726	5	0.641954
DVVFLLDGSEGVR		2	sp|P12111|CO6A3_HUMAN	703.37	0.0383343	0.00130283	81402	3	0.0151328	0.00169039	0	0	0.986542	0.803219	0	0	0.956371	0.79669	21561.6	2	0.774969	0.619924	0	0	0.412323	0.0465078	0	0	0.859014	0.73017	5984.97	1	0.948025	0.805261	7368.45	1	0.861841	0.676511	13802.9	2	0.953248	0.761207	0	0	0.95357	0.799714	34619.5	3	0.216131
DVVTEAIYPEAVTMFSVNLFR		3	sp|Q14738|2A5D_HUMAN	801.075	0.0422427	0.00159651	0	0	0.0190797	0.00169039	0	0	0.924304	0.734183	0	0	0.845579	0.650633	0	0	0.919384	0.799349	0	0	0.775732	0.59485	0	0	0.87186	0.748366	0	0	0.868052	0.739099	0	0	0.901189	0.747365	0	0	0.849706	0.669505	0	0	0.721719	0.422593	0	0	0.117127
DWHGVPGQVDAAMAGR		2	sp|P04004|VTNC_HUMAN	833.891	0.0102222	0.00123971	372530	7	1	0.809022	377837	5	0.185556	0.00977211	294223	4	0.649562	0.345239	2.23902e+06	7	0.208983	0.00397391	2.12802e+06	8	0.154491	0.00290319	385182	5	0.334898	0.0135731	1.19161e+06	7	0.303878	0.00689318	51593.1	3	0.845748	0.628049	5576850	8	0.00370429	0.000617714	567278	6	0.25188	0.0309291	549454	5	0.203927
DYAEVGR		2	sp|P00738|HPT_HUMAN	405.193	0.106848	0.00644848	255045536	8	0.0280742	0.00191487	72524520	8	0.0854358	0.00246064	449343808	8	0.0785849	0.00245998	1729346944	8	0.376707	0.0196176	70644632	8	0.117154	0.00290319	591039744	8	0.181437	0.00115964	93683400	8	0.39825	0.0303805	985103488	8	0.0828124	0.00133221	675574080	8	0.0497166	0.000617714	349385888	8	0.0767935	0.00076725	90499616	8	0.0194262
DYEEIGPSICR	10 unknown (C+57.021464)	2	sp|P61158|ARP3_HUMAN	669.803	0.0127135	0.00123971	853162	3	0.0618856	0.00223894	1.20725e+06	4	0.0568529	0.00218716	910741	4	0.0987171	0.00310126	169876	2	1	0.898556	166348	2	0.905151	0.74554	152536	3	0.979484	0.821203	1.02199e+06	4	0.599084	0.277387	7123.59	1	0.818227	0.569406	817037	2	0.585879	0.292703	60912.2	2	0.984279	0.825213	148389	1	0.878427
DYFMPCPGR	6 unknown (C+57.021464)	2	sp|P02790|HEMO_HUMAN	571.742	0.00835826	0.000951036	7050067	8	0.0272868	0.00169039	7378905	8	0.0073026	0.00103973	6.42052e+06	8	0.0397675	0.00170079	6302603	8	0.242412	0.00500889	2.8073e+06	8	0.150537	0.00290319	1.8446e+06	7	0.168867	0.00115964	2.85544e+06	8	0.202158	0.00284659	4366239	8	0.00945347	0.000824134	17837988	8	0.00611317	0.000617714	1954740	8	0.0646901	0.00076725	5.93083e+06	8	0.035781
DYIALNEDLR		2	sp|P10321|HLAC_HUMAN,sp|P04439|HLAA_HUMAN,sp|P01889|HLAB_HUMAN	611.309	0.144759	0.00905829	0	0	0.981587	0.770752	0	0	1	0.833155	0	0	0.85892	0.676933	0	0	0.63349	0.329984	0	0	1	0.842059	0	0	0.847751	0.722794	0	0	0.480742	0.0939634	0	0	0.867006	0.693511	0	0	0.161892	0.00775426	0	0	0.979114	0.819624	0	0	0.871789
DYIFGNYIER		2	sp|Q06033|ITIH3_HUMAN	645.312	0.13525	0.00825535	2.2277e+06	7	0.648189	0.288652	3.13849e+06	6	0.226913	0.0239839	2.10897e+06	6	0.590908	0.274732	15663010	5	1	0.883901	2.07513e+06	5	0.499322	0.144943	4.05405e+06	4	0.877284	0.754925	1.95668e+06	4	0.879175	0.747976	2198436	5	0.507337	0.201269	8609397	4	0.969361	0.773128	3.4357e+06	6	0.408973	0.1139	2.86075e+06	5	0.878576
DYLALNEDLR		2	sp|P17693|HLAG_HUMAN	611.309	0.144759	0.00905829	0	0	0.981587	0.770752	0	0	1	0.833155	0	0	0.85892	0.676933	0	0	0.63349	0.329984	0	0	1	0.842059	0	0	0.847751	0.722794	0	0	0.480742	0.0939634	0	0	0.867006	0.693511	0	0	0.161892	0.00775426	0	0	0.979114	0.819624	0	0	0.871789
DYLIDGSR		2	sp|P18206|VINC_HUMAN	469.733	0.0444648	0.00186076	11872407	5	0.0142441	0.00169039	13804954	5	0.0411723	0.00163727	13259526	5	0.0542567	0.00170079	3139412	5	0.973964	0.84574	2.89546e+06	5	0.773481	0.589578	1.40174e+06	6	0.291902	0.00403967	14247991	5	0.301746	0.00689318	813305	5	0.11481	0.00179754	10441744	5	0.727305	0.449105	2531270	6	0.491353	0.178227	1.26041e+06	5	0.75962
DYPVVSIEDPFDQDDWGAWQK		3	sp|P06733|ENOA_HUMAN	837.376	0.0017681	0.000951036	1.28722e+06	8	0.00562583	0.000678895	790869	2	0.962864	0.782713	600553	1	0.967714	0.80241	16849.5	2	0.956655	0.833393	346934	3	0.995112	0.830495	1490998	1	0.760446	0.606354	18083.7	1	1	0.843631	24396.5	3	0.791779	0.526025	199920	2	0.971192	0.774127	5207.4	1	0.911623	0.756191	431033	8	0.00912203
DYQELMNTK		2	sp|P04264|K2C1_HUMAN	571.263	0.0513016	0.00243809	3.14888e+06	6	0.423863	0.112224	3.24663e+06	7	0.102937	0.00246064	3.10328e+06	7	0.454457	0.127658	11329271	7	0.701716	0.480852	1.66127e+06	5	0.337688	0.0159656	126421	4	0.755561	0.602526	4657398	6	0.502765	0.121232	3.71494e+06	5	0.142498	0.00347721	691654	6	0.859624	0.683747	326423	5	0.857328	0.634859	1.0466e+06	5	0.386225
DYQELMNVK		2	sp|P35908|K22E_HUMAN	570.274	0.0707403	0.00391228	1.75154e+06	7	0.0381826	0.00191487	2.01237e+06	8	0.119815	0.00246064	1.51313e+06	8	0.0775865	0.00245998	1.21247e+06	7	0.596697	0.253685	266768	6	0.494458	0.140781	369608	6	0.594089	0.33384	803170	7	0.548602	0.182718	1.18139e+06	8	0.0640506	0.00133221	169392	3	0.935324	0.747613	254464	6	0.143647	0.00428897	81240.9	4	1
DYVSQFEGSALGK		2	sp|P02647|APOA1_HUMAN	700.838	0.000509777	0.000951036	99110784	8	0.000643697	0.000678895	120772192	8	0.00189214	0.00103973	98982568	8	0.00227897	0.00105515	313158912	8	0.0623154	0.00345153	73607336	8	0.0181911	0.00146271	137147600	8	0.0359128	0.00115964	151337024	8	0.0322509	0.00176593	30326768	8	0.00330283	0.000824134	477400384	8	0.00275308	0.000617714	91680872	8	0.00422245	0.00076725	143633984	8	0.00480282
EAAENSLVAYK		2	sp|P62258|1433E_HUMAN	597.804	0.0086512	0.000951036	2.65126e+06	8	0.0185232	0.00169039	3.86724e+06	8	0.0310654	0.00163727	3453125	8	0.0193243	0.00105515	821718	8	0.634341	0.33089	1.38658e+06	8	0.12038	0.00290319	666883	7	0.278811	0.00403967	3.66226e+06	8	0.147594	0.00284659	704975	8	0.102688	0.00179754	2.19349e+06	8	0.0320576	0.000617714	784554	7	0.102493	0.00230821	838708	8	0.0482822
EAAYHPEVAPDVR		2	sp|Q9Y490|TLN1_HUMAN	727.357	0.000479982	0.000951036	2.0234e+06	8	0.0167096	0.00169039	3.38544e+06	8	0.0198391	0.00103973	2.82147e+06	8	0.0182746	0.00105515	990234	3	0.58393	0.231058	852012	5	0.375231	0.0286259	133100	3	0.706225	0.534998	3.50343e+06	8	0.0692013	0.00176593	1.32761e+06	4	1	0.813586	3.3016e+06	8	0.00641527	0.000617714	317799	3	0.504493	0.189353	366511	3	0.440877
EADDIVNWLK		2	sp|P07237|PDIA1_HUMAN	601.806	0.00658387	0.000951036	52622	5	0.336226	0.0645135	90064.6	4	0.75607	0.471756	12523.8	2	0.996518	0.813522	52642.9	3	0.848816	0.725398	239357	6	0.29484	0.00719265	50750.4	3	0.907237	0.779529	107748	4	0.644124	0.37267	23229.2	4	0.863841	0.682804	187718	5	0.119423	0.00230873	50353.4	3	0.958704	0.803479	51197	4	0.853823
EADESLNFEEQILEAAK		2	sp|Q9Y490|TLN1_HUMAN	968.463	0.00445196	0.000951036	299437	6	0.109034	0.0063949	16626.3	1	1	0.836939	0	0	1	0.825441	152400	4	1	0.872621	291980	8	0.206363	0.00439698	0	0	1	0.830554	48505.6	3	0.968026	0.817384	0	0	1	0.825565	529809	7	0.0917645	0.00119432	0	0	1	0.866465	141790	5	0.829178
EAEAAIYHLQLFEELR		2	sp|P14618|KPYM_HUMAN	966.497	0.00023268	0.000951036	1.55595e+06	8	0.000278718	0.000678895	116096	1	1	0.85872	12666.3	2	0.825834	0.617861	209021	2	0.853524	0.729757	127223	3	0.955151	0.792888	35097.9	2	0.924994	0.791502	89645.2	1	1	0.852718	59256.8	3	0.591654	0.282965	138375	3	0.734854	0.453903	72299.5	4	0.356693	0.0787225	710019	7	0.0897626
EAFQLFDR		2	sp|P60660|MYL6_HUMAN	513.256	0.0573231	0.00299222	188549	3	0.877987	0.641324	203785	4	0.835276	0.59087	202130	3	0.931347	0.779769	37676.7	5	0.672508	0.418248	55684.5	3	0.882368	0.721791	43191	3	0.558862	0.25826	58452.7	3	0.588946	0.257046	0	0	0.898608	0.743519	581474	5	0.125864	0.00230873	11662.2	2	0.870711	0.657243	6.71504e+06	2	1
EAFQPQEPDFPPPPPDLEQLR		3	sp|P18206|VINC_HUMAN	816.401	0.0697455	0.00391228	30298.4	3	0.400664	0.0976184	6609.38	1	0.602818	0.285615	5855.62	1	0.794555	0.566955	138492	4	0.824325	0.697428	67202.9	3	0.852945	0.686337	26727.4	2	0.841973	0.711428	12243.3	1	0.840494	0.706453	5877.05	1	0.67846	0.376949	672524	3	0.202243	0.0145473	10926.7	1	0.869006	0.654181	197071	4	0.813286
EAGAGGLAIAVEGPSK		2	sp|P21333|FLNA_HUMAN	713.88	0.0266751	0.00130283	2633278	7	0.771501	0.447854	2.71408e+06	8	0.497872	0.173365	2.39783e+06	8	0.697275	0.402056	2.87483e+06	8	0.760551	0.589957	974444	7	0.592049	0.297792	1238317	7	0.684099	0.49599	2.88701e+06	8	0.696649	0.478477	164099	6	0.973217	0.788678	3841889	8	0.105389	0.00179165	562088	7	0.492136	0.178507	508997	6	0.725356
EAGIPEFYDYDVALIK		2	sp|P00751|CFAB_HUMAN	921.962	0.0529087	0.00243809	901456	4	0.881437	0.648561	39547.4	1	1	0.862056	52924.3	1	1	0.838255	463516	6	0.840481	0.716206	161366	3	1	0.868103	21197	2	1	0.830878	85797.8	2	1	0.858589	111897	2	0.869245	0.697607	1.34477e+06	7	0.00818593	0.000617714	15059.6	2	1	0.853519	306478	3	0.812052
EAGSQKDENLALYVENQFR		3	sp|P02786|TFR1_HUMAN	737.694	0.0223785	0.00130283	463715	2	0.763116	0.436397	68082.8	1	0.440689	0.123846	35056.3	1	0.678627	0.382003	4211601	2	0.637043	0.339486	155088	1	0.586048	0.286912	611514	2	0.711863	0.541734	88644.5	2	0.43582	0.0520088	10836	1	0.665078	0.35838	7836982	1	0.350969	0.0847579	797068	1	0.537278	0.220818	4.05513e+06	1	0.754612
EAIETIVAAMSNLVPPVELANPENQFR		3	sp|Q5JWF2|GNAS1_HUMAN	984.843	0.000558917	0.000951036	7216364	8	0.000307289	0.000678895	85698.9	4	0.45057	0.133436	52697	4	0.578046	0.257209	11751.8	3	0.774516	0.618084	4445.86	1	0.991509	0.826283	0	0	0.966717	0.816229	145280	7	0.398417	0.0303805	195954	6	0.0446954	0.00133221	0	0	0.832613	0.63251	385251	8	0.0189058	0.00076725	3262312	8	0.003466
EAINVEQAFQTIAR		2	sp|P51149|RAB7A_HUMAN	795.418	0.00175069	0.000951036	415140	6	0.0401467	0.00191487	155984	4	0.171695	0.00666932	76636	4	0.147184	0.00619824	233753	6	0.863643	0.742022	149460	5	0.429446	0.0592014	17923.6	2	0.703538	0.531136	211442	5	0.453952	0.0696783	32972.3	3	0.782001	0.509557	621723	5	0.14844	0.00449618	21291.9	2	1	0.851466	158232	4	0.846195
EALAIVFFGR		2	sp|Q16853|AOC3_HUMAN	561.819	0.139246	0.00843406	6147648	6	0.0771072	0.00343899	3836122	3	1	0.860592	2935471	3	0.967492	0.802326	3.53679e+06	3	0.928331	0.804666	10860175	4	0.999757	0.833967	11345023	3	0.901222	0.776417	6.01576e+06	3	0.906858	0.775099	1.93006e+06	4	0.992785	0.795213	6.74995e+06	6	1	0.803954	1.5522e+06	2	0.930865	0.781737	23147364	5	0.782386
EALQGVGDMGR		2	sp|P35542|SAA4_HUMAN	566.774	0.00809879	0.000951036	32815526	8	0.00881301	0.000678895	39035012	8	0.0412717	0.00163727	33810192	8	0.0175419	0.00105515	69743168	8	0.147475	0.00345153	126253200	8	0.0690173	0.00146271	34692652	8	0.082075	0.00115964	80042920	8	0.141074	0.00284659	7252185	8	0.067066	0.00133221	89533128	8	0.0213208	0.000617714	22887356	8	0.0316561	0.00076725	12043239	8	0.0453626
EANHNVSAPYGR		3	sp|Q7L576|CYFP1_HUMAN	438.878	0.0736628	0.00391228	270551	6	0.050737	0.00191487	164361	5	0.157171	0.00626712	58853.4	3	0.887744	0.735018	5817.45	1	0.995993	0.863441	155534	4	0.313819	0.010438	5315.47	1	0.758038	0.603029	173128	4	0.540379	0.172169	48475.9	3	0.490154	0.181365	80659.1	3	0.753408	0.477378	22004.7	2	0.904717	0.739757	26748.4	1	0.64498
EAPDLVLQR		2	sp|P04275|VWF_HUMAN	520.79	0.0838068	0.00409888	1233592192	8	0.0257736	0.00169039	1419700352	8	0.0389491	0.00163727	1342629376	8	0.0521755	0.00170079	490088544	8	0.350552	0.0145127	1033688064	8	0.09519	0.00276766	311884096	8	0.138016	0.00115964	423355008	8	0.216918	0.00350928	1044572416	8	0.0378512	0.000824134	468139680	8	0.0302323	0.000617714	690102784	8	0.0385208	0.00076725	550177664	8	0.020435
EAQQALGSAAADATEAK		2	sp|P11047|LAMC1_HUMAN	816.397	0.00102392	0.000951036	333554	6	0.166572	0.013091	567100	6	0.0134671	0.00103973	446013	6	0.0201522	0.00105515	723083	6	0.594212	0.252162	783177	6	0.132599	0.00290319	301744	6	0.274269	0.0031875	343841	6	0.294582	0.00631693	116135	2	0.768244	0.491873	194106	3	0.887239	0.710258	394041	6	0.0365057	0.00076725	648045	7	0.0278632
EASGLLSLTSTLYLR		2	sp|P50895|BCAM_HUMAN	812.451	0.0923936	0.00528034	0	0	0.0619623	0.00223894	0	0	1	0.835535	0	0	0.897188	0.750574	0	0	0.963926	0.835711	0	0	0.93037	0.769873	0	0	0.865372	0.741017	0	0	0.884898	0.755745	0	0	1	0.835479	0	0	0.901828	0.719288	0	0	1	0.867988	0	0	0.422937
EASMMEYVLYSLDLYNDSAHYALTR		3	sp|Q7L576|CYFP1_HUMAN	985.789	0.0453352	0.00186076	162905	2	0.0283355	0.00191487	0	0	1	0.835993	0	0	1	0.860049	100687	1	0.588395	0.239235	0	0	0.825169	0.654615	0	0	0.908895	0.780064	0	0	1	0.885503	0	0	0.418963	0.126234	5615.38	1	0.831551	0.630077	0	0	1	0.849224	46911.2	2	0.487857
EASMVITESPAALQLR		3	sp|P27105|STOM_HUMAN	572.638	0.0760977	0.00391228	0	0	0.968272	0.761554	0	0	0.92801	0.738308	0	0	0.844883	0.649997	0	0	1	0.89022	0	0	0.964613	0.801225	0	0	0.977065	0.819673	0	0	1	0.838074	0	0	0.917523	0.759118	0	0	0.984366	0.782142	0	0	0.996442	0.834921	0	0	0.885327
EATDPRPCEVENAVESWR	8 unknown (C+57.021464)	3	sp|P47755|CAZA2_HUMAN	715.66	0.0227979	0.00130283	0	0	0.878913	0.642991	0	0	0.808381	0.544041	0	0	0.532543	0.206719	0	0	0.807096	0.674958	0	0	0.765633	0.577331	0	0	0.731317	0.567668	0	0	0.569968	0.22088	0	0	0.909555	0.7522	0	0	0.245811	0.0305382	0	0	0.490452	0.175759	0	0	0.853811
EATDVIIIHSK		2	sp|P15144|AMPN_HUMAN	613.343	0.0565877	0.00299222	29448.7	3	1	0.799924	421477	5	0.77837	0.501692	406327	5	0.874163	0.707372	101877	2	0.937105	0.816206	315794	5	0.911049	0.752934	770853	1	1	0.84793	166528	3	1	0.848261	286760	3	0.798887	0.535658	16029.3	3	0.973208	0.774732	169702	2	0.929528	0.780181	169358	3	0.914425
EATIPGHLNSYTIK		2	sp|P02751|FINC_HUMAN	772.409	0.00489866	0.000951036	8947095	8	0.0381294	0.00191487	10756390	8	0.0101891	0.00103973	8530380	8	0.0272529	0.00170079	20740816	8	0.270992	0.00601455	20728288	8	0.0516128	0.00146271	2191025	6	0.706678	0.535387	11284190	8	0.141458	0.00284659	3.88468e+06	8	0.0150088	0.000824134	39025124	8	0.0016406	0.000617714	10057689	8	0.01804	0.00076725	13823047	8	0.011589
EATNPPVIQEEKPK		3	sp|P30101|PDIA3_HUMAN	527.282	0.00423467	0.000951036	155601	5	0.163642	0.0127529	283086	5	0.0920221	0.00246064	257201	5	0.582863	0.264994	62016.7	1	0.962052	0.834836	252596	1	0.843794	0.678183	145768	1	0.747315	0.590047	24204.8	1	0.882017	0.751342	83549.8	1	0.840312	0.614702	19784.1	1	0.850998	0.672421	18828.9	2	0.863655	0.642844	139874	1	0.866132
EATSTFTNITYR		2	sp|P05106|ITB3_HUMAN	702.344	0.00604127	0.000951036	5.76116e+06	8	0.0466061	0.00191487	7.06906e+06	8	0.0211195	0.00103973	6.49198e+06	8	0.0194489	0.00105515	4.99288e+06	8	0.222569	0.00397391	8577312	8	0.0513741	0.00146271	1.94515e+06	8	0.130056	0.00115964	11262791	8	0.113961	0.00284659	2.56171e+06	8	0.0273351	0.000824134	7364365	8	0.00738672	0.000617714	1.89164e+06	8	0.0319097	0.00076725	2.03412e+06	8	0.090484
EATTEFSVDAR		2	sp|P21333|FLNA_HUMAN	613.288	0.00418836	0.000951036	10507448	8	0.00568464	0.000678895	17317184	8	0.00977964	0.00103973	16415759	8	0.00694979	0.00105515	7390705	8	0.418627	0.0342745	4.53075e+06	8	0.135208	0.00290319	4.36973e+06	7	0.21589	0.00235075	17080700	8	0.0870843	0.00284659	1.05464e+06	7	0.224566	0.0232516	17462348	8	0.00638688	0.000617714	3.13387e+06	8	0.0604711	0.00076725	3030207	7	0.0576846
EAYPGDVFYLHSR		3	sp|P25705|ATPA_HUMAN	518.584	0.0252198	0.00130283	88035.1	1	0.291895	0.0437405	98902.2	1	0.784364	0.510535	77183.4	1	0.446803	0.121874	9453.23	1	0.696793	0.474589	39830.2	1	0.61942	0.346641	0	0	0.895091	0.770989	30819.5	1	0.761546	0.58801	7033.87	1	0.858772	0.667378	53317.4	1	0.910486	0.724744	21838.8	1	0.82174	0.575323	32353.1	1	1
EDAVLEYLK		2	sp|P26038|MOES_HUMAN	540.285	0.0202277	0.00130283	283569	5	0.0233959	0.00169039	406786	4	0.02279	0.00103973	227226	4	0.0764812	0.00245998	273330	3	0.829533	0.704037	564950	5	0.158297	0.00290319	150997	2	0.962967	0.815094	770966	4	0.198837	0.00284659	347167	4	0.0406076	0.00133221	442320	4	0.0872447	0.00119432	54946.6	3	0.150228	0.00483524	58451.3	4	0.820416
EDGGGWWYNR		2	sp|P02675|FIBB_HUMAN	620.263	0.00487692	0.000951036	1440807296	8	0.00506118	0.000678895	1809124736	8	0.00424258	0.00103973	1133043968	8	0.00381311	0.00105515	2625660928	8	0.138398	0.00345153	3378343424	8	0.0438438	0.00146271	2210325504	8	0.0555793	0.00115964	2552599040	8	0.058527	0.00176593	320820608	8	0.0076661	0.000824134	4753459712	8	0.00832119	0.000617714	2386970368	8	0.0077427	0.00076725	3247304704	8	0.00542059
EDKESNPATINAATELDTPK		3	sp|P24821|TENA_HUMAN	715.35	0.0505471	0.00215436	419902	7	0.831474	0.551768	491658	6	0.630118	0.319803	350003	5	0.813832	0.596324	1.26441e+06	7	0.849958	0.72584	623934	6	0.577905	0.274603	1.21084e+06	6	0.890518	0.767604	704718	7	0.370336	0.0185055	391189	6	0.599102	0.289371	762850	5	0.541468	0.249325	1.57498e+06	8	0.133474	0.00363737	393102	6	0.82457
EDLIWELLNQAQEHFGK		3	sp|P02787|TRFE_HUMAN	690.681	0.0359509	0.00130283	45301.4	3	0.0366582	0.00191487	0	0	0.918857	0.724613	9109.89	2	0.798274	0.570373	15797.5	2	1	0.881674	5651.79	1	0.833571	0.664436	0	0	0.873219	0.751126	6485.17	1	0.878449	0.747676	0	0	0.933153	0.769594	30846.6	3	0.900804	0.718705	4770.11	1	0.967321	0.810823	0	0	0.984084
EDPAYLHYYDPAGAEDPLGAIHLR		3	sp|P08567|PLEK_HUMAN	895.098	0.000203211	0.000951036	4682.03	1	0.784412	0.469185	53900.3	1	0.948775	0.76809	97489.9	1	0.878802	0.717741	99052.7	4	0.87867	0.758648	93819.2	4	0.855795	0.690566	75456.8	1	0.877345	0.754925	6444.72	1	0.937371	0.795847	0	0	0.842334	0.619486	557602	8	0.0459201	0.000617714	0	0	0.900915	0.730901	102628	3	0.837337
EDPQTFYYAVAVVK		2	sp|P02787|TRFE_HUMAN	815.412	0.000408196	0.000951036	2055903	8	0.00109661	0.000678895	3.11654e+06	8	0.00583953	0.00103973	2.5702e+06	8	0.00305651	0.00105515	4919409	8	0.0636184	0.00345153	1.6037e+06	8	0.0352178	0.00146271	143576	6	0.371269	0.0293953	2.58113e+06	8	0.0333913	0.00176593	839060	8	0.00273938	0.000824134	30639752	8	0.00328753	0.000617714	332849	7	0.0756234	0.00076725	5653726	8	0.000600729
EDQSILCTGESGAGK	7 unknown (C+57.021464)	2	sp|P35579|MYH9_HUMAN,sp|Q7Z406|MYH14_HUMAN,sp|P35749|MYH11_HUMAN	776.351	0.013259	0.00123971	0	0	0.379203	0.0835325	0	0	0.121003	0.00246064	0	0	0.357345	0.0571576	0	0	0.179689	0.00397391	0	0	0.856026	0.690669	0	0	0.691979	0.509771	0	0	0.639771	0.364251	0	0	0.883032	0.717756	0	0	0.0233719	0.000617714	0	0	1	0.853187	0	0	0.867803
EDTPNSVWEPAK		2	sp|P09871|C1S_HUMAN	686.823	0.0488648	0.00186076	3.83678e+06	7	0.452882	0.129611	4582913	6	0.183107	0.00874839	3578174	7	0.421446	0.103841	6.70195e+06	7	0.986679	0.854865	6.00452e+06	7	0.138448	0.00290319	4.0757e+06	7	0.26291	0.0031875	4513339	7	0.305782	0.0074342	1.0722e+06	7	0.0891322	0.00133221	20259748	7	0.0309566	0.000617714	5.04968e+06	6	0.038785	0.00076725	4457338	7	0.0716055
EDVYVVGTVLR		2	sp|P04003|C4BPA_HUMAN	625.343	0.00660688	0.000951036	438528448	8	0.00823691	0.000678895	509890016	8	0.0104632	0.00103973	457663392	8	0.00717504	0.00105515	1885263360	8	0.158501	0.00397391	1305866240	8	0.056764	0.00146271	719898944	8	0.0762536	0.00115964	1049991936	8	0.0779465	0.00284659	286655488	8	0.00954901	0.000824134	1372273664	8	0.0114414	0.000617714	948945984	8	0.0199193	0.00076725	823448448	8	0.00901142
EEAPSLRPAPPPISGGGYR		2	sp|P02675|FIBB_HUMAN	976.005	5.32325e-06	0.000951036	41895832	8	0.0248305	0.00169039	50468104	8	0.0515291	0.00218716	39385016	8	0.0313076	0.00170079	166042144	8	0.02687	0.00345153	209021632	8	0.0151416	0.00146271	43860128	8	0.103916	0.00115964	92708496	8	0.011864	0.00176593	1.26856e+06	5	0.973779	0.788861	257282496	8	4.54917e-05	0.000617714	25655604	8	0.0159561	0.00076725	200195472	8	0.0013656
EEGVVLEAVAWLAGGTVYR		3	sp|Q969P0|IGSF8_HUMAN	673.69	0.000727639	0.000951036	2662591	8	0.00102964	0.000678895	58895.9	4	0.89905	0.69193	4239.14	1	0.951612	0.792617	75542.5	1	0.834291	0.709636	0	0	1	0.851756	3948.98	1	0.912912	0.783108	6817.64	1	0.909119	0.776816	280418	4	0.0572556	0.00133221	8759.22	2	0.999446	0.788564	7660.75	1	0.962504	0.807552	1.33383e+06	8	0.0106255
EEIFGPVMSILSFDTEAEVLER		3	sp|P49189|AL9A1_HUMAN	837.749	0.00114687	0.000951036	6356708	8	0.00515044	0.000678895	105467	7	0.0749754	0.00246064	23982.5	3	0.872537	0.703906	133455	2	0.937529	0.816313	59545.8	2	0.924434	0.764066	20221.6	1	0.91673	0.786285	88822.8	5	0.840407	0.705865	454191	7	0.0195076	0.000824134	426843	3	0.839182	0.645421	254499	7	0.619723	0.312768	2.59459e+06	8	0.00371017
EEIVQFFSGLEIVPNGITLPVDPEGK		3	sp|P52597|HNRPF_HUMAN	943.164	0.011113	0.00123971	1.55981e+06	5	0.00791014	0.000678895	20223.6	2	0.8371	0.593296	0	0	0.771876	0.527233	5132.27	1	1	0.895894	5064.85	1	0.938472	0.778846	0	0	0.86089	0.732099	16165	2	0.867181	0.738347	59456.8	2	0.835329	0.604603	0	0	0.896117	0.715019	58642	3	0.852636	0.627813	380138	4	0.127199
EELVYELNPLDHR		2	sp|P0C0L4|CO4A_HUMAN	813.91	0.0114096	0.00123971	16999.9	3	0.826296	0.543069	55565.5	3	0.282781	0.0386534	46940	2	0.735511	0.464603	1.94482e+06	5	0.100785	0.00345153	234383	5	0.231326	0.00481481	35687.4	3	0.859765	0.730255	39169.9	3	1	0.864166	8418.71	2	1	0.8027	2.60208e+06	6	0.0141875	0.000617714	146690	4	0.0946846	0.00230821	95227.2	4	0.587482
EEPIYIITEYMAK		2	sp|P07948|LYN_HUMAN	800.402	0.0333889	0.00130283	80995	3	0.686411	0.335394	6169.87	1	0.989214	0.807247	0	0	0.912801	0.768183	13460.7	2	0.880679	0.761072	5398.5	1	0.940386	0.781576	0	0	1	0.830318	0	0	0.902975	0.771051	0	0	0.958583	0.782596	39756.3	2	0.358037	0.0917065	0	0	0.986251	0.827422	17341.2	2	0.941387
EESPLLIGQQSTVSDVPR		2	sp|P02751|FINC_HUMAN	978.008	8.75314e-06	0.000951036	30980194	8	0.000332869	0.000678895	45502152	8	0.00222208	0.00103973	38257764	8	0.000333762	0.00105515	171389008	8	0.0170809	0.00345153	159048400	8	0.00902012	0.00146271	11423425	8	0.0254986	0.00115964	82677280	8	0.0104927	0.00176593	26047022	8	0.00219941	0.000824134	321204064	8	0.000125654	0.000617714	66741880	8	0.000959208	0.00076725	57173680	8	0.000509507
EFADSLGIPFLETSAK		2	sp|Q9H0U4|RAB1B_HUMAN	862.941	0.000478314	0.000951036	324702	6	0.931867	0.7284	131864	4	0.468572	0.146328	107379	3	0.670073	0.368766	557262	7	0.351529	0.0145127	301212	5	0.526812	0.188429	23568.5	1	1	0.838205	299187	6	0.205628	0.00284659	49459.4	2	1	0.835479	1.90392e+06	8	0.000915503	0.000617714	34080.2	2	0.984707	0.825863	420813	6	0.306907
EFGAGPLFNQILPLLMSPTLEDQER		3	sp|O75533|SF3B1_HUMAN	939.149	0.0123044	0.00123971	307231	3	0.00635528	0.000678895	0	0	0.847221	0.608797	0	0	0.353322	0.0568683	0	0	0.431594	0.042004	0	0	0.872403	0.712166	0	0	0.656319	0.446545	0	0	0.528143	0.15701	0	0	0.316708	0.0636276	0	0	0.980309	0.779502	0	0	0.85515	0.631895	0	0	0.0315194
EFLGENISNFLSLAGNTYQLTR		3	sp|O14791|APOL1_HUMAN	829.755	0.0124114	0.00123971	279371	5	0.487993	0.151254	5952.13	1	0.969409	0.788693	22285.5	2	0.897095	0.750478	221590	4	0.536624	0.15616	97077.3	4	0.270042	0.0051816	37532	2	0.918493	0.787776	58232.1	3	0.920169	0.783305	47180.7	3	0.560148	0.247285	164379	3	0.845429	0.660147	0	0	0.862305	0.641656	246170	3	0.199541
EFMEEVIQR		2	sp|P04275|VWF_HUMAN	590.787	0.020021	0.00130283	52765724	8	0.0198732	0.00169039	54736464	8	0.0151014	0.00103973	45317052	8	0.0151041	0.00105515	53965212	8	0.159382	0.00397391	67079236	8	0.0982371	0.00290319	27629108	8	0.112131	0.00115964	23664372	8	0.165554	0.00284659	55372924	8	0.0190182	0.000824134	38659820	8	0.0218306	0.000617714	29903558	8	0.0308418	0.00076725	35702700	8	0.0398481
EFNLQNMGLPDFHIPENLFLK		3	sp|P04114|APOB_HUMAN	839.426	0.00759419	0.000951036	318736	6	0.685052	0.334054	0	0	0.973611	0.791881	47094.4	3	1	0.817154	1.51764e+06	8	0.118755	0.00345153	431825	7	0.164243	0.00290319	0	0	0.922962	0.791293	157140	6	0.279129	0.00485052	87511	3	0.243125	0.0306272	1.25529e+06	8	0.00708034	0.000617714	8579.37	1	1	0.851935	394449	7	0.161887
EFQLFSSPHGK		3	sp|P02787|TRFE_HUMAN	426.216	0.0327719	0.00130283	0	0	0.0262559	0.00169039	0	0	0.0679597	0.00218716	0	0	0.0732272	0.00245998	0	0	0.814647	0.686964	0	0	0.316963	0.0123177	0	0	0.331837	0.0117478	0	0	0.391464	0.0272223	0	0	0.0309659	0.000824134	0	0	0.0807473	0.00119432	0	0	0.682394	0.380173	0	0	0.0478817
EFQVPTFTIPK		2	sp|P04114|APOB_HUMAN	653.856	0.135049	0.00825535	212852048	8	0.0338716	0.00191487	289607008	8	0.074739	0.00246064	221634688	8	0.1211	0.00510489	513386048	8	0.548421	0.176112	837485120	8	0.146816	0.00290319	91106424	8	0.181361	0.00115964	547637888	8	0.328446	0.0091735	66322488	8	0.10627	0.00179754	733423872	8	0.0742537	0.00119432	261713632	8	0.0475731	0.00076725	503177536	8	0.0429854
EFTPPVQAAYQK		2	sp|P68871|HBB_HUMAN	689.854	0.00491647	0.000951036	1.7995e+06	1	0.0101138	0.000678895	1820392	1	0.0115717	0.00103973	1.85834e+06	1	0.0291819	0.00170079	1.23193e+06	1	0.366833	0.0178519	522465	1	0.392945	0.0350009	850162	1	0.483554	0.134849	194224	1	0.826368	0.68994	2.53291e+06	2	0.00898412	0.000824134	1.26707e+06	2	0.0191529	0.000617714	519521	1	0.0697258	0.00076725	2.46654e+06	1	0.00932397
EFTPQMQAAYQK		2	sp|P02042|HBD_HUMAN	721.343	0.024199	0.00130283	87991.6	3	0.946229	0.743048	120048	5	0.693375	0.392318	101170	5	0.901687	0.755933	131542	7	0.735191	0.539056	58667.9	3	0.785406	0.604585	224686	5	0.725925	0.558155	63099.8	4	0.933616	0.793167	184680	3	0.640264	0.330815	89679.5	5	1	0.792348	22627.8	3	0.728383	0.433275	139150	5	0.811805
EFVEAVLELR		2	sp|O75367|H2AY_HUMAN	602.832	0.00925126	0.000951036	2476925	7	0.00828275	0.000678895	24335.1	3	0.431988	0.116669	87856.4	1	0.883774	0.729266	111445	4	0.912395	0.792814	58541	3	0.992178	0.826335	119609	2	0.709093	0.539173	40773.4	2	0.626986	0.331029	56327	6	0.050737	0.00133221	813523	3	0.863204	0.687907	18866.2	2	1	0.86681	473551	6	0.0165973
EFVEEFIWPAIQSSALYEDR		3	sp|P00966|ASSY_HUMAN	810.394	3.0756e-05	0.000951036	6.23618e+06	8	0.000270674	0.000678895	17403.5	3	0.745682	0.458663	10030.6	2	0.833094	0.631145	6144.06	1	0.869186	0.74787	6462.2	1	0.913808	0.755544	0	0	0.812872	0.677106	30509	2	0.839332	0.703772	30473	4	0.274045	0.0448043	9501.26	2	0.986519	0.783063	250950	8	0.0116892	0.00076725	2.79103e+06	8	0.00054592
EGFGHLSPTGTTEFWLGNEK		3	sp|P02679|FIBG_HUMAN	736.352	2.36203e-05	0.000951036	138771984	8	1.12544e-05	0.000678895	159856912	8	0.000209155	0.00103973	43806520	8	3.38543e-05	0.00105515	1896430080	8	0.0180077	0.00345153	465248256	8	0.021428	0.00146271	232594016	8	0.00913659	0.00115964	301591168	8	0.0037403	0.00176593	19651280	8	0.000691264	0.000824134	2498539008	8	0.00180763	0.000617714	238139472	8	0.000332729	0.00076725	1410232064	8	0.00150671
EGGLGPLNIPLLADVTR		2	sp|P32119|PRDX2_HUMAN	867.991	0.000167126	0.000951036	23755.1	2	0.885416	0.657006	97590	2	1	0.819276	52933.2	1	0.939915	0.785019	1.61336e+06	8	0.074135	0.00345153	291544	7	1	0.855932	40608.6	1	0.988535	0.824537	73408	3	0.93426	0.793496	94287.8	3	0.98927	0.793987	1.59449e+06	8	0.00249258	0.000617714	4815.85	1	1	0.837334	1059023	8	0.00699582
EGGPSQIGDALGFAVR		2	sp|P04275|VWF_HUMAN	787.402	0.000273364	0.000951036	264373760	8	0.00147093	0.000678895	393153536	8	0.00104975	0.00103973	304179584	8	0.000363371	0.00105515	378928832	8	0.0297179	0.00345153	418500096	8	0.0351419	0.00146271	53049628	8	0.039151	0.00115964	133137320	8	0.0284203	0.00176593	92303440	8	0.00147098	0.000824134	411657696	8	0.00159771	0.000617714	251916144	8	0.0040984	0.00076725	329944608	8	0.00402591
EGLLAIFK		2	sp|P35222|CTNB1_HUMAN,sp|P14923|PLAK_HUMAN	445.771	0.136525	0.00825535	114352	2	1	0.832268	208974	4	0.229878	0.0242617	119328	4	0.641201	0.339352	242163	5	0.60146	0.260436	63587.4	2	1	0.867835	13122.6	1	1	0.876353	185780	4	1	0.87811	82486.6	2	1	0.829965	27102.2	2	1	0.82267	11849.9	1	1	0.857311	60940.3	3	1
EGPYSISVLYGDEEVPR		2	sp|P21333|FLNA_HUMAN	955.463	0.00219578	0.000951036	1395266	8	0.110447	0.00672428	1700593	8	0.0166853	0.00103973	1.31929e+06	8	0.00974891	0.00105515	4060614	8	0.25539	0.00500889	1.16626e+06	8	0.172108	0.00290319	170932	6	0.840947	0.711134	1.47827e+06	8	0.165984	0.00284659	29072.3	5	0.836742	0.606294	8239310	8	0.00893904	0.000617714	76633.9	4	0.923707	0.774995	1.21836e+06	8	0.378698
EGTIGDMAILGITESFQVK		3	sp|P78371|TCPB_HUMAN	670.347	0.0397243	0.00159651	153423	2	0.0567257	0.00223894	0	0	0.824014	0.567975	0	0	0.900954	0.754985	0	0	1	0.897243	0	0	0.956005	0.792928	0	0	0.821525	0.689736	0	0	1	0.849369	5079.57	1	0.85721	0.662854	0	0	0.913542	0.72586	0	0	0.928483	0.778255	78761.1	2	0.179817
EGTINVHDVETQFNQYK		3	sp|P15941|MUC1_HUMAN	674.657	0.00892718	0.000951036	71229.2	3	0.580529	0.226385	89564.3	4	0.503534	0.178391	11522.1	3	0.438528	0.116663	75542.4	3	0.768739	0.607194	20465.9	2	0.916026	0.756311	21247.4	1	0.604898	0.355767	34577.6	1	0.877258	0.745741	42425.5	3	0.462988	0.161044	84977.9	4	0.500992	0.212461	99077.4	4	0.165368	0.0054999	29844.3	3	0.728643
EGVQKEDIPPADLSDQVPDTESETR		3	sp|P01024|CO3_HUMAN	919.102	0.00231828	0.000951036	10841895	7	0.0168011	0.00169039	18422316	7	0.00266486	0.00103973	18197242	7	0.0181175	0.00105515	37576612	7	0.10581	0.00345153	15305307	7	0.0879325	0.00276766	4.40106e+06	7	0.379059	0.0310385	8757231	7	0.0651203	0.00176593	640986	6	0.324066	0.0669267	122129000	7	0.0177235	0.000617714	11203758	7	0.00772637	0.00076725	15816052	7	0.0589349
EGVYTVFAPTNEAFR		2	sp|Q15582|BGH3_HUMAN	850.918	0.0337915	0.00130283	303204	5	0.880559	0.646892	315276	4	1	0.81797	181754	3	0.635759	0.336073	588936	5	0.409404	0.029327	926902	4	0.283043	0.00590938	79478.9	2	0.928497	0.793296	232217	3	0.930843	0.793167	0	0	0.870109	0.698731	1.52645e+06	6	0.0747458	0.00119432	184115	4	0.385506	0.0979587	1.27223e+06	5	0.16363
EGYYGYTGAFR		2	sp|P02787|TRFE_HUMAN	642.288	0.00482533	0.000951036	35205652	8	0.00663933	0.000678895	52625260	8	0.00973173	0.00103973	43214176	8	0.011563	0.00105515	22871642	8	0.162949	0.00397391	29024862	8	0.0542425	0.00146271	7.0006e+06	8	0.095123	0.00115964	48104288	8	0.086155	0.00284659	22742946	8	0.0102466	0.000824134	124459824	8	0.00741779	0.000617714	4.49573e+06	8	0.0199169	0.00076725	36292152	8	0.00413498
EHFGGAMVWTLDMDDVR		3	sp|Q12889|OVGP1_HUMAN	660.298	0.00989602	0.00123971	477947	3	0.0034398	0.000678895	105901	2	0.983442	0.799477	28754.7	1	0.884323	0.729771	29066.4	1	0.907935	0.787068	83811.9	1	0.942714	0.784054	11766.8	1	0.716406	0.551892	6115.44	1	0.963391	0.813327	13226.5	1	0.861806	0.676361	11677.7	1	0.803643	0.564162	0	0	0.998753	0.835632	191727	1	0.674099
EHLVQATPENLQEAR		2	sp|Q06033|ITIH3_HUMAN	867.942	0.00795224	0.000951036	194163	5	1	0.795762	420139	7	0.157358	0.00626712	290410	7	0.208325	0.0106137	2956215	8	0.0667135	0.00345153	523355	8	0.249287	0.0051816	167397	6	0.712812	0.544472	226612	6	0.744574	0.560057	86576.6	6	0.362879	0.0868175	2136414	8	0.0179602	0.000617714	632241	8	0.215586	0.0182546	289067	6	0.244666
EHMQPTHPIR		3	sp|P61981|1433G_HUMAN	415.877	0.0260056	0.00130283	96937.6	6	0.661572	0.303856	469887	4	0.91166	0.716186	184276	4	0.670978	0.369519	5.02709e+06	3	0.578883	0.22263	745987	2	0.832944	0.664356	282634	3	0.614485	0.375125	411015	3	0.304089	0.00689318	7.50051e+06	2	0.826489	0.585465	5693578	3	0.858707	0.683373	105670	3	0.909104	0.749253	283815	3	0.553784
EHQISPGDFPSLR		2	sp|Q9H4M9|EHD1_HUMAN	741.87	0.100283	0.00549468	387120	5	0.802543	0.501208	190797	5	0.868625	0.640959	97937.7	3	0.765074	0.515352	1.49627e+06	4	0.857408	0.73649	1.32576e+06	4	0.836128	0.667898	22811.9	4	0.790526	0.648442	468274	3	0.60393	0.287269	197067	3	0.853514	0.6513	1.45355e+06	4	0.606457	0.313295	409843	4	0.790542	0.532931	848681	4	0.807593
EHVAHLLFLR		3	sp|P19652|A1AG2_HUMAN	412.24	0.000373958	0.000951036	16232259	8	0.000205654	0.000678895	17795064	8	0.531461	0.202157	14188919	8	0.00129034	0.00105515	12206709	8	0.104029	0.00345153	6.1279e+06	8	0.408769	0.0455941	191170	4	0.314105	0.00600567	17444424	8	0.0407617	0.00176593	6915110	8	0.268045	0.0405492	15393436	8	0.00319341	0.000617714	13120673	8	0.0038409	0.00076725	10779084	8	0.0016976
EIAEAYLGYPVTNAVITVPAYFNDSQR		3	sp|P0DMV9|HS71B_HUMAN,sp|P0DMV8|HS71A_HUMAN	1001.17	0.000107651	0.000951036	411196	4	0.000294751	0.000678895	0	0	1	0.836424	7612.4	1	0.83745	0.636697	0	0	1	0.875212	10526	1	1	0.860222	0	0	1	0.859942	0	0	1	0.884117	7895.22	1	0.745252	0.459062	15004.1	2	0.526306	0.235273	6219.13	2	0.476385	0.16509	72331.4	2	0.00793108
EIALWFR		2	sp|Q13232|NDK3_HUMAN	467.761	0.116391	0.0078001	53396.7	5	0.943478	0.741096	79483.6	3	0.872037	0.649859	71729.4	4	0.920472	0.772521	126988	4	1	0.875485	120183	4	0.78864	0.60963	167311	4	0.724614	0.558147	233844	3	1	0.839322	34201.7	4	0.885096	0.720896	106517	5	0.990884	0.784466	168481	4	0.951281	0.797942	167456	4	1
EIEDIIEEVTVGYIR		2	sp|Q13576|IQGA2_HUMAN	889.465	0.0600539	0.00354498	183445	4	0.0549622	0.00223894	0	0	0.942667	0.760334	0	0	0.840837	0.642268	0	0	0.86107	0.738805	6253.49	1	0.913751	0.755458	0	0	0.844216	0.715016	0	0	0.861763	0.733097	4493.6	1	0.77104	0.496204	0	0	0.853957	0.677548	0	0	0.903054	0.737405	52580	3	0.562099
EIETYHNLLEGGQEDFESSGAGK		3	sp|P35527|K1C9_HUMAN	837.382	0.000209233	0.000951036	1.70756e+06	8	0.442756	0.123675	2569886	8	0.0513395	0.00218716	2.34663e+06	8	0.0717714	0.00245998	56755064	8	0.0441931	0.00345153	2.48772e+06	8	0.769475	0.582642	1.5128e+06	8	0.260936	0.0031875	4151740	8	0.287761	0.00631693	6363.55	1	0.911682	0.754222	2597725	8	0.377548	0.107844	432958	7	0.813572	0.563224	3886789	8	0.131028
EIEVDSSPSVLEILDTAGTEQFASMR		3	sp|P61225|RAP2B_HUMAN	942.123	0.0717286	0.00391228	108412	6	0.249413	0.029449	0	0	0.910058	0.713707	0	0	0.962136	0.79965	26807.2	1	0.997455	0.863464	7207.15	1	0.83449	0.665102	0	0	0.878894	0.755896	0	0	0.950073	0.806271	0	0	0.903283	0.747999	18989.8	2	0.769375	0.506923	0	0	0.941395	0.791167	21624.7	3	0.814804
EIFLSQPILLELEAPLK		2	sp|P62136|PP1A_HUMAN,sp|P36873|PP1G_HUMAN,sp|P62140|PP1B_HUMAN	977.069	0.0897589	0.00483519	892607	8	0.12691	0.00861971	10368.3	1	1	0.855463	9146.1	1	1	0.850778	5029.8	1	1	0.888051	21356.1	2	1	0.885633	0	0	1	0.861469	17375.4	1	1	0.858589	56336.7	2	1	0.804571	5724.34	1	0.975752	0.776205	38632.3	2	0.989456	0.828792	260681	4	0.817352
EIGELTQLK		2	sp|Q15404|RSU1_HUMAN	515.793	0.0773912	0.00409888	2493495	6	0.0741998	0.00305193	2.98751e+06	6	0.133402	0.00418967	2670363	7	0.0776328	0.00245998	847169	7	0.68364	0.44062	1.65785e+06	6	0.212536	0.00481481	358639	6	0.670001	0.476833	4966760	7	0.3282	0.00866149	371633	5	0.449951	0.150439	2737126	6	0.0928458	0.00119432	245088	5	0.301832	0.0522512	624710	6	0.328608
EIGELYLPK		2	sp|P01011|AACT_HUMAN	531.298	0.0179622	0.00130283	11938134	8	0.0278705	0.00191487	13507510	8	0.0261086	0.00163727	11774904	8	0.0219973	0.00105515	20181422	8	0.233286	0.00397391	6065343	8	0.110205	0.00290319	14703023	8	0.10738	0.00115964	16844406	8	0.186325	0.00284659	6.83189e+06	8	0.0195579	0.000824134	15655986	8	0.019415	0.000617714	11599436	8	0.0218237	0.00076725	7.31913e+06	8	0.0212533
EIGLLSEEVELYGETK		2	sp|P11586|C1TC_HUMAN	904.962	0.0451815	0.00186076	298079	7	0.0260896	0.00169039	8886.82	3	0.991836	0.809886	48257	3	0.94101	0.786386	96318.4	4	1	0.871364	40569.9	3	1	0.849753	80911	2	0.97961	0.821203	71524	2	0.929931	0.793145	14533.5	3	0.882303	0.716095	503709	7	0.833168	0.633839	4751.9	1	1	0.838696	77709.9	6	0.421477
EIIDLVLDR		2	sp|P68363|TBA1B_HUMAN,sp|Q71U36|TBA1A_HUMAN	543.314	0.010581	0.00123971	6875449	8	0.0363768	0.00191487	5300016	7	0.904545	0.704276	3.74218e+06	6	0.764686	0.515233	4168536	8	0.739207	0.547699	6453446	7	0.286906	0.00719265	1.48459e+06	4	0.992221	0.826433	4.32151e+06	8	0.207919	0.00284659	2.08992e+06	6	0.83503	0.604131	3086429	7	0.61649	0.324792	2.89615e+06	7	0.0798964	0.00159267	935001	7	0.0319882
EIIDPVLDR		2	sp|P68366|TBA4A_HUMAN	535.298	0.00851144	0.000951036	7622884	8	0.0119079	0.00169039	8701870	8	0.0155292	0.00103973	7187359	8	0.027271	0.00170079	2.4751e+06	8	0.854218	0.731643	3971628	8	0.156951	0.00290319	1479235	6	0.468189	0.11259	6.88574e+06	8	0.323004	0.00797883	392165	6	0.0894145	0.00179754	9184598	8	0.0505287	0.000617714	1.49404e+06	7	0.0721346	0.00076725	1.93385e+06	8	0.0945643
EILSVDCSTNNPSQAK	7 unknown (C+57.021464)	2	sp|P10909|CLUS_HUMAN	881.917	0.000363425	0.000951036	45435692	8	0.000466686	0.000678895	65361208	8	0.00310278	0.00103973	56725272	8	0.00101598	0.00105515	122353984	8	0.0447836	0.00345153	99379488	8	0.0182508	0.00146271	65590324	8	0.0322357	0.00115964	59652380	8	0.0261612	0.00176593	15334998	8	0.00229838	0.000824134	143165936	8	0.000811206	0.000617714	71468992	8	0.00282909	0.00076725	44083284	8	0.000820878
EILVGDVGVTITDPFK		2	sp|P60981|DEST_HUMAN	851.967	0.00124358	0.000951036	6494184	8	0.00446337	0.000678895	394589	7	0.020038	0.00103973	38566.2	2	0.968629	0.802995	2.35945e+06	3	0.929951	0.806424	256560	2	0.98088	0.817487	198347	4	0.879238	0.755896	145059	6	0.4562	0.0734613	533456	8	0.00599959	0.000824134	3.13831e+06	4	0.881441	0.704005	365546	8	0.0223659	0.00076725	2.40006e+06	8	0.00242261
EIMENYNIALR		2	sp|P08603|CFAH_HUMAN	683.345	0.00845523	0.000951036	1.9321e+06	8	0.0732017	0.00305193	1.89486e+06	8	0.0280914	0.00163727	1.48464e+06	8	0.0194993	0.00105515	10309097	8	0.135469	0.00345153	2728438	8	0.122718	0.00290319	2019715	8	0.143078	0.00115964	2006494	8	0.342619	0.0111893	741783	7	0.0158008	0.000824134	36462300	8	0.00574215	0.000617714	1.47181e+06	8	0.0199671	0.00076725	3.90363e+06	8	0.0228464
EINLAPDSSSVVVSGLMVATK		3	sp|P02751|FINC_HUMAN	706.377	0.00187205	0.000951036	266443	6	0.0131561	0.00169039	13462.8	2	0.858446	0.626076	76888.1	7	0.0425395	0.00170079	454149	8	0.055409	0.00345153	70571.2	5	0.408628	0.0455941	24919.6	1	0.861222	0.732292	45740.2	1	0.983187	0.826737	44223.1	4	0.137036	0.00295307	1.6206e+06	8	0.0037374	0.000617714	0	0	0.989842	0.828792	183807	7	0.046859
EITALAPSTMK		2	sp|P62736|ACTA_HUMAN,sp|P68032|ACTC_HUMAN,sp|P63261|ACTG_HUMAN,sp|P60709|ACTB_HUMAN	581.313	0.00808923	0.000951036	95636000	8	0.0111197	0.00144972	85969664	8	0.0276615	0.00163727	80269720	8	0.0243575	0.00105515	24062302	8	0.489716	0.090991	25483032	8	0.11957	0.00290319	9741104	8	0.212402	0.00235075	89779136	8	0.161644	0.00284659	8893071	8	0.024017	0.000824134	94660480	8	0.0192777	0.000617714	10627049	8	0.0332334	0.00076725	19991792	8	0.0234168
EKAEGDVAALNR		2	sp|P67936|TPM4_HUMAN	636.831	0.0171132	0.00130283	2.25859e+06	8	0.0216406	0.00169039	4.07036e+06	8	0.0543897	0.00218716	5610504	8	0.0598703	0.00170079	790938	7	0.95126	0.829134	765354	8	0.122763	0.00290319	107345	4	0.856463	0.73017	4.20231e+06	8	0.0927283	0.00284659	25318	1	0.907353	0.75113	3.01104e+06	8	0.0448162	0.000617714	724793	8	0.207793	0.0159294	266873	5	0.52664
EKEPEEELYDLSK		2	sp|Q86UX7|URP2_HUMAN	804.886	0.0459684	0.00186076	2.92895e+06	7	0.308504	0.0523924	4.0008e+06	7	0.52109	0.192288	3057762	7	0.36349	0.0601244	1.80596e+06	4	0.878826	0.759436	1852992	7	0.258626	0.0051816	645538	4	0.958953	0.812786	5560413	7	0.27344	0.00485052	330112	5	1	0.825524	5464908	7	0.490924	0.204072	694710	3	0.724823	0.42923	727362	6	1
EKLCYVALDFEQEMATAASSSSLEK	4 unknown (C+57.021464)	3	sp|P63261|ACTG_HUMAN,sp|P60709|ACTB_HUMAN	936.442	0.0909677	0.00483519	254049	6	0.896734	0.675297	20479.6	2	0.971886	0.790388	15915.2	1	0.896707	0.75014	323430	6	0.847424	0.722177	72188.7	4	0.911674	0.753068	53375.8	2	0.982178	0.821673	34128.9	2	0.9701	0.81788	26734.9	2	0.936609	0.771755	83111.4	4	1	0.80927	26468.9	2	0.983489	0.823822	109357	5	0.825228
ELAFFANALEEVSIETIEAGFMTK		3	sp|O75874|IDHC_HUMAN	887.444	0.000308275	0.000951036	1.28898e+06	8	0.0750893	0.00305193	79399.8	7	0.0344301	0.00163727	0	0	0.866743	0.690073	8104.89	1	0.859561	0.737155	31185.2	3	0.950322	0.789122	0	0	0.873775	0.752358	4838.63	1	0.94555	0.803764	265024	8	0.0181852	0.000824134	7683.35	1	0.956773	0.763847	48638	5	0.64952	0.346658	767783	8	0.0150355
ELDESLQVAER		2	sp|P10909|CLUS_HUMAN	644.823	0.00299751	0.000951036	15804940	5	0.96501	0.759543	25630928	5	0.010797	0.00103973	18803586	5	0.866078	0.689132	88574440	5	0.115858	0.00345153	32876478	5	0.0445675	0.00146271	21975862	5	0.781382	0.633909	31385708	5	0.0807755	0.00284659	6162096	5	0.0586947	0.00133221	102846272	5	0.572832	0.280245	26521784	5	0.925977	0.776588	21249004	5	0.859793
ELDRDTVFALVNYIFFK		3	sp|P01009|A1AT_HUMAN	697.37	0.00117044	0.000951036	4714379	8	0.000355543	0.000678895	199458	7	0.060857	0.00218716	64920.4	4	0.895917	0.749435	2073617	8	0.0642402	0.00345153	398578	8	0.261379	0.0051816	0	0	0.912018	0.782709	180661	6	0.522298	0.145967	230804	7	0.145608	0.00347721	251484	7	0.944004	0.753903	305046	7	0.0820519	0.00159267	2.41783e+06	8	0.00648304
ELDSLQTEAESLDNTVK		2	sp|P07942|LAMB1_HUMAN	946.46	0.0282805	0.00130283	0	0	0.893352	0.670541	0	0	0.879716	0.660574	0	0	0.65686	0.348527	50040	2	0.328573	0.0120464	259010	2	0.941463	0.782489	0	0	1	0.829371	0	0	0.952649	0.807504	0	0	0.871882	0.703012	205667	1	0.21783	0.0206927	0	0	0.91906	0.769391	276019	2	0.686685
ELEDATETADAMNR		2	sp|P35579|MYH9_HUMAN	783.341	0.000524149	0.000951036	1.31171e+06	8	0.0050604	0.000678895	1.4484e+06	8	0.0112982	0.00103973	1.26228e+06	8	0.00690501	0.00105515	995812	8	0.119974	0.00345153	365054	6	0.418879	0.0537879	149636	5	0.824072	0.693925	765682	8	0.159676	0.00284659	17549.4	3	0.895116	0.73811	2.29098e+06	8	0.00278127	0.000617714	163415	6	0.551969	0.238723	130362	6	0.229717
ELEFLSMANVELSSLAR		2	sp|Q9BTT0|AN32E_HUMAN	954.99	0.00538809	0.000951036	905606	5	0.00858545	0.000678895	5076.87	1	0.945524	0.764779	0	0	0.843552	0.647011	0	0	0.894907	0.773816	0	0	0.743866	0.548464	0	0	1	0.83148	0	0	0.935555	0.793651	57109.7	2	0.146529	0.00347721	0	0	0.760461	0.485974	28532.8	2	0.376635	0.0880759	295375	4	0.0434855
ELETVCNDVLSLLDK	6 unknown (C+57.021464)	2	sp|Q04917|1433F_HUMAN	874.443	0.0221216	0.00130283	15007.4	4	1	0.812698	0	0	1	0.841985	0	0	1	0.862687	12883.9	2	1	0.876047	22323.4	1	1	0.840103	0	0	1	0.84735	0	0	1	0.86967	0	0	1	0.834573	49278	3	0.855966	0.680323	0	0	1	0.863821	12345	1	0.851069
ELGEYFLFDPK		2	sp|O60610|DIAP1_HUMAN	679.337	0.0380799	0.00130283	235577	6	0.734653	0.396119	157790	3	0.793491	0.520069	54736.5	2	0.885856	0.733194	239115	3	0.892219	0.771315	118595	2	0.888627	0.72997	63144	3	1	0.846154	97762	2	0.904986	0.774057	60773.7	3	0.853894	0.65323	245568	3	0.863882	0.688134	42068.3	2	0.878864	0.674811	94509.7	4	0.86951
ELGIWEPLAVK		2	sp|P49368|TCPG_HUMAN	627.858	0.0338182	0.00130283	32664.9	3	1	0.805631	21840.2	3	0.966755	0.786257	13520.7	2	1	0.841755	129143	2	0.863963	0.742022	13541.9	2	1	0.864384	25422.1	1	0.947166	0.80803	101009	3	0.474455	0.0918333	10489.2	1	0.98853	0.793795	280377	4	0.266029	0.0381097	6899	1	0.93989	0.789197	39686.9	1	0.888743
ELGPYTLDR		2	sp|Q8WXI7|MUC16_HUMAN	532.275	0.0246213	0.00130283	1.73139e+06	6	0.0186073	0.00169039	1.99714e+06	6	0.0345324	0.00163727	1.73823e+06	6	0.0512179	0.00170079	11241853	6	0.18939	0.00397391	566488	2	0.468834	0.105429	807444	6	0.2115	0.00235075	603741	6	0.321467	0.00797883	9889216	6	0.0227827	0.000824134	230993	4	0.79168	0.546373	931389	6	0.0592685	0.00076725	172200	2	0.712068
ELISNSSDALDKIR		3	sp|P07900|HS90A_HUMAN	520.946	0.0780706	0.00409888	166583	2	0.933752	0.72978	149179	4	0.906458	0.707555	74075.7	4	0.900865	0.754946	62418.8	2	0.957804	0.834136	43303.5	1	0.91277	0.754385	29767.4	2	0.871432	0.748315	278231	3	0.936899	0.795685	10370.8	1	1	0.819636	21579.2	2	0.905663	0.720999	9579.71	1	0.903521	0.73833	43424.3	1	0.950212
ELLALIQLER		2	sp|Q16610|ECM1_HUMAN	599.364	0.0198948	0.00130283	15567.4	2	0.792321	0.483821	6202.87	1	1	0.861663	8155.43	1	1	0.827397	120690	4	0.584946	0.232295	31810.8	3	0.813695	0.637726	5412.44	1	0.966927	0.816229	12516.1	1	1	0.853289	0	0	1	0.835193	1.27449e+06	6	0.00878208	0.000617714	6372.21	1	0.968942	0.811317	122492	5	0.271501
ELLELEALSMAVESTGTAK		2	sp|Q14764|MVP_HUMAN	996.514	0.000555597	0.000951036	1.83929e+06	8	0.00130785	0.000678895	17794.2	2	0.513524	0.18683	0	0	1	0.832449	4905.97	1	1	0.907468	5712.63	1	1	0.880049	0	0	0.899645	0.775819	4752.09	1	1	0.883022	36530	6	0.222535	0.0228949	9418.97	2	0.820497	0.599596	31820.8	2	0.829635	0.586065	453288	8	0.00696814
ELLEPMLAVGLSPALTAVLYDLSR		3	sp|P42345|MTOR_HUMAN	857.808	0.00553761	0.000951036	583469	8	0.121591	0.0085287	0	0	0.944305	0.762322	5011.98	1	0.891841	0.74176	15362.3	2	0.844771	0.719459	0	0	0.953761	0.791693	0	0	0.697984	0.520301	0	0	0.902404	0.770513	30687	3	0.632505	0.323452	8521.48	1	0.933038	0.745784	19087.6	2	0.430244	0.129444	241586	6	0.309993
ELLESYIDGR		2	sp|P00734|THRB_HUMAN	597.804	0.0182686	0.00130283	1.71547e+06	5	0.0416	0.00191487	2.01992e+06	5	0.0325617	0.00163727	1.59346e+06	5	0.0257366	0.00105515	2.6458e+06	5	0.297633	0.00681668	3.05475e+06	5	0.116959	0.00290319	699293	5	0.272013	0.0031875	2.34755e+06	5	0.140643	0.00284659	1.14809e+06	5	0.0171136	0.000824134	7.98268e+06	5	0.0136895	0.000617714	954375	5	0.107289	0.00308622	1.82116e+06	5	0.0897437
ELLPVLISAMK		2	sp|P18206|VINC_HUMAN	607.365	0.00965772	0.00123971	1.22143e+06	8	0.0261347	0.00169039	1.2039e+06	8	0.0121956	0.00103973	760946	8	0.0165049	0.00105515	704876	8	0.253814	0.00500889	506691	8	0.13575	0.00290319	163325	6	0.411941	0.050365	1718901	8	0.0972507	0.00284659	61432.9	4	0.803815	0.542061	2.75589e+06	8	0.0103054	0.000617714	350249	8	0.0261801	0.00076725	409194	7	0.0776818
ELPELLQR		2	sp|Q8WUM4|PDC6I_HUMAN	499.287	0.0136114	0.00123971	549158	4	0.0950411	0.00495697	767575	4	0.0888831	0.00246064	550154	4	0.19002	0.00955269	328569	4	0.667381	0.412614	733598	4	0.134628	0.00290319	177510	4	0.691882	0.509771	812743	4	0.185394	0.00284659	407808	4	0.158898	0.00626059	238202	4	0.554134	0.261303	351378	4	0.0741956	0.00076725	249536	4	0.641459
ELPPDQAEYCIAR	10 unknown (C+57.021464)	2	sp|P12814|ACTN1_HUMAN,sp|O43707|ACTN4_HUMAN	781.369	0.0100022	0.00123971	0	0	0.371725	0.0800882	0	0	0.159235	0.00626712	0	0	0.436815	0.114173	0	0	0.652539	0.375706	0	0	0.889165	0.730671	0	0	0.863513	0.736235	0	0	0.945792	0.804174	0	0	1	0.806955	0	0	0.495625	0.207459	0	0	0.543694	0.227812	0	0	0.948423
ELQAAQAR		2	sp|P02649|APOE_HUMAN	443.741	0.104435	0.00620909	4.37466e+06	6	0.0731225	0.00305193	848140	5	0.475549	0.151912	5118075	6	0.308989	0.0367571	2671269	5	0.96058	0.834836	6.38417e+06	7	0.105116	0.00290319	409317	4	0.357359	0.0240685	2.28778e+06	5	0.437002	0.05246	1.91186e+06	6	0.0852636	0.00133221	7903378	6	0.047588	0.000617714	2.06989e+06	6	0.120562	0.00363737	1.90944e+06	5	0.0377587
ELQETNAALQDVR		2	sp|P49747|COMP_HUMAN	743.878	0.0108198	0.00123971	1.18326e+06	6	0.464599	0.136987	1.06285e+06	6	0.195922	0.0117674	1.2418e+06	6	0.131584	0.00510489	1.11521e+06	4	0.976273	0.846193	2.08026e+06	6	0.222672	0.00481481	602662	5	0.671852	0.479241	752616	6	0.66302	0.407718	31365.5	3	0.705258	0.406207	1.41844e+06	5	0.357186	0.0915834	697396	5	0.725506	0.429657	882474	5	0.396968
ELQGLLKPLFR		3	sp|Q8WXI7|MUC16_HUMAN	438.603	0.0289602	0.00130283	254734	4	1	0.806744	256161	4	0.955998	0.77574	11082	2	0.967123	0.802315	2.02689e+06	7	0.318267	0.0077799	10421.5	3	0.981611	0.818249	94545.9	2	0.582114	0.311254	91798.9	4	0.957289	0.809798	2.20204e+06	7	0.0190711	0.000824134	21922.2	2	1	0.803591	161607	4	0.192349	0.0111575	33544.9	2	0.794609
ELQLEYLLGAFESLGK		2	sp|Q5VYK3|ECM29_HUMAN	905.485	0.0252043	0.00130283	397244	5	0.155638	0.0114782	0	0	0.893588	0.683703	0	0	0.999072	0.815578	13051.1	1	0.770724	0.609867	4298.32	1	0.98966	0.825651	0	0	0.993369	0.826612	0	0	0.80286	0.655909	4737.4	1	0.719971	0.423833	0	0	0.932256	0.745471	9828.37	1	0.92804	0.777619	164661	4	0.622693
ELSDFISYLQR		2	sp|P30101|PDIA3_HUMAN	685.851	0.00205098	0.000951036	152235	6	0.422748	0.112224	123763	4	0.0769332	0.00246064	66819.8	5	0.129377	0.00510489	262518	5	0.33215	0.0128011	43026.2	3	0.730664	0.527741	13489.2	1	1	0.838267	26589.1	2	0.938759	0.797309	14366.4	3	0.566309	0.253948	419809	7	0.0345024	0.000617714	31676.5	2	0.899528	0.727217	70970.5	4	0.648314
ELSDIAHR		2	sp|P04075|ALDOA_HUMAN	470.746	0.0372488	0.00130283	579707	4	0.0931811	0.00457186	78874.1	3	0.849126	0.611433	1.52961e+06	8	0.467603	0.141595	122984	3	1	0.895894	111062	3	0.473313	0.109203	38287	2	0.846815	0.720408	211847	4	0.80357	0.657174	100052	4	0.900682	0.746222	164909	6	0.940783	0.751388	191620	5	0.17828	0.00875766	18341.1	2	0.672807
ELSEALGQIFDSQR		2	sp|Q08380|LG3BP_HUMAN	796.899	0.000128403	0.000951036	40095928	8	0.000218536	0.000678895	62548112	8	0.00125989	0.00103973	46210504	8	0.000314549	0.00105515	319286272	8	0.0292893	0.00345153	193769200	8	0.0106523	0.00146271	25967806	8	0.0203056	0.00115964	73830920	8	0.0126464	0.00176593	15632313	8	0.00182823	0.000824134	276113472	8	0.000658026	0.000617714	81619200	8	0.00134765	0.00076725	301820960	8	0.000676288
ELSEQIQR		2	sp|P15311|EZRI_HUMAN	501.764	0.116818	0.0078001	486006	5	0.428097	0.113844	549186	5	0.441985	0.124965	876834	5	0.257293	0.0221413	261411	5	0.763926	0.596792	601713	5	0.219723	0.00481481	199852	5	0.786378	0.642688	587682	6	0.473755	0.0910386	684640	6	0.0871908	0.00133221	145493	3	0.861557	0.686142	501168	5	0.106677	0.00308622	174204	4	0.750078
ELTPQVVSAAR		2	sp|P18206|VINC_HUMAN	585.827	0.00395503	0.000951036	9537922	8	0.00345557	0.000678895	13430589	8	0.00698391	0.00103973	12035819	8	0.0128611	0.00105515	3.29831e+06	7	0.324359	0.00994824	3.50013e+06	8	0.113061	0.00290319	1831159	7	0.284556	0.00403967	12884061	8	0.10109	0.00284659	625141	7	0.0887377	0.00133221	11342245	8	0.00727312	0.000617714	2.14232e+06	8	0.0295065	0.00076725	1.57926e+06	8	0.0903827
ELTTEIDNNIEQISSYK		2	sp|P13645|K1C10_HUMAN	998.989	0.000382063	0.000951036	54836.7	5	0.873431	0.631834	31553	4	1	0.866012	20156.1	3	1	0.859125	3.41707e+06	8	0.0797255	0.00345153	86970.9	4	0.890788	0.731831	31713.1	2	1	0.869544	67097.4	4	0.862659	0.733399	34519.8	3	0.908756	0.751943	137638	3	1	0.82059	124977	2	0.896986	0.7204	323059	7	0.657033
ELVLLLLQWMR		2	sp|Q15149|PLEC_HUMAN	707.418	0.0645273	0.00391228	0	0	0.223608	0.0235916	0	0	1	0.83344	0	0	0.808001	0.58567	0	0	0.960695	0.834836	0	0	0.962966	0.800013	0	0	0.90165	0.776417	0	0	0.997783	0.83472	0	0	0.682913	0.382547	0	0	0.835677	0.638094	0	0	1	0.850236	0	0	0.552411
ELVNNLAEIYGR		2	sp|Q9NZN3|EHD3_HUMAN	695.87	0.00795029	0.000951036	348696	5	0.0675662	0.0026571	338976	6	0.0791849	0.00246064	229677	6	0.0756871	0.00245998	112249	5	0.690336	0.458633	306722	5	0.227555	0.00481481	23384.2	2	0.842037	0.711428	859538	7	0.0942902	0.00284659	11912.4	2	0.867607	0.694455	730625	6	0.0411622	0.000617714	29829.3	2	0.872579	0.660718	198041	5	0.482292
ELVNNLGEIYQK		2	sp|Q9H4M9|EHD1_HUMAN	710.378	0.012016	0.00123971	281712	5	0.756716	0.427701	370955	6	0.193727	0.0107383	253650	5	0.210684	0.0106137	185403	6	0.949319	0.826792	331131	5	0.298354	0.00719265	66351	7	0.673673	0.483452	593154	6	0.324963	0.00797883	252729	6	0.0364456	0.000824134	805686	5	0.548137	0.255426	131197	4	0.554697	0.241266	89340.8	5	0.880118
ELVNYGANVNAQSQK		2	sp|P16157|ANK1_HUMAN	817.91	0.000963467	0.000951036	547807	6	0.576701	0.222942	841316	8	0.191683	0.0107383	868849	8	0.0588477	0.00170079	308459	5	0.677626	0.428647	181359	3	0.849564	0.683616	131705	3	0.906578	0.77915	180982	4	0.667036	0.414531	285218	6	0.408731	0.118255	136497	4	0.954007	0.761731	94837.4	3	0.808094	0.555072	452182	7	0.199813
ELWILNR		2	sp|P15144|AMPN_HUMAN	472.272	0.0399281	0.00159651	605458	6	0.0459527	0.00191487	665834	6	0.0266579	0.00163727	453400	6	0.109674	0.00458343	129680	5	0.7014	0.480023	417716	5	0.159901	0.00290319	554661	5	0.143128	0.00115964	183205	6	0.224133	0.00350928	492270	5	0.0312228	0.000824134	74553.2	5	0.353255	0.0874846	460995	6	0.060134	0.00076725	216524	5	0.181602
EMGLSLQWLYSAR		2	sp|P02786|TFR1_HUMAN	777.393	0.00815964	0.000951036	361105	3	0.00968004	0.000678895	36152.1	2	0.956844	0.77665	14490.8	2	0.974257	0.804523	243424	3	0.671329	0.417815	52944.3	2	0.980985	0.817536	28929	2	1	0.859923	13406.4	2	0.728044	0.530102	24908.9	3	0.894977	0.737821	256405	3	0.951731	0.759708	7125.46	2	0.916469	0.76586	764605	2	0.0591877
EMVELPLR		2	sp|P55072|TERA_HUMAN	493.771	0.148258	0.00948663	0	0	0.0888011	0.00457186	0	0	0.317537	0.0514834	0	0	0.673532	0.372976	0	0	0.899207	0.776838	0	0	0.875114	0.715008	0	0	0.727167	0.56024	0	0	0.752729	0.569252	0	0	0.768451	0.491944	0	0	0.642578	0.357647	0	0	0.851308	0.62428	0	0	0.77385
ENADSLQASLRPHADELK		3	sp|P06727|APOA4_HUMAN	665.336	0.103075	0.00620909	255158	1	0.949351	0.74603	34943.8	2	0.87935	0.66038	79822.4	4	0.67773	0.379825	36144.4	3	1	0.91138	43323.1	3	0.733481	0.531885	20082.4	1	0.872278	0.749417	80978	2	0.882641	0.751976	0	0	0.782985	0.511507	477920	6	0.0980835	0.00119432	32571.9	2	0.81539	0.566016	27520.8	2	0.785278
ENFAGEATLQR		2	sp|P04114|APOB_HUMAN	618.304	0.00232411	0.000951036	309913664	8	0.00554748	0.000678895	455012960	8	0.00456254	0.00103973	392710880	8	0.00376143	0.00105515	513694528	8	0.0953541	0.00345153	857895232	8	0.0379038	0.00146271	165329824	8	0.0619611	0.00115964	658334848	8	0.0607169	0.00176593	148879744	8	0.00648502	0.000824134	678885248	8	0.00383736	0.000617714	399143424	8	0.0101121	0.00076725	457550016	8	0.00449833
ENFIPTIVNFSAEEISDAIR		3	sp|Q14204|DYHC1_HUMAN	755.718	0.000104166	0.000951036	3.47683e+06	8	8.88427e-05	0.000678895	16370.9	1	0.853451	0.617869	24678.9	1	0.891963	0.74216	31434.6	1	0.889611	0.767099	71844.8	1	0.871656	0.710286	0	0	0.858559	0.73017	128010	2	0.908174	0.77571	90101.8	6	0.0312314	0.000824134	14879.2	1	0.961505	0.768135	160635	6	0.937455	0.787558	1.62329e+06	8	0.00133121
ENFQNWLK		2	sp|P37802|TAGL2_HUMAN	539.769	0.0461036	0.00186076	247680	5	0.139092	0.00992683	286108	6	0.0734697	0.00246064	313474	6	0.542492	0.212988	378490	4	1	0.880149	114090	2	0.924015	0.763849	92570.2	3	0.846574	0.719299	298251	5	0.276875	0.00485052	4964.77	1	1	0.826718	361520	5	0.290479	0.0497028	34636.6	2	0.924869	0.775547	38510.1	2	0.926644
ENGVYLIDVK		2	sp|P21333|FLNA_HUMAN	575.311	0.15019	0.00969428	249315	2	0.275893	0.0374775	237388	3	0.913396	0.719019	163153	3	0.463845	0.139418	126515	3	0.862015	0.739071	126515	4	0.919311	0.761606	280099	4	0.874421	0.752358	233262	3	0.889802	0.760424	26721.5	2	0.883548	0.718059	256516	2	0.921125	0.734466	64407.6	2	0.990352	0.830172	166262	3	0.937845
ENILFGMGNPLLDISAVVDKDFLDK		3	sp|P55263|ADK_HUMAN	921.814	0.000321304	0.000951036	4.01746e+06	6	0.00038672	0.000678895	65292.9	1	0.982042	0.799188	7494.28	1	1	0.843019	46907.4	2	1	0.86424	8553.44	1	0.856908	0.692027	1917.6	2	0.936033	0.798799	48262.6	1	1	0.836705	123860	5	0.211573	0.0175371	25717.7	1	0.851544	0.673663	122397	3	0.0974235	0.00230821	2.28636e+06	8	0.00673027
ENKEVVLQWFTENSK		3	sp|P15144|AMPN_HUMAN	617.648	0.10923	0.00665872	13737.4	1	0.932171	0.728554	10434.5	1	0.881466	0.664157	5508.83	1	1	0.832124	57852.9	5	0.927455	0.803558	14683.2	3	1	0.84534	14403	2	0.937222	0.800136	6804.63	1	0.906504	0.775099	47308.4	1	1	0.802812	39186.5	2	1	0.815977	6261.06	1	1	0.843266	20076.5	3	1
ENLLQLLTDDEAWNGFVAAAELPR		3	sp|Q9BQE5|APOL2_HUMAN	895.789	0.0283882	0.00130283	326933	6	0.124868	0.00861971	7189.35	1	0.633041	0.322416	0	0	0.630433	0.328044	6206.16	1	0.767012	0.603707	0	0	0.863272	0.699317	0	0	0.678823	0.48917	0	0	0.723844	0.519627	45067.1	1	0.0671036	0.00133221	0	0	0.742064	0.463241	107807	1	0.623315	0.318191	146585	6	0.0535599
ENPYYDSR		2	sp|Q00610|CLH1_HUMAN	522.225	0.0503357	0.00215436	299051	5	0.918658	0.710502	15469.6	4	0.946082	0.765496	538468	6	0.231014	0.0133792	33885.6	3	0.944091	0.824615	3067008	4	1	0.859366	51169.1	4	0.762281	0.607999	156194	4	0.750397	0.565945	219780	5	0.453121	0.154142	227010	4	0.855012	0.67974	140769	4	0.890389	0.705493	60257.6	4	0.991879
ENSLLFDPLSSSSSNK		2	sp|P15144|AMPN_HUMAN	862.921	0.00642294	0.000951036	868377	8	0.802913	0.502319	1.05981e+06	8	0.0159897	0.00103973	996734	8	0.0370677	0.00170079	417775	7	0.687317	0.453877	1.24097e+06	8	0.21865	0.00481481	1431645	8	0.0659711	0.00115964	440613	8	0.338206	0.0091735	1.2397e+06	8	0.005782	0.000824134	209312	7	1	0.799852	984113	8	0.0257057	0.00076725	518222	8	0.800856
EPAVLELEGK		2	sp|Q01518|CAP1_HUMAN	542.798	0.0459164	0.00186076	324209	3	0.0400834	0.00191487	316050	2	0.34687	0.0648825	410192	3	0.0654514	0.00170079	102261	2	0.827516	0.700917	17825.2	2	0.785336	0.60449	21802.4	3	0.668006	0.471642	552624	3	0.399475	0.0303805	0	0	0.933409	0.770186	370154	3	0.0424491	0.000617714	19046.3	2	1	0.850236	6984.88	1	0.769106
EPELFQTVAEGLR		2	sp|Q9H4M9|EHD1_HUMAN	744.888	0.0206494	0.00130283	106231	3	0.867616	0.620543	173175	6	0.262809	0.0327004	104948	4	0.192137	0.00955269	331226	5	0.979346	0.849067	216503	4	0.529497	0.194235	42097.5	3	0.99453	0.827514	413354	6	0.197145	0.00284659	54180.2	3	0.334952	0.0719166	567214	6	0.621423	0.329989	106920	4	0.236062	0.0243915	228993	4	0.706014
EPGLQIWR		2	sp|P06396|GELS_HUMAN	499.775	0.0282369	0.00130283	2.41035e+06	5	0.0311873	0.00191487	2.88391e+06	5	0.0854456	0.00246064	1.89468e+06	5	0.113992	0.00510489	778046	4	0.710711	0.498469	1255390	4	0.425599	0.0570082	443649	4	0.382226	0.0333095	3.77453e+06	5	0.328548	0.0091735	343415	4	0.112235	0.00179754	3.55502e+06	5	0.177285	0.00858309	447808	4	0.351012	0.0766138	479936	4	0.777466
EPGQDLVVLPLSITTDFIPSFR		3	sp|P01024|CO3_HUMAN	815.441	0.00814544	0.000951036	2.73835e+06	6	0.00635994	0.000678895	12870.1	2	0.927919	0.738308	20232.6	1	0.923066	0.775983	317808	6	0.242659	0.00500889	68780	4	0.949802	0.788212	0	0	0.889596	0.767467	35732.2	3	0.848752	0.715304	47841	4	0.984256	0.792898	272565	5	0.984582	0.782297	189250	5	0.973161	0.814816	1.3338e+06	6	0.0207682
EPQDTYHYLPFSLPHR		3	sp|P10909|CLUS_HUMAN	667.327	0.0163708	0.00130283	2.36053e+06	7	0.0144936	0.00169039	2523062	7	0.0281982	0.00163727	1.76866e+06	7	0.0425894	0.00170079	10301354	8	0.310485	0.00681668	4.89681e+06	7	0.116614	0.00290319	2.22846e+06	8	0.252283	0.0031875	3.40065e+06	7	0.208663	0.00284659	48411.2	2	0.223073	0.0228949	11685526	7	0.0500036	0.000617714	2.93657e+06	7	0.0221839	0.00076725	2.84593e+06	7	0.0267422
EPQVYTLPPSQEEMTK		2	sp|P01861|IGHG4_HUMAN	938.953	0.0164926	0.00130283	0	0	0.932417	0.728626	0	0	0.299802	0.043051	0	0	0.506666	0.173117	0	0	0.701756	0.48099	0	0	0.535973	0.202471	0	0	0.435059	0.0698013	0	0	0.724571	0.522755	0	0	0.837625	0.606844	0	0	0.04766	0.000617714	0	0	0.808709	0.556899	0	0	0.0254057
EPQVYTLPPSR		2	sp|P01860|IGHG3_HUMAN,sp|P01859|IGHG2_HUMAN,sp|P01857|IGHG1_HUMAN	643.841	0.0264108	0.00130283	56438116	4	0.0159825	0.00169039	66518608	4	0.0123924	0.00103973	77234128	4	0.015177	0.00105515	59571172	4	0.382459	0.0213233	61770288	4	0.0929072	0.00276766	48763316	4	0.0848009	0.00115964	24121538	4	0.112368	0.00284659	31056736	4	0.011688	0.000824134	301367712	4	0.0219172	0.000617714	26918464	4	0.0152178	0.00076725	74853584	4	0.020832
EPQVYTLPPSRDELTK		2	sp|P01857|IGHG1_HUMAN	936.989	0.0491649	0.00186076	0	0	0.618755	0.259624	0	0	0.404253	0.0977	0	0	0.778478	0.54165	0	0	0.965591	0.837359	0	0	1	0.860177	0	0	0.510541	0.173435	0	0	1	0.877316	0	0	1	0.840206	0	0	0.0152729	0.000617714	0	0	0.985398	0.826381	0	0	1
EPQVYTLPPSREEMTK		3	sp|P01860|IGHG3_HUMAN,sp|P01859|IGHG2_HUMAN	635.652	0.0230915	0.00130283	0	0	0.0295253	0.00191487	0	0	0.023709	0.00163727	0	0	0.107739	0.00458343	0	0	0.602189	0.261149	0	0	0.165024	0.00290319	0	0	0.27654	0.00403967	0	0	0.262939	0.00418628	0	0	0.0244282	0.000824134	0	0	0.0163311	0.000617714	0	0	0.0237231	0.00076725	0	0	0.132585
EQADFAIEALAK		2	sp|P35579|MYH9_HUMAN	653.338	0.12269	0.00790606	164327	6	0.74644	0.414308	129112	2	0.940891	0.757646	175248	3	0.854189	0.668418	242882	5	0.749082	0.565402	68596.3	2	0.946237	0.786054	77477.5	3	1	0.867313	349252	1	0.851565	0.721101	6466.81	1	1	0.80599	724557	6	0.442613	0.155371	159407	1	0.932378	0.783061	154000	2	0.865298
EQADFALEALAK		2	sp|Q7Z406|MYH14_HUMAN	653.338	0.075417	0.00391228	141505	6	0.954833	0.75108	49045.1	2	0.908308	0.710697	33661.6	3	0.884888	0.730848	126284	5	0.734734	0.538665	64982.1	3	0.923249	0.763444	18949.9	1	1	0.864482	26655	1	0.978106	0.822763	0	0	1	0.826719	410237	7	0.497717	0.209137	7157.67	1	0.939072	0.788561	55026.9	4	0.789375
EQGVEEHETLLLR		2	sp|Q9Y490|TLN1_HUMAN	776.902	3.95147e-05	0.000951036	156363	4	0.816649	0.52777	352809	6	0.150068	0.00576609	234074	8	0.495624	0.162268	55479.1	2	0.91134	0.791989	164998	3	0.793705	0.615048	0	0	0.882069	0.758949	633834	8	0.0826735	0.00284659	0	0	0.816523	0.566076	978845	8	0.0434081	0.000617714	0	0	0.995205	0.834426	30252.3	1	0.834955
EQGVLSFWR		2	sp|P12236|ADT3_HUMAN,sp|P05141|ADT2_HUMAN	561.291	0.0535173	0.00243809	103953	4	1	0.791608	83361.6	3	0.81772	0.56065	21940.6	3	0.836238	0.635054	53309.7	3	0.662996	0.4023	54936.1	2	0.968209	0.804417	6360.34	1	0.879419	0.755896	8840.75	1	0.752184	0.567018	5146.7	1	0.991536	0.794461	155217	3	0.95538	0.762858	25324.2	1	0.993065	0.833435	256052	2	0.960409
EQHLFLPFSYK		3	sp|P04114|APOB_HUMAN	470.247	0.00970463	0.00123971	216575248	8	0.00339974	0.000678895	274397504	8	0.00422612	0.00103973	211931040	8	0.00856379	0.00105515	360729216	8	0.255507	0.00500889	633445760	8	0.0462917	0.00146271	96918296	8	0.0575146	0.00115964	428312768	8	0.0662685	0.00176593	69012344	8	0.00898662	0.000824134	518634400	8	0.0112442	0.000617714	208578928	8	0.00797631	0.00076725	337359104	8	0.00242287
EQLAIAEFAR		2	sp|P17987|TCPA_HUMAN	574.309	0.0815336	0.00409888	0	0	0.508026	0.163073	0	0	0.612653	0.294769	0	0	0.79067	0.561073	0	0	0.823979	0.696416	0	0	0.966392	0.802919	0	0	0.951156	0.809981	0	0	0.43906	0.0552375	0	0	0.873041	0.703997	0	0	0.919593	0.732464	0	0	0.927895	0.777619	0	0	0.89702
EQLEEEEEAK		2	sp|P35579|MYH9_HUMAN	617.278	0.0620674	0.00379804	33189.1	2	0.9468	0.743509	65039.8	3	0.840105	0.596924	56154.3	4	0.881212	0.723186	184155	6	0.856404	0.735552	324749	3	0.922048	0.763444	139944	2	0.872522	0.750284	199609	4	0.725649	0.52503	30731.1	1	1	0.808926	226272	6	0.631654	0.344875	28395	3	0.924402	0.774995	26058	4	1
EQLQDMGLVDLFSPEK		2	sp|P01008|ANT3_HUMAN	924.956	0.0230774	0.00130283	154808	5	0.979738	0.769508	26015.1	1	0.917756	0.723577	27864.6	1	0.933928	0.781297	150257	2	0.622232	0.306666	76546.1	1	0.908644	0.750681	4614.57	1	0.920018	0.788583	54555.9	1	0.975139	0.820214	4601.11	1	0.892006	0.732354	227027	4	0.0147912	0.000617714	19611	2	0.9744	0.81595	33946.6	4	0.1187
EQLSLLDR		2	sp|P01011|AACT_HUMAN	487.269	0.0418639	0.00159651	13889736	7	0.0478708	0.00191487	14937772	7	0.0321696	0.00163727	12969645	7	0.0574066	0.00170079	23146176	7	0.332198	0.0128011	7109506	7	0.211018	0.00481481	16214391	8	0.105702	0.00115964	14946452	7	0.274222	0.00485052	8477885	7	0.0339757	0.000824134	16389174	7	0.0638234	0.00119432	12545240	8	0.0345189	0.00076725	8507246	7	0.14112
EQLYWELSQLTHGIK		3	sp|Q8WXI7|MUC16_HUMAN	615.656	0.0156546	0.00123971	65649.4	2	0.906699	0.691753	3180.36	1	0.998787	0.814066	5316.08	1	1	0.859125	496117	7	0.450516	0.0548784	3195.45	2	0.992851	0.826774	0	0	0.912094	0.782709	21790.1	3	1	0.842278	5059.65	1	1	0.844918	164883	2	0.939538	0.750999	5285.16	1	0.91474	0.762598	27625.1	1	0.843561
EQLYWELSQLTHSITELGPYTLDR		3	sp|Q8WXI7|MUC16_HUMAN	964.819	0.0787646	0.00409888	73358.3	4	0.074751	0.00305193	22065.1	1	0.844866	0.605898	6474.61	1	0.714692	0.432658	26131.7	2	0.586768	0.234997	5291.76	2	0.909765	0.751418	7288.58	1	0.803569	0.666331	5283.8	1	0.936712	0.795359	13148.1	2	0.864585	0.684562	21783.3	2	0.921347	0.734475	18921.9	1	0.767772	0.492262	60076	3	0.26326
EQMQPTHPIR		3	sp|Q04917|1433F_HUMAN	412.877	0.0110667	0.00123971	112858	5	0.159578	0.0121745	18663.8	2	0.830973	0.580991	123686	5	0.42829	0.109346	112601	3	0.572616	0.216103	243206	3	0.652213	0.405363	38359	2	0.719177	0.553547	13821.4	3	0.342636	0.0111893	28304.5	2	0.699244	0.399005	261743	4	0.778763	0.523243	135698	3	0.873153	0.6616	12100.1	2	0.46989
EQPLDEELKDAFQNAYLELGGLGER		3	sp|P05023|AT1A1_HUMAN	945.466	0.0205668	0.00130283	5151427	8	0.0141253	0.00169039	94492.8	5	0.966995	0.786639	29420.7	2	0.98162	0.808302	98148.2	4	1	0.895294	28629.7	4	0.958679	0.795827	0	0	0.950959	0.809981	159947	7	0.295536	0.00689318	93986.7	6	0.83969	0.613793	51692.2	2	1	0.81533	450048	8	0.0171621	0.00076725	2.2039e+06	8	0.104811
EQVAEVR		2	sp|P02649|APOE_HUMAN	415.722	0.133524	0.00825535	1.02466e+06	5	0.0618364	0.00223894	505299	5	0.183708	0.00927007	2.67135e+06	5	0.119101	0.00510489	2220919	5	0.507947	0.110704	2781383	5	0.180978	0.00361449	204836	5	0.641483	0.419666	1.10058e+06	5	0.347873	0.0123059	854984	5	0.0741562	0.00133221	4853145	5	0.049767	0.000617714	647863	5	0.139074	0.00428897	705163	5	0.0787992
EQVANSAFVER		2	sp|P08238|HS90B_HUMAN	625.312	0.0670376	0.00391228	521255	5	0.380713	0.0846044	715778	5	0.562201	0.237204	658078	5	0.195933	0.00955269	125519	5	0.976665	0.846363	53495.2	5	1	0.844759	101701	3	0.789544	0.647066	909042	6	0.673152	0.429246	83503.2	5	0.772403	0.496528	884653	6	0.779479	0.524236	262841	5	0.82505	0.582639	1.45841e+06	3	0.957181
ERIPEAPAGPPSDFGLFLSDDDPK		3	sp|Q9Y490|TLN1_HUMAN	857.418	0.0266348	0.00130283	54798.3	5	0.860086	0.607406	23358.3	3	0.954141	0.773276	122187	2	0.908659	0.764406	746155	7	0.581434	0.22754	439064	6	0.443885	0.0765735	64705	2	0.95281	0.810363	78323.3	4	0.905914	0.774775	81845.2	1	0.942576	0.775068	1.69467e+06	8	0.11046	0.00230873	96012.6	1	0.965113	0.809277	147721	6	0.815006
ESADPLGAWLQDAR		2	sp|Q15149|PLEC_HUMAN	764.873	0.0984985	0.00549468	56079.7	5	0.890852	0.666154	16315.1	1	0.972428	0.791	7372.54	1	0.878114	0.716149	210824	6	0.855527	0.733879	102790	3	0.991516	0.826283	45899.4	1	0.858028	0.73017	86195.6	3	0.925944	0.7889	74612.4	2	0.966212	0.785328	82812.2	6	0.971614	0.774127	24348.6	2	1	0.8367	85822.8	4	0.911808
ESAGLIPSPELQEWR		2	sp|Q00013|EM55_HUMAN	856.436	0.137389	0.00843406	270925	4	0.963667	0.758468	114043	2	0.806708	0.54257	17798.3	1	0.855138	0.670215	162143	3	0.9341	0.812022	72864.5	3	0.958657	0.795827	65816.6	1	0.901407	0.776417	143488	2	0.821528	0.68033	40470.5	1	0.887051	0.724209	476607	5	0.840462	0.647439	77948.3	2	0.831141	0.590072	299571	4	0.890955
ESEAVEWQQK		2	sp|P26038|MOES_HUMAN	617.291	0.0235436	0.00130283	1603818	7	0.021655	0.00169039	2168496	6	0.0283316	0.00163727	2.06487e+06	6	0.0480257	0.00170079	1.33043e+06	7	0.342788	0.0137508	1.97221e+06	7	0.142909	0.00290319	655176	6	0.298929	0.00403967	2.70988e+06	7	0.188576	0.00284659	1.60291e+06	5	0.0225079	0.000824134	1.22964e+06	7	0.105772	0.00179165	969149	6	0.0318044	0.00076725	732770	5	0.206046
ESEIIDFFLGASLK		2	sp|P15880|RS2_HUMAN	784.914	0.0260386	0.00130283	2.21557e+06	8	0.0514879	0.00223894	96783.5	5	0.467011	0.144796	5847.36	1	0.930598	0.779741	0	0	1	0.864196	9589.86	2	1	0.840103	0	0	0.94118	0.803541	33924.8	3	0.942609	0.801701	154873	7	0.0941104	0.00179754	0	0	0.889055	0.711257	80274.8	3	0.931248	0.781935	996999	8	0.0482286
ESEIIDFFLGASLKDEVLK		3	sp|P15880|RS2_HUMAN	718.384	0.000132253	0.000951036	3773088	8	7.83042e-05	0.000678895	153243	6	0.195127	0.0112571	14021.9	2	0.972917	0.804105	17372.6	3	1	0.879049	3989.36	1	1	0.841775	3828.33	1	1	0.837446	70482.7	5	1	0.872183	348039	8	0.0197797	0.000824134	4394.02	1	1	0.793453	122301	5	0.520097	0.202106	1296251	8	0.00794772
ESFANAGFTSFDVVSQMMMEDILR		3	sp|P29323|EPHB2_HUMAN	909.082	0.148742	0.00969428	603268	8	0.101947	0.00568985	3899.28	1	0.931407	0.742849	0	0	0.933958	0.781297	0	0	1	0.865315	10732.5	1	1	0.881115	0	0	1	0.832848	0	0	0.989431	0.829843	0	0	0.959169	0.782843	0	0	0.824487	0.609637	0	0	1	0.852771	358891	7	0.823612
ESGPTTYK		2	sp|P01871|IGHM_HUMAN	441.714	0.0239828	0.00130283	17852350	8	0.0129497	0.00169039	5.76246e+06	8	0.0466388	0.00218716	28927298	8	0.0412711	0.00170079	19218986	8	0.241467	0.00500889	21027012	8	0.0848505	0.00276766	10361766	8	0.124955	0.00115964	6.9992e+06	8	0.247327	0.00350928	5800888	8	0.0251819	0.000824134	22678090	8	0.0261436	0.000617714	8773213	8	0.0328065	0.00076725	15236259	8	0.0115183
ESQLPTVMDFR		2	sp|P04114|APOB_HUMAN	661.824	0.0149219	0.00123971	110700280	8	0.020243	0.00169039	110168344	8	0.010744	0.00103973	90623272	8	0.00860193	0.00105515	224774336	8	0.136849	0.00345153	405351552	8	0.0590234	0.00146271	63764496	8	0.0970948	0.00115964	149437408	8	0.0868645	0.00284659	48786800	8	0.00870424	0.000824134	213915232	8	0.012139	0.000617714	54908420	8	0.0262694	0.00076725	196829488	8	0.0128346
ESSSHHPGIAEFPSR		3	sp|P02671|FIBA_HUMAN	546.594	0.000928467	0.000951036	755488768	8	0.000573239	0.000678895	1189501952	8	0.00132518	0.00103973	1285783808	8	0.000805299	0.00105515	1765638912	8	0.107101	0.00345153	2063827968	8	0.0359325	0.00146271	662826112	8	0.0347947	0.00115964	1550243968	8	0.0296657	0.00176593	104424632	8	0.00294141	0.000824134	2629712896	8	0.00317051	0.000617714	1194152704	8	0.00430456	0.00076725	1427112448	8	0.00227569
ESTLHLVLR		2	sp|P62987|RL40_HUMAN,sp|P62979|RS27A_HUMAN,sp|P0CG47|UBB_HUMAN,sp|P0CG48|UBC_HUMAN	534.314	0.00365675	0.000951036	1.50428e+06	8	0.0219119	0.00169039	1.51671e+06	8	0.156675	0.00626712	1.39387e+06	7	0.135029	0.00576638	1199342	7	0.695156	0.470473	1.31584e+06	7	0.132518	0.00290319	153270	3	0.82772	0.698039	1.59803e+06	7	0.256878	0.00418628	1.4774e+06	8	0.0494858	0.00133221	603830	6	0.438474	0.153217	1.50578e+06	6	0.167464	0.00615151	554449	5	0.288754
ESYVETELIFALAK		2	sp|Q00610|CLH1_HUMAN	806.927	0.0303823	0.00130283	7.938e+06	8	0.0675674	0.0026571	319006	8	0.0126784	0.00103973	72074.5	4	0.425566	0.106516	14515.6	2	1	0.86656	0	0	1	0.856085	0	0	1	0.874779	209505	8	0.231458	0.00350928	604202	8	0.00883795	0.000824134	0	0	0.872326	0.694526	349204	8	0.00935098	0.00076725	2556277	8	0.0215751
ETADTDTADQVMASFK		2	sp|P12814|ACTN1_HUMAN	865.383	0.000415054	0.000951036	287263	8	0.156751	0.0114782	221174	8	0.652897	0.350115	99646.4	6	0.828338	0.622211	127303	6	0.961819	0.834836	3374.29	2	1	0.841781	0	0	1	0.832857	21850.3	4	1	0.865223	5524.6	1	0.973518	0.78884	421867	7	0.365699	0.0974626	16862.7	2	0.995879	0.834874	21806.4	2	0.972701
ETFDVTLEPLSFK		2	sp|P00488|F13A_HUMAN	763.393	0.00753016	0.000951036	66921.6	4	1	0.794991	51700.9	5	0.571134	0.246825	65778	4	0.560597	0.233109	842235	8	0.164078	0.00397391	152391	5	0.50227	0.147809	0	0	0.93942	0.801699	60478.9	4	0.559525	0.20742	0	0	0.909523	0.7522	1.6717e+06	8	0.00455646	0.000617714	0	0	0.983547	0.823881	388254	7	0.0836237
ETFTTGLDAPR		2	sp|P24821|TENA_HUMAN	604.301	0.00457608	0.000951036	5278635	7	0.00330841	0.000678895	6275736	6	0.0227432	0.00103973	5904686	6	0.00741663	0.00105515	9170328	6	0.13622	0.00345153	4806498	6	0.0827971	0.00276766	9277155	7	0.0927401	0.00115964	5804622	6	0.177215	0.00284659	2.88121e+06	6	0.0188016	0.000824134	4.60626e+06	6	0.0108541	0.000617714	11123671	6	0.0174468	0.00076725	4.36166e+06	6	0.0170636
ETGTLESQLEANK		2	sp|P02549|SPTA1_HUMAN	710.352	0.0391511	0.00159651	690001	8	0.400136	0.0974144	976717	7	0.143988	0.00531329	806572	7	0.551641	0.220947	169302	4	0.987827	0.856202	0	0	0.977869	0.813087	0	0	0.888521	0.76492	33080.2	4	1	0.843631	491572	7	0.102985	0.00179754	181572	4	0.872681	0.694706	171511	4	0.982506	0.822871	529501	6	0.1946
ETIELVHTEPTDVAQLPSR		3	sp|Q6IBS0|TWF2_HUMAN	712.371	0.0866485	0.00459396	61120.5	3	0.86233	0.611758	96364	4	0.766255	0.483111	3913.38	3	0.813304	0.59548	155610	5	0.659206	0.391203	49245.7	3	0.916984	0.757745	96938.7	3	0.89307	0.769732	72652.7	3	0.880088	0.749932	20438.1	2	0.740762	0.452071	139961	5	0.903433	0.720018	42960.7	2	0.806238	0.551232	35305.1	3	0.811513
ETLLQDFR		2	sp|P02760|AMBP_HUMAN	511.269	0.055925	0.00299222	12388607	5	0.0945877	0.00495697	14349254	4	0.0472337	0.00218716	13069427	4	0.112901	0.00510489	21141292	4	0.348731	0.0145127	23275740	5	0.0893288	0.00276766	15764860	5	0.129345	0.00115964	19203248	5	0.161045	0.00284659	5435444	4	0.097101	0.00179754	25768572	5	0.025277	0.000617714	14312260	4	0.0407875	0.00076725	12737083	5	0.0539602
ETPAATEAPSSTPK		2	sp|P80723|BASP1_HUMAN	693.841	0.00701133	0.000951036	241637	5	0.223366	0.0235916	426854	6	0.0807496	0.00246064	469511	6	0.116524	0.00510489	388348	6	0.185656	0.00397391	279856	6	0.159355	0.00290319	57221	5	0.431518	0.0664047	425703	6	0.195439	0.00284659	498896	6	0.0369155	0.000824134	233871	5	0.0122475	0.000617714	268198	6	0.130309	0.00363737	93213.4	6	0.0898437
ETTDTDTADQVIASFK		2	sp|O43707|ACTN4_HUMAN	871.41	0.00887725	0.000951036	6425.51	1	0.956701	0.753312	19125	3	1	0.835515	6636.86	1	1	0.839846	20603.7	2	1	0.898468	6843.43	1	1	0.836331	0	0	1	0.854682	6943.36	1	1	0.877447	0	0	1	0.820353	119947	4	0.986582	0.783063	6064.8	1	1	0.8367	48062.5	3	0.857417
ETTDTEQTPGQEVVLSPGSFMSITFR		3	sp|P48740|MASP1_HUMAN	953.124	0.0775218	0.00409888	354998	7	0.0582896	0.00223894	4706.95	1	1	0.855463	0	0	0.900007	0.753954	136040	5	0.736222	0.541443	36490.1	3	0.997271	0.831942	0	0	0.916276	0.786008	28728.1	2	0.917225	0.782151	6051.67	1	0.891263	0.730296	18984.8	3	0.878753	0.701683	5439.31	1	0.98681	0.827532	111617	4	0.523597
ETVQTTEDQILK		2	sp|P18206|VINC_HUMAN	702.864	0.095394	0.00528034	1.40823e+06	4	0.906148	0.691223	881588	5	0.724289	0.430944	954676	4	0.863175	0.684019	727114	4	0.861603	0.739057	533678	4	0.911374	0.752934	1.20398e+06	4	0.86231	0.734432	1.53963e+06	7	0.666271	0.413231	65117.5	3	0.861459	0.675427	1.7343e+06	7	0.246546	0.0305382	98987	3	0.940123	0.789488	198762	3	0.995829
ETYGEMADCCAK	10 unknown (C+57.021464),9 unknown (C+57.021464)	2	sp|P02768|ALBU_HUMAN	717.77	0.0111619	0.00123971	210654096	8	0.00952289	0.000678895	245794432	8	0.00714078	0.00103973	274469664	8	0.011991	0.00105515	133873576	8	0.144675	0.00345153	90108736	8	0.054571	0.00146271	19400468	8	0.0746789	0.00115964	51339824	8	0.0966282	0.00284659	48879692	8	0.00816917	0.000824134	489145632	8	0.00829245	0.000617714	41333400	8	0.0116146	0.00076725	166224752	8	0.0104933
EVAAFAQFGSDLDAATQQLLSR		3	sp|P25705|ATPA_HUMAN	780.061	0.090128	0.00483519	24943.9	3	0.113795	0.00709358	4953.02	1	1	0.819976	0	0	1	0.847975	0	0	0.523598	0.125332	0	0	0.960731	0.798133	0	0	1	0.858381	45.0457	1	0.860044	0.731131	37995.7	1	0.740062	0.451908	0	0	0.505749	0.217103	13669.6	1	0.545167	0.230393	67654.2	3	0.564698
EVAFDLEIPK		2	sp|P19827|ITIH1_HUMAN	580.814	0.00422631	0.000951036	1.40057e+06	6	0.00497755	0.000678895	1.49292e+06	6	0.0128305	0.00103973	1.41964e+06	6	0.0152539	0.00105515	8267143	7	0.121626	0.00345153	1796851	6	0.052175	0.00146271	372790	5	0.226786	0.0031875	2407006	7	0.0714407	0.00176593	1.1506e+06	6	0.00837701	0.000824134	16747054	7	0.00547907	0.000617714	1.04412e+06	6	0.0144354	0.00076725	2.77799e+06	6	0.00539997
EVASNSELVQSSR		2	sp|P08779|K1C16_HUMAN	703.35	0.0333274	0.00130283	77882.6	5	0.956012	0.752713	128323	4	0.763272	0.480226	221378	7	0.676351	0.378146	1.44978e+06	8	0.530359	0.140857	5090.81	2	0.997062	0.831942	10047.3	2	0.868362	0.744344	584707	8	0.461365	0.0759238	15084.5	2	0.894149	0.736819	0	0	0.882006	0.70454	0	0	0.88332	0.684494	1.35477e+06	8	0.175434
EVATNSELVQSGK		2	sp|P02533|K1C14_HUMAN,sp|Q04695|K1C17_HUMAN	681.349	0.00206261	0.000951036	1.90122e+06	8	0.00292521	0.000678895	2.43266e+06	8	0.00705924	0.00103973	2947360	8	0.00730178	0.00105515	7922244	8	0.0643798	0.00345153	209111	7	0.59988	0.309089	116482	4	0.754591	0.60116	2.6108e+06	8	0.0924598	0.00284659	395038	8	0.0138462	0.000824134	64201.7	7	0.96946	0.773188	53641.2	3	1	0.841089	3641578	8	0.00451091
EVDEQMLNVQNK		2	sp|P07437|TBB5_HUMAN,sp|P68371|TBB4B_HUMAN	723.848	0.00880532	0.000951036	417082	7	0.19097	0.0162171	492020	6	0.391569	0.0900343	342996	6	0.142888	0.00619824	252838	5	0.794227	0.654639	87559.9	4	0.964945	0.801233	112487	4	0.696402	0.51898	461142	6	0.537526	0.169081	35869.1	2	0.837295	0.606844	734320	7	0.197655	0.0114942	88951	3	0.926079	0.776836	49205.6	3	0.859435
EVDLKDYEDQQK		2	sp|P02671|FIBA_HUMAN	755.357	2.06403e-05	0.000951036	259838976	8	0.000327372	0.000678895	507496192	8	0.000597279	0.00103973	435312256	8	0.000582303	0.00105515	916856000	8	0.0206646	0.00345153	723642752	8	0.0163177	0.00146271	332068800	8	0.0444367	0.00115964	609084736	8	0.0168587	0.00176593	42412076	8	0.00505044	0.000824134	1085192448	8	0.00165761	0.000617714	820765888	8	0.00457131	0.00076725	676619136	8	0.00636823
EVEVVEIIQATIIR		2	sp|Q14764|MVP_HUMAN	806.469	0.116763	0.0078001	466289	6	0.164297	0.0127529	0	0	0.906869	0.708635	0	0	1	0.84977	5237.11	1	0.920174	0.799349	0	0	0.935855	0.77601	0	0	0.925841	0.791642	0	0	0.803729	0.657174	19650.4	2	0.695273	0.397328	0	0	0.948005	0.757107	0	0	1	0.865727	122845	4	0.490345
EVFEMATR		2	sp|P61586|RHOA_HUMAN,sp|P08134|RHOC_HUMAN	491.737	0.0501207	0.00215436	702575	3	0.0330688	0.00191487	675772	3	0.172821	0.00666932	591964	3	0.0497978	0.00170079	562940	3	0.704486	0.486696	551818	4	0.244884	0.0051816	3.266e+06	3	0.528802	0.201822	731154	3	0.296415	0.00689318	173964	2	0.0951826	0.00179754	926351	3	0.102832	0.00179165	215009	3	0.265096	0.0355776	173359	3	0.0667611
EVGPTNADPVCLAK	11 unknown (C+57.021464)	2	sp|P00450|CERU_HUMAN	735.866	0.0118362	0.00123971	8533658	8	0.18719	0.0162171	10103298	8	0.148544	0.00576609	8765360	8	0.232968	0.013953	16780556	8	0.6214	0.305258	2.99085e+06	8	0.715131	0.503912	3763455	8	0.459698	0.100524	4.4824e+06	8	0.529107	0.157018	3.10451e+06	8	0.0775721	0.00133221	20842062	8	0.0593118	0.000617714	4.09578e+06	8	0.267023	0.0370795	6705129	8	0.190111
EVGTPHGIILDSVDAAFICPGSSR	19 unknown (C+57.021464)	3	sp|P02790|HEMO_HUMAN	833.416	0.0461406	0.00186076	617912	7	0.841832	0.575423	705168	8	0.267011	0.0344296	683274	8	0.171588	0.00795344	8.25607e+06	8	0.715573	0.508494	2.62506e+06	8	0.474649	0.11231	201185	7	0.43187	0.0671314	475579	7	0.888828	0.759041	440252	7	0.0926563	0.00179754	22769610	8	0.0489124	0.000617714	9400.49	1	0.924191	0.774995	6210739	8	0.148904
EVGTVLSQVYSK		2	sp|P04114|APOB_HUMAN	655.354	0.0550489	0.00299222	164148064	8	0.0365852	0.00191487	195230608	8	0.0384266	0.00163727	180778528	8	0.0185701	0.00105515	178561616	8	0.444769	0.0498734	368582720	8	0.116573	0.00290319	52147552	8	0.148778	0.00115964	212929728	8	0.129653	0.00284659	63011968	8	0.0271955	0.000824134	286718112	8	0.0554889	0.000617714	157792448	8	0.0439739	0.00076725	189960288	8	0.028237
EVIITGIQTQGAK		2	sp|P12259|FA5_HUMAN	679.388	0.0420185	0.00159651	1489549	7	0.0654231	0.00223894	1.94932e+06	7	0.11007	0.00246064	1.65881e+06	7	0.856393	0.672374	1.80847e+06	7	0.985495	0.854865	2.62814e+06	7	0.916759	0.757193	507404	7	0.85432	0.727394	1.87217e+06	7	0.280026	0.00485052	453145	6	0.195245	0.0135792	4.89968e+06	8	0.0199849	0.000617714	644589	6	0.484112	0.172121	1085911	6	0.429599
EVIQEWNLTNIK		2	sp|Q9Y490|TLN1_HUMAN	743.899	0.00143243	0.000951036	867142	8	0.0106548	0.00144972	866454	8	0.0221998	0.00103973	381864	6	0.162561	0.00676295	483483	5	0.971593	0.844173	1.01818e+06	7	0.101945	0.00290319	114515	3	0.970142	0.816542	2424873	8	0.0669884	0.00176593	16312.7	3	0.888979	0.727789	4.17935e+06	8	0.00948557	0.000617714	172514	3	0.19623	0.0117288	393870	4	0.324038
EVIVGPDTTSYSLADLSPSTHYTAK		3	sp|P24821|TENA_HUMAN	884.773	0.000810681	0.000951036	165695	4	0.547559	0.196772	430587	6	0.0296398	0.00163727	510233	6	0.146522	0.00619824	8913976	8	0.0440242	0.00345153	1130025	7	0.213326	0.00481481	1.09871e+06	8	0.132501	0.00115964	521151	7	0.451	0.0648286	50428.7	1	0.856837	0.661327	5186236	8	0.00125983	0.000617714	765758	8	0.0703147	0.00076725	2.90899e+06	8	0.0207757
EVPFADLSNMEIGMK		2	sp|Q13418|ILK_HUMAN	840.902	0.00879501	0.000951036	13756.7	3	0.898196	0.678427	6681.07	1	0.94538	0.764468	8180.96	1	0.899154	0.752832	49530.3	2	0.865557	0.743463	18881.6	2	0.976521	0.812799	0	0	0.910115	0.781066	4257.59	1	0.964287	0.814626	0	0	0.912732	0.755064	34849.6	4	0.964309	0.770178	8057.67	1	0.936619	0.78701	111026	2	1
EVPGLSGSEEPGEVPQTR		2	sp|Q70J99|UN13D_HUMAN	934.455	0.142425	0.00885169	120587	3	0.901354	0.684574	109899	5	0.958045	0.778502	67922.8	3	0.766621	0.518918	397196	3	0.69584	0.473817	91773.2	3	0.820051	0.647074	331346	3	0.88369	0.760117	690218	3	0.710026	0.501074	0	0	0.805453	0.545103	62073	3	0.34245	0.082097	568679	4	0.966286	0.809772	740194	3	0.806006
EVPLNTIIFMGR		2	sp|P01008|ANT3_HUMAN	695.382	0.00516571	0.000951036	774622	8	0.0142163	0.00169039	669306	7	0.0185675	0.00103973	378660	7	0.0379408	0.00170079	3.27041e+06	8	0.1243	0.00345153	512956	6	0.160915	0.00290319	217597	5	0.193284	0.00115964	588940	5	0.311029	0.0074342	353634	7	0.0163367	0.000824134	4.79351e+06	8	0.0198899	0.000617714	419214	6	0.0213484	0.00076725	1548236	7	0.0213776
EVQALIAEGIALVWESYK		3	sp|Q14204|DYHC1_HUMAN	673.698	9.51714e-05	0.000951036	2.99396e+06	8	0.000287671	0.000678895	77728.9	5	0.845893	0.607902	28905.4	2	0.743336	0.479488	9088.44	2	0.4402	0.0472325	23520.6	2	0.764517	0.575028	4230.18	1	0.799488	0.660837	38960	2	0.65659	0.396989	313159	8	0.0130908	0.000824134	77199.2	1	0.890301	0.712219	287833	8	0.00459815	0.00076725	1.394e+06	8	0.000528753
EVQEFYKDTYNK		3	sp|P21926|CD9_HUMAN	521.916	0.00859476	0.000951036	759674	7	0.0343356	0.00191487	921520	6	0.0420845	0.00163727	932603	7	0.11617	0.00510489	612556	6	0.688937	0.457936	1205625	7	0.184774	0.00361449	25871.1	1	0.913946	0.784156	2.08707e+06	8	0.107645	0.00284659	233290	4	0.332572	0.0705431	1.76777e+06	7	0.0762024	0.00119432	273852	4	0.374348	0.0877327	168067	3	0.736664
EVQGFESATFLGYFK		2	sp|P06396|GELS_HUMAN	861.922	0.00397493	0.000951036	2963502	8	0.00337626	0.000678895	105306	8	0.053908	0.00218716	24570.2	4	0.86464	0.686344	203421	2	1	0.864196	59316.2	5	0.924622	0.764066	48612.9	2	0.873748	0.752358	107049	8	0.956488	0.809564	333176	8	0.00748303	0.000824134	55624.7	3	0.865089	0.688759	145149	8	0.273642	0.0395461	1.25677e+06	8	0.00968459
EVQLVESGGGLVQPGGSLR		2	sp|P01780|HV307_HUMAN,sp|P01764|HV323_HUMAN	941.505	4.31369e-05	0.000951036	141266928	8	0.000138565	0.000678895	234203504	8	0.000204541	0.00103973	197516000	8	6.98719e-05	0.00105515	422071520	8	0.0104803	0.00345153	479677184	8	0.0163584	0.00146271	67490360	8	0.0148456	0.00115964	75052896	8	0.0064372	0.00176593	14814378	8	0.000758536	0.000824134	647305792	8	0.000435278	0.000617714	22607470	8	0.00101918	0.00076725	648591936	8	0.00129507
EVQPVELPNCNLVK	10 unknown (C+57.021464)	2	sp|P27169|PON1_HUMAN	819.93	0.0283718	0.00130283	9529549	8	0.0375565	0.00191487	10080671	8	0.0163373	0.00103973	8745846	8	0.0193024	0.00105515	15586672	8	0.444474	0.0498734	25334218	8	0.0677716	0.00146271	9383439	8	0.183598	0.00115964	13816550	8	0.14947	0.00284659	1.68944e+06	7	0.0656193	0.00133221	37628312	8	0.0126222	0.000617714	9210154	8	0.0182201	0.00076725	7.37441e+06	8	0.018907
EVSFDVELPK		2	sp|Q06033|ITIH3_HUMAN	581.803	0.131566	0.00825535	689350	5	0.938387	0.734132	1250452	4	0.93306	0.744155	985256	4	0.865308	0.687829	5.5946e+06	7	0.528775	0.139001	2221489	6	0.515858	0.171972	619454	6	0.345861	0.0207465	1.52342e+06	5	0.832073	0.696949	402658	6	0.185634	0.012742	5666918	8	0.0521171	0.000617714	1.00895e+06	7	0.314497	0.0586324	982091	6	0.405621
EVTSDSGSIVVSGLTPGVEYVYTIQVLR		3	sp|P02751|FINC_HUMAN	990.189	0.00142984	0.000951036	0	0	0.0394485	0.00191487	351932	6	0.0339863	0.00163727	371800	5	0.05113	0.00170079	2.15075e+06	7	0.0519674	0.00345153	677839	7	0.202234	0.00439698	108292	3	0.895973	0.772496	332816	6	0.132288	0.00284659	417982	4	0.00881133	0.000824134	1.06619e+06	7	0.019866	0.000617714	309661	6	0.544148	0.227904	2.45028e+06	7	0.381007
EVVADSVWVDVK		2	sp|P01024|CO3_HUMAN	673.354	0.0361159	0.00130283	784760	7	0.283744	0.0402074	66653	3	0.983042	0.799477	124065	4	0.880191	0.721035	2563418	8	0.74927	0.565402	312445	7	1	0.855593	93426	2	0.92474	0.791502	313229	6	0.883181	0.753	61048	4	0.882152	0.716095	12212505	8	0.0204839	0.000617714	80079.2	2	0.956272	0.801592	926675	7	0.315367
EVVLQWFTENSK		2	sp|P15144|AMPN_HUMAN	740.378	0.00374017	0.000951036	632179	5	0.00442051	0.000678895	50508.5	4	0.0722666	0.00246064	5160.11	1	0.900175	0.754238	68268.1	4	1	0.887608	27337.1	3	0.853385	0.686337	65935.1	6	0.247082	0.0031875	22918	2	0.9135	0.781102	98849.1	5	0.0368827	0.000824134	83330.6	5	0.701921	0.416806	29679.3	3	0.866858	0.649985	271979	6	0.0915972
EVVQNFAK		2	sp|Q14019|COTL1_HUMAN	467.753	0.143238	0.00885169	609605	3	0.160119	0.0124888	242230	3	0.166906	0.00666932	1.04426e+06	4	0.177723	0.00854987	249186	3	0.91313	0.793253	73436.7	3	0.596383	0.306697	128804	1	1	0.85204	373031	3	0.496326	0.114925	117222	2	0.48064	0.175767	401165	3	0.353043	0.0874846	273563	2	0.16185	0.00483524	11716.3	1	0.931364
EVWALVQAGIR		2	sp|P49327|FAS_HUMAN	621.354	0.0731994	0.00391228	292792	6	0.0165853	0.00169039	0	0	1	0.83746	0	0	0.885523	0.732302	0	0	1	0.886054	0	0	0.911804	0.753173	0	0	0.875425	0.7533	0	0	0.935193	0.793651	0	0	0.989453	0.794113	0	0	0.793595	0.548086	0	0	0.935937	0.786743	5745.56	1	0.972748
EVWFFGLQYQDTK		2	sp|P26038|MOES_HUMAN	830.904	0.00268816	0.000951036	2034412	8	0.00172601	0.000678895	15467.8	3	0.846148	0.608007	21502.1	2	0.924835	0.777032	69495.1	6	0.719673	0.514363	24555.9	2	0.883629	0.72367	5172.64	1	0.897702	0.775361	7800.19	2	1	0.851737	107099	4	0.160473	0.00626059	5474.76	2	0.936864	0.748833	46120.2	4	0.0873086	0.00230821	622114	8	0.0126975
EVWFFGLQYVDSK		2	sp|P35241|RADI_HUMAN	809.401	0.0198645	0.00130283	697122	7	0.0204703	0.00169039	0	0	1	0.84206	0	0	0.981041	0.808022	3364.85	2	0.864303	0.742022	4949.78	1	1	0.842355	0	0	1	0.849419	11262.5	2	0.939626	0.798437	10113.8	2	0.934518	0.770988	0	0	1	0.813656	0	0	0.966327	0.809772	174369	6	0.0368575
EVYAAAAEVLGLILR		2	sp|P78527|PRKDC_HUMAN	794.459	0.00161956	0.000951036	417691	6	0.011373	0.00169039	0	0	1	0.825273	0	0	1	0.851479	0	0	0.855251	0.733311	0	0	0.919165	0.761474	0	0	1	0.860379	0	0	0.993599	0.832877	32609	2	0.293221	0.0521048	0	0	1	0.792966	0	0	1	0.838503	179936	6	0.151496
EWFSETFQK		2	sp|P02654|APOC1_HUMAN	601.28	0.0280393	0.00130283	6.00039e+06	7	0.0199636	0.00169039	7.01199e+06	7	0.0134741	0.00103973	5.03804e+06	7	0.0183961	0.00105515	4341722	7	0.877575	0.756987	31971528	8	0.0635877	0.00146271	1.5402e+06	7	0.136132	0.00115964	12292353	7	0.207015	0.00284659	4.25119e+06	7	0.0337952	0.000824134	5605847	7	0.149568	0.00449618	5229432	7	0.0303209	0.00076725	3.37123e+06	7	0.138737
EWSGLLEELAR		2	sp|Q01813|PFKAP_HUMAN	651.838	0.0941596	0.00528034	14427.2	2	1	0.790103	9535.74	2	1	0.860794	13061.4	1	0.883734	0.729079	20203.9	3	1	0.864693	22573.3	2	1	0.876891	5131.54	2	0.945175	0.806645	5606.97	1	0.952235	0.807504	10642.2	2	0.927736	0.765528	26306.5	2	1	0.799852	26626.6	1	0.935123	0.785649	11161	2	1
EYGGLDVLVNNAGIAFK		2	sp|P16152|CBR1_HUMAN	890.467	0.0318786	0.00130283	402269	8	0.04714	0.00191487	0	0	0.982671	0.799477	0	0	0.966922	0.802264	45834.1	2	1	0.887397	6463.64	1	0.988794	0.825359	0	0	1	0.836256	0	0	0.948198	0.805485	0	0	0.862618	0.678828	131186	1	0.999706	0.788564	0	0	0.899097	0.725951	84019.2	4	0.821533
EYGGLNVLVNNAAVAFK		2	sp|O75828|CBR3_HUMAN	889.975	0.111624	0.0071365	371452	8	0.258249	0.0314447	0	0	1	0.83964	0	0	0.947309	0.789216	38313.4	3	1	0.894631	0	0	0.976418	0.812799	0	0	1	0.864827	0	0	1	0.87461	0	0	1	0.836682	63105.6	2	1	0.819681	0	0	1	0.838696	84019.2	4	1
EYTDASFTNR		2	sp|P00450|CERU_HUMAN	602.267	0.0243345	0.00130283	2.19875e+06	8	0.0518044	0.00223894	3.28777e+06	8	0.0238038	0.00163727	2.89782e+06	8	0.0390238	0.00170079	7296330	8	0.143855	0.00345153	1376489	7	0.783209	0.601631	1.17892e+06	8	0.273231	0.0031875	1.41194e+06	8	0.394697	0.028874	1.02369e+06	8	0.0827316	0.00133221	10138198	8	0.0166535	0.000617714	1.32806e+06	8	0.0528136	0.00076725	1983159	8	0.0965089
EYVLPSFEVIVEPTEK		2	sp|P01024|CO3_HUMAN	939.99	0.00111077	0.000951036	484295	7	0.111834	0.00672428	161622	6	0.0344046	0.00163727	353497	6	0.0532524	0.00170079	4.63028e+06	8	0.0913926	0.00345153	861526	8	0.0418704	0.00146271	142763	6	0.375662	0.0293953	192438	6	0.236411	0.00350928	189117	5	0.0397756	0.00133221	11434383	8	0.00079837	0.000617714	96756	5	0.434009	0.134779	1066851	8	0.0259525
FAADIISVLAMTMSGER		2	sp|Q13200|PSMD2_HUMAN	906.455	0.00439632	0.000951036	1.64841e+06	4	0.00507863	0.000678895	0	0	0.880596	0.662643	0	0	0.842923	0.646392	5035.54	1	0.845886	0.719459	3739.58	1	0.921721	0.763444	3989.49	1	0.883132	0.760117	6542.19	1	0.873845	0.741798	80735.6	3	0.108092	0.00179754	6015.5	1	0.770635	0.509366	60974.5	3	0.279862	0.0435564	825363	3	0.0171318
FADDQLIIDFDNFVR		3	sp|P17655|CAN2_HUMAN	609.969	0.0103813	0.00123971	539074	8	0.00671363	0.000678895	5301.68	1	0.744589	0.456788	0	0	0.901093	0.755178	5183.38	1	1	0.866952	4484.8	1	0.928005	0.767627	0	0	0.869861	0.746941	0	0	0.713368	0.504284	4694.05	1	0.971119	0.787829	0	0	0.896186	0.715112	10760.4	1	0.928769	0.778793	74434.7	7	0.917203
FADDTYTESYISTIGVDFK		3	sp|Q9H0U4|RAB1B_HUMAN	724.672	0.0054346	0.000951036	1.12879e+06	8	0.00269531	0.000678895	735698	4	0.970941	0.790032	487731	3	0.910516	0.765459	51819.3	5	0.921051	0.799349	8942.04	2	0.97219	0.808869	71905.8	1	0.886716	0.762113	22245.2	3	0.987742	0.829341	178947	6	0.0742646	0.00133221	1.3342e+06	6	0.990147	0.784334	53392	3	0.926699	0.777367	451340	8	0.0159664
FAEAFEAIPR		2	sp|P50990|TCPQ_HUMAN	575.798	0.00626604	0.000951036	539334	8	0.220295	0.0225067	603961	8	0.261895	0.0318045	475417	8	0.143114	0.00619824	142368	4	0.858385	0.737137	164656	6	0.8831	0.723382	46329.9	2	0.844319	0.715155	515547	6	0.457333	0.073757	34288.9	3	0.931458	0.768211	614196	8	0.251277	0.0332164	81422.4	2	0.909299	0.749701	297415	4	0.82435
FAEALITFVSDNSVLHR		3	sp|Q8WWI5|CTL1_HUMAN	640.339	0.0654607	0.00391228	0	0	0.127955	0.00861971	0	0	0.910645	0.714158	0	0	0.888754	0.736597	0	0	0.700046	0.480023	0	0	0.939576	0.780953	0	0	0.911819	0.782709	0	0	0.686708	0.454993	0	0	0.920281	0.760932	0	0	0.994064	0.786482	0	0	0.926578	0.777367	0	0	1
FAELVYTGFWHSPECEFVR	15 unknown (C+57.021464)	3	sp|P00966|ASSY_HUMAN	792.037	0.146634	0.00926821	211344	4	0.190669	0.0162171	16340.1	1	0.680537	0.379398	0	0	0.936311	0.783429	24225	1	0.887541	0.766325	0	0	0.928202	0.767867	0	0	0.939313	0.801636	0	0	0.784483	0.628166	0	0	0.996586	0.797095	0	0	0.892535	0.713631	19128.4	1	0.95541	0.800389	8543.81	1	0.908418
FAEVEHVVNAILFLLSDR		3	sp|Q7Z4W1|DCXR_HUMAN	691.377	0.00255164	0.000951036	98633.5	4	0.0045251	0.000678895	4393.91	1	0.861101	0.629433	0	0	0.778616	0.541679	0	0	0.900741	0.778333	0	0	0.970142	0.807009	0	0	0.887696	0.764276	5781.91	1	0.383933	0.0237375	0	0	0.87579	0.708799	0	0	0.933663	0.746088	0	0	0.908807	0.748281	23352.2	2	0.0113532
FAFNLYR		2	sp|P05546|HEP2_HUMAN	465.745	0.067449	0.00391228	701249	4	0.0281594	0.00191487	736890	4	0.0276297	0.00163727	685156	4	0.0545162	0.00170079	978660	4	0.445574	0.0512069	1.19813e+06	5	0.196356	0.00361449	405691	5	0.170437	0.00115964	519356	4	0.243055	0.00350928	257835	4	0.0752757	0.00133221	2779079	4	0.0369284	0.000617714	151989	5	0.262992	0.0334078	1.34184e+06	4	0.0672407
FAGGDYTTTIEAFISASGR		2	sp|P07814|SYEP_HUMAN	982.473	0.000541763	0.000951036	1.77462e+06	8	0.00397961	0.000678895	57772.8	7	0.180657	0.00768709	4975.21	1	1	0.860303	41215.9	2	0.967616	0.839434	7395.62	1	1	0.88304	0	0	1	0.838218	11633.1	2	1	0.884717	110563	5	0.2362	0.0284603	14659.1	2	0.964141	0.770123	35377.8	5	1	0.84197	670233	8	0.00442896
FAGLSLVQLNELLEDEGQLTEMVQK		3	sp|Q9H9H4|VP37B_HUMAN	935.484	0.0964286	0.00528034	415786	8	0.0490512	0.00191487	4935.75	1	0.970332	0.789839	5962.02	1	0.999603	0.815798	0	0	0.79792	0.660552	5353.88	1	1	0.841037	0	0	0.932559	0.795468	6298.17	1	1	0.871982	0	0	0.628561	0.320518	0	0	1	0.804994	0	0	1	0.837543	75637	4	0.30952
FAGSESAVFHGFFSMPEMR		3	sp|P26006|ITA3_HUMAN	711.989	0.0605848	0.00354498	451107	8	0.01905	0.00169039	0	0	0.828473	0.576858	0	0	0.831634	0.626747	6339.4	1	0.880825	0.761456	0	0	0.803193	0.624136	5665.41	1	0.8214	0.689194	0	0	0.471417	0.0899606	7408.82	1	0.868275	0.695554	106137	2	0.967667	0.771557	0	0	0.917928	0.767512	104343	5	0.93236
FAHYVVTSQVVNTANEAR		3	sp|P19827|ITIH1_HUMAN	669.341	0.000106072	0.000951036	6.60983e+06	8	0.00102609	0.000678895	7170875	8	0.00604659	0.00103973	6.011e+06	8	0.00789418	0.00105515	19132616	8	0.0395315	0.00345153	3.89033e+06	8	0.175261	0.00361449	2.94933e+06	8	0.0976937	0.00115964	6818281	8	0.0191089	0.00176593	4734753	8	0.00305721	0.000824134	35596736	8	0.000405824	0.000617714	3.43019e+06	8	0.00493508	0.00076725	8744607	8	0.00234405
FAIQDISVEETSAK		2	sp|P12814|ACTN1_HUMAN,sp|O43707|ACTN4_HUMAN	769.391	0.0055432	0.000951036	1.36504e+06	8	0.104147	0.00600969	1245971	8	0.0343428	0.00163727	956170	8	0.0637498	0.00170079	854469	8	0.328836	0.0120464	264603	7	0.455243	0.0869299	251320	5	0.73271	0.568508	574439	7	0.346889	0.0123059	105452	4	0.802424	0.540061	1545014	8	0.0246597	0.000617714	257745	4	0.286062	0.0454959	275273	5	0.852905
FALGIFAINEAVESGDVGK		2	sp|P46940|IQGA1_HUMAN	969.004	0.00133065	0.000951036	983080	6	0.00192791	0.000678895	4036.83	1	1	0.856858	15188.2	1	1	0.852138	15837.7	3	1	0.869897	7389.68	2	1	0.875744	28988.7	1	1	0.861613	7067.68	1	1	0.882067	80923.3	3	0.0283798	0.000824134	137011	3	0.992286	0.785156	30077.6	3	0.583017	0.27165	393622	6	0.00534307
FALITWIGENVSGLQR		2	sp|Q14019|COTL1_HUMAN	902.491	0.0129006	0.00123971	2.46166e+06	8	0.0104544	0.00144972	83554.8	3	0.536859	0.206219	0	0	1	0.823664	19724.4	2	1	0.868438	40756.6	3	1	0.854076	0	0	0.934741	0.79735	70455	5	0.870261	0.741616	168212	6	0.0719478	0.00133221	3363.29	1	0.958598	0.765051	125078	5	0.0520122	0.00076725	1.06285e+06	7	0.0380484
FALVEVIAMIK		2	sp|Q7L576|CYFP1_HUMAN	617.367	0.031088	0.00130283	773604	8	0.0150782	0.00169039	3970.67	1	1	0.84809	0	0	0.93441	0.781297	5702.51	1	1	0.895894	3155.52	1	1	0.847196	0	0	0.945567	0.806645	0	0	1	0.858589	24822.8	1	0.974747	0.789308	0	0	0.810808	0.578044	0	0	0.988509	0.828646	197466	6	0.269455
FAQENELMFLETSALTGENVEEAFLK		3	sp|P61018|RAB4B_HUMAN	987.479	0.117417	0.0078001	38502.7	3	0.17487	0.014569	0	0	1	0.864281	5062.44	1	0.866137	0.689208	6186.69	1	0.775794	0.620807	4519.24	1	0.904867	0.745185	0	0	1	0.835132	0	0	1	0.851737	0	0	0.827556	0.588444	0	0	1	0.789232	0	0	1	0.863084	7289.91	2	0.816305
FASFIDK		2	sp|Q7Z794|K2C1B_HUMAN,sp|P04264|K2C1_HUMAN,sp|P05787|K2C8_HUMAN,sp|P48668|K2C6C_HUMAN,sp|P02538|K2C6A_HUMAN,sp|P13647|K2C5_HUMAN,sp|Q86Y46|K2C73_HUMAN,sp|P04259|K2C6B_HUMAN,sp|P35908|K22E_HUMAN,sp|P19013|K2C4_HUMAN	414.219	0.068667	0.00391228	26007554	8	0.0202481	0.00169039	28076070	7	0.0324087	0.00163727	27042674	8	0.0555442	0.00170079	11935829	8	0.395932	0.0245436	1.80045e+06	8	0.158067	0.00290319	3024674	7	0.171036	0.00115964	9262362	8	0.266331	0.00418628	8515665	8	0.0364836	0.000824134	832815	8	0.0965915	0.00119432	2140213	7	0.0641212	0.00076725	6775150	8	0.0191856
FATEAAITILR		2	sp|P17987|TCPA_HUMAN	603.348	0.112506	0.0071365	131488	4	0.0598205	0.00223894	6336.41	2	1	0.844414	34088.5	2	0.943648	0.787859	54025.8	1	0.913902	0.793965	32561	2	1	0.87531	8549.68	1	0.931498	0.794326	137874	1	1	0.861194	0	0	0.890923	0.730296	82005.6	2	0.809329	0.574313	57118.4	1	0.981623	0.822561	302974	2	0.824101
FCECDNFNCDR	2 unknown (C+57.021464),4 unknown (C+57.021464),9 unknown (C+57.021464)	2	sp|P05556|ITB1_HUMAN	768.769	0.00481567	0.000951036	1320251	8	0.0039319	0.000678895	1.97647e+06	8	0.0227995	0.00103973	1.7322e+06	8	0.0213278	0.00105515	406628	8	0.506405	0.110704	796222	8	0.158966	0.00290319	0	0	0.878342	0.755073	618208	8	0.223591	0.00350928	26589	4	0.900134	0.745076	2.05136e+06	8	0.0065984	0.000617714	177734	7	0.29591	0.0503705	253583	7	0.0838383
FDEFFSEGCAPGSK	9 unknown (C+57.021464)	2	sp|P02787|TRFE_HUMAN	789.332	0.00319285	0.000951036	49617780	8	0.00614563	0.000678895	54765084	8	0.00397346	0.00103973	49635340	8	0.00814826	0.00105515	27428712	8	0.0909258	0.00345153	32741642	8	0.030654	0.00146271	7.44307e+06	8	0.165603	0.00115964	37632736	8	0.0519742	0.00176593	22875326	8	0.00713987	0.000824134	140785328	8	0.00637249	0.000617714	9671905	8	0.0111354	0.00076725	46879556	8	0.00469122
FDEILEASDGIMVAR		2	sp|P14618|KPYM_HUMAN	833.411	0.0253558	0.00130283	2581201	8	0.0124626	0.00169039	27421.7	3	0.91241	0.717516	0	0	0.92523	0.777064	66510.8	2	1	0.873033	84282.4	2	1	0.861517	0	0	0.922425	0.790422	7358.41	1	0.953815	0.807504	158544	5	0.0896997	0.00179754	68709.5	3	0.822553	0.604576	18584.7	4	1	0.843713	658072	6	0.50176
FDFVHDLVLYLYR		3	sp|Q00610|CLH1_HUMAN	567.3	0.000230383	0.000951036	457521	8	0.000934733	0.000678895	0	0	0.919332	0.725634	0	0	0.853129	0.666954	4652.48	1	0.998185	0.863464	4638.16	1	0.968411	0.804474	0	0	0.924547	0.791502	0	0	0.76752	0.596643	0	0	0.929875	0.766977	0	0	1	0.802831	15946.3	1	0.967648	0.810905	106235	4	0.993989
FDGALNVDLTEFQTNLVPYPR		3	sp|P68363|TBA1B_HUMAN,sp|P68366|TBA4A_HUMAN,sp|Q71U36|TBA1A_HUMAN	803.741	2.85279e-05	0.000951036	43282044	8	3.85788e-05	0.000678895	1.03133e+06	8	0.00110689	0.00103973	383117	7	0.0103279	0.00105515	0	0	0.881708	0.762353	10811.7	1	0.887809	0.72915	4251.53	1	0.926965	0.792534	902903	8	0.0305882	0.00176593	3391325	8	0.000491116	0.000824134	5327.08	1	0.969986	0.773841	1.54802e+06	8	0.00156357	0.00076725	19017544	8	0.000449137
FDGILGMAYPR		2	sp|P07339|CATD_HUMAN	620.313	0.0603157	0.00354498	19455.3	2	0.74902	0.416853	21542.9	1	0.775833	0.496484	22388	1	0.846963	0.653267	18089.3	2	0.886148	0.766308	18775.3	2	0.996898	0.831942	9153.54	2	0.949324	0.808868	5226.18	1	0.699609	0.481063	0	0	1	0.798562	96093.1	3	0.886234	0.708978	18682.8	1	0.99639	0.834921	32500.4	3	0.865675
FDHVITNMNNNYEPR		2	sp|P02746|C1QB_HUMAN	932.426	0.000502496	0.000951036	11406815	8	0.00282531	0.000678895	10879563	8	0.00402997	0.00103973	9513549	8	0.00740853	0.00105515	32385738	8	0.0803776	0.00345153	17739932	8	0.0926782	0.00276766	18574876	8	0.0432189	0.00115964	10312130	8	0.0749018	0.00284659	3278481	8	0.00322018	0.000824134	81516728	8	0.000728881	0.000617714	12278949	8	0.0119271	0.00076725	32027872	8	0.00380233
FDLELPDGNR		2	sp|Q76LX8|ATS13_HUMAN	588.288	0.0113188	0.00123971	1.31835e+06	6	0.0379611	0.00191487	1.42961e+06	7	0.0892647	0.00246064	1.41348e+06	7	0.0230238	0.00105515	1.83935e+06	7	0.520194	0.122771	2.32481e+06	8	0.16816	0.00290319	601501	6	0.80536	0.666876	721579	6	0.492574	0.110193	1532873	7	0.0153181	0.000824134	2.31068e+06	7	0.039136	0.000617714	2.09678e+06	8	0.0750684	0.00076725	1.94581e+06	7	0.111053
FDLGQDVIDFTGHALALYR		3	sp|P50395|GDIB_HUMAN,sp|P31150|GDIA_HUMAN	717.7	0.00237931	0.000951036	848935	8	0.0052703	0.000678895	4984.09	2	0.854888	0.6214	0	0	0.776312	0.537982	24695.4	2	0.90761	0.786418	5511	2	0.88532	0.725233	0	0	0.705797	0.53482	6489.96	1	0.767999	0.5968	7136.53	1	0.831979	0.597332	7456.67	1	0.846119	0.661188	14013.6	2	0.37121	0.0858901	308561	8	0.0426839
FDLVPVPTNLYGDFFTGDAYVILK		3	sp|P06396|GELS_HUMAN	902.135	0.000510248	0.000951036	13332854	8	0.000659019	0.000678895	312889	7	0.00506108	0.00103973	103695	4	0.821559	0.608608	5688.62	2	0.997643	0.863464	42418.1	2	0.948139	0.787816	0	0	0.949214	0.808604	339042	8	0.223853	0.00350928	887829	8	0.00106302	0.000824134	10111.2	2	0.853113	0.675246	874165	8	0.00551392	0.00076725	6.51823e+06	8	0.00252291
FDMIVPILEK		2	sp|Q13418|ILK_HUMAN	602.836	0.012872	0.00123971	1.05035e+06	8	0.0697624	0.0026571	1.31476e+06	8	0.0114747	0.00103973	843072	8	0.0263564	0.00105515	884849	7	0.767987	0.606111	1192193	8	0.167687	0.00290319	343402	7	0.22746	0.0031875	2790040	8	0.0746707	0.00284659	215469	6	0.0837558	0.00133221	3.43217e+06	8	0.146815	0.00449618	319268	7	0.139774	0.00428897	615235	6	0.379204
FDQLLAEEK		2	sp|P35579|MYH9_HUMAN,sp|Q7Z406|MYH14_HUMAN,sp|P35749|MYH11_HUMAN	546.782	0.0448188	0.00186076	115854	2	0.241296	0.0276945	197495	1	0.0252627	0.00163727	201521	2	0.0676722	0.00245998	201093	1	0.838325	0.714579	50404.1	1	0.515163	0.171972	28365	1	0.71468	0.547223	152450	1	0.337393	0.0091735	9252.96	1	0.558164	0.246006	193452	1	0.342801	0.0824578	42182.9	1	0.706559	0.410876	86348.2	1	0.803484
FDSDAASPR		2	sp|P10321|HLAC_HUMAN,sp|P01889|HLAB_HUMAN	483.22	0.0446947	0.00186076	917573	4	0.335743	0.063783	190850	3	0.659064	0.356161	1.46674e+06	4	0.41781	0.102152	152600	3	0.881718	0.762353	462892	4	0.437627	0.0675099	100995	1	0.672248	0.480067	239524	4	0.651417	0.388096	958490	4	0.11305	0.00179754	502053	5	0.241441	0.0305382	197820	3	0.591469	0.2838	124872	3	0.867778
FDSDAASQR		2	sp|P04439|HLAA_HUMAN	498.723	0.0170513	0.00130283	284521	6	0.275902	0.0374775	0	0	0.921771	0.7304	5491.61	2	0.927031	0.777526	28290.4	3	1	0.873033	113415	5	0.520995	0.179931	0	0	0.928659	0.793296	30170.6	3	0.831432	0.695796	85655.4	4	0.300479	0.0570939	390474	5	0.940349	0.751134	62941.9	2	0.886148	0.693758	12024.8	3	0.906852
FEDGGYVVCNTR	9 unknown (C+57.021464)	2	sp|O00182|LEG9_HUMAN,sp|Q6DKI2|LEG9C_HUMAN,sp|Q3B8N2|LEG9B_HUMAN	708.814	0.0525022	0.00243809	0	0	0.858849	0.60615	0	0	0.771511	0.491963	0	0	0.885277	0.731496	0	0	1	0.891453	0	0	0.972672	0.809424	0	0	0.927704	0.792534	0	0	0.892626	0.763547	0	0	0.873127	0.703997	0	0	0.419395	0.138805	0	0	0.692574	0.393022	0	0	0.864372
FEDGVLDPDYPR		2	sp|P04004|VTNC_HUMAN	711.83	0.00438119	0.000951036	0	0	0.0184697	0.00169039	0	0	0.0349691	0.00163727	0	0	0.0177261	0.00105515	0	0	0.66378	0.406656	0	0	0.0551819	0.00146271	0	0	0.0774396	0.00115964	0	0	0.216699	0.00350928	0	0	0.0137809	0.000824134	0	0	0.00987837	0.000617714	0	0	0.058011	0.00076725	0	0	0.111751
FEELCSDLFR	5 unknown (C+57.021464)	2	sp|P17066|HSP76_HUMAN,sp|P0DMV9|HS71B_HUMAN,sp|P0DMV8|HS71A_HUMAN	658.303	0.0835219	0.00409888	18600.9	1	0.965633	0.759743	14290.4	1	0.958884	0.780011	15193.7	1	0.902202	0.756482	11184.2	1	0.980932	0.850678	14087.2	1	0.811726	0.633662	12335.2	1	0.914555	0.784307	23998.1	2	0.763947	0.592817	0	0	0.828768	0.589954	111540	2	0.509692	0.220732	6383.72	1	0.898026	0.723826	10051.5	1	0.890969
FEELNADLFR		2	sp|P54652|HSP72_HUMAN,sp|P11142|HSP7C_HUMAN	627.312	0.00478294	0.000951036	1.37226e+06	8	0.00506093	0.000678895	914716	8	0.0135851	0.00103973	691445	8	0.0484061	0.00170079	857520	7	0.338483	0.0128011	947975	8	0.104782	0.00290319	388519	6	0.978047	0.820592	2.93921e+06	8	0.054838	0.00176593	408945	6	0.0517612	0.00133221	2472435	8	0.0101104	0.000617714	517421	8	0.0233474	0.00076725	857767	7	0.092288
FEVGDIMLIR		2	sp|P00491|PNPH_HUMAN	596.823	0.029498	0.00130283	192723	4	0.497333	0.158084	33684	3	0.979152	0.798562	6147.69	1	0.956579	0.796698	50460.5	4	0.874411	0.753721	4792.1	1	1	0.850018	31468.3	3	0.835208	0.706414	28968.1	3	0.975023	0.820097	0	0	0.891969	0.732354	212802	6	0.0389367	0.000617714	6831.81	1	1	0.8466	127323	5	0.256587
FEVQVTVPK		2	sp|P01023|A2MG_HUMAN	523.798	0.00296134	0.000951036	509697664	8	0.00836336	0.000678895	619828224	8	0.0140221	0.00103973	537606144	8	0.0046373	0.00105515	727884608	8	0.138042	0.00345153	642926784	8	0.0349627	0.00146271	402457856	8	0.0691902	0.00115964	639430016	8	0.0681074	0.00176593	436207264	8	0.00916318	0.000824134	1102628608	8	0.00734466	0.000617714	261813584	8	0.0109264	0.00076725	1007707584	8	0.00201974
FFEGPVTGIFSGYVNSMLQEYAK		3	sp|P55060|XPO2_HUMAN	862.086	0.000723441	0.000951036	505562	3	0.00248682	0.000678895	0	0	0.803147	0.534726	3854.85	1	0.775839	0.536318	15029.6	1	0.798652	0.660552	5813.82	1	0.927807	0.767251	4751.91	1	0.907786	0.779758	0	0	0.825294	0.688023	10384.9	2	0.958435	0.782488	5506.42	1	0.866402	0.69079	5125.98	1	0.843998	0.611487	201022	3	0.0233404
FFESFGDLSTPDAVMGNPK		3	sp|P68871|HBB_HUMAN	686.987	0.125323	0.00790606	42516.2	3	0.941974	0.738703	160747	2	0.889606	0.677062	10073.6	2	0.818775	0.605319	261194	3	0.898753	0.776375	66579.8	3	0.914757	0.756244	58085	1	0.829882	0.701051	216535	3	0.873322	0.741798	117209	1	0.864344	0.684025	4.34683e+06	4	0.842857	0.653204	5493.4	1	0.89045	0.705493	139231	3	0.204785
FFHLAFEEEFGR		3	sp|Q13347|EIF3I_HUMAN	510.245	0.0239761	0.00130283	0	0	0.00505958	0.000678895	0	0	0.773045	0.493885	0	0	0.828543	0.622515	0	0	0.727489	0.526001	0	0	0.956056	0.792928	0	0	0.769663	0.619299	0	0	0.752011	0.566643	0	0	0.883491	0.718059	0	0	0.964112	0.770089	0	0	0.902312	0.735571	0	0	0.884112
FFPEDVSEELIQEITQR		3	sp|P35241|RADI_HUMAN	694.013	0.0302284	0.00130283	0	0	0.126192	0.00861971	0	0	0.733459	0.443053	0	0	0.874614	0.707856	0	0	0.960992	0.834836	0	0	0.951458	0.789822	0	0	0.812836	0.677106	0	0	0.913251	0.780871	0	0	0.876533	0.709002	0	0	0.932216	0.745471	0	0	0.89533	0.718131	0	0	0.917987
FFPYYVYNIIGGLDEEGK		3	sp|P20618|PSB1_HUMAN	708.682	0.128601	0.00825535	67381.6	3	0.872447	0.63027	4585.73	1	0.668888	0.365461	0	0	0.788987	0.55841	5280.31	1	0.947989	0.825405	0	0	0.72181	0.512489	0	0	0.90464	0.778697	0	0	0.598981	0.277303	0	0	0.833981	0.601161	7649.11	1	0.958189	0.764704	0	0	0.917617	0.767383	65525.9	2	0.918708
FFVGGNWK		2	sp|P60174|TPIS_HUMAN	477.745	0.132667	0.00825535	292153	3	0.506722	0.162512	204865	4	0.180292	0.00768709	111089	3	0.492728	0.160807	37742.5	3	0.963708	0.835711	60427.1	2	0.793735	0.615048	0	0	0.883756	0.760117	310245	3	0.697927	0.479032	14077.4	1	0.885142	0.720934	333331	3	0.510946	0.221583	4962.61	1	0.952963	0.799546	5251.52	2	0.907385
FFWEMAEEEGWIR		2	sp|Q01082|SPTB2_HUMAN	865.388	0.0169122	0.00130283	138001	3	0.148171	0.0108579	0	0	0.961028	0.781354	0	0	0.949989	0.790668	5332.55	1	1	0.871629	0	0	0.804081	0.624874	0	0	0.956881	0.810818	0	0	0.952116	0.807504	0	0	0.915752	0.757004	0	0	0.858128	0.682754	0	0	0.923417	0.774739	50572.6	2	0.428547
FFYSDQNVDSR		2	sp|Q9Y490|TLN1_HUMAN	689.307	0.0163035	0.00130283	0	0	0.740475	0.405805	0	0	0.133845	0.00418967	0	0	0.529631	0.201196	0	0	0.937441	0.816313	0	0	0.690334	0.465813	0	0	0.804314	0.666522	0	0	0.354093	0.0129353	0	0	0.827852	0.588886	0	0	0.527715	0.235273	0	0	0.739427	0.4485	0	0	0.611772
FFYSDQNVDSRDPVQLNLLYVQAR		3	sp|Q9Y490|TLN1_HUMAN	963.151	0.000340461	0.000951036	22542.5	3	0.965108	0.759543	0	0	1	0.835727	0	0	1	0.847671	52840.4	4	0.923204	0.799698	48789.4	5	0.971623	0.80795	6381.56	1	1	0.838267	6348.26	1	1	0.864867	0	0	0.967923	0.786302	54213.3	3	0.843212	0.653772	0	0	1	0.83879	47146.6	3	0.884164
FGAQLAHIQALISGIEAQLGDVR		3	sp|P08727|K1C19_HUMAN	803.108	0.000280888	0.000951036	3.3157e+06	8	0.000176681	0.000678895	16820.1	3	0.892762	0.682491	0	0	0.889474	0.737249	0	0	0.744986	0.559157	7918.85	1	0.994262	0.829165	0	0	0.904167	0.777949	24628.8	2	0.858079	0.729235	67044.3	4	0.926471	0.765084	0	0	0.849017	0.668788	57813.5	2	0.920125	0.771731	1.13374e+06	7	0.0242643
FGAVFLWDSGSSVGEITGHNK		3	sp|O75083|WDR1_HUMAN	736.696	9.36191e-05	0.000951036	8427313	8	3.60034e-05	0.000678895	397974	8	0.0393888	0.00163727	38380.4	3	0.647603	0.342449	103473	4	0.820767	0.692353	62195.8	4	0.539796	0.211433	6387.49	2	0.664044	0.463683	203559	3	0.799279	0.651879	684318	8	0.00252096	0.000824134	196783	6	0.688847	0.406468	326177	7	0.0153117	0.00076725	2.99734e+06	8	0.00224257
FGGEHVPNSPFQVTALAGDQPSVQPPLR		3	sp|P21333|FLNA_HUMAN	982.502	2.44903e-05	0.000951036	343539	6	0.928089	0.72468	72773.4	4	0.613828	0.296277	63902.8	5	1	0.835041	3.32057e+06	8	0.106393	0.00345153	864723	7	0.276822	0.0051816	18652.9	3	0.852809	0.725025	140396	5	0.87473	0.742298	8204.81	1	1	0.82763	8606981	8	0.00295753	0.000617714	0	0	1	0.856055	825377	7	0.0975217
FGIAVLGYLNR		2	sp|P17301|ITA2_HUMAN	611.851	0.0383802	0.00130283	515692	6	0.0543639	0.00223894	36708.3	4	0.985351	0.802377	36320.5	4	0.928282	0.777875	133065	3	1	0.887608	15640.9	2	0.924544	0.764066	6588.08	1	0.879951	0.756813	10181.7	1	0.961813	0.811508	32463.6	2	0.965839	0.785284	165780	3	0.788884	0.542099	0	0	0.897014	0.720666	211428	5	0.325349
FGPYYTEPVIAGLDPK		2	sp|P49720|PSB3_HUMAN	883.954	0.00502794	0.000951036	7114.36	1	0.987545	0.77538	27567.1	2	0.916157	0.722762	11815.2	2	0.840728	0.642207	39106	3	0.906772	0.785761	0	0	1	0.855696	0	0	1	0.840355	6215.99	1	1	0.860497	0	0	1	0.838132	101914	4	0.173403	0.00815245	0	0	0.965142	0.809277	22256.5	2	0.974464
FGQDFSTFLEAGVEMAGQAPSQEDR		3	sp|Q9Y490|TLN1_HUMAN	906.41	4.20658e-05	0.000951036	4491396	8	1.82267e-05	0.000678895	140092	5	0.0540483	0.00218716	13898.3	3	0.895901	0.749435	80604.7	4	0.797523	0.659083	139123	3	0.88179	0.720524	27065	1	0.884451	0.760117	109537	5	0.467031	0.0833605	521879	8	0.0186763	0.000824134	85186	4	1	0.799311	167901	5	0.16552	0.0054999	2.3173e+06	8	0.00263296
FGSAIAPLGDLDR		2	sp|P08514|ITA2B_HUMAN	666.351	0.00569888	0.000951036	3076371	7	0.0170645	0.00169039	3589831	8	0.0209457	0.00103973	2.9754e+06	8	0.0177637	0.00105515	3691755	6	0.421024	0.035014	6639954	8	0.0815075	0.00276766	1.0233e+06	6	0.254496	0.0031875	10898755	8	0.0881668	0.00284659	461540	5	0.0655925	0.00133221	9093482	8	0.0376534	0.000617714	904407	6	0.059472	0.00076725	1.90104e+06	6	0.12346
FGSCQQGVAATFTK	4 unknown (C+57.021464)	2	sp|P23229|ITA6_HUMAN	751.359	0.00161158	0.000951036	833740	6	0.127476	0.00861971	910167	5	0.0250091	0.00163727	723353	5	0.128839	0.00510489	90805.9	3	1	0.864693	900649	5	0.179559	0.00361449	307404	2	0.899019	0.775425	498214	5	0.262258	0.00418628	463467	6	0.915235	0.756759	1.06785e+06	5	0.0593742	0.000617714	156076	6	0.897205	0.721363	141365	5	0.635339
FGSYCPTTCGIADFLSTYQTK	9 unknown (C+57.021464),5 unknown (C+57.021464)	3	sp|P02679|FIBG_HUMAN	806.364	0.000695637	0.000951036	6.05018e+06	8	0.00564881	0.000678895	3610186	8	0.00092165	0.00103973	14857430	8	0.000711018	0.00105515	147729248	8	0.0366788	0.00345153	40553752	8	0.0170126	0.00146271	9016468	8	0.030435	0.00115964	8388380	8	0.0200655	0.00176593	15167778	8	0.00113447	0.000824134	238574368	8	0.00187183	0.000617714	3.30028e+06	8	0.00165069	0.00076725	166570352	8	0.00109073
FGVEQDVDMVFASFIR		2	sp|P14618|KPYM_HUMAN	930.453	9.8581e-05	0.000951036	74454736	8	0.000334674	0.000678895	4.5433e+06	8	0.000267598	0.00103973	1.49192e+06	8	0.000280241	0.00105515	244189	8	0.294211	0.00681668	439968	8	0.0690347	0.00146271	0	0	0.98239	0.821673	3.2734e+06	8	0.0100855	0.00176593	8.17739e+06	8	0.000412008	0.000824134	223261	8	0.00563415	0.000617714	8.1467e+06	8	0.000718789	0.00076725	46991996	8	0.00144955
FHDFLGDSWGILFSHPR		3	sp|P30041|PRDX6_HUMAN	677.667	0.00152787	0.000951036	543818	8	0.00312224	0.000678895	6367.32	1	0.940669	0.75726	0	0	0.915235	0.76944	50777	3	1	0.891134	0	0	0.954653	0.792778	11687.9	1	0.990273	0.825413	14642.3	3	0.994121	0.833244	10514.9	1	0.861658	0.675427	102253	4	1	0.802948	10564.4	2	0.988037	0.828646	126477	4	0.204135
FHGILDQGEGVLIIFDEPPVDK		3	sp|O00231|PSD11_HUMAN	813.425	0.00722877	0.000951036	851286	5	0.00414477	0.000678895	20594.9	1	0.993782	0.810523	6507.52	1	1	0.823365	0	0	0.887637	0.766325	0	0	1	0.834261	0	0	0.843537	0.714422	0	0	0.789313	0.638342	6641.48	2	1	0.814378	0	0	0.844614	0.657938	8814.87	1	0.929031	0.779099	262822	3	0.538795
FIASVISLLR		2	sp|Q12889|OVGP1_HUMAN	559.85	0.00402492	0.000951036	3.5569e+06	7	0.00174881	0.000678895	117662	3	0.925805	0.7363	47724.3	1	1	0.845219	0	0	0.981281	0.850863	0	0	1	0.864384	0	0	0.978978	0.82115	51590.7	1	0.917549	0.782151	207836	4	0.30302	0.0576162	15770.1	1	0.883037	0.705244	140565	3	0.130865	0.00363737	700094	6	0.0153455
FIAVGYVDDTQFVR		2	sp|P04439|HLAA_HUMAN	815.417	0.00196781	0.000951036	3.94233e+06	8	0.00148171	0.000678895	313405	7	0.201875	0.0164492	158818	6	0.948525	0.790635	811900	6	1	0.869931	633928	8	0.105829	0.00290319	212673	3	0.899148	0.775425	576696	7	0.136698	0.00284659	366035	6	0.0473386	0.00133221	1243191	8	0.0492102	0.000617714	144638	5	0.527173	0.207543	2.01945e+06	8	0.0345485
FIEAEQVPELEAVLHLVIASSDTR		3	sp|Q5VYK3|ECM29_HUMAN	889.473	0.000823652	0.000951036	2.14665e+06	8	0.000513534	0.000678895	11177.1	2	1	0.851455	0	0	0.940633	0.785759	30271.7	1	0.767399	0.604591	5485.98	1	0.99524	0.830637	0	0	1	0.83148	0	0	1	0.847341	44904.4	3	0.240335	0.0297325	5957.88	1	0.990857	0.784444	18061.1	1	0.669143	0.366806	598195	8	0.00534399
FIFEDQIRPQDR		3	sp|P02730|B3AT_HUMAN	521.935	0.0651325	0.00391228	1.01392e+06	6	0.111831	0.00672428	950176	6	0.10053	0.00246064	560984	5	0.235178	0.0157356	1.40903e+06	7	0.817352	0.689403	176189	2	0.547058	0.225106	472851	5	0.339995	0.0182396	278902	5	0.626374	0.328257	1.67554e+06	6	0.0294427	0.000824134	228030	4	0.782299	0.530563	208351	5	0.588947	0.278586	1.39675e+06	5	0.247481
FIIHAPPGEFNEVFNDVR		3	sp|P47755|CAZA2_HUMAN	701.022	0.00118306	0.000951036	106980	5	0.77675	0.453766	15234.4	2	0.862382	0.630631	5881.55	1	0.834173	0.633041	159412	5	0.87466	0.753755	74906.6	3	0.927703	0.767251	6895.42	1	0.805788	0.66795	10847.4	3	0.890232	0.760762	49624.2	3	0.429578	0.134948	470907	7	0.823899	0.608402	109502	3	0.656093	0.354062	33223.4	3	0.857255
FIIPSPK		2	sp|P04114|APOB_HUMAN	401.247	0.0609077	0.00354498	561384448	8	0.0319145	0.00191487	575411584	8	0.0513396	0.00218716	518392160	8	0.0560495	0.00170079	381371936	8	0.291264	0.00681668	700819392	8	0.113963	0.00290319	151058880	8	0.132807	0.00115964	525418624	8	0.271137	0.00485052	182152048	8	0.0364124	0.000824134	573076928	8	0.037489	0.000617714	305235616	8	0.0283201	0.00076725	482819648	8	0.0201232
FILDYFFEER		2	sp|Q86YQ8|CPNE8_HUMAN	689.838	0.0631967	0.00379804	491126	7	0.0270687	0.00169039	4275.25	1	0.960325	0.781086	0	0	0.82718	0.619964	4160.78	1	1	0.877768	34417	1	0.870007	0.70814	5046.17	1	0.956073	0.810363	0	0	0.854238	0.722628	0	0	0.909618	0.7522	37327.6	2	1	0.791648	8372.81	1	0.924702	0.775378	58454.2	5	0.998353
FISVGYVDDTQFVR		2	sp|P10321|HLAC_HUMAN,sp|P01889|HLAB_HUMAN	823.415	0.0066179	0.000951036	439908	4	0.00665422	0.000678895	7565.77	2	0.992031	0.809886	29685.7	2	0.957494	0.79695	29580.4	2	0.788972	0.645072	62352.3	3	0.488404	0.130879	21502.3	2	1	0.833459	36475.1	2	0.572372	0.22485	17553.7	2	0.408975	0.118434	67845.1	3	0.380471	0.108519	1797.65	1	0.798331	0.544623	191096	4	0.559336
FITHAPPGEFNEVFNDVR		3	sp|P52907|CAZA1_HUMAN	697.009	0.010169	0.00123971	201566	3	0.830323	0.549875	254340	3	0.604165	0.286801	172837	3	0.371347	0.0653266	489229	4	0.921235	0.799349	274911	4	0.74496	0.550329	10434.1	2	0.703986	0.531136	464915	4	0.365309	0.0180043	28303.2	2	0.828362	0.589836	1.46895e+06	4	0.0348816	0.000617714	39474.1	1	0.720286	0.422593	310775	4	0.704534
FITIFGTR		2	sp|P08758|ANXA5_HUMAN	477.774	0.125491	0.00790606	441721	3	0.716243	0.370064	346807	3	0.16228	0.00666932	254349	3	0.307759	0.0367571	41591.2	1	0.913764	0.793965	141933	2	0.886793	0.727482	62677	2	0.854396	0.727394	332643	2	0.365216	0.0180043	159608	2	0.435714	0.140357	313046	3	0.478596	0.190276	70915.1	3	0.95366	0.799714	41713.1	3	0.897777
FKDLGEENFK		2	sp|P02768|ALBU_HUMAN	613.806	0.00545621	0.000951036	146118992	8	0.00352195	0.000678895	251051616	8	0.0107622	0.00103973	249574608	8	0.0104729	0.00105515	88706880	8	0.0697606	0.00345153	89588536	8	0.0316929	0.00146271	27888004	8	0.10674	0.00115964	71779192	8	0.0584119	0.00176593	76875560	8	0.0152127	0.000824134	333426880	8	0.0112113	0.000617714	46353900	8	0.0238603	0.00076725	107151352	8	0.00959066
FKLDLDFPNLPYLLDGK		3	sp|P21266|GSTM3_HUMAN	670.031	0.000202135	0.000951036	4499595	8	5.11886e-05	0.000678895	78893.3	5	0.276321	0.0367055	29009.8	2	0.938824	0.785019	23903	3	1	0.89022	0	0	0.970849	0.807345	4031.68	1	0.987321	0.823978	69081.2	5	0.984405	0.828148	48356	5	0.202161	0.0149755	57857.1	4	0.980965	0.780113	448621	8	0.00586089	0.00076725	1.57226e+06	8	0.00286081
FKPFTVEIVDSVEAYATMLR		3	sp|P36871|PGM1_HUMAN	772.736	0.000500948	0.000951036	4523831	8	0.00357365	0.000678895	76190.3	4	0.930639	0.742268	12889.4	2	0.840942	0.642674	0	0	0.874572	0.753755	0	0	0.898946	0.739109	0	0	0.915127	0.785074	0	0	0.616066	0.306722	136422	6	0.0392047	0.00133221	0	0	0.850702	0.672038	106524	5	0.11309	0.00363737	1919552	8	0.00485024
FLASVSTVLTSK		2	sp|P69905|HBA_HUMAN	626.861	0.00835253	0.000951036	29114282	8	0.00461364	0.000678895	776159	7	0.122848	0.00302995	237190	6	0.865418	0.687829	151627	1	0.999104	0.863757	87865.3	1	1	0.836189	648496	1	0.986384	0.823602	232026	3	1	0.858589	2.36943e+06	8	0.00992651	0.000824134	127270	1	0.979479	0.778923	313119	5	0.440883	0.142129	5320027	8	0.0176917
FLATTPNSLLVSWQPPR		2	sp|P02751|FINC_HUMAN	964.025	7.59484e-05	0.000951036	3.47321e+06	8	0.0014938	0.000678895	3.80991e+06	8	0.00352926	0.00103973	2.01621e+06	8	0.00420743	0.00105515	65597684	8	0.0399019	0.00345153	15523153	8	0.0179622	0.00146271	1.2617e+06	8	0.0605416	0.00115964	8748906	8	0.0191035	0.00176593	1.22334e+06	8	0.00485287	0.000824134	164064528	8	0.000269677	0.000617714	3788294	8	0.00182042	0.00076725	41172780	8	0.000376771
FLCTGGVSPYADPNTCR	16 unknown (C+57.021464),3 unknown (C+57.021464)	2	sp|P00751|CFAB_HUMAN	957.927	0.119178	0.0078001	1.42898e+06	8	0.558933	0.208008	1.54021e+06	8	0.167305	0.00666932	1.21774e+06	7	0.507567	0.174435	2.22452e+06	8	0.526467	0.136362	1.36052e+06	7	0.441485	0.0722067	714774	6	0.590016	0.325064	663212	8	0.469749	0.0869029	805248	7	0.396512	0.109672	6.80111e+06	8	0.115607	0.00230873	789913	7	0.762895	0.487987	1.17297e+06	7	0.482091
FLDLLEPLGR		2	sp|P11277|SPTB1_HUMAN	586.837	0.00959194	0.00123971	1.41789e+06	7	0.00635462	0.000678895	1.35432e+06	8	0.00885531	0.00103973	1.17771e+06	8	0.0120398	0.00105515	1.4118e+06	8	0.208416	0.00397391	328624	6	0.189003	0.00361449	423580	7	0.163307	0.00115964	442426	6	0.172482	0.00284659	1.06013e+06	8	0.00969794	0.000824134	1.05175e+06	6	0.11254	0.00230873	338176	6	0.0209653	0.00076725	4.23019e+06	8	0.00435806
FLENEDRR		2	sp|P01009|A1AT_HUMAN	539.767	0.0772463	0.00409888	4.52762e+06	6	0.546442	0.195848	702852	4	0.908137	0.710326	5425355	7	0.796802	0.568101	4.08116e+06	7	0.928792	0.805571	1829949	6	0.691505	0.467783	824525	5	0.845454	0.717069	1.04347e+06	4	1	0.853289	3.19225e+06	6	0.659378	0.352919	3.00124e+06	6	0.367859	0.10015	7.26478e+06	8	0.169668	0.00615151	665082	2	0.81427
FLEQQNQVLETK		2	sp|Q86Y46|K2C73_HUMAN	738.888	0.0100856	0.00123971	55400260	8	0.034935	0.00191487	62496292	8	0.042202	0.00163727	56254472	8	0.0173148	0.00105515	73985216	8	0.304821	0.00681668	11253593	8	0.0851716	0.00276766	12452260	8	0.157921	0.00115964	38370208	8	0.138439	0.00284659	26799554	8	0.0212382	0.000824134	2.18307e+06	7	0.102811	0.00179165	5.03676e+06	8	0.0223279	0.00076725	9899119	8	0.0102936
FLEQQNQVLQTK		2	sp|Q7Z794|K2C1B_HUMAN,sp|P04264|K2C1_HUMAN,sp|P35908|K22E_HUMAN	738.396	0.000112438	0.000951036	98270688	8	6.78886e-05	0.000678895	111106360	8	0.00452806	0.00103973	98583784	8	0.000914317	0.00105515	131529440	8	0.0464967	0.00345153	19859318	8	0.0151728	0.00146271	21696020	8	0.0397679	0.00115964	68978704	8	0.0299311	0.00176593	47365288	8	0.00280993	0.000824134	3.11989e+06	8	0.00696751	0.000617714	9138295	8	0.00389676	0.00076725	17238286	8	0.00045141
FLESVEGNQNYPLLLLTLLEK		3	sp|P55060|XPO2_HUMAN	811.781	0.00786018	0.000951036	567528	8	0.00782422	0.000678895	4946.74	1	0.972415	0.791	0	0	0.973904	0.804523	0	0	1	0.873033	0	0	1	0.834261	0	0	1	0.830318	0	0	0.965916	0.815989	0	0	1	0.805684	0	0	1	0.815771	14181	2	0.975966	0.817076	220397	7	0.0444564
FLFVLLGPEAPHIDYTQLGR		3	sp|P02730|B3AT_HUMAN	762.748	0.000365127	0.000951036	215315	6	0.673107	0.315894	20658.6	2	0.892643	0.682394	17606.8	2	0.87437	0.707568	360610	7	0.881864	0.762353	217603	6	0.339047	0.0165854	18644.1	3	0.880836	0.757389	81018.1	5	0.922517	0.786105	97754.3	4	0.0816804	0.00133221	166812	5	0.696075	0.412733	31661.4	2	0.926303	0.777367	877912	8	0.0147729
FLHVPDTFEGHFDGVPVISK		3	sp|P19823|ITIH2_HUMAN	747.716	0.000824294	0.000951036	32689.9	2	1	0.81732	78385.8	2	1	0.845401	106543	2	0.934929	0.781807	5.47669e+06	5	0.16291	0.00397391	234365	2	0.72373	0.514361	242470	2	0.970362	0.816542	275232	2	0.770478	0.598748	19034.6	2	1	0.801813	12943571	5	0.000812555	0.000617714	5821.87	1	0.992328	0.832606	1.06312e+06	4	0.0153833
FLIPNASQAESK		2	sp|P63104|1433Z_HUMAN	652.846	0.0109885	0.00123971	52222396	8	0.00765508	0.000678895	53468244	8	0.0106475	0.00103973	44778552	8	0.0211209	0.00105515	12822141	8	0.504913	0.108046	14293448	8	0.100076	0.00290319	9281798	8	0.161026	0.00115964	38751468	8	0.148057	0.00284659	6098926	8	0.0260065	0.000824134	36272220	8	0.013607	0.000617714	11216234	8	0.02038	0.00076725	12688210	8	0.0371645
FLNEMIAPVMR		2	sp|Q9UHG3|PCYOX_HUMAN	660.844	0.0124388	0.00123971	57319.4	3	0.751238	0.418895	42439.7	3	0.845396	0.606631	5887.16	1	1	0.835274	50850.6	4	0.915356	0.796833	280545	4	0.253819	0.0051816	0	0	0.527724	0.200323	99626.6	4	0.480111	0.0939634	4778.8	1	0.853497	0.6513	320052	5	0.15618	0.00665868	6015.97	1	0.930387	0.781088	143820	5	0.17829
FLQDYFDGNLK		2	sp|P30101|PDIA3_HUMAN	680.333	0.114085	0.00735756	18199.4	2	0.977657	0.768242	15171.7	1	0.883418	0.667266	6539.61	1	0.916217	0.770204	43706.8	2	0.977796	0.846999	57172.1	2	1	0.857346	16063.3	1	0.920193	0.788826	18226	1	0.87554	0.74352	0	0	0.905924	0.750279	44445.1	2	0.826286	0.615839	7532.68	2	0.908297	0.747442	52168.7	3	0.908987
FLTALAQDGVINEEALSVTELDR		3	sp|Q8WUM4|PDC6I_HUMAN	835.434	0.0170825	0.00130283	505832	6	0.00560302	0.000678895	0	0	0.858349	0.626076	5121.42	1	0.87512	0.708136	6629.93	1	1	0.892625	7549.14	1	0.846877	0.681621	0	0	0.962076	0.814878	9133.97	1	0.936502	0.795255	38584.1	2	0.0353607	0.000824134	0	0	0.792135	0.546373	4904.37	1	0.403586	0.11102	141087	4	0.0592694
FLTVLCSR	6 unknown (C+57.021464)	2	sp|P09525|ANXA4_HUMAN	498.271	0.122746	0.00790606	219598	3	0.83958	0.569283	240387	3	0.839606	0.596321	182896	3	0.886609	0.733487	80056.3	2	0.971499	0.844099	73655.4	3	0.705601	0.492234	7739.27	1	0.755719	0.602526	239386	4	0.960068	0.811141	5051.54	1	0.84528	0.626462	199070	4	0.86645	0.69079	15965.5	2	0.782469	0.522028	158618	2	0.763841
FMDSVIFTLYNYASNQR		3	sp|P46940|IQGA1_HUMAN	690.331	0.0277912	0.00130283	576001	8	0.0272956	0.00169039	11249.5	1	0.601087	0.283815	6206.02	1	0.840251	0.641737	4725.99	1	0.941442	0.821108	4000.11	1	0.827716	0.658375	23166.7	1	0.832321	0.701646	6012.93	1	0.88195	0.751342	14429.3	2	0.940142	0.773839	6041.9	2	0.917709	0.730338	23793.8	1	0.989482	0.828792	161782	4	1
FMETVAEK		2	sp|P10909|CLUS_HUMAN	477.734	0.0686114	0.00391228	20600168	7	0.0349193	0.00191487	20652968	7	0.0350629	0.00163727	22732520	7	0.135541	0.00576638	35643072	7	0.473409	0.0695794	29953274	7	0.142003	0.00290319	19916528	7	0.189962	0.00115964	24534840	7	0.266513	0.00485052	5.96859e+06	6	0.0477728	0.00133221	55219612	7	0.0558856	0.000617714	20167074	7	0.0456693	0.00076725	17747402	7	0.0356817
FNALQYLR		2	sp|P51884|LUM_HUMAN	512.782	0.0230437	0.00130283	239335	5	0.618554	0.2594	164648	6	0.497102	0.172721	150519	6	0.15845	0.00676295	184192	5	0.803533	0.669033	124435	6	0.525492	0.187249	14182.7	2	0.869264	0.746288	10225.3	1	1	0.836969	11535.1	2	0.982637	0.792621	1.75592e+06	6	0.0386275	0.000617714	17525.9	3	0.999583	0.835696	129682	4	0.704015
FNAVLTNPQGDYDTSTGK		2	sp|P02747|C1QC_HUMAN	964.455	7.14873e-05	0.000951036	194821248	8	0.000822793	0.000678895	262653952	8	0.000251267	0.00103973	224967168	8	0.000285203	0.00105515	309811232	8	0.0157897	0.00345153	366171424	8	0.0175816	0.00146271	282572128	8	0.0243951	0.00115964	214239968	8	0.0101774	0.00176593	92756800	8	0.00123972	0.000824134	878133760	8	0.000319614	0.000617714	279401280	8	0.00167644	0.00076725	504221952	8	0.00180387
FNEEHIPDSPFVVPVASPSGDAR		3	sp|P21333|FLNA_HUMAN	823.068	6.55949e-05	0.000951036	2.17515e+06	8	0.00383331	0.000678895	3.79623e+06	8	0.00228419	0.00103973	3108742	8	0.000581029	0.00105515	9749854	8	0.0329179	0.00345153	2.27579e+06	8	0.14826	0.00290319	863082	6	0.210559	0.00235075	3.19705e+06	8	0.0355423	0.00176593	0	0	0.839894	0.613793	13011119	8	0.000967811	0.000617714	539436	6	0.148953	0.00483524	3.59985e+06	8	0.0376172
FNGTHIPGSPFK		3	sp|P21333|FLNA_HUMAN	434.559	0.122679	0.00790606	188907	3	0.841589	0.574803	144837	4	0.414534	0.104607	210330	4	0.869706	0.697202	119351	4	1	0.888051	45886.5	2	0.87933	0.718021	30260.7	2	0.654045	0.44396	122611	4	0.838676	0.702772	5359.41	1	0.866331	0.691618	49378.2	2	0.9058	0.721307	6298.11	1	0.903918	0.739757	8236.12	2	0.671294
FNHLGHIFTFTPQNNEFQLQLSPK		3	sp|P04275|VWF_HUMAN	953.152	0.000347311	0.000951036	128983	6	0.285638	0.0407102	13329.1	2	0.891382	0.679907	5186.67	1	0.813346	0.59548	416337	5	0.780983	0.627004	575667	7	0.211432	0.00481481	20851.5	1	0.863753	0.736683	12869.9	1	0.895681	0.767936	21882.7	3	0.991965	0.794715	524148	6	0.141297	0.00449618	5388.6	1	0.568992	0.257391	254909	5	0.883567
FNKPFVFLMIEQNTK		2	sp|P01009|A1AT_HUMAN	928.492	0.071526	0.00391228	21791.9	2	0.875835	0.636455	18179.3	2	0.972598	0.791097	24717.7	2	1	0.823005	298484	6	0.767625	0.605172	24968	2	1	0.84031	19896.3	1	1	0.854186	72523.2	3	0.95	0.806271	0	0	1	0.810165	534333	6	0.0465308	0.000617714	22052.5	2	0.981364	0.822217	72651.6	4	0.825157
FNTANDDNVTQVR		2	sp|P04040|CATA_HUMAN	747.353	0.000523733	0.000951036	4.97199e+06	8	0.00642496	0.000678895	7.74049e+06	8	0.0152872	0.00103973	6.40398e+06	8	0.00207156	0.00105515	3.30142e+06	8	0.666773	0.412462	1.04208e+06	8	0.385837	0.032372	1.29114e+06	8	0.176242	0.00115964	2.02822e+06	8	0.490144	0.105641	5.39408e+06	8	0.00370922	0.000824134	1.66802e+06	8	0.134163	0.00403839	1.27044e+06	8	0.0406297	0.00076725	6.42746e+06	8	0.0518505
FNVWDVGGQDK		2	sp|P62330|ARF6_HUMAN	632.801	0.0416057	0.00159651	84309	3	0.966556	0.759919	50897.2	1	1	0.841883	54823.6	2	0.991407	0.811875	22354.7	2	1	0.90534	80992.5	2	1	0.857211	6196.2	1	0.949666	0.809268	262691	3	0.989264	0.829843	41649.9	3	0.95536	0.780628	12173.8	1	1	0.81425	25967.7	2	0.992979	0.833435	104835	2	1
FNWYVDGVEVHNAK		2	sp|P01861|IGHG4_HUMAN,sp|P01859|IGHG2_HUMAN,sp|P01857|IGHG1_HUMAN	839.405	0.000300344	0.000951036	35195136	8	0.000950101	0.000678895	34076504	8	0.00152257	0.00103973	20488342	8	0.000733029	0.00105515	22685892	8	0.0591793	0.00345153	16485778	8	0.0250419	0.00146271	14773636	8	0.0341357	0.00115964	12808292	8	0.0301559	0.00176593	9842635	8	0.00175352	0.000824134	279237248	8	0.000583427	0.000617714	11090372	8	0.00287565	0.00076725	37986088	8	0.000521999
FPEVDVLTK		2	sp|P04114|APOB_HUMAN	524.29	0.0124884	0.00123971	512397536	8	0.00650822	0.000678895	542984000	8	0.00739272	0.00103973	453228928	8	0.00667688	0.00105515	607533248	8	0.140036	0.00345153	1179510016	8	0.0633958	0.00146271	206912704	8	0.0777167	0.00115964	793736448	8	0.0754183	0.00284659	235944176	8	0.00918629	0.000824134	824476288	8	0.0134849	0.000617714	391521856	8	0.0122324	0.00076725	596953984	8	0.0078702
FPGFEPLTPWILDLLGHYAVMNNPTR		3	sp|Q12905|ILF2_HUMAN	1000.18	0.018341	0.00130283	377969	2	0.0106563	0.00144972	5732.72	1	0.807555	0.542917	0	0	0.799193	0.572497	0	0	0.853574	0.729821	0	0	0.962438	0.799368	0	0	0.851701	0.724425	0	0	0.770461	0.598706	0	0	0.313861	0.0618091	0	0	0.592474	0.297795	0	0	0.124888	0.00363737	88820.8	2	0.0165667
FQDLVDAVR		2	sp|P07996|TSP1_HUMAN	531.783	0.114824	0.00735756	41935	3	0.861336	0.609087	53339.3	1	0.920211	0.727047	105517	2	0.537664	0.210432	153749	4	0.854554	0.733006	314617	5	0.476293	0.114565	29120.1	3	0.915901	0.785598	17912.8	3	0.540041	0.172169	7170.46	2	1	0.806253	803583	5	0.0289388	0.000617714	61719.1	2	1	0.845537	119508	3	0.861946
FQEGQEEER		2	sp|P00488|F13A_HUMAN	576.252	0.136548	0.00825535	273314	4	0.893396	0.670793	0	0	0.586728	0.272247	4.8112e+06	4	0.703744	0.413354	5871432	6	0.915074	0.796258	4.06705e+06	6	0.852671	0.685868	96401.5	3	0.890874	0.767794	4211052	6	0.890204	0.760762	30344.5	4	0.86325	0.681618	2.24367e+06	8	0.114148	0.00230873	4286335	5	0.880743	0.678182	4.65899e+06	5	0.757185
FQIQDIVVQTQEGR		2	sp|P11277|SPTB1_HUMAN	830.936	0.00231491	0.000951036	197369	5	1	0.79869	365232	6	0.0932936	0.00246064	261495	5	0.907205	0.761875	350864	6	0.957174	0.833536	41966.9	2	1	0.870791	46211.9	3	1	0.851719	44958.4	2	0.94692	0.804178	132486	7	0.0391718	0.00133221	240643	4	0.971937	0.774248	22153.8	5	0.999561	0.835696	714596	7	0.182491
FQLLEGPPESMGR		2	sp|P31150|GDIA_HUMAN	730.864	0.0982718	0.00549468	0	0	0.212252	0.0217032	0	0	0.172667	0.00666932	0	0	0.655915	0.348222	0	0	0.75458	0.578477	0	0	0.723547	0.514189	0	0	0.849791	0.723045	0	0	0.534796	0.165816	0	0	0.848666	0.633825	0	0	0.710508	0.427192	0	0	1	0.846511	0	0	0.850367
FQMIPLDPK		2	sp|P07996|TSP1_HUMAN	544.794	0.0419144	0.00159651	2.77713e+06	5	0.0972846	0.00568985	2.14686e+06	5	0.0978129	0.00246064	1.81592e+06	5	0.121183	0.00510489	1.87982e+06	5	0.590257	0.243412	1.48827e+06	5	0.293033	0.00719265	907660	5	0.367365	0.0272651	1.49358e+06	5	0.48912	0.104973	182161	3	0.467058	0.162539	12657510	5	0.030987	0.000617714	340300	4	0.725392	0.429657	702689	5	0.656078
FQNALLVR		2	sp|P02768|ALBU_HUMAN	480.785	0.00635562	0.000951036	1032122496	8	0.00581861	0.000678895	1174700544	8	0.010867	0.00103973	1116309504	8	0.011847	0.00105515	400868224	8	0.188108	0.00397391	421941344	8	0.0531871	0.00146271	163739776	8	0.0716637	0.00115964	361164480	8	0.110634	0.00284659	622894464	8	0.015384	0.000824134	1280518656	8	0.00904787	0.000617714	202791856	8	0.0132343	0.00076725	724602304	8	0.00584546
FQPTLLTLPR		2	sp|P05155|IC1_HUMAN	593.353	0.0690942	0.00391228	23775892	8	0.0357303	0.00191487	29853388	8	0.0159747	0.00103973	23740236	8	0.0329543	0.00170079	65430520	8	0.333538	0.0128011	28835916	8	0.102431	0.00290319	22448496	8	0.120399	0.00115964	42444160	8	0.179825	0.00284659	13221602	8	0.0188532	0.000824134	165113104	8	0.0291918	0.000617714	29393464	8	0.0152436	0.00076725	24207712	8	0.0187969
FQSISTEFLALMK		2	sp|Q14204|DYHC1_HUMAN	757.9	0.0354323	0.00130283	402553	6	0.159047	0.0121745	0	0	1	0.839146	4508.57	1	1	0.831282	5943.78	2	0.741333	0.551979	0	0	0.942372	0.783381	0	0	1	0.848611	19053.3	1	1	0.86618	41961.3	2	1	0.826204	5465.72	1	0.827184	0.618839	11822.1	2	1	0.850978	94716.6	2	0.39651
FQSLGVAFYR		2	sp|P51149|RAB7A_HUMAN	594.314	0.0582692	0.00299222	866305	4	0.610285	0.249781	689728	3	0.0578234	0.00218716	445127	4	0.248761	0.0201761	319571	4	0.761315	0.591987	359706	3	0.831729	0.663838	113794	3	0.878181	0.754925	817775	4	0.678117	0.439041	156815	3	0.30215	0.0576162	853026	4	0.154552	0.00614736	148790	3	1	0.83953	240201	4	0.951096
FQSVFTVTR		2	sp|P02747|C1QC_HUMAN	542.793	0.0171431	0.00130283	288636992	8	0.0162351	0.00169039	357799168	8	0.0329296	0.00163727	319293216	8	0.0257848	0.00105515	318267424	8	0.259385	0.00500889	392522176	8	0.118646	0.00290319	366757312	8	0.14186	0.00115964	279592864	8	0.153801	0.00284659	151486832	8	0.0376972	0.000824134	890983936	8	0.0441165	0.000617714	316917152	8	0.0485189	0.00076725	550431872	8	0.0273754
FQVDNNNR		2	sp|P01023|A2MG_HUMAN	503.739	0.0509482	0.00215436	34198700	8	0.0281766	0.00191487	10407080	7	0.0433999	0.00163727	42865764	8	0.0387281	0.00170079	31838372	8	0.380228	0.0205165	15117436	7	0.100532	0.00290319	6472867	6	0.14698	0.00115964	10694989	6	0.250547	0.00418628	29606308	8	0.0390449	0.00133221	43955720	8	0.0320477	0.000617714	11873310	7	0.0427724	0.00076725	26066302	7	0.0123554
FQYYEDSSGK		2	sp|P05106|ITB3_HUMAN	612.264	0.00979952	0.00123971	17720806	8	0.00583135	0.000678895	27957666	8	0.0167743	0.00103973	27642208	8	0.0217897	0.00105515	7.46682e+06	8	0.513662	0.112932	15250530	8	0.0497238	0.00146271	1.77649e+06	8	0.223474	0.00235075	33326248	8	0.120951	0.00284659	2402845	8	0.0303802	0.000824134	27360734	8	0.0127218	0.000617714	4.93588e+06	8	0.0324886	0.00076725	4507949	8	0.0284652
FSAEFDFR		2	sp|P07225|PROS_HUMAN	509.735	0.0128622	0.00123971	2.46927e+06	5	0.0552288	0.00223894	3950971	6	0.0293561	0.00163727	2.62469e+06	5	0.106927	0.00458343	29888012	7	0.173547	0.00397391	6463656	6	0.0717065	0.00146271	4516396	5	0.148961	0.00115964	7452121	6	0.121561	0.00284659	1.51709e+06	4	0.0710327	0.00133221	17823404	6	0.0178338	0.000617714	4.27763e+06	6	0.0225957	0.00076725	8303621	6	0.0100029
FSALTILGSIAEVFHVPEGR		3	sp|Q6YHU6|THADA_HUMAN	715.056	0.0682005	0.00391228	199220	6	0.534075	0.186286	4830.37	1	1	0.84723	0	0	0.896283	0.749624	66808.3	1	1	0.896212	397461	1	1	0.87221	0	0	1	0.83792	132172	2	1	0.843631	27435.7	2	1	0.80599	285888	1	0.839024	0.645421	27513	2	1	0.847398	159985	5	0.0268655
FSDHVALLSVFQAWDDAR		3	sp|Q08211|DHX9_HUMAN	693.009	0.000919749	0.000951036	1.55082e+06	8	0.000601335	0.000678895	23313.7	4	0.790778	0.518382	8811.04	1	0.834966	0.634436	524969	4	0.939908	0.819034	24609.6	2	0.935549	0.775296	41617.5	1	0.679763	0.491041	53875.2	1	0.672258	0.425901	33827.4	3	0.744665	0.457875	993291	5	0.880295	0.703141	24751.7	2	0.885164	0.690484	447294	8	0.00815421
FSFQCPGR	5 unknown (C+57.021464)	2	sp|Q13418|ILK_HUMAN	499.729	0.0262172	0.00130283	3.97774e+06	6	0.18411	0.0156963	4.53495e+06	6	0.241011	0.0274917	5.24798e+06	6	0.104375	0.00387216	618176	4	0.845793	0.719459	2.58205e+06	6	0.312916	0.010438	1.56596e+06	6	0.614486	0.375125	5.31697e+06	6	0.3019	0.00689318	276271	6	0.469673	0.165549	5.48142e+06	6	0.119942	0.00230873	414296	6	0.691307	0.391361	713077	6	0.489629
FSGSGSGTDFTLTISR		2	sp|P01619|KV320_HUMAN	816.897	5.82124e-05	0.000951036	4815163	8	0.000757615	0.000678895	5.63785e+06	8	0.00522437	0.00103973	5.13915e+06	8	0.00208405	0.00105515	38878872	8	0.0142811	0.00345153	19449634	8	0.01583	0.00146271	7135705	8	0.0247003	0.00115964	8483938	8	0.0203919	0.00176593	2.71222e+06	8	0.0114794	0.000824134	78117864	8	0.000262255	0.000617714	1.53723e+06	8	0.0287951	0.00076725	60660492	8	0.000696654
FSLDDLLTNVMLYWTTGTIISSQR		3	sp|P07099|HYEP_HUMAN	925.474	0.000620271	0.000951036	1.06924e+06	8	0.056162	0.00223894	14913	2	1	0.84677	6143.54	1	1	0.829066	23610	2	0.964653	0.836639	0	0	1	0.877663	0	0	1	0.85221	14974.5	1	0.133964	0.00284659	7207.42	1	0.726535	0.435306	13894.6	2	1	0.822324	20407.6	2	0.162132	0.00483524	495619	7	0.00182269
FSLFAER		2	sp|P23229|ITA6_HUMAN	435.229	0.0302859	0.00130283	1.92156e+06	6	0.0157045	0.00169039	2.45038e+06	6	0.0338154	0.00163727	2.21937e+06	6	0.0577501	0.00170079	746523	5	0.558604	0.18976	2.39348e+06	6	0.101152	0.00290319	190980	4	0.453359	0.0915223	2.07621e+06	6	0.20781	0.00284659	124407	5	0.137376	0.00295307	3.26801e+06	6	0.045176	0.000617714	348137	5	0.138701	0.00428897	531248	6	0.278565
FSLVGIGGQDLNEGNR		2	sp|P13796|PLSL_HUMAN	838.424	0.142978	0.00885169	21756.4	2	0.852498	0.59292	16385.7	1	0.850109	0.612726	20123.6	3	0.847874	0.655068	118907	5	0.824704	0.699218	111929	5	0.441309	0.0722067	5440.25	1	0.825479	0.695816	38149	3	0.871842	0.741798	14093.2	2	0.843164	0.621162	20770.9	2	0.510298	0.220732	10193.8	2	0.809537	0.558664	27962.5	3	0.566329
FSPAGPILSIR		2	sp|P11940|PABP1_HUMAN	579.337	0.0635001	0.00379804	13180.6	1	1	0.798744	15257	1	1	0.837049	5422.71	1	1	0.835274	0	0	1	0.892539	0	0	1	0.870791	0	0	0.956345	0.810363	12994.2	2	0.782814	0.624069	0	0	0.91231	0.754334	13805.1	1	0.955489	0.762973	0	0	0.999828	0.835696	0	0	0.930702
FSPATHPSEGLEENYCR	16 unknown (C+57.021464)	3	sp|P00747|PLMN_HUMAN	665.295	0.00145529	0.000951036	673524	7	0.0140181	0.00169039	983942	6	0.0180603	0.00103973	848382	6	0.0249973	0.00105515	1.19317e+06	7	0.4239	0.0373614	714804	5	0.177786	0.00361449	564845	5	0.221372	0.00235075	683107	6	0.302817	0.00689318	431893	6	0.0297554	0.000824134	4261191	8	0.00258295	0.000617714	482703	5	0.0178074	0.00076725	719481	5	0.0223221
FSPYVFNGGTILAIAGEDFAIVASDTR		3	sp|P20618|PSB1_HUMAN	944.48	0.000303213	0.000951036	4713982	8	0.0282347	0.00191487	53346.9	7	0.0499367	0.00218716	10066	1	0.943466	0.787821	45129.3	5	0.978902	0.848455	10473	1	0.929534	0.769736	0	0	0.875989	0.753865	152212	8	0.272289	0.00485052	242001	8	0.00949793	0.000824134	3673.12	1	0.811531	0.579513	245617	8	0.0071879	0.00076725	2961032	8	0.00169107
FSSCGGGGGSFGAGGGFGSR	4 unknown (C+57.021464)	2	sp|P04264|K2C1_HUMAN	883.371	0.000727117	0.000951036	647982	6	0.525638	0.177043	2462670	8	0.0302139	0.00163727	2.0573e+06	8	0.0599055	0.00170079	21936698	8	0.0345126	0.00345153	1.23213e+06	8	0.333698	0.0159656	1.44484e+06	8	0.230483	0.0031875	3109716	8	0.0959548	0.00284659	98131.5	5	0.445788	0.14739	1.21226e+06	8	0.311245	0.0581988	117510	3	0.940205	0.789578	2.91922e+06	8	0.0406244
FSSSSGYGGGSSR		2	sp|P35527|K1C9_HUMAN	618.268	0.00832005	0.000951036	3.88987e+06	8	0.00377914	0.000678895	1.74138e+06	8	0.0135045	0.00103973	6859225	8	0.0159083	0.00105515	14153284	8	0.107905	0.00345153	1.00101e+06	8	0.166786	0.00290319	292950	8	0.198394	0.00115964	2.59227e+06	8	0.0988525	0.00284659	1.44238e+06	8	0.0112931	0.000824134	517054	8	0.038852	0.000617714	906450	8	0.0405289	0.00076725	159270	8	0.0826727
FSSVQLLGDLLFHISGVTGK		3	sp|Q92616|GCN1_HUMAN	706.725	0.00387574	0.000951036	519144	8	0.00165634	0.000678895	0	0	1	0.842073	0	0	1	0.820103	9702.84	1	0.903642	0.782362	0	0	1	0.847874	0	0	0.966352	0.816229	0	0	0.994842	0.833533	0	0	0.883602	0.718377	0	0	0.928498	0.742846	0	0	0.977353	0.817679	110282	7	0.0958928
FSTVAGESGSADTVR		2	sp|P04040|CATA_HUMAN	742.355	0.0129667	0.00123971	198806	5	0.36532	0.0777677	497151	5	0.41809	0.106248	391176	6	0.185394	0.00911787	654901	6	0.578937	0.223049	45683.2	2	0.889307	0.73068	123798	3	0.865246	0.740689	147025	4	0.83154	0.695796	321336	6	0.126627	0.00179754	100244	2	0.884309	0.706362	46738.2	2	0.89784	0.723198	574926	5	0.205605
FSVPAGIVIPSFQALTAR		2	sp|P04114|APOB_HUMAN	937.53	0.0701394	0.00391228	5.73741e+06	8	0.215249	0.0217032	8269542	8	0.0195556	0.00103973	14058590	8	0.0222765	0.00105515	152908240	8	0.219926	0.00397391	90106568	8	0.067764	0.00146271	5457954	8	0.214162	0.00235075	20540322	8	0.136484	0.00284659	20223482	8	0.0132709	0.000824134	299929792	8	0.0171591	0.000617714	4.13788e+06	7	0.044644	0.00076725	106511592	8	0.0137658
FSVVYAK		2	sp|P02765|FETUA_HUMAN	407.229	0.133259	0.00825535	1.70962e+06	7	0.134968	0.00861971	2.16743e+06	7	0.10395	0.00246064	2.27765e+06	7	0.126974	0.00510489	1.27409e+06	6	0.747554	0.563265	2.18454e+06	6	0.173751	0.00361449	597302	7	0.235489	0.0031875	1.16438e+06	6	0.503177	0.121232	836118	6	0.176854	0.0106092	4.31859e+06	6	0.0754849	0.00119432	532905	5	0.096945	0.00230821	2.28966e+06	7	0.0474864
FSYLPIQK		2	sp|P23229|ITA6_HUMAN	498.282	0.0571871	0.00299222	1.05181e+06	5	0.0397382	0.00191487	1.10979e+06	4	0.0713346	0.00246064	1.10675e+06	4	0.110971	0.00458343	251298	3	0.841671	0.716741	1.01694e+06	4	0.178785	0.00361449	114036	2	0.586511	0.321743	882678	6	0.232342	0.00350928	97427.3	1	0.530236	0.221864	1.42996e+06	4	0.13625	0.00403839	175585	2	0.368181	0.0849961	272708	3	0.319788
FTASAGIQVVGDDLTVTNPK		3	sp|P06733|ENOA_HUMAN	678.357	0.0053709	0.000951036	0	0	0.00204392	0.000678895	0	0	0.763076	0.479937	0	0	0.690896	0.393121	0	0	0.933784	0.811801	0	0	0.82991	0.660961	0	0	0.939873	0.802265	0	0	0.607063	0.293259	0	0	0.91978	0.760571	0	0	0.958889	0.765146	0	0	0.955664	0.800722	0	0	0.188319
FTDEEVDELYR		2	sp|P19105|ML12A_HUMAN,sp|O14950|ML12B_HUMAN	708.32	0.0107218	0.00123971	69827.5	5	0.855429	0.598884	40057.7	3	0.712929	0.416793	50582.9	3	0.650104	0.346069	260532	5	0.575452	0.217386	54374	4	0.576183	0.274071	16576.2	2	0.81663	0.682673	190038	4	0.448259	0.0614583	6694.5	1	0.85688	0.661473	964593	6	0.220214	0.0221739	41627.4	2	0.95039	0.797593	61785	3	0.843314
FTGSQPFGQGVEHATANK		3	sp|P07996|TSP1_HUMAN	625.971	0.000103053	0.000951036	3255677	8	0.00399221	0.000678895	4533701	8	0.00782094	0.00103973	3.73016e+06	8	0.00534299	0.00105515	3.3001e+06	8	0.201961	0.00397391	2.14186e+06	8	0.100968	0.00290319	1.26558e+06	7	0.116099	0.00115964	3.48099e+06	8	0.116281	0.00284659	356759	4	0.790681	0.525063	22908180	8	0.00157523	0.000617714	495847	6	0.530805	0.212831	867752	7	0.118578
FTITPPTAQVVGVLK		2	sp|P52907|CAZA1_HUMAN	785.964	0.0587245	0.00328055	195118	3	0.894274	0.672366	188722	4	0.753998	0.467953	169601	4	0.754714	0.498698	196161	3	0.994146	0.861407	101912	3	1	0.880759	7667.62	2	1	0.869489	326083	5	0.794918	0.645682	4973.65	1	1	0.817055	943664	5	0.609478	0.316962	47026.2	2	0.936229	0.78701	169360	3	0.861728
FTLPPLVFAAYQLAFR		3	sp|Q96QK1|VPS35_HUMAN	618.682	6.43584e-05	0.000951036	1.12373e+06	8	6.20351e-05	0.000678895	0	0	1	0.816446	0	0	0.88106	0.722425	0	0	0.936915	0.815841	0	0	1	0.858953	0	0	0.939565	0.801795	5381.52	1	0.853407	0.721101	127400	8	0.0089027	0.000824134	0	0	0.964908	0.770695	13146.8	2	1	0.846511	171357	7	0.060282
FTNIGPDTMR		2	sp|P02751|FINC_HUMAN	576.279	0.00175742	0.000951036	87362104	8	0.00339124	0.000678895	80513880	8	0.0103225	0.00103973	76039232	8	0.00788601	0.00105515	138683568	8	0.134149	0.00345153	120186224	8	0.0688771	0.00146271	18486138	8	0.111176	0.00115964	83863696	8	0.0832892	0.00284659	41883184	8	0.013461	0.000824134	285393152	8	0.00507595	0.000617714	66234356	8	0.0120227	0.00076725	85201120	8	0.00426104
FTQAGSEVSALLGR		2	sp|P06576|ATPB_HUMAN	718.381	0.013267	0.00123971	75927.1	3	0.899587	0.681622	94721	3	0.963996	0.783552	42240.7	2	0.980334	0.807743	91536.8	2	1	0.914345	41597.1	1	1	0.840103	36473.8	1	0.936219	0.799288	40514	3	0.902414	0.770513	5353.35	1	1	0.810006	94983.3	2	0.932612	0.745782	47661.9	2	0.970116	0.812392	173699	2	0.926427
FTQVTPTSLSAQWTPPNVQLTGYR		3	sp|P02751|FINC_HUMAN	898.129	9.13126e-05	0.000951036	642178	7	0.131363	0.00861971	96225.7	2	0.422881	0.109925	606814	8	0.011479	0.00105515	7607231	8	0.350221	0.0145127	2.68622e+06	8	0.0454668	0.00146271	233355	6	0.170688	0.00115964	613980	8	0.0601181	0.00176593	1.00086e+06	8	0.032329	0.000824134	19476006	8	0.000250418	0.000617714	95482.3	3	0.226055	0.0204298	4.63085e+06	8	0.0112493
FVDILTNWYVR		2	sp|P41252|SYIC_HUMAN	713.38	0.0183727	0.00130283	758913	6	0.0104475	0.00144972	14694.4	2	0.971404	0.790032	0	0	0.902748	0.758032	0	0	0.58238	0.228837	0	0	0.90432	0.74513	0	0	1	0.858544	13411.7	2	1	0.849394	4750.18	1	0.926223	0.764799	155864	5	0.991279	0.784798	11061.6	2	0.910816	0.753616	186019	6	0.334803
FVDTDIWNQYLEYQQSLLNESDGK		3	sp|Q9H993|ARMT1_HUMAN	969.122	0.0394239	0.00159651	142853	5	0.182391	0.0154347	0	0	1	0.834499	0	0	1	0.827399	5259.2	1	0.706461	0.486696	0	0	0.994184	0.829165	0	0	1	0.856669	0	0	1	0.866675	4392.69	1	0.376788	0.0965782	0	0	0.818037	0.595014	4974.66	1	1	0.850236	20507.3	2	0.766666
FVDVTEVVR		2	sp|A6NGU5|GGT3_HUMAN,sp|P36268|GGT2_HUMAN,sp|P19440|GGT1_HUMAN	532.293	0.0351937	0.00130283	195949	5	0.321097	0.0588128	197337	3	0.103867	0.00246064	158806	4	0.456043	0.129868	675494	3	0.773225	0.614826	280703	3	0.409659	0.0460939	211730	5	0.350205	0.0215476	238810	4	0.457114	0.0734613	240019	4	0.147841	0.00347721	46873.3	3	0.910154	0.724669	137552	3	0.145569	0.00483524	51998.1	3	0.913201
FVEGLPINDFSR		2	sp|P40925|MDHC_HUMAN	697.359	0.0133265	0.00123971	625607	5	0.167736	0.0133934	895390	5	0.114902	0.00246064	516402	5	0.199692	0.0101451	504476	3	0.748017	0.563651	335451	5	0.828221	0.658828	60028.2	3	0.86037	0.73119	918168	5	0.308934	0.0074342	101315	3	0.877934	0.710163	968931	6	0.0722011	0.00119432	177225	2	0.892259	0.708747	474635	3	0.861393
FVFDRPLPVSR		3	sp|P25786|PSA1_HUMAN	444.919	0.0281538	0.00130283	455546	4	0.111268	0.00672428	381416	4	0.133104	0.00418967	271535	4	0.522208	0.192345	90628.3	4	1	0.878581	10277.3	2	1	0.87772	73965	3	0.998032	0.828667	205897	4	0.520069	0.142439	302544	4	0.229254	0.0251965	157972	3	0.800317	0.559496	13854.5	1	0.909008	0.748678	140439	4	0.818208
FVFGTTPEDILR		2	sp|P07996|TSP1_HUMAN	697.869	0.00258292	0.000951036	6414195	8	0.052703	0.00223894	7505060	8	0.0293376	0.00163727	6169392	8	0.0538931	0.00170079	11944322	8	0.405415	0.0279668	6.77086e+06	8	0.202044	0.00439698	2.11102e+06	8	0.247396	0.0031875	5967939	8	0.452211	0.0656022	403281	5	0.301973	0.0576162	71850296	8	0.00408332	0.000617714	2.23675e+06	8	0.0492527	0.00076725	5871270	8	0.0561007
FVLALLDLFDSEDPR		2	sp|Q14738|2A5D_HUMAN	875.457	0.0806323	0.00409888	419820	3	0.0718828	0.00305193	15894.2	1	1	0.857301	18222.5	1	0.599286	0.286545	144616	1	0.43183	0.042004	24993	2	0.586857	0.289071	0	0	0.977517	0.819734	53557.3	1	0.520973	0.142439	93677.8	2	0.85314	0.64977	18950.2	1	0.560969	0.267568	105266	2	1	0.861504	368050	2	0.320549
FVSISDLLVPK		2	sp|P50395|GDIB_HUMAN	609.361	0.0566382	0.00299222	122133	2	0.898842	0.679354	86319	3	0.163518	0.00666932	100834	3	0.412039	0.0957202	53179.1	2	0.959779	0.834836	108557	3	0.63471	0.376405	43914.1	2	0.891277	0.767794	214125	3	0.574126	0.228733	11565.1	2	0.617493	0.307453	118588	3	1	0.816674	10943	2	0.926983	0.777367	90957.4	3	0.854319
FVTAIWNLLVTTGQEVK		3	sp|P55060|XPO2_HUMAN	640.359	0.0100769	0.00123971	696150	8	0.00293639	0.000678895	9657.38	2	0.68417	0.381276	0	0	0.95201	0.793148	0	0	0.960097	0.834836	0	0	0.671056	0.438025	0	0	0.728635	0.561525	0	0	0.915081	0.781613	54163.2	3	0.999043	0.798408	0	0	0.855121	0.67974	0	0	1	0.841489	170220	7	0.809014
FVTWIEGVMR		2	sp|P00747|PLMN_HUMAN	619.324	0.0295429	0.00130283	286359	4	0.148136	0.0106065	41070.2	3	1	0.819566	11298.4	1	0.933711	0.781297	105612	4	0.738572	0.54747	31793.8	2	1	0.852461	12584.1	1	0.958118	0.81193	25062.7	3	1	0.838724	7113.72	2	1	0.825565	624251	4	0.143368	0.00449618	17551.7	3	0.921102	0.771816	157193	4	0.387936
FVYHLSDLCK	9 unknown (C+57.021464)	3	sp|P01591|IGJ_HUMAN	427.881	0.0401293	0.00159651	49751772	8	0.0101194	0.000678895	51254524	8	0.0117908	0.00103973	44097020	8	0.0229246	0.00105515	40304900	8	0.427731	0.0389612	63777904	8	0.0757182	0.00146271	67917432	8	0.0956912	0.00115964	30132582	8	0.150237	0.00284659	10818191	8	0.0254224	0.000824134	58960416	8	0.0220754	0.000617714	18721748	8	0.0141006	0.00076725	88114104	8	0.0048023
FWEVISDEHGIDPAGGYVGDSALQLER		3	sp|Q9BUF5|TBB6_HUMAN	987.474	0.0254213	0.00130283	754809	8	0.0197442	0.00169039	507838	3	0.939281	0.755847	303869	4	0.888105	0.73508	1.29647e+06	5	0.915424	0.796833	536120	5	0.93606	0.7765	269931	3	0.816385	0.682673	584974	3	0.994983	0.8337	36752.5	2	0.830348	0.593694	1634884	4	0.860776	0.684663	194432	2	0.563993	0.251975	944706	6	0.828907
FYAYNPLAGGLLTGK		2	sp|Q8NHP1|ARK74_HUMAN,sp|O43488|ARK72_HUMAN	792.925	0.00252362	0.000951036	112965	3	0.875771	0.636455	96454	5	0.976093	0.795985	48101.8	3	1	0.847671	106006	3	1	0.915981	41684.8	2	1	0.867515	8032.69	1	1	0.83148	111244	6	0.467905	0.0841935	0	0	1	0.827692	125377	4	1	0.804783	7447.92	1	1	0.85878	74243.1	4	1
FYDANYDGKEYDPVEAR		3	sp|Q15555|MARE2_HUMAN	684.638	0.0364659	0.00130283	419346	4	0.805681	0.507246	400239	4	0.799675	0.52701	408719	4	0.862471	0.68364	143959	5	1	0.885067	166110	5	0.94003	0.781375	41976.8	1	0.934797	0.79735	637629	5	0.67257	0.426711	7752.82	2	0.874999	0.707354	867902	4	0.724597	0.445022	183856	3	0.904123	0.739757	117298	4	0.806703
FYEQFSK		2	sp|P07900|HS90A_HUMAN	474.727	0.114084	0.00735756	654726	3	0.214689	0.0217032	797697	3	0.0782442	0.00246064	830219	3	0.534017	0.207577	265243	3	1	0.888051	165834	3	0.577584	0.274509	88061.3	2	0.953309	0.810363	844483	3	0.544163	0.177467	77444	3	0.437866	0.141068	559218	3	0.117449	0.00230873	170139	3	0.510037	0.196039	160072	3	0.229907
FYFVGDEDLLEIIGNSK		2	sp|Q14204|DYHC1_HUMAN	979.991	0.00464365	0.000951036	2.96475e+06	8	0.0068453	0.000678895	92405.7	5	0.430516	0.116669	0	0	0.963316	0.800039	4965.21	1	1	0.888051	5088.69	1	1	0.878691	3951.95	1	1	0.831505	35009.1	3	1	0.884824	257042	7	0.0454905	0.00133221	5334.37	1	0.899007	0.71777	163568	6	0.184173	0.00995385	1.30868e+06	8	0.0213088
FYNELTEILVR		2	sp|Q8WUM4|PDC6I_HUMAN	698.877	0.076957	0.00391228	220963	5	0.200037	0.019279	5884.41	1	1	0.836942	0	0	1	0.825	58910.9	2	0.917249	0.798945	25912.1	4	1	0.872066	7454.19	1	0.966412	0.816229	32266.6	2	1	0.852958	18915.1	2	0.615657	0.307453	75008.8	3	1	0.809922	17102.8	3	1	0.843894	65906.9	3	1
FYNQVSTPLLR		2	sp|P19823|ITIH2_HUMAN	669.364	0.000963355	0.000951036	20092602	8	0.00360551	0.000678895	21268426	8	0.00918881	0.00103973	19303144	8	0.00290718	0.00105515	41484932	8	0.0837519	0.00345153	19940082	8	0.0311379	0.00146271	4.46719e+06	8	0.0742767	0.00115964	22227954	8	0.0573388	0.00176593	13733889	8	0.00689451	0.000824134	107064672	8	0.00204289	0.000617714	11319740	8	0.00835446	0.00076725	21708186	8	0.00196674
FYPEDVAEELIQDITQK		3	sp|P15311|EZRI_HUMAN	680.005	0.00015502	0.000951036	6447629	8	6.88388e-05	0.000678895	21928.7	2	0.985405	0.802514	108535	6	0.136113	0.00576638	5058	1	1	0.866952	3751.68	1	1	0.847054	0	0	1	0.830318	155125	7	0.189266	0.00284659	129993	5	0.130454	0.00240199	0	0	1	0.809888	511483	8	0.0154465	0.00076725	3.26966e+06	8	0.000557696
FYPEDVSEELIQDITQR		3	sp|P26038|MOES_HUMAN	694.672	0.00946339	0.00123971	1.15526e+06	7	0.0187549	0.00169039	0	0	0.793249	0.520069	3924.88	1	0.690185	0.391421	22765.6	3	1	0.884447	22989.6	2	0.827162	0.657335	0	0	0.791276	0.648834	18972.3	2	0.881609	0.750537	55692.3	2	0.869045	0.697229	18946.6	2	1	0.813154	5249.88	1	1	0.837974	439336	6	0.118923
FYPPDPAQLTEDITR		2	sp|P11171|EPB41_HUMAN	881.936	0.00383391	0.000951036	159496	4	0.947268	0.74392	208656	3	0.742181	0.453553	162452	2	1	0.823664	450452	5	0.868074	0.74725	7579.8	2	1	0.854215	16393.2	2	1	0.876911	27905.5	1	1	0.852113	18847.4	1	1	0.79912	400635	5	0.6576	0.369632	4916.55	1	0.897469	0.722357	961619	4	0.144578
GADFLVTEVENGGSLGSK		2	sp|P14618|KPYM_HUMAN	890.442	0.0239574	0.00130283	243641	6	0.475618	0.142576	14317.6	1	0.99528	0.811987	4835.86	1	0.688737	0.390484	142411	4	0.876543	0.75531	97947.9	4	1	0.847679	0	0	0.973623	0.818237	33273.2	2	0.944415	0.803348	4418	2	0.843331	0.621316	469970	6	0.736404	0.455222	26042.7	3	0.925317	0.775737	208939	4	0.810413
GADQAELEEIAFDSSLVFIPAEFR		3	sp|P12111|CO6A3_HUMAN	885.438	0.00230406	0.000951036	3.09237e+06	8	0.00134792	0.000678895	43447	2	1	0.841853	25730.2	2	0.979549	0.807223	40755	2	0.90588	0.784834	0	0	0.945024	0.785698	0	0	0.976853	0.819542	50431.8	3	0.950423	0.806271	94726.8	4	0.0349632	0.000824134	11172.6	3	0.852743	0.674981	137005	3	0.125219	0.00363737	1221062	8	0.0130027
GAGAFGYFEVTHDITK		2	sp|P04040|CATA_HUMAN	856.918	0.135092	0.00825535	51417	3	0.883746	0.652363	36747.1	1	0.776562	0.498245	17964.3	1	0.874003	0.706847	24727.9	4	1	0.887608	86048.6	4	0.910353	0.752035	213654	5	0.924204	0.791502	85526.6	1	0.905914	0.774775	10590.6	1	0.905669	0.750279	161333	4	0.752667	0.476634	0	0	0.854276	0.629315	125422	5	0.817159
GAGGEDLIMLDIYAIEELR		3	sp|P49588|SYAC_HUMAN	693.354	0.00420716	0.000951036	943772	7	0.00206277	0.000678895	4789.89	1	0.916511	0.72295	0	0	0.865398	0.687829	2365.72	1	0.914145	0.794856	7798.27	1	0.983305	0.82006	0	0	0.909867	0.780554	18974.7	1	0.832903	0.69783	26636.1	2	0.892414	0.733715	4414.31	1	0.937503	0.749512	8527.73	2	0.984925	0.825967	250458	7	0.045595
GAGSYTIMVLFADQATPTSPIR		3	sp|P21333|FLNA_HUMAN	766.06	0.00854248	0.000951036	595167	6	0.00720698	0.000678895	17431.5	2	0.911532	0.715861	72222.1	2	1	0.828753	141231	5	0.642399	0.354073	31397.3	3	0.883148	0.723382	44579.9	2	0.91324	0.783498	43397.9	3	0.733349	0.537928	27123.3	4	0.320997	0.0662935	183598	4	0.743612	0.466874	37682.4	2	0.981794	0.822625	254983	5	0.0335219
GAGTDDSTLVR		2	sp|P20073|ANXA7_HUMAN	546.27	0.0529533	0.00243809	947340	8	0.302725	0.0497018	548360	6	0.786001	0.512784	1677282	8	0.382599	0.0744683	227916	4	0.983394	0.85352	623608	5	0.871108	0.709189	88608.8	4	0.853526	0.725862	925643	7	0.689645	0.463091	6984.53	1	0.875999	0.709002	1.21874e+06	7	0.220111	0.0221739	108157	4	1	0.837543	283097	4	0.865816
GAGTDEGCLIEILASR	8 unknown (C+57.021464)	2	sp|P09525|ANXA4_HUMAN	831.412	0.0658952	0.00391228	58746.1	4	0.931203	0.727907	23496.7	3	0.84695	0.60858	31572.2	4	0.769681	0.523921	0	0	0.74722	0.562523	46810.1	5	0.815946	0.640828	7257.84	1	0.943556	0.804777	50094.6	5	0.787671	0.634066	0	0	0.877391	0.709567	1.1445e+06	6	0.784588	0.535659	0	0	0.93024	0.781088	10917.5	2	0.899121
GAGTGGLGLAVEGPSEAK		2	sp|P21333|FLNA_HUMAN	785.907	0.000125278	0.000951036	15084688	8	0.000352496	0.000678895	17420572	8	0.0032543	0.00103973	16284353	8	0.000696639	0.00105515	6152712	8	0.0658318	0.00345153	4049629	8	0.0458161	0.00146271	3.12492e+06	8	0.0567606	0.00115964	14884649	8	0.0169883	0.00176593	945741	8	0.0443284	0.00133221	14503848	8	0.000743621	0.000617714	3.08717e+06	8	0.0120555	0.00076725	2770956	8	0.0097328
GAGTNEDALIEILTTR		2	sp|P12429|ANXA3_HUMAN	837.439	0.00606059	0.000951036	26374.2	2	1	0.798047	22935.6	2	0.876247	0.655715	4777.32	1	0.871285	0.700795	357045	4	0.668251	0.414789	61290.1	1	0.892422	0.732164	27782.9	2	0.901451	0.776417	32406.7	5	0.848766	0.715304	11832.4	1	0.888764	0.727648	351006	8	0.0112716	0.000617714	65820.4	1	0.908699	0.747997	448173	3	0.940983
GALQNIIPASTGAAK		2	sp|P04406|G3P_HUMAN	706.399	0.00231499	0.000951036	15965496	8	0.000881457	0.000678895	17541156	8	0.0477708	0.00218716	14368734	8	0.00955007	0.00105515	5352904	8	0.760275	0.589336	6.89754e+06	8	0.102203	0.00290319	3010340	7	0.521365	0.19052	21979712	8	0.0834713	0.00284659	3.73876e+06	8	0.0288953	0.000824134	14028849	8	0.00718445	0.000617714	3.40959e+06	8	0.0303183	0.00076725	7122147	8	0.0415558
GAMGIMLVYDITNEK		2	sp|P61006|RAB8A_HUMAN,sp|Q92930|RAB8B_HUMAN	827.913	0.00924586	0.000951036	1.61568e+06	6	0.0666648	0.0026571	0	0	0.937169	0.752221	0	0	0.952185	0.793279	74141.9	2	0.745112	0.559157	26580.6	3	0.908352	0.750058	0	0	0.906954	0.779428	1005112	2	0.901397	0.77025	23427.6	2	0.854012	0.65323	45941.8	2	0.94383	0.753903	20461.3	1	0.979725	0.819624	417311	6	0.254808
GAQAAIVVYDITNTDTFAR		3	sp|P51148|RAB5C_HUMAN	676.013	0.00150319	0.000951036	503202	6	0.000814291	0.000678895	66015.4	1	0.851767	0.615322	10495.9	1	0.8069	0.584416	613270	4	1	0.871532	175041	2	0.930654	0.770163	51363.2	1	0.862348	0.734476	101916	2	0.899082	0.769722	35426.3	2	0.873035	0.703997	1.39294e+06	4	0.87495	0.697416	38454.2	1	0.935222	0.785649	584900	4	0.799083
GASDTYVTYLIR		2	sp|Q12913|PTPRJ_HUMAN	679.851	0.0238609	0.00130283	38547.5	3	0.651919	0.292388	42218.9	2	0.465437	0.143306	20165.6	2	0.339772	0.0498127	19445.7	2	0.987654	0.856009	79078.1	4	0.342048	0.017827	54899.5	2	0.746553	0.588286	283169	5	0.315001	0.0074342	10243.8	1	0.42803	0.132684	138651	3	0.472732	0.18719	44469.9	3	0.592591	0.285464	2395.5	1	0.617552
GATQQILDEAER		2	sp|P78371|TCPB_HUMAN	665.834	0.0790013	0.00409888	0	0	0.777974	0.456569	0	0	0.52549	0.195254	0	0	0.407811	0.0934376	0	0	0.877371	0.756987	0	0	0.815703	0.640425	0	0	0.598648	0.344898	0	0	0.549279	0.185104	0	0	0.833299	0.600302	0	0	0.483721	0.194532	0	0	0.81538	0.566016	0	0	0.760946
GATTSPGVYELSSR		2	sp|Q9Y6R7|FCGBP_HUMAN	712.854	0.00808444	0.000951036	109187416	8	0.0300288	0.00191487	125245584	8	0.0191851	0.00103973	109975736	8	0.0152565	0.00105515	213023200	8	0.107126	0.00345153	37891128	8	0.0711634	0.00146271	28192526	8	0.0931388	0.00115964	41868896	8	0.087061	0.00284659	34493412	8	0.0142594	0.000824134	42725416	8	0.0249154	0.000617714	59188192	8	0.0347574	0.00076725	104530512	8	0.0198555
GAVGALLVYDIAK		2	sp|Q15907|RB11B_HUMAN	645.377	0.00121994	0.000951036	2014631	7	0.00172502	0.000678895	103941	6	0.115734	0.00246064	32631.4	3	0.554341	0.223595	33219.2	3	0.7031	0.484676	46669.8	4	1	0.852623	4991.76	1	0.91148	0.782635	85434.4	5	0.255005	0.00418628	108624	5	0.0820202	0.00133221	377794	5	0.148655	0.00449618	11527.7	2	0.882311	0.679911	353225	7	0.022401
GAYPLSIEPIGVR		2	sp|P00450|CERU_HUMAN	686.385	0.00199552	0.000951036	11516354	8	0.00245699	0.000678895	12480337	8	0.0105889	0.00103973	10459729	8	0.00530428	0.00105515	27913940	8	0.118295	0.00345153	6472679	8	0.0459039	0.00146271	6133448	8	0.0546724	0.00115964	7811677	8	0.0562507	0.00176593	4.9167e+06	8	0.00769988	0.000824134	46374944	8	0.00336986	0.000617714	8627502	8	0.00795655	0.00076725	10317984	8	0.00337575
GCEVVPDVNVSGQK	2 unknown (C+57.021464)	2	sp|Q86UX7|URP2_HUMAN	744.362	0.0113855	0.00123971	17332360	8	0.0575797	0.00223894	19211002	8	0.0314941	0.00163727	21283168	8	0.0268227	0.00170079	6.59491e+06	7	0.801698	0.666587	10992974	8	0.213574	0.00481481	3233178	7	0.695843	0.51848	14503727	8	0.197045	0.00284659	2.40493e+06	7	0.254226	0.0363874	17220748	8	0.0287919	0.000617714	3.73051e+06	7	0.174653	0.0074636	3.60115e+06	7	0.261371
GCITIIGGGDTATCCAK	2 unknown (C+57.021464),15 unknown (C+57.021464),14 unknown (C+57.021464)	2	sp|P00558|PGK1_HUMAN	877.897	0.0363619	0.00130283	559784	4	0.753946	0.422966	703230	7	0.115456	0.00246064	618025	6	0.172588	0.00795344	571632	4	0.945712	0.825405	201839	3	0.852705	0.685885	26136.6	3	0.976776	0.819542	423943	4	0.547117	0.179705	23349	2	0.973678	0.788861	1144317	7	0.111002	0.00230873	25042.8	3	1	0.842302	128918	4	0.851354
GDDTPLHLAASHGHR		3	sp|Q13418|ILK_HUMAN	528.594	0.000572414	0.000951036	431255	3	0.141451	0.00992683	655726	4	0.0496644	0.00218716	729060	3	0.371862	0.0657491	331368	5	0.737151	0.542769	348962	3	0.317276	0.0123177	47963	2	0.591933	0.328854	699195	5	0.169825	0.00284659	32601.9	2	0.802442	0.540061	788791	5	0.0203358	0.000617714	98431.5	2	0.476711	0.16509	130480	2	0.720575
GDELADSALEIFK		2	sp|Q15582|BGH3_HUMAN	704.354	0.0762255	0.00391228	40810	3	0.867687	0.62081	57791.4	3	0.359171	0.0733321	11244.4	2	1	0.846035	201401	5	0.719856	0.515039	155170	4	0.361526	0.0231356	15330.5	2	0.943188	0.804406	27117	4	0.935977	0.79439	0	0	1	0.819104	445412	4	0.235604	0.0297441	4584.39	1	0.923032	0.774462	443540	5	0.125642
GDFSSANNR		2	sp|P02671|FIBA_HUMAN	484.215	0.0151268	0.00123971	13281735	8	0.00768827	0.000678895	3.10288e+06	8	0.068823	0.00218716	15717700	8	0.0437922	0.00170079	41961016	8	0.255242	0.00500889	15004800	8	0.0816684	0.00276766	7863717	8	0.108453	0.00115964	7.46011e+06	8	0.198087	0.00284659	3.79754e+06	8	0.032186	0.000824134	34281384	8	0.00924967	0.000617714	18400886	8	0.0342089	0.00076725	11750628	8	0.00609584
GDFSSANNRDNTYNR		3	sp|P02671|FIBA_HUMAN	577.587	0.0185883	0.00130283	240216720	8	0.00783628	0.000678895	328108224	8	0.00660067	0.00103973	353383552	8	0.0131985	0.00105515	394809760	8	0.0910448	0.00345153	306561184	8	0.0566596	0.00146271	183759488	8	0.125376	0.00115964	323600192	8	0.0891189	0.00284659	26166032	8	0.0185368	0.000824134	406598080	8	0.0143483	0.000617714	336292288	8	0.0212292	0.00076725	353122656	8	0.0320649
GDGSPSPEYTLFR		2	sp|P50895|BCAM_HUMAN	713.336	0.0265467	0.00130283	148236	5	0.855094	0.597897	137587	5	0.31915	0.0520784	130873	5	0.476865	0.1457	957948	8	0.613792	0.291047	396917	7	0.320255	0.0123177	103913	4	0.913961	0.784156	285711	6	0.26623	0.00418628	38893.9	2	0.86124	0.674698	597450	7	0.588742	0.29378	42447.4	2	1	0.837437	403784	6	0.989715
GDLENAFLNLVQCIQNKPLYFADR	13 unknown (C+57.021464)	3	sp|P07355|ANXA2_HUMAN	946.813	0.000424372	0.000951036	2.00694e+06	8	0.008197	0.000678895	25357.4	1	0.954112	0.77323	5925.73	1	0.89433	0.745939	0	0	0.854618	0.733006	0	0	0.963942	0.800453	0	0	0.860889	0.732099	5767.94	1	0.979753	0.824176	5323.83	1	0.884248	0.71911	0	0	0.91556	0.728268	132615	5	0.18617	0.00995385	736437	8	0.00434391
GDLGIEIPAEK		2	sp|P14618|KPYM_HUMAN	571.309	0.00357187	0.000951036	6.23966e+06	8	0.00360586	0.000678895	7.17479e+06	8	0.0112211	0.00103973	5.66878e+06	8	0.0177984	0.00105515	1.92636e+06	8	0.341099	0.0137508	3308065	8	0.0969119	0.00290319	562409	7	0.421149	0.0601884	8823036	8	0.106008	0.00284659	1.07763e+06	8	0.0319159	0.000824134	6.30776e+06	8	0.00666784	0.000617714	1.53594e+06	7	0.0412552	0.00076725	1.16418e+06	7	0.0788587
GDLPFVVPR		2	sp|P35579|MYH9_HUMAN	500.285	0.129566	0.00825535	194006	6	0.408639	0.10346	198755	4	0.425686	0.113469	220207	5	0.496691	0.163725	608980	6	0.80379	0.669328	20211	2	1	0.834318	0	0	0.900583	0.776417	70075.7	6	0.979616	0.824176	0	0	0.876216	0.709002	264433	6	0.611598	0.320034	7454.57	1	0.987912	0.828646	38938.1	1	0.879408
GDPLGTEGGLDASNTER		2	sp|Q12913|PTPRJ_HUMAN	844.89	0.110254	0.00665872	78236.9	3	0.936924	0.732697	74379.2	5	0.812195	0.550278	5665.73	3	0.8487	0.655477	72858	4	0.986053	0.854865	84811.2	5	0.771061	0.586222	69436.8	3	0.704503	0.531689	356475	7	0.517756	0.139412	6284.4	1	0.887331	0.725001	72420.7	5	0.852555	0.674981	15187.3	2	0.824533	0.581151	77038.4	3	0.845113
GDSPASSKPISINYR		2	sp|P02751|FINC_HUMAN	796.407	2.86645e-06	0.000951036	9600517	8	9.49543e-06	0.000678895	14024240	8	0.000540676	0.00103973	14399154	8	7.59109e-05	0.00105515	23871040	8	0.0143455	0.00345153	20644394	8	0.00757462	0.00146271	1.94863e+06	6	0.441591	0.0784034	12805985	8	0.00439207	0.00176593	5504698	8	0.00537892	0.000824134	53294000	8	3.79542e-05	0.000617714	11888344	8	0.000819069	0.00076725	12379739	8	0.00015614
GDTLLQALDLLPLLIQTVEK		3	sp|Q92616|GCN1_HUMAN	731.763	0.0280122	0.00130283	108904	4	0.825763	0.54218	18963.4	3	0.815584	0.555147	0	0	0.570789	0.248099	5858.06	1	0.840415	0.716206	0	0	0.878093	0.717536	0	0	0.689921	0.507428	7716.51	1	0.834332	0.700277	8820.34	1	0.850546	0.639788	0	0	0.844344	0.657176	0	0	0.618692	0.31241	283098	7	0.0674537
GDTVIDGWQWLINDTLR		2	sp|Q9BTW9|TBCD_HUMAN	1001.51	0.00876417	0.000951036	230771	7	0.297257	0.0466548	7159.62	1	1	0.860794	9724.78	2	0.992501	0.812201	0	0	1	0.888051	0	0	1	0.878809	0	0	1	0.837098	0	0	1	0.87227	0	0	1	0.815499	0	0	0.932061	0.745471	9287.11	1	0.870967	0.657732	85623	5	0.378949
GDYPLEAVR		2	sp|P14618|KPYM_HUMAN	510.261	0.0166977	0.00130283	0	0	0.0709446	0.00305193	0	0	0.0299828	0.00163727	0	0	0.14115	0.00619824	0	0	0.451294	0.0564424	0	0	0.219142	0.00481481	0	0	0.818445	0.684907	0	0	0.266603	0.00485052	0	0	0.176636	0.0106092	0	0	0.0767305	0.00119432	0	0	0.305857	0.0549807	0	0	0.839773
GEAGVPAEFSIWTR		2	sp|O75369|FLNB_HUMAN	760.381	0.0758515	0.00391228	326500	6	0.128358	0.00861971	198484	4	0.539592	0.210064	36443.4	2	1	0.817518	301747	5	0.85673	0.735584	166224	3	0.727444	0.521137	26315.3	3	0.980883	0.821203	166964	5	0.381383	0.0231579	31837.3	1	0.949529	0.777357	335748	3	0.636066	0.349617	181116	4	0.137508	0.00428897	126011	3	0.788593
GEAIEAILAALEVVSEPFR		3	sp|Q13200|PSMD2_HUMAN	672.033	1.97128e-05	0.000951036	1.03946e+06	8	0.00654942	0.000678895	246143	8	0.00319819	0.00103973	4911.54	1	0.794468	0.566786	38576.9	4	0.861997	0.739071	11229	2	0.961164	0.798331	0	0	0.847466	0.722113	226322	8	0.0385312	0.00176593	503351	8	0.000983641	0.000824134	70085	3	0.572781	0.280245	79888	8	0.033181	0.00076725	2.91028e+06	8	0.000101848
GEAQVWTQLLR		2	sp|P08514|ITA2B_HUMAN	650.854	0.0158583	0.00123971	2054918	8	0.00824103	0.000678895	2189062	8	0.0361536	0.00163727	1.35802e+06	8	0.087363	0.00310126	863044	6	0.820619	0.692353	1.70998e+06	8	0.260492	0.0051816	227178	6	0.544594	0.227816	4220678	8	0.0904501	0.00284659	255685	6	0.052845	0.00133221	4.9237e+06	8	0.0560779	0.000617714	223303	5	0.634154	0.332809	331952	6	0.128828
GECVPGEQEPEPILIPR	3 unknown (C+57.021464)	2	sp|P02760|AMBP_HUMAN	960.48	0.0556806	0.00299222	6.0782e+06	8	0.152118	0.0108579	7.03544e+06	8	0.019286	0.00103973	5849938	8	0.0297784	0.00170079	28494916	8	0.229237	0.00397391	23838658	8	0.113305	0.00290319	11111552	8	0.16414	0.00115964	11036066	8	0.148489	0.00284659	2.8261e+06	8	0.0168507	0.000824134	29411148	8	0.0153554	0.000617714	11890568	8	0.032248	0.00076725	11605974	8	0.0305888
GELSGHFEDLLLAIVNCVR	17 unknown (C+57.021464)	3	sp|P12429|ANXA3_HUMAN	714.705	0.0580733	0.00299222	25047.6	3	0.026945	0.00169039	0	0	0.849971	0.612555	0	0	0.960341	0.798116	0	0	0.769848	0.608209	0	0	0.868558	0.706933	0	0	0.793034	0.652505	0	0	0.864211	0.735011	0	0	0.860952	0.67458	0	0	1	0.815066	0	0	0.986064	0.827193	13015.2	2	1
GETGDDGRDGVGSEGR		3	sp|P12111|CO6A3_HUMAN	521.893	0.0779783	0.00409888	231929	7	0.46113	0.133755	20276.8	2	0.99447	0.811322	285200	6	0.844708	0.649502	329718	8	0.606727	0.274572	103281	6	0.283252	0.00660243	0	0	0.937991	0.800378	23465.4	3	1	0.842269	158876	7	0.173227	0.0095481	253630	4	0.842052	0.651381	174080	6	0.0702459	0.00076725	42450.4	4	0.411872
GETGPAGPAGPVGPVGAR		2	sp|P02452|CO1A1_HUMAN	773.902	0.0376151	0.00130283	287726	5	1	0.805084	490766	6	0.794452	0.522081	388663	4	0.85591	0.671362	835676	7	0.349547	0.0145127	109726	3	0.954663	0.792778	36265.1	1	0.967418	0.816229	24895	1	0.913165	0.78071	74889.3	1	0.930119	0.767408	860603	7	0.0449364	0.000617714	23007.6	1	0.936526	0.78701	2.27978e+06	8	0.0409922
GEVFNELVGK		2	sp|P05556|ITB1_HUMAN	546.29	0.113902	0.00735756	1.02005e+06	8	0.0557835	0.00223894	1.09218e+06	7	0.121411	0.00302995	1.13629e+06	7	0.0683135	0.00245998	454902	6	0.992175	0.859861	1.42161e+06	7	0.173327	0.00361449	157169	3	0.852564	0.724844	1603408	7	0.347003	0.0123059	218030	5	0.397133	0.109911	1.83812e+06	7	0.0517322	0.000617714	248902	5	0.467269	0.160362	454290	5	0.836382
GEVQAMLGQSTEELR		2	sp|P02649|APOE_HUMAN	824.404	5.98253e-06	0.000951036	148502784	8	5.17235e-05	0.000678895	165574160	8	0.000417139	0.00103973	120683648	8	0.000116231	0.00105515	154440320	8	0.010132	0.00345153	653433600	8	0.0108136	0.00146271	35325152	8	0.014571	0.00115964	394502752	8	0.00541205	0.00176593	37448028	8	0.000821346	0.000824134	676927232	8	0.000306434	0.000617714	100605848	8	0.000855732	0.00076725	262691040	8	0.000402172
GEWTCIAYSQLR	5 unknown (C+57.021464)	2	sp|P02751|FINC_HUMAN	742.354	0.00342358	0.000951036	22864884	8	0.00200809	0.000678895	26728154	8	0.00865944	0.00103973	14866112	8	0.00552303	0.00105515	52513152	8	0.107809	0.00345153	52755320	8	0.0450718	0.00146271	4.00093e+06	8	0.09886	0.00115964	22267604	8	0.0654333	0.00176593	7.70445e+06	8	0.00839174	0.000824134	173828736	8	0.00717546	0.000617714	26513744	8	0.010837	0.00076725	30322914	8	0.00859671
GEWTCKPIAEK	5 unknown (C+57.021464)	3	sp|P02751|FINC_HUMAN	440.22	0.0183573	0.00130283	27770528	8	0.0244087	0.00169039	32301822	8	0.0166359	0.00103973	36922264	8	0.298504	0.0342483	39935380	8	0.220901	0.00397391	46004952	8	0.119008	0.00290319	2376387	8	0.410855	0.050365	17522610	8	0.245461	0.00350928	12595742	8	0.0472642	0.00133221	100200048	8	0.102249	0.00179165	25374232	8	0.0306027	0.00076725	26156728	8	0.0222338
GEYVLLEAALTDLR		2	sp|Q9UGT4|SUSD2_HUMAN	781.925	0.018623	0.00130283	900684	6	0.131117	0.00861971	5956.77	1	0.872932	0.650778	0	0	0.81148	0.590579	30532.7	2	0.914297	0.795332	9208.41	1	0.858391	0.693224	0	0	1	0.8562	205698	3	0.71545	0.50695	7915.27	2	0.222304	0.0228949	17082.7	2	0.85167	0.673663	11490.2	1	0.35823	0.0794691	184377	6	0.136232
GFEPTLEALFGK		2	sp|P04114|APOB_HUMAN	654.845	0.00239508	0.000951036	68682648	8	0.00194002	0.000678895	95554984	8	0.00643697	0.00103973	72928144	8	0.00526151	0.00105515	364598944	8	0.115461	0.00345153	289372928	8	0.032324	0.00146271	35336932	8	0.055242	0.00115964	179179264	8	0.0592591	0.00176593	24866624	8	0.00514667	0.000824134	548795264	8	0.00403114	0.000617714	79645488	8	0.00558035	0.00076725	339424000	8	0.00171017
GFFLLVEGGR		2	sp|P05186|PPBT_HUMAN	547.803	0.021295	0.00130283	280123	6	0.0304496	0.00191487	11299.1	2	1	0.84206	8632.13	1	1	0.821206	93095.8	3	0.681349	0.434925	42298.1	2	1	0.874285	34662.1	4	1	0.83148	30426.9	2	0.921491	0.784992	22613.9	4	1	0.812372	218769	3	1	0.817634	11752.5	2	1	0.861471	28528.8	4	1
GFGTDEQAIIDCLGSR	12 unknown (C+57.021464)	2	sp|P50995|ANX11_HUMAN	869.907	0.00397623	0.000951036	5747.21	2	0.852706	0.593042	0	0	0.950433	0.769831	6635.08	1	0.995132	0.813089	142478	5	0.453566	0.0585305	0	0	0.863153	0.699136	3126.92	1	0.818659	0.684907	10577.3	2	0.941378	0.800837	0	0	0.870523	0.699646	612619	7	0.00996072	0.000617714	5000.04	1	1	0.839841	48479.2	4	0.583259
GFGTDEQAIVDVVANR		2	sp|P20073|ANXA7_HUMAN	845.923	0.00558032	0.000951036	293651	8	0.193434	0.0164472	7217.01	1	0.943387	0.761191	8616.22	1	0.942253	0.787229	8220.21	1	0.974782	0.84574	15452.7	2	0.880023	0.719126	0	0	0.913445	0.784118	19037.9	3	1	0.83849	0	0	0.885385	0.721436	445358	8	0.0460772	0.000617714	0	0	0.911129	0.755014	64324.3	4	0.76127
GFLLDGDFFVAASLATTLTK		3	sp|P53618|COPB_HUMAN	696.373	0.0123006	0.00123971	620365	7	0.00696265	0.000678895	0	0	1	0.829097	8539.45	1	1	0.818245	0	0	0.53913	0.159989	0	0	1	0.844759	0	0	1	0.853251	0	0	1	0.86651	114959	5	0.0122006	0.000824134	0	0	0.601535	0.307778	105781	6	0.0140977	0.00076725	454612	6	0.0102286
GFLLLASLR		2	sp|P07996|TSP1_HUMAN	495.311	0.00406878	0.000951036	2850873	8	0.00259644	0.000678895	944470	7	0.0219582	0.00103973	797642	7	0.0124974	0.00105515	1.42986e+06	7	0.220189	0.00397391	510170	7	0.134293	0.00290319	194863	5	0.324393	0.00889077	696626	7	0.140999	0.00284659	186587	5	0.0767506	0.00133221	10018387	8	0.00618774	0.000617714	221868	6	0.147837	0.00483524	1.0104e+06	7	0.0294099
GFPTIYFSPANK		2	sp|P30101|PDIA3_HUMAN	671.346	0.0373534	0.00130283	444979	6	0.219095	0.0225067	498725	6	0.127113	0.00302995	408948	6	0.118927	0.00510489	396909	5	0.62169	0.305729	113604	3	0.715937	0.504531	152471	4	0.647519	0.432471	189836	4	0.764789	0.593057	4757.25	1	0.853311	0.650525	544161	5	0.579768	0.287619	131007	4	0.37387	0.0873399	145445	2	0.836466
GFSLDEATNLNGGLLR		2	sp|P19827|ITIH1_HUMAN	838.934	0.0571142	0.00299222	16748	2	0.804987	0.505857	0	0	0.978236	0.798158	0	0	0.901244	0.755178	846424	8	0.46779	0.0682223	67174.8	4	0.506122	0.156525	0	0	0.878726	0.755592	6441.1	1	0.906363	0.775099	16041.5	3	0.870136	0.698731	1.73528e+06	8	0.026474	0.000617714	0	0	0.845478	0.615016	194705	6	0.492837
GFSSGSAVVSGGSR		2	sp|P35908|K22E_HUMAN	627.807	0.00077487	0.000951036	29565756	8	0.000435685	0.000678895	37524616	8	0.0126187	0.00103973	42355940	8	0.00638765	0.00105515	3.73327e+06	8	0.333487	0.0128011	3.97464e+06	8	0.063107	0.00146271	1164853	8	0.337404	0.0154654	8640403	8	0.0839301	0.00284659	5811304	8	0.0127083	0.000824134	188582	6	0.623694	0.332169	1.89821e+06	8	0.0876345	0.00230821	594888	7	0.26347
GFTIPEAFR		2	sp|O00299|CLIC1_HUMAN	519.274	0.0571125	0.00299222	1.83917e+06	7	0.0453052	0.00191487	2.1069e+06	7	0.0576998	0.00218716	2.00843e+06	7	0.0869937	0.00310126	1.18736e+06	7	0.678524	0.429364	1.21657e+06	8	0.258103	0.0051816	506365	6	0.215659	0.00235075	3.18581e+06	7	0.223288	0.00350928	415850	7	0.113004	0.00179754	2.62807e+06	7	0.0596913	0.000617714	365954	6	0.214445	0.0176702	615225	6	0.202631
GFTPLYMAAQENHLEVVK		3	sp|P16157|ANK1_HUMAN,sp|Q12955|ANK3_HUMAN	683.015	0.000619855	0.000951036	50126.7	2	0.905979	0.690772	54672.5	2	0.775224	0.495995	10197.6	2	0.853378	0.667195	55941.4	3	0.966718	0.838488	5890.47	2	0.512911	0.170369	3993.91	2	0.922549	0.790884	68807.7	3	0.894303	0.765841	9415.29	2	0.878291	0.710163	425099	3	0.845707	0.660599	84577.6	2	0.89273	0.709876	163446	3	0.71741
GFVEPDHYVVVGAQR		2	sp|P02786|TFR1_HUMAN	836.926	0.0376354	0.00130283	23468.4	3	0.875145	0.635027	17280.8	2	0.932608	0.743264	0	0	0.991965	0.812053	44931.1	1	1	0.908756	55013.5	3	0.78128	0.601631	0	0	1	0.830243	947407	8	0.250754	0.00418628	0	0	0.868382	0.695755	279664	2	0.95325	0.761207	9956.25	1	0.891316	0.705613	15736.8	2	0.910612
GFYPSDIAVEWESNGQPENNYK		3	sp|P01861|IGHG4_HUMAN,sp|P01857|IGHG1_HUMAN	848.715	0.0696904	0.00391228	714779	4	0.462323	0.135037	223542	3	0.632716	0.322211	403333	6	0.0648328	0.00170079	1.61746e+06	6	0.495321	0.0953612	1.40439e+06	7	0.156341	0.00290319	288817	3	0.317837	0.00690394	227611	3	0.57986	0.239586	298063	5	0.0839071	0.00133221	6608537	8	0.0136107	0.000617714	243446	2	0.906014	0.741649	2.51877e+06	5	0.121643
GGEGTGYFVDFSVR		2	sp|P04196|HRG_HUMAN	745.849	0.1447	0.00905829	70545	4	0.829233	0.548121	48315.5	2	0.827844	0.575817	6367.63	2	0.749417	0.491273	556763	6	0.726872	0.524658	116546	3	0.852601	0.685868	10595.7	1	0.773593	0.623984	61811.9	3	0.78835	0.635663	12693	2	0.9783	0.790278	784355	5	0.281028	0.0452063	21340.3	1	0.962226	0.807092	222094	5	0.72035
GGETAQSADPQWEQLNNK		2	sp|P05546|HEP2_HUMAN	986.953	0.0430897	0.00159651	20453.2	3	0.962345	0.757739	65133.3	3	1	0.855463	7240.39	4	0.887159	0.733845	443042	4	0.819422	0.69084	307566	7	0.7029	0.486709	60359.5	2	1	0.879052	158108	4	0.966521	0.816542	7826.57	1	1	0.842192	779592	8	0.103196	0.00179165	84453.5	4	0.998651	0.835632	111502	5	0.97149
GGETSEMYLIQPDSSVKPYR		3	sp|P02675|FIBB_HUMAN	753.032	7.46058e-05	0.000951036	335772320	8	0.00010158	0.000678895	335509216	8	0.000116432	0.00103973	264277216	8	4.38439e-05	0.00105515	1330500864	8	0.0181381	0.00345153	797954176	8	0.0202037	0.00146271	556004608	8	0.0114291	0.00115964	582195008	8	0.00971006	0.00176593	44043336	8	0.000608647	0.000824134	732051392	8	0.000800619	0.000617714	598723712	8	0.00035862	0.00076725	932696000	8	0.00135243
GGSASTWLTAFALR		2	sp|P01031|CO5_HUMAN	719.378	0.0103063	0.00123971	80788.2	6	0.816558	0.52764	24379.5	2	1	0.860592	4946.84	1	1	0.844154	277056	7	0.557735	0.18976	32095.7	3	1	0.877171	5711.82	1	1	0.847565	27651.3	3	1	0.847618	4514.3	1	1	0.843122	1.73961e+06	8	0.00539656	0.000617714	11333.6	2	0.984637	0.825684	180108	6	0.579367
GGSGGGGSISGGGYGSGGGSGGR		2	sp|P35908|K22E_HUMAN	871.378	1.7458e-05	0.000951036	2.56011e+06	8	0.000215781	0.000678895	4.55384e+06	8	0.00476156	0.00103973	4436952	8	0.00141533	0.00105515	6.15491e+06	8	0.00930886	0.00345153	495215	8	0.173406	0.00361449	969597	8	0.0846169	0.00115964	1.5726e+06	8	0.0643169	0.00176593	356618	7	0.34349	0.0767419	92900.3	3	0.735485	0.453953	187204	5	0.792311	0.534752	47211.1	4	1
GGSGGSYGGGGSGGGYGGGSGSR		2	sp|P35527|K1C9_HUMAN	896.367	4.43062e-06	0.000951036	6326994	8	6.29418e-05	0.000678895	8937646	8	0.0124492	0.00103973	6.58495e+06	8	0.00281691	0.00105515	36056880	8	0.00613713	0.00345153	4.00257e+06	8	0.0236414	0.00146271	2.08704e+06	8	0.0576883	0.00115964	10697043	8	0.013028	0.00176593	1.07728e+06	8	0.0116677	0.000824134	77990.3	5	0.0123745	0.000617714	1.15419e+06	8	0.00837474	0.00076725	1.91823e+06	8	0.00945911
GGSISGGGYGSGGGK		2	sp|P35908|K22E_HUMAN	599.278	0.0478772	0.00186076	589375	7	0.240566	0.0276945	212566	7	0.39611	0.0920144	250477	5	0.696221	0.399069	187857	3	1	0.864196	131988	2	0.991753	0.826335	95890.7	1	0.967244	0.816229	60749.5	1	1	0.842477	156894	6	0.2195	0.0215196	730875	4	0.902786	0.719551	107052	3	0.886535	0.694477	84148.6	4	0.883076
GGSTSYGTGSETESPR		2	sp|P02671|FIBA_HUMAN	786.842	0.00151987	0.000951036	2906202112	8	0.00225625	0.000678895	4344481792	8	0.00177905	0.00103973	4415501312	8	0.00137478	0.00105515	8142679552	8	0.0367076	0.00345153	6235764224	8	0.0339569	0.00146271	3013836800	8	0.0443418	0.00115964	5262272000	8	0.0387999	0.00176593	622472448	8	0.00329134	0.000824134	8920701952	8	0.00125851	0.000617714	6107209728	8	0.00618769	0.00076725	6331860992	8	0.0039083
GGTPSAFDR		2	sp|Q01813|PFKAP_HUMAN,sp|P17858|PFKAL_HUMAN	454.217	0.125948	0.00790606	0	0	0.364233	0.0777677	0	0	0.94834	0.767458	0	0	0.901623	0.755933	0	0	0.965045	0.837178	0	0	0.935305	0.775004	0	0	0.898986	0.775425	0	0	0.943554	0.802448	0	0	0.891001	0.730296	0	0	0.578723	0.286916	0	0	0.722426	0.424145	0	0	0.925906
GGVNDNFQGVLQNVR		2	sp|P07996|TSP1_HUMAN	808.911	0.000146224	0.000951036	5217535	8	0.00125368	0.000678895	5.85933e+06	8	0.00109535	0.00103973	4.98827e+06	8	0.000708558	0.00105515	5.27214e+06	8	0.0471269	0.00345153	3.91669e+06	8	0.0258306	0.00146271	1.42341e+06	8	0.053631	0.00115964	3988822	8	0.0245946	0.00176593	219463	5	0.0406498	0.00133221	39317452	8	0.00132197	0.000617714	961429	8	0.0286508	0.00076725	1.69278e+06	8	0.0181278
GGYFDEFGIIR		2	sp|P11413|G6PD_HUMAN	637.314	0.0269111	0.00130283	156446	5	0.0654222	0.00223894	83263.4	5	0.0381353	0.00163727	69370.5	4	0.925514	0.777357	74531	2	1	0.864693	32624.4	3	1	0.867899	0	0	0.93111	0.794232	135684	5	0.160069	0.00284659	7673.83	1	0.896132	0.739804	277706	5	0.195508	0.0104675	19293.4	2	0.9683	0.811317	58827.6	3	0.891826
GGYTLVSGYPK		2	sp|P02790|HEMO_HUMAN	571.298	0.0237878	0.00130283	5091402	5	0.033254	0.00191487	6486438	5	0.0430236	0.00163727	5.87953e+06	5	0.0672571	0.00245998	4.44676e+06	5	0.257393	0.00500889	1.6421e+06	5	0.173908	0.00361449	1.40532e+06	5	0.21056	0.00235075	2.69508e+06	5	0.404014	0.0307826	4393388	5	0.0309336	0.000824134	12077259	5	0.0168721	0.000617714	1.35312e+06	5	0.0697028	0.00076725	3.29405e+06	5	0.0903484
GHAADVFEAYTQLLTEMVLR		3	sp|Q5T4S7|UBR4_HUMAN	755.384	0.00673843	0.000951036	439539	6	0.0025194	0.000678895	4620.9	1	0.937978	0.753762	5489.6	1	0.913581	0.768311	4773.19	1	0.914531	0.795437	0	0	0.970721	0.807269	0	0	0.834535	0.705812	5613.02	1	0.921526	0.784992	0	0	0.94702	0.776601	5390.38	1	0.974409	0.775173	0	0	0.961501	0.806725	103789	4	0.067661
GHAAPILYAVWAEAGFLAEAELLNLR		3	sp|P29401|TKT_HUMAN	932.501	1.09956e-05	0.000951036	632094	6	0.160835	0.0124888	57766.3	6	0.00484068	0.00103973	5978.68	1	0.859537	0.679065	6248.6	1	0.647333	0.365635	0	0	0.916958	0.757745	0	0	0.857002	0.73017	0	0	0.964573	0.81506	153588	8	0.00415944	0.000824134	0	0	0.959537	0.76648	41325.8	4	0.741544	0.451889	695814	8	0.00692634
GHFSISIPVK		2	sp|P01023|A2MG_HUMAN	542.811	0.00339087	0.000951036	705627712	8	0.00438327	0.000678895	924153472	8	0.00827348	0.00103973	864619264	8	0.00846291	0.00105515	823729024	8	0.13027	0.00345153	726966528	8	0.0463838	0.00146271	390458976	8	0.0685612	0.00115964	724188672	8	0.0773333	0.00284659	406387712	8	0.00930092	0.000824134	1240876032	8	0.0062846	0.000617714	315300352	8	0.0107472	0.00076725	1056214144	8	0.00573967
GHLFLQTDQPIYNPGQR		3	sp|P0C0L4|CO4A_HUMAN	662.006	0.00108821	0.000951036	2.36858e+06	8	0.0046775	0.000678895	2.37299e+06	8	0.0123089	0.00103973	2.00133e+06	8	0.0122307	0.00105515	10463358	8	0.0814624	0.00345153	3.26184e+06	8	0.100888	0.00290319	2647083	8	0.137242	0.00115964	1559821	8	0.204404	0.00284659	1450345	8	0.0130739	0.000824134	24348910	8	0.00465394	0.000617714	2.69773e+06	8	0.0115499	0.00076725	2.54716e+06	8	0.00801714
GHMLENHVER		3	sp|P19827|ITIH1_HUMAN	407.865	0.109706	0.00665872	179957	5	0.236882	0.0266248	7176.56	1	0.972693	0.791097	168612	3	0.873865	0.705888	203360	5	0.834415	0.709636	20810	1	0.974377	0.810463	6508.78	1	0.873305	0.751139	28471.1	2	0.830469	0.695796	102774	4	0.271767	0.0431368	34397.5	3	0.989084	0.784043	80869.4	2	0.962549	0.807676	29532.7	1	0.850847
GHTPTQPGALNQR		3	sp|P98160|PGBM_HUMAN	459.572	0.0424501	0.00159651	100435	3	0.906276	0.691269	198951	6	0.175886	0.00719807	831750	3	0.563799	0.238175	132695	4	0.972601	0.845694	72531	3	0.891453	0.731831	23303.9	3	1	0.83148	64820.3	4	0.612842	0.299483	8122.84	1	0.766577	0.488809	208981	6	0.253782	0.0335078	103079	3	0.458372	0.152668	76634.2	4	0.0891262
GHYTEGAELVDAVLDVVR		3	sp|Q9BUF5|TBB6_HUMAN	648.334	0.00349369	0.000951036	926506	8	0.0118708	0.00169039	105628	8	0.0330321	0.00163727	18011.3	3	0.872543	0.703906	49467.1	5	0.986138	0.854865	45783.8	6	1	0.845643	73058.3	1	0.966746	0.816229	43054.8	4	0.947323	0.804805	190846	7	0.0111855	0.000824134	120899	7	0.120667	0.00230873	81080	7	0.129202	0.00363737	298292	7	0.0186231
GHYTEGAELVDSVLDVVR		3	sp|P07437|TBB5_HUMAN,sp|P68371|TBB4B_HUMAN,sp|Q13509|TBB3_HUMAN	653.665	2.16454e-05	0.000951036	16182301	8	2.05707e-05	0.000678895	1.05361e+06	8	0.00122923	0.00103973	211510	8	0.00807351	0.00105515	584823	8	0.157093	0.00397391	443481	8	0.0878642	0.00276766	0	0	0.94096	0.803369	661018	8	0.0374577	0.00176593	2.66441e+06	8	0.00105112	0.000824134	690258	8	0.00562154	0.000617714	956318	8	0.0033733	0.00076725	5561954	8	0.000205029
GIAIDWVAGNVYWTDSGR		2	sp|Q07954|LRP1_HUMAN	990.484	0.0302542	0.00130283	805319	8	0.0363075	0.00191487	11534	1	0.869051	0.642524	9909.96	1	0.88135	0.723531	71654.8	3	0.910281	0.790515	244472	2	0.832268	0.664237	1155.52	1	0.775892	0.62559	118400	2	0.930201	0.793167	35219	2	0.849793	0.636721	242746	4	0.90214	0.719288	51097.6	1	0.89544	0.718131	191541	7	0.251765
GIDIQAVNVVINFDFPK		2	sp|P26196|DDX6_HUMAN	945.012	0.0414641	0.00159651	922261	7	0.0212865	0.00169039	44397.6	5	1	0.866201	8022.38	1	0.919429	0.772184	13090.3	2	1	0.873033	9994.43	2	1	0.835014	10285.7	1	1	0.834564	31765.9	2	0.998103	0.83472	20078.4	2	0.602033	0.292471	20286.8	1	0.871233	0.694317	20046	2	0.651807	0.349438	297218	6	0.188231
GIDPFSLDALSK		2	sp|P40227|TCPZ_HUMAN	631.835	0.00318002	0.000951036	48213.4	2	0.100591	0.00568985	37039.1	3	0.26986	0.0347507	46363	1	0.996902	0.813522	128679	2	1	0.873033	23050.8	2	0.750482	0.558325	0	0	1	0.847565	79258.6	4	0.323395	0.00797883	4911.88	1	1	0.827042	50137.7	3	0.835525	0.638094	5974.03	1	1	0.84436	36366.7	2	0.828938
GIDVQQVSLVINYDLPTNR		3	sp|P60842|IF4A1_HUMAN,sp|Q14240|IF4A2_HUMAN	715.383	0.000303357	0.000951036	4.39011e+06	8	0.000716254	0.000678895	119607	3	0.504289	0.17921	2.86345e+06	2	0.771561	0.527123	236871	4	0.760735	0.59037	175328	3	0.792432	0.614933	130280	4	0.751275	0.595834	1.60876e+06	5	0.36182	0.0154215	409023	7	0.00834232	0.000824134	2.71015e+06	6	0.352956	0.0874846	95870.4	5	0.0300758	0.00076725	1847154	8	0.00292348
GIISALLVPPETEEAK		2	sp|P04114|APOB_HUMAN	833.967	0.00532213	0.000951036	296690208	8	0.00589359	0.000678895	388851200	8	0.00500504	0.00103973	287621600	8	0.0025691	0.00105515	794495552	8	0.0785715	0.00345153	1155801472	8	0.0453862	0.00146271	145149408	8	0.0602978	0.00115964	742036864	8	0.0416897	0.00176593	102986144	8	0.00539878	0.000824134	1118852736	8	0.00772592	0.000617714	435614048	8	0.0105991	0.00076725	913465920	8	0.00859042
GILAADESTGSIAK		2	sp|P04075|ALDOA_HUMAN	666.854	0.000817563	0.000951036	10175681	8	0.00910871	0.000678895	12095773	8	0.0301331	0.00163727	10119783	8	0.00780313	0.00105515	4030648	8	0.789791	0.645208	3377804	8	0.201674	0.00439698	2049427	8	0.378478	0.0310385	12864373	8	0.256885	0.00418628	1.91214e+06	8	0.0289808	0.000824134	10294054	8	0.0123636	0.000617714	2.97958e+06	8	0.165237	0.0054999	3.13763e+06	8	0.143988
GILEYLTVAEVVETMEDLVTYTK		3	sp|P18206|VINC_HUMAN	872.784	0.00141305	0.000951036	308389	3	0.0488175	0.00191487	0	0	0.899959	0.694189	5052.33	1	0.867117	0.690349	0	0	0.866314	0.744654	0	0	0.995394	0.830832	0	0	0.926235	0.791808	0	0	0.959528	0.810799	32480.6	1	0.049118	0.00133221	0	0	0.709536	0.427076	21063.2	1	0.578754	0.268211	256729	4	0.0370609
GILFVGSGVSGGEEGAR		2	sp|P52209|6PGD_HUMAN	796.407	0.0164593	0.00130283	612978	2	0.870339	0.625655	1985594	3	0.255387	0.0311716	1.31274e+06	2	0.196386	0.00955269	2.86646e+06	2	0.978815	0.848233	1.2715e+06	2	0.634321	0.376173	904696	2	0.726251	0.559243	0	0	0.291386	0.00631693	274924	2	0.597276	0.289239	7572422	2	0.434815	0.150802	408969	2	0.213453	0.0176702	3.28228e+06	2	0.606448
GILSGTSDLLLTFDEAEVR		3	sp|P18206|VINC_HUMAN	679.356	0.0148748	0.00123971	319392	5	0.00538067	0.000678895	0	0	0.834771	0.590244	4710.66	1	0.776707	0.538317	0	0	0.867514	0.74725	0	0	0.74249	0.544347	0	0	0.893678	0.77005	0	0	0.589372	0.258302	15250.1	1	0.856254	0.660023	43400.6	2	0.804981	0.566205	5397.14	1	0.91809	0.767546	113106	3	0.10943
GILTVDELLAIR		2	sp|P13473|LAMP2_HUMAN	656.895	0.00541054	0.000951036	766347	8	0.00238726	0.000678895	0	0	1	0.852117	0	0	0.891162	0.740896	0	0	0.908572	0.78797	0	0	0.894586	0.734647	0	0	0.940029	0.802401	0	0	0.850604	0.71858	15996.1	1	0.975117	0.789308	5752.85	1	0.955521	0.76305	5387.3	1	1	0.83904	190399	5	0.0280154
GIPEFWLTVFK		2	sp|P55209|NP1L1_HUMAN	668.869	0.0140931	0.00123971	194188	6	0.0570348	0.00223894	5310.85	1	0.992376	0.809886	0	0	0.893676	0.744023	34717.4	1	0.89758	0.775968	14730.5	1	1	0.838905	0	0	0.909607	0.780554	13381.3	1	0.92523	0.788204	5428.59	1	1	0.8307	154847	3	0.943735	0.753848	16662	1	1	0.867006	79847.6	3	0.940397
GISGEQSTEGSFPLR		2	sp|Q14766|LTBP1_HUMAN	782.884	0.0892142	0.00483519	18762.9	1	0.939935	0.73581	53076.2	2	0.735602	0.44611	26203.9	2	0.869463	0.69666	0	0	0.964287	0.836344	0	0	0.89529	0.734647	184503	1	0.915056	0.785074	50660.8	3	0.901821	0.77025	9354.8	1	0.859546	0.670632	532225	2	0.0212257	0.000617714	9526.24	1	0.907765	0.746715	26012.9	2	0.854663
GISPVPINLR		2	sp|Q05193|DYN1_HUMAN,sp|P50570|DYN2_HUMAN	533.324	0.0359494	0.00130283	0	0	0.221864	0.0230436	0	0	0.883489	0.667266	0	0	0.715611	0.434386	0	0	0.763416	0.595733	0	0	0.768448	0.581542	0	0	0.771889	0.622673	0	0	0.729837	0.533383	0	0	0.840168	0.614108	0	0	0.847116	0.664518	0	0	0.850593	0.624201	0	0	0.843803
GISQEQMNEFR		2	sp|P12814|ACTN1_HUMAN	669.809	0.0710664	0.00391228	826161	3	0.407943	0.102634	904074	3	0.128848	0.00302995	774708	3	0.616176	0.308589	446487	3	1	0.89022	95566.4	2	0.876843	0.715829	199634	3	0.858205	0.73017	58831.8	2	0.634264	0.34754	7592.55	1	0.825367	0.583037	366899	3	0.882042	0.70454	73706.4	3	0.824774	0.582162	108915	1	0.842209
GISQEQMQEFR		2	sp|O43707|ACTN4_HUMAN	676.817	0.141065	0.00865261	0	0	0.832724	0.554462	0	0	0.763582	0.480955	0	0	0.858871	0.676933	0	0	0.921838	0.799349	0	0	0.685783	0.458813	0	0	0.641136	0.419666	0	0	0.885152	0.75645	0	0	0.852696	0.648947	0	0	0.716578	0.434049	0	0	0.825303	0.582899	0	0	0.841042
GIVDQSQQAYQEAFEISK		3	sp|P63104|1433Z_HUMAN	681.001	0.0355433	0.00130283	6905.41	1	0.977839	0.768354	0	0	1	0.834896	12082.3	1	0.852316	0.664959	10334.7	1	0.914537	0.795437	7928.35	1	0.844446	0.678327	0	0	0.794573	0.654928	0	0	0.987801	0.829341	0	0	0.875555	0.708316	67698.3	2	0.941007	0.751456	0	0	0.982254	0.822871	0	0	0.535087
GIVDQSQQAYQEAFEISKK		3	sp|P63104|1433Z_HUMAN	723.699	0.00275753	0.000951036	1144547	8	0.00456458	0.000678895	1.21331e+06	8	0.00952969	0.00103973	1.16612e+06	8	0.00809402	0.00105515	981885	8	0.140182	0.00345153	409792	8	0.265086	0.0051816	104327	1	0.994524	0.827514	1.01386e+06	8	0.0637381	0.00176593	31891.6	1	0.892189	0.733148	2.79347e+06	8	0.00608523	0.000617714	117430	7	0.934097	0.784443	777765	8	0.0311159
GIWLEAGK		2	sp|Q9Y490|TLN1_HUMAN	437.245	0.0561202	0.00299222	2160463	5	0.0302224	0.00191487	2.23956e+06	5	0.0477189	0.00218716	1866071	5	0.0768659	0.00245998	574096	5	0.515468	0.113344	516189	5	0.226978	0.00481481	255573	5	0.385607	0.0374962	2.0548e+06	5	0.307205	0.0074342	39065	3	0.890158	0.729325	1.55309e+06	5	0.0596463	0.000617714	337983	4	0.115352	0.00363737	370324	4	0.153455
GIYETPAGTILYHAHLDIEAFTMDR		3	sp|P00966|ASSY_HUMAN	945.465	0.151196	0.00990577	0	0	0.078107	0.00343899	0	0	1	0.815262	0	0	0.879893	0.720927	0	0	0.910089	0.790319	0	0	0.85359	0.686752	0	0	0.883637	0.760117	0	0	0.837298	0.701197	0	0	0.626215	0.316014	0	0	0.689111	0.406468	0	0	0.978988	0.819624	0	0	0.76941
GKLDVQFSGLTK		2	sp|P21333|FLNA_HUMAN	646.864	0.00285797	0.000951036	1.71118e+06	8	0.0676664	0.0026571	2.75136e+06	8	0.0746866	0.00246064	2344826	8	0.0498607	0.00170079	1.52927e+06	7	0.839573	0.715523	418694	7	0.506238	0.156525	1.31622e+06	6	0.798336	0.657759	1.70232e+06	7	0.576017	0.232863	330127	4	0.823554	0.579412	2.57738e+06	8	0.183993	0.00999621	244189	6	0.803933	0.55029	529764	6	0.75898
GLAEDIENEVVQITWNR		3	sp|Q15029|U5S1_HUMAN	662.669	0.0126678	0.00123971	0	0	0.00636127	0.000678895	0	0	0.843208	0.601649	0	0	0.874122	0.707318	0	0	0.883639	0.764357	0	0	0.968379	0.804472	0	0	0.747787	0.590573	0	0	0.846544	0.714184	0	0	0.880609	0.714453	0	0	0.930044	0.743598	0	0	0.984985	0.825967	0	0	0.854298
GLAFTDVDVDSIK		2	sp|P02751|FINC_HUMAN	690.356	0.00385572	0.000951036	1661681	8	0.00901089	0.000678895	2.11312e+06	8	0.0152098	0.00103973	1653314	8	0.0933339	0.00310126	5395135	8	0.101785	0.00345153	4.79039e+06	8	0.0583859	0.00146271	534467	5	0.895293	0.770989	831884	8	0.275272	0.00485052	1.05234e+06	8	0.0160432	0.000824134	12123426	8	0.0036263	0.000617714	1.0925e+06	8	0.0129754	0.00076725	3.73327e+06	8	0.0105204
GLAGAVSELLR		2	sp|Q9Y490|TLN1_HUMAN	543.319	0.000429507	0.000951036	8953640	8	0.00126173	0.000678895	8945298	8	0.00183621	0.00103973	7468255	8	0.00180348	0.00105515	5625547	8	0.0490788	0.00345153	4954933	8	0.0338446	0.00146271	2.22972e+06	8	0.0610615	0.00115964	16351293	8	0.0233025	0.00176593	956537	7	0.00796899	0.000824134	16818284	8	0.00224176	0.000617714	2338497	8	0.00683499	0.00076725	2.6062e+06	8	0.00320916
GLDLNGGPDDPLQQTGQLFGGLVR		3	sp|P02730|B3AT_HUMAN	823.091	0.0260262	0.00130283	864461	4	0.860261	0.607693	131704	2	1	0.823615	42353.6	2	0.898948	0.752754	204057	4	0.989501	0.857191	169051	3	0.812602	0.635682	214324	2	0.93123	0.794232	78762.1	3	0.968182	0.817384	52001	3	0.540211	0.227566	420451	3	0.687294	0.406027	29044	2	0.8379	0.599419	1.29107e+06	8	0.218393
GLEEGQAQAGQCPSLEGR	12 unknown (C+57.021464)	2	sp|Q9Y6C2|EMIL1_HUMAN	943.937	0.0550656	0.00299222	22001.1	4	1	0.794991	160389	6	0.679038	0.37853	114356	5	0.640841	0.338063	181626	5	0.644626	0.357506	102198	4	1	0.837321	24734.2	1	0.932582	0.795504	180582	7	0.856658	0.726569	8316.03	2	0.907006	0.75109	1.10405e+06	7	0.0286985	0.000617714	12313.1	1	0.902312	0.735571	9925.32	1	0.828586
GLEPGQEYNVLLTAEK		2	sp|P24821|TENA_HUMAN	880.957	0.000789811	0.000951036	3444815	8	0.00194159	0.000678895	4.23443e+06	8	0.00301287	0.00103973	3.38409e+06	8	0.00197003	0.00105515	11089760	8	0.0647794	0.00345153	3.84485e+06	8	0.0450438	0.00146271	5750107	8	0.0514321	0.00115964	3.76951e+06	8	0.054541	0.00176593	1.21865e+06	8	0.00566898	0.000824134	6.20532e+06	8	0.00175023	0.000617714	12822424	8	0.00528637	0.00076725	4.69444e+06	8	0.00188133
GLEQLLVGGSHLK		3	sp|P12109|CO6A1_HUMAN	450.93	0.13132	0.00825535	509699	6	0.220175	0.0225067	355573	4	0.622767	0.31122	373190	5	0.263545	0.0226827	505144	6	1	0.875912	1.24477e+06	7	0.248291	0.0051816	284636	4	0.600772	0.348875	308806	5	0.703637	0.490278	338433	4	0.13226	0.00295307	471156	4	0.598017	0.303376	486464	6	0.0983741	0.00230821	1.09762e+06	6	0.0565828
GLEWMGIIYPGDSDTR		2	sp|A0A0C4DH38|HV551_HUMAN	905.427	0.00119374	0.000951036	640294	8	0.0569952	0.00223894	598981	8	0.0125995	0.00103973	216576	8	0.0716536	0.00245998	7.78914e+06	8	0.0710282	0.00345153	1.85397e+06	8	0.0534217	0.00146271	1.06876e+06	5	0.108965	0.00115964	1.10691e+06	8	0.13157	0.00284659	367824	8	0.0466392	0.00133221	13381601	8	0.00184023	0.000617714	203986	8	0.0417955	0.00076725	9860343	8	0.00183015
GLEWVANIK		2	sp|P01780|HV307_HUMAN	515.29	0.0058038	0.000951036	64476780	8	0.0068714	0.000678895	71024040	8	0.00615573	0.00103973	52059636	8	0.00718957	0.00105515	46364908	8	0.131807	0.00345153	139555872	8	0.0531152	0.00146271	59913164	8	0.0641714	0.00115964	52573728	8	0.0669599	0.00176593	24081198	8	0.00895088	0.000824134	130583472	8	0.0105316	0.000617714	29848934	8	0.0119962	0.00076725	65622544	8	0.00866607
GLFIIDDK		2	sp|Q06830|PRDX1_HUMAN	460.758	0.0716078	0.00391228	225471	5	0.247736	0.029449	233906	5	0.162749	0.00666932	178082	5	0.219812	0.0123715	166139	5	0.829616	0.704037	64935.2	4	0.798752	0.619483	5032.84	2	0.889055	0.766618	151153	5	0.492905	0.110347	45996.5	2	1	0.849357	154300	4	0.517047	0.226604	10862.5	2	0.926275	0.777367	62103.1	4	0.769446
GLGTDEDAIISVLAYR		2	sp|P09525|ANXA4_HUMAN	846.944	0.000660795	0.000951036	1.06452e+06	8	0.000665397	0.000678895	10453.7	2	0.954788	0.774379	0	0	0.936677	0.783444	1366.33	1	1	0.911266	8975.82	1	0.945248	0.785698	0	0	0.951514	0.810045	21641.3	2	1	0.860999	35735.7	3	0.477708	0.172407	79244.6	3	0.97137	0.774127	5432.2	1	0.949669	0.796814	378208	7	0.220241
GLGTDEDSLIEIICSR	14 unknown (C+57.021464)	2	sp|P07355|ANXA2_HUMAN	889.435	0.104551	0.00620909	42972.9	4	0.621267	0.262622	0	0	0.898399	0.690924	0	0	0.785338	0.552387	38870.7	4	0.990564	0.85847	16442	3	0.721885	0.512489	0	0	1	0.829495	5827.9	1	0.76818	0.5968	0	0	0.614093	0.307265	55873.5	7	0.98861	0.783441	10084.4	2	0.861754	0.640454	16139.7	2	0.768427
GLGTDEESILTLLTSR		3	sp|P08758|ANXA5_HUMAN	568.972	0.0734551	0.00391228	248036	4	0.0241964	0.00169039	0	0	0.913622	0.719019	0	0	0.917433	0.7711	5072.06	1	0.731582	0.531893	0	0	0.975727	0.812108	0	0	0.863829	0.736798	0	0	0.849176	0.715939	9014.08	1	0.867208	0.693511	0	0	0.969043	0.772871	0	0	0.923528	0.774837	64780.1	2	1
GLHLNMALVLSNFSTLTLLLGQR		3	sp|P07099|HYEP_HUMAN	837.809	0.0951049	0.00528034	357256	5	0.891817	0.668057	0	0	1	0.850308	0	0	1	0.855778	0	0	0.979617	0.849067	0	0	1	0.882873	0	0	0.986236	0.823602	0	0	1	0.871982	8519.81	1	0.0980203	0.00179754	4990.42	1	1	0.789232	6836.08	1	0.725465	0.429657	133240	2	0.135677
GLIAEAAQLGPVGGVFNLAVVLR		3	sp|P49327|FAS_HUMAN	755.442	0.000419169	0.000951036	0	0	0.0122252	0.00169039	0	0	0.963622	0.783216	0	0	0.947616	0.789368	0	0	0.743462	0.55649	0	0	1	0.860792	0	0	0.954652	0.810363	0	0	1	0.857909	0	0	0.119142	0.00179754	0	0	0.976418	0.776741	0	0	0.044972	0.00076725	0	0	0.00520016
GLIDEVNQDFTNR		2	sp|P02671|FIBA_HUMAN	760.871	0.000382391	0.000951036	1309443072	8	0.00234266	0.000678895	1561913728	8	0.000727742	0.00103973	1199963136	8	0.00411081	0.00105515	6955977728	8	0.031985	0.00345153	3239266304	8	0.0515342	0.00146271	2013578624	8	0.0389529	0.00115964	2356663808	8	0.0381819	0.00176593	195083376	8	0.00101817	0.000824134	7727908864	8	0.00135771	0.000617714	2954126080	8	0.00172022	0.00076725	6218259968	8	0.0779568
GLKPGVVYEGQLISIQQYGHQEVTR		3	sp|P02751|FINC_HUMAN	933.831	4.33791e-06	0.000951036	378708	7	0.850456	0.590697	299734	7	0.46958	0.14724	272185	7	0.312191	0.0367571	12843832	8	0.0210433	0.00345153	1752333	8	0.0913111	0.00276766	40154.1	4	0.734324	0.569271	509276	6	0.614204	0.301542	11361.9	2	0.898454	0.743291	32916922	8	0.00086928	0.000617714	31461.2	4	1	0.846511	4.57589e+06	8	0.00159843
GLLRATTAALLLEAQAATGFLVDPVR		3	sp|Q15149|PLEC_HUMAN	889.845	0.0781213	0.00409888	2257686	8	0.102877	0.00600969	71778.8	1	0.943861	0.761559	0	0	0.861398	0.682086	10007.4	1	0.924501	0.799919	10150.6	1	0.843148	0.677416	0	0	0.937398	0.800292	6494.42	1	0.848845	0.715323	314956	6	0.0840259	0.00133221	11074.9	1	0.736856	0.455222	96398.1	4	0.865758	0.647731	994899	5	0.293077
GLNLTEDTYKPR		3	sp|Q08380|LG3BP_HUMAN	469.581	0.00120064	0.000951036	624674	4	0.00711957	0.000678895	853314	4	0.0502549	0.00218716	722238	5	0.0119776	0.00105515	1.24716e+06	4	0.632376	0.325786	1.4855e+06	5	0.142226	0.00290319	311949	3	0.174599	0.00115964	913832	4	0.105245	0.00284659	304307	4	0.10722	0.00179754	702470	4	0.0287706	0.000617714	718229	4	0.0253803	0.00076725	1.15259e+06	4	0.00688263
GLNTIPLFVQLLYSPIENIQR		3	sp|P35222|CTNB1_HUMAN	810.125	0.0303141	0.00130283	159151	3	0.0216369	0.00169039	0	0	1	0.846103	0	0	1	0.825303	16820.2	1	0.945687	0.825405	0	0	1	0.868103	0	0	1	0.859824	6295.01	1	0.929587	0.792943	7137.43	2	0.737808	0.447741	0	0	0.923278	0.736866	7695.19	1	0.797135	0.542514	127681	2	0.0254297
GLPAPIEK		2	sp|P01859|IGHG2_HUMAN	412.747	0.0601665	0.00354498	109621440	8	0.0152415	0.00169039	158297744	8	0.0378573	0.00163727	150549296	8	0.0645785	0.00170079	99770600	8	0.255776	0.00500889	90679720	8	0.122043	0.00290319	76084376	8	0.132028	0.00115964	31242360	8	0.310824	0.0074342	40611568	8	0.031999	0.000824134	390235200	8	0.0296448	0.000617714	43491220	8	0.0453347	0.00076725	154775696	8	0.0170985
GLPDNISSVLNK		2	sp|Q16851|UGPA_HUMAN	628.846	0.13451	0.00825535	23538.8	2	1	0.797043	9179.74	1	1	0.835535	12299.2	2	0.95573	0.796616	83203.5	3	0.999656	0.863757	5915.27	1	0.964656	0.801225	14350.7	1	1	0.842418	22199.2	3	1	0.836969	23413.7	1	0.847755	0.632718	317816	2	0.861666	0.68645	9646.65	1	0.984703	0.825863	15673	1	1
GLPNVVTSAISLPNIR		2	sp|Q92954|PRG4_HUMAN	825.981	0.0381618	0.00130283	162673	4	0.491622	0.155318	499506	7	0.177807	0.00768709	357890	8	0.27077	0.0252846	8707675	8	0.573498	0.217081	1.18767e+06	8	0.0968109	0.00290319	93844.4	4	0.360757	0.0248322	649104	7	0.325027	0.00797883	45887.9	4	0.104178	0.00179754	62180712	8	0.0365905	0.000617714	165703	5	0.116037	0.00363737	1.02162e+06	8	0.0181497
GLQYAAQEGLLALQSELLR		3	sp|P18428|LBP_HUMAN	691.716	0.0025253	0.000951036	34725.8	3	0.798147	0.495011	0	0	0.896034	0.687313	0	0	0.899265	0.753321	117807	5	0.426806	0.0381458	4990.93	1	0.966881	0.803385	0	0	0.919918	0.788493	0	0	0.952502	0.807504	16684.8	2	0.911109	0.753745	13091.6	1	0.96562	0.771208	0	0	0.897974	0.723826	66459.4	3	0.150121
GLRPSCPNSQSPVK	6 unknown (C+57.021464)	3	sp|P04275|VWF_HUMAN	509.596	0.0525508	0.00243809	127703256	8	0.020922	0.00169039	157499152	8	0.0589846	0.00218716	204402768	8	0.0586756	0.00170079	69529696	8	0.369608	0.0178519	127512680	8	0.113891	0.00290319	32805204	8	0.174142	0.00115964	34999512	8	0.303222	0.00689318	115030112	8	0.0563904	0.00133221	69398120	8	0.0563158	0.000617714	84734608	8	0.0416081	0.00076725	75011416	8	0.0213478
GLTSVINQK		2	sp|P07195|LDHB_HUMAN	480.28	0.0278769	0.00130283	2.71796e+06	6	0.0835884	0.00384325	3.36702e+06	6	0.045055	0.00163727	3.50205e+06	6	0.113945	0.00510489	437070	6	0.709453	0.493344	524749	6	0.43253	0.0621847	333917	6	0.50864	0.173435	2.94312e+06	6	0.394418	0.028874	534209	6	0.0708479	0.00133221	1.49804e+06	6	0.0644852	0.00119432	271561	6	0.369803	0.0858901	555260	6	0.144679
GLVAVITGGASGLGLATAER		2	sp|Q99714|HCD2_HUMAN	907.013	0.00467187	0.000951036	1.44682e+06	8	0.00558388	0.000678895	73215.8	4	1	0.834239	38261.8	1	0.94528	0.788731	121080	6	0.746634	0.561037	61966.2	6	0.824846	0.654296	6816.77	2	0.898269	0.775425	70478.6	3	0.947416	0.804805	133221	6	0.0758531	0.00133221	207101	5	0.539023	0.247561	4816.15	1	0.881053	0.678603	718777	7	0.0759853
GLVEPVDVVDNADGTQTVNYVPSR		3	sp|P21333|FLNA_HUMAN	848.757	0.000133674	0.000951036	821533	8	0.228495	0.0249811	368115	7	0.121563	0.00302995	372935	6	0.8314	0.626131	2.09496e+06	8	0.0720595	0.00345153	735607	8	0.181762	0.00361449	265758	7	0.187571	0.00115964	442145	6	0.760979	0.58801	43718.6	3	0.877565	0.710163	4.56491e+06	8	0.00192146	0.000617714	47824.9	4	0.871797	0.660054	1.32822e+06	8	0.0397614
GLVYETSVLDPDEGIR		2	sp|O75390|CISY_HUMAN	881.947	0.00621707	0.000951036	17048.7	2	0.865258	0.617674	39597	2	1	0.827697	22082.2	2	0.850824	0.661265	25234.7	3	0.872807	0.752282	0	0	1	0.873455	721.373	1	0.917269	0.786577	11911.8	1	0.927337	0.790246	0	0	1	0.817167	163939	5	0.848436	0.667559	12006.7	1	0.933452	0.784141	7291.49	1	0.73826
GLYDGPVCEVSVTPK	8 unknown (C+57.021464)	2	sp|Q16555|DPYL2_HUMAN	810.901	0.0581638	0.00299222	31512.3	3	1	0.806521	20246.7	1	1	0.842557	8679.12	1	0.931804	0.779769	14137.4	2	0.817167	0.689403	8456.37	2	0.861908	0.697745	11621.3	1	1	0.830878	44424.3	4	0.820571	0.679557	5385.22	1	0.900873	0.74623	116674	3	0.38764	0.113152	0	0	0.885389	0.691899	7145.19	3	0.993036
GMAFLHTLEPLIPR		3	sp|Q13418|ILK_HUMAN	532.297	0.000346331	0.000951036	410396	5	0.899282	0.680759	449376	5	1	0.826401	358929	4	0.868756	0.69406	275345	4	0.960284	0.834836	356122	5	0.88896	0.730671	49339.4	2	0.931517	0.794366	1206069	5	0.103554	0.00284659	23316.2	2	0.91347	0.755508	549706	7	0.0389194	0.000617714	101950	2	1	0.843108	190836	2	0.965609
[truncated: 2,271 more rows]
[truncated: 249 more columns]
