# Supplementary material for: Circulating Extracellular Vesicle Protein Biomarkers for the Early Detection of High-Grade Serous Ovarian Cancer
Source: Mol Cell Proteomics. 2026 Jan 8;25(2):101508. doi: 10.1016/j.mcpro.2026.101508 (PMC12891884; doi:10.1016/j.mcpro.2026.101508)
Supplement: Supplemental Table S13 [file mmc8.xlsx]

## Sheet: top biomarker enrich
Biological pathway associations for candidate biomarkers as determined by ConsensusPathDB analysis.
p-value	q-value	pathway	source	external_id	members_input_overlap	members_input_overlap_geneids	size	effective_size
0.00108014	0.00262816	Arachidonic acid metabolism	EHMN	Arachidonic acid metabolism	PRDX6; PTGS1	5742; 9588	98	98
0.00526368	0.00959847	Biological oxidations	Reactome	R-HSA-211859	PTGS1; GSTP1	5742; 2950	219	219
0.00110213	0.00262816	Cellular response to chemical stress	Reactome	R-HSA-9711123	PRDX6; GSTP1	9588; 2950	99	99
0.00013735	0.000608265	Detoxification of Reactive Oxygen Species	Reactome	R-HSA-3299685	PRDX6; GSTP1	9588; 2950	35	35
2.43589609607e-05	0.000330079	EPHA-mediated growth cone collapse	Reactome	R-HSA-3928663	MYL6; MYH14	4637; 79784	15	15
0.000617487	0.00191421	EPH-Ephrin signaling	Reactome	R-HSA-2682334	MYL6; MYH14	4637; 79784	74	74
0.000366413	0.00141985	Glutathione metabolism - Homo sapiens (human)	KEGG	path:hsa00480	PRDX6; GSTP1	2950; 9588	57	57
0.00228161	0.00471532	NRF2 pathway	Wikipathways	WP2884	PRDX6; GSTP1	9588; 2950	143	143
2.78319017207e-05	0.000330079	RHO GTPases activate CIT	Reactome	R-HSA-5625900	MYL6; MYH14	79784; 4637	16	16
5.85770252984e-05	0.000330079	RHO GTPases activate PAKs	Reactome	R-HSA-5627123	MYL6; MYH14	4637; 79784	23	23
0.00103679	0.00262816	RHO GTPases activate PKNs	Reactome	R-HSA-5625740	MYL6; MYH14	4637; 79784	97	96
3.54680580467e-05	0.000330079	RHO GTPases Activate ROCKs	Reactome	R-HSA-5627117	MYL6; MYH14	4637; 79784	18	18
6.38863429646e-05	0.000330079	Sema4D in semaphorin signaling	Reactome	R-HSA-400685	MYL6; MYH14	4637; 79784	24	24
4.40234337385e-05	0.000330079	Sema4D induced cell migration and growth-cone collapse	Reactome	R-HSA-416572	MYL6; MYH14	4637; 79784	20	20
0.000462034	0.00159145	Semaphorin interactions	Reactome	R-HSA-373755	MYL6; MYH14	4637; 79784	64	64
0.00316956	0.00614103	Tight junction - Homo sapiens (human)	KEGG	path:hsa04530	MYL6; MYH14	4637; 79784	169	169
0.00197753	0.00437882	Vascular smooth muscle contraction - Homo sapiens (human)	KEGG	path:hsa04270	MYL6; MYH14	4637; 79784	133	133
